# Supplementary material for: Sex-biased genetic programs in liver metabolism and liver fibrosis are controlled by EZH1 and EZH2
Source: PLoS Genet. 2020 May 19;16(5):e1008796. doi: 10.1371/journal.pgen.1008796 (PMC7263639; doi:10.1371/journal.pgen.1008796)
Supplement: S1 Table — A. RT-qPCR primers, used for analysis of the indicated mouse mRNAs. B. qPCR primers for validation of H3K27me3 static and H3K27me3 differential sites. Coordinates shown are for mouse genome mm9. (XLSX) [file pgen.1008796.s009.xlsx]

## Sheet: S1 Table
S1A Table - RT-qPCR primers used for analysis of the indicated mouse mRNAs. RT-qPCR primers, used for analysis of the indicated mouse mRNAs. Coordinates shown are for mouse genome mm9.
PCR Primer Pair No.	Gene	qPCR Primer Sequence (Forward primer)	qPCR Primer Sequence (Reverse primer)	Amplicon's nt coordinates
				Chromosome	Start	End
5717-5718	Ezh1	5'-ATATCCTGGCTGTCGAACCCT-3'	5'-AGAAACTTCGTGTCCAGCCTG-3'	Chr 11	101076573	101078373
5721-5722	Ezh2	5'-TACATTATAGGCACCGAGGCG-3'	5'-AAACCAAGAGTGGAAGCAGCG-3'	Chr 6	47508208	47526613
5741-5742	Cyp2b9	5'-ACTGTTCCGAGGGTACCTGCT-3'	5'-TGTAGAGCTGAACTAAGGACGGG-3'	Chr 7	26985912	26986147
5729-5730	Fmo3	5'-TTTCCCCATGTACCAAAAGACTC-3'	5'-TGCCTTTAAAACGGTTCAGTCC-3'	Chr 1	164897126	164897942
S1B Table - qPCR primers used for validation of H3K27me3 static sites and H3K27me3 differential sites. qPCR primers for validation of H3K27me3 static and H3K27me3 differential sites. Coordinates shown are for mouse genome mm9.
PCR Primer Pair No.	Gene	qPCR Primer Sequence (Forward primer)	qPCR Primer Sequence (Reverse primer)	Amplicon's nt coordinates
				Chromosome	Start	End
7870-7871	Hao2	5'-ATATCCTGGCTGTCGAACCCT-3'	5'-AGAAACTTCGTGTCCAGCCTG-3'	Chr 3	98677644	98677901
7874-7875	Fmo3	5'-TACATTATAGGCACCGAGGCG-3'	5'-AAACCAAGAGTGGAAGCAGCG-3'	Chr 15	72993261	72993553
7876-7877	Cerk	5'-ACTGTTCCGAGGGTACCTGCT-3'	5'-TGTAGAGCTGAACTAAGGACGGG-3'	Chr 1	164912550	164912800
7860-7861	Static 1	5’- AGCCAAGTGCTACCGCGTAT-3’	5’- AGCTAGGAAGGAGGGCAGAGA-3’	Chr 7	53631603	53631654
7862-7863	Static 2	5’- CCAGGACACGACTGCTTTCTT-3’	5’- ACAAAGGTTCTGTGGGTTGGA-3’	Chr 7	53631859	53631958
7864-7865	Static 3	5’- CACCAGAAACACTCCGTCACA-3’	5’- GGGACACCAGTTTGGCCTTA-3’	Chr 15	66117216	66117274
