# Supplementary material for: Sex-biased genetic programs in liver metabolism and liver fibrosis are controlled by EZH1 and EZH2
Source: PLoS Genet. 2020 May 19;16(5):e1008796. doi: 10.1371/journal.pgen.1008796 (PMC7263639; doi:10.1371/journal.pgen.1008796)
Supplement: S2 Table — A. Shown are 1,131 liver-expressed genes (FPKM >1) that showed a significant sex-bias in expression (EdgeR adjusted p-value < 0.01) in control (floxed) mouse liver. Also shown are the differential expression values obtained by EdgeR analysis for the following pairwise comparisons: Males/Females (columns D-H); E1/E2-KO-males/floxed males (columns I-N); E1/E2-KO-females /floxed females (columns O-T), and E1/E2-KO-males/E1/E2-KO-females (columns U-Z). B. Shown is the set of 113 robust female-biased genes (female/male |fold-change| > 2-fold in each of three independent RNA-seq datasets: (1) floxed male vs. floxed female liver (liver samples G97 M1-M3/G97 M4-M6); (2) sham-treated male vs. untreated female liver (liver samples G88 M10-M12/G85 M5-M6) (both sets from GEO accession #GSE98586); and (3) untreated male vs. untreated female liver. C. 8,021 liver-expressed genes that show stringently sex-independent expression (FPKM >1, EdgeR adjusted p-value (FDR) >0.1, |fold-change| < 1.2). (XLSX) [file pgen.1008796.s010.xlsx]

## Sheet:  S2A Table
S2A Table –Shown are 1,131 liver-expressed genes (FPKM >1) that showed a significant sex-bias in expression (EdgeR adjusted p-value < 0.01) in control (floxed) mouse liver. Also shown are the differential expression values obtained by EdgeR analysis for the following pairwise comparisons: Males/Females (columns D-H); E1/E2-KO-males/floxed males (columns I-N); E1/E2-KO-females /floxed females (col…
			Control Males/Control Females						Male DKO/Male control						Female DKO / Female control						Male DKO /Female DKO								Differential sites in Male DKO
Gene Symbol	Location	Sex bias in floxed (control) mouse liver	Ratio	Fold Change	FPKM females	FPKM males	Adjusted p value	Response in MDKO	Ratio	Fold Change	FPKM males	FPKM DKO males	Adjusted p value	Response in FDKO	Ratio	Fold Change	FPKM females	FPKM DKO females	Adjusted p value	Sex bias in DKO mice	Ratio	Fold Change	FPKM DKO females	FPKM DKO males	Adjusted p value		CUX2 binding sites (ID and distance to TSS)		Up regulated H3-K27ac	Up regulated H3-K4me1	Down regulated H3-K27me3
Lama3	chr18:12,492,532-12,741,521	Male	6.58783	6.58783	0.183663	1.20269	7.39455e-58	Down	0.466705	-2.14268	1.20269	0.625248	1.57173e-14	_	0.82925	-1.20591	0.183663	0.166288	0.857647	Male	3.71128	3.71128	0.166288	0.625248	1.129e-19						103168
Pard3b	chr1:61,685,397-62,688,858	Male	2.13469	2.13469	0.458179	0.969794	6.08134e-08	Up	1.50002	1.50002	0.969794	1.61977	0.00169242	Up	1.82044	1.82044	0.458179	0.906323	7.44679e-06	Male	1.76043	1.76043	0.906323	1.61977	2.97859e-07						408304
Cobl	chr11:12,136,678-12,312,143 chr11:12,136,678-12,364,963	Male	1.43952	1.43952	2.6513	3.7572	0.000772948	Up	1.54743	1.54743	3.7572	6.53072	2.95081e-07	Up	1.64506	1.64506	2.6513	4.7395	1.03159e-06	Male	1.35453	1.35453	4.7395	6.53072	0.00510697				(+229709), (+274359)	(+266509)
Slc35e3	chr10:117,170,733-117,183,414	Male	2.10426	2.10426	3.51728	7.32654	5.18465e-20	Down	0.595153	-1.68024	7.32654	4.90667	1.69447e-09	_	0.919614	-1.08741	3.51728	3.53183	0.835786	Male	1.36172	1.36172	3.53183	4.90667	0.00459344
Tmem243	chr5:9,100,736-9,118,983	Male	1.37228	1.37228	36.5335	49.4992	4.11388e-05	Down	0.661064	-1.51271	49.4992	36.7739	6.09189e-07	Down	0.659159	-1.51708	36.5335	26.2875	1.03914e-08	Male	1.37635	1.37635	26.2875	36.7739	0.000807952		1023 (+2189)
Tmem19	chr10:114,777,795-114,799,318	Male	1.44744	1.44744	26.5752	38.02	5.41073e-05	Down	0.587678	-1.70161	38.02	25.1438	5.08566e-09	Down	0.610401	-1.63827	26.5752	17.7212	4.15601e-10	Male	1.39393	1.39393	17.7212	25.1438	0.000781978		176 (+24636)
Slc25a17	chr15:81,149,350-81,191,195	Male	1.2782	1.2782	26.6915	33.7199	0.00781321	_	0.680226	-1.4701	33.7199	25.7866	2.15661e-06	Down	0.615783	-1.62395	26.6915	17.9346	1.04943e-09	Male	1.41237	1.41237	17.9346	25.7866	0.000121789
Sqle	chr15:59,146,646-59,162,748	Female	0.592663	-1.6873	20.4749	11.9955	1.06759e-10	_	1.33253	1.33253	11.9955	17.9174	0.00615542	Down	0.548723	-1.82241	20.4749	12.2666	4.15771e-18	Male	1.43982	1.43982	12.2666	17.9174	8.03236e-05
Ces1e	chr8:95,725,116-95,753,518	Male	1.48685	1.48685	74.3661	109.34	3.00744e-09	Down	0.37108	-2.69483	109.34	45.36	7.22946e-25	Down	0.379912	-2.63219	74.3661	30.8797	1.96368e-46	Male	1.45181	1.45181	30.8797	45.36	0.00444235		1356 (-23034), 1355 (-4358), 1354 (+165)
Gas7	chr11:67,346,499-67,502,494 chr11:67,410,056-67,502,494 chr11:67,400,001-67,502,494	Male	1.58483	1.58483	0.498673	0.777001	0.0097909	Up	1.96486	1.96486	0.777001	1.73742	5.72954e-08	Up	2.13567	2.13567	0.498673	1.16406	1.60206e-08	Male	1.45786	1.45786	1.16406	1.73742	0.00917879
Car3	chr3:14,863,537-14,872,373	Male	1.6207	1.6207	1213.07	1944.39	1.83652e-07	Down	0.452205	-2.21138	1944.39	988.565	3.32854e-17	Down	0.501349	-1.99462	1213.07	664.552	5.44441e-19	Male	1.46183	1.46183	664.552	988.565	0.00010837
Unc13b	chr4:43,071,944-43,277,759 chr4:43,071,855-43,277,745	Male	1.75531	1.75531	0.582033	1.0133	0.00010323	Up	3.19675	3.19675	1.0133	3.64227	6.90668e-24	Up	3.76345	3.76345	0.582033	2.41201	1.14334e-29	Male	1.4903	1.4903	2.41201	3.64227	0.00478206				(+8356)
Sort1	chr3:108,086,981-108,164,437	Male	1.83882	1.83882	2.56373	4.66516	3.36548e-09	_	1.25503	1.25503	4.66516	6.58112	0.126836	Up	1.54297	1.54297	2.56373	4.33023	5.34413e-06	Male	1.49336	1.49336	4.33023	6.58112	0.000762714		898 (+15288), 899 (+26972), 900 (+30263), 901 (+53016)
Cadm4	chr7:25,267,041-25,289,552	Male	1.78561	1.78561	1.38488	2.46503	0.00988465	Up	1.85826	1.85826	2.46503	5.14107	2.39115e-06	Up	2.18995	2.18995	1.38488	3.32786	1.82693e-06	Male	1.50874	1.50874	3.32786	5.14107	0.000948319
Aox1	chr1:58,086,812-58,163,254	Male	1.8092	1.8092	14.5233	26.0071	3.46656e-13	Down	0.56582	-1.76735	26.0071	16.5304	2.10254e-10	_	0.671121	-1.49004	14.5233	10.6737	7.44497e-06	Male	1.52451	1.52451	10.6737	16.5304	3.13446e-05
Adh7	chr3:137,880,736-137,895,006	Male	1.34639	1.34639	8.25828	11.0349	0.0038272	Down	0.663592	-1.50695	11.0349	8.16494	4.39126e-06	Down	0.58581	-1.70704	8.25828	5.27627	2.82115e-07	Male	1.52548	1.52548	5.27627	8.16494	0.000153607
Fkbp11	chr15:98,554,798-98,558,629	Male	2.31431	2.31431	6.24006	14.2325	7.85629e-14	_	1.28983	1.28983	14.2325	20.7594	0.0249751	Up	1.9395	1.9395	6.24006	13.2469	1.0558e-06	Male	1.5413	1.5413	13.2469	20.7594	0.000293455
2200002D01Rik	chr7:30,032,539-30,033,486	Male	2.01772	2.01772	8.04724	16.0382	1.68891e-09	Down	0.636153	-1.57195	16.0382	11.5294	0.000189392	_	0.81837	-1.22194	8.04724	7.15865	0.495118	Male	1.57012	1.57012	7.15865	11.5294	0.00896823
Abcg2	chr6:58,546,665-58,642,445	Male	2.29207	2.29207	15.9457	36.1446	1.34955e-36	Down	0.643709	-1.5535	36.1446	26.1624	7.41525e-08	_	0.912629	-1.09574	15.9457	15.9263	0.582917	Male	1.61642	1.61642	15.9263	26.1624	4.51705e-09
Cyp2f2	chr7:27,904,973-27,918,679	Male	1.72422	1.72422	444.219	757.131	1.09098e-16	Down	0.520922	-1.91967	757.131	443.331	2.65585e-15	Down	0.537994	-1.85876	444.219	260.958	4.72939e-22	Male	1.66995	1.66995	260.958	443.331	1.26298e-09		1254 (+4627)
Scp2	chr4:107,716,434-107,791,152	Male	2.11816	2.11816	777.717	1628.84	3.22671e-38	Down	0.650718	-1.53676	1628.84	1189.42	1.58696e-08	_	0.820914	-1.21815	777.717	697.321	0.00622863	Male	1.67964	1.67964	697.321	1189.42	1.70475e-12		986 (+51877)
C4a	chr17:34,946,036-34,960,399	Male	10.0844	10.0844	0.750431	7.5355	6.94664e-60	Down	0.20899	-4.78491	7.5355	1.76183	6.57817e-31	_	1.22676	1.22676	0.750431	1.01488	0.391911	Male	1.71649	1.71649	1.01488	1.76183	0.00011172
Rarres1	chr3:67,282,807-67,319,445	Male	2.02797	2.02797	30.1273	60.2446	2.19497e-07	Down	0.656225	-1.52387	60.2446	44.5572	0.009132	_	0.769516	-1.29952	30.1273	25.2711	0.00687822	Male	1.73221	1.73221	25.2711	44.5572	1.10102e-08
2810007J24Rik	chr7:14,996,034-15,031,936 chr7:14,996,034-15,023,900	Male	1.51717	1.51717	242.341	363.422	3.51818e-10	_	0.725556	-1.37825	363.422	296.323	0.000502692	Down	0.629761	-1.5879	242.341	166.618	4.5488e-12	Male	1.74812	1.74812	166.618	296.323	5.65725e-11		1244 (-76274), 1243 (-71945), 1242 (-147), 1241 (+7890), 1240 (+137708)
Tspan33	chr6:29,644,213-29,668,558	Male	2.05988	2.05988	2.07001	4.22123	4.06961e-09	_	1.4225	1.4225	4.22123	6.81883	0.0100816	Up	1.66715	1.66715	2.07001	3.80674	0.00033449	Male	1.75587	1.75587	3.80674	6.81883	3.28029e-05
Mettl20	chr6:149,090,034-149,099,692	Male	2.62132	2.62132	10.6844	27.8243	1.07012e-22	Down	0.523154	-1.91148	27.8243	16.1996	3.19194e-07	_	0.769413	-1.29969	10.6844	8.97247	0.0584771	Male	1.7859	1.7859	8.97247	16.1996	3.12524e-05
Hsd3b2	chr3:98,515,029-98,528,466	Male	1.98233	1.98233	18.6411	36.578	6.12411e-09	Down	0.461667	-2.16606	36.578	18.8793	8.59019e-14	Down	0.49883	-2.00469	18.6411	10.1542	2.32816e-10	Male	1.83385	1.83385	10.1542	18.8793	1.32107e-10
Cyp26a1	chr19:37,772,297-37,776,026	Female	0.468404	-2.13491	3.01907	1.40968	0.000763845	Up	2.40063	2.40063	1.40968	3.76044	4.14709e-05	Down	0.594532	-1.68199	3.01907	1.96674	0.0280838	Male	1.89262	1.89262	1.96674	3.76044	0.0087577				(+331103)	(+330053)
Adh6-ps1	chr3:138,037,084-138,051,255	Male	4.51703	4.51703	3.16396	14.1257	3.1852e-15	Down	0.521603	-1.91717	14.1257	8.30763	1.34162e-07	_	1.2154	1.2154	3.16396	4.20136	0.863755	Male	1.94496	1.94496	4.20136	8.30763	6.71501e-08
Adam11	chr11:102,622,752-102,641,576	Male	1.65127	1.65127	1.68946	2.74294	0.000446253	Up	4.54888	4.54888	2.74294	14.0612	2.81811e-49	Up	3.79393	3.79393	1.68946	6.96818	3.55014e-41	Male	1.98402	1.98402	6.96818	14.0612	1.29064e-12
Smad9	chr3:54,559,503-54,605,191	Male	2.52074	2.52074	1.16634	2.90384	6.39127e-12	_	1.35142	1.35142	2.90384	4.36031	0.0752093	Up	1.70912	1.70912	1.16634	2.15662	0.00183125	Male	1.99376	1.99376	2.15662	4.36031	3.19985e-06		865 (+5243)
Gm10804	chr2:93,292,975-93,296,878 chr2:93,292,975-93,310,031	Male	4.29153	4.29153	0.158854	0.688674	1.77501e-07	_	1.55094	1.55094	0.688674	1.17376	0.064368	Up	3.29153	3.29153	0.158854	0.588463	0.000334955	Male	2.02314	2.02314	0.588463	1.17376	0.00464504
Serpine2	chr1:79,790,895-79,855,240	Male	1.62907	1.62907	1.2305	2.00049	0.00952313	Up	2.64963	2.64963	2.00049	5.87577	6.32847e-16	Up	2.09202	2.09202	1.2305	2.80911	3.34868e-07	Male	2.06837	2.06837	2.80911	5.87577	1.98069e-10
Aqp4	chr18:15,547,902-15,562,193	Male	2.34939	2.34939	0.631358	1.48306	3.66417e-09	Up	1.58082	1.58082	1.48306	2.62329	4.17061e-05	Up	1.76958	1.76958	0.631358	1.22932	0.000481852	Male	2.09698	2.09698	1.22932	2.62329	2.68991e-12
Hcn3	chr3:88,950,696-88,964,079	Male	1.57925	1.57925	3.87046	6.03063	0.00108279	Down	0.6025	-1.65975	6.03063	4.04115	0.0274862	Down	0.454071	-2.2023	3.87046	1.89865	4.40781e-10	Male	2.10765	2.10765	1.89865	4.04115	0.00367743
Ociad2	chr5:73,713,437-73,729,878	Male	1.70642	1.70642	9.16689	15.5031	5.63723e-11	_	0.68207	-1.46612	15.5031	11.8561	2.45862e-05	Down	0.551578	-1.81298	9.16689	5.55134	9.34958e-09	Male	2.11132	2.11132	5.55134	11.8561	6.08766e-14		1051 (-1400)
Egfr	chr11:16,652,205-16,813,910 chr11:16,652,205-16,787,661	Male	2.57545	2.57545	35.8438	91.1303	1.27218e-32	Down	0.658306	-1.51905	91.1303	67.262	6.14056e-07	_	0.793972	-1.25949	35.8438	31.0333	0.0206722	Male	2.13659	2.13659	31.0333	67.262	6.15414e-24		199 (-50229), 200 (-20)
Ugt2b1	chr5:87,345,663-87,355,528	Male	2.06604	2.06604	171.3	349.989	8.01619e-19	Down	0.483322	-2.06902	349.989	190.127	6.02727e-18	Down	0.442235	-2.26124	171.3	82.7454	2.20787e-22	Male	2.25805	2.25805	82.7454	190.127	1.04679e-21		1056 (-160)
Cabyr	chr18:12,899,863-12,913,651	Male	6.08901	6.08901	1.62364	9.79683	8.21343e-25	Down	0.325447	-3.07269	9.79683	3.52579	5.79716e-08	_	0.868916	-1.15086	1.62364	1.53362	0.958244	Male	2.28469	2.28469	1.53362	3.52579	0.00118797		644 (-40990)
Mcm10	chr2:4,911,769-4,933,837	Male	2.84096	2.84096	11.2705	31.7058	3.42666e-23	Down	0.584585	-1.71062	31.7058	20.7259	1.29029e-05	_	0.713156	-1.40222	11.2705	8.77954	0.00044392	Male	2.33089	2.33089	8.77954	20.7259	1.11614e-19
Ces3a	chr8:107,572,498-107,582,314	Male	1.9857	1.9857	417.253	819.105	6.20648e-23	_	0.771109	-1.29683	819.105	709.556	0.00645924	Down	0.654002	-1.52905	417.253	298	7.29597e-09	Male	2.34174	2.34174	298	709.556	6.11247e-28		1362 (-2539)
C730027H18Rik	chr10:70,631,484-70,644,788	Male	1.86003	1.86003	3.37743	6.21713	2.28167e-10	_	0.821619	-1.21711	6.21713	5.79215	0.20157	Down	0.648898	-1.54107	3.37743	2.40769	0.001124	Male	2.35602	2.35602	2.40769	5.79215	8.61749e-13
Ttc39c	chr18:12,802,041-12,895,561	Male	3.26063	3.26063	54.9126	176.957	2.79613e-72	Down	0.606916	-1.64768	176.957	120.444	3.33058e-10	_	0.80965	-1.2351	54.9126	48.5365	0.0238273	Male	2.44584	2.44584	48.5365	120.444	1.47694e-29		644 (+56990)
Ces3b	chr8:107,607,654-107,617,491	Male	1.94317	1.94317	121.615	233.713	2.66353e-13	_	0.849315	-1.17742	233.713	222.959	0.298817	Down	0.657765	-1.5203	121.615	87.3455	2.75557e-10	Male	2.51153	2.51153	87.3455	222.959	8.86202e-40
3110082I17Rik	chr5:139,835,692-139,936,488	Male	2.3209	2.3209	2.30335	5.29779	3.23476e-08	_	0.73994	-1.35146	5.29779	4.39455	0.0996884	Down	0.631226	-1.58422	2.30335	1.57261	0.0209499	Male	2.72345	2.72345	1.57261	4.39455	8.73513e-13
Keg1	chr19:12,770,279-12,794,386	Male	2.45625	2.45625	60.6314	147.229	5.50588e-26	Down	0.601569	-1.66232	147.229	99.1572	5.2731e-09	Down	0.537452	-1.86063	60.6314	35.5535	2.63503e-09	Male	2.74926	2.74926	35.5535	99.1572	4.59252e-26
Clec2h	chr6:128,612,402-128,627,392	Male	4.72936	4.72936	2.02437	9.53612	7.14362e-15	_	1.30404	1.30404	9.53612	13.8963	0.320463	Up	1.99844	1.99844	2.02437	4.46297	1.07004e-06	Male	3.0754	3.0754	4.46297	13.8963	3.97425e-36
Nudt7	chr8:116,657,473-116,672,288 chr8:116,657,473-116,676,212	Male	2.42878	2.42878	104.539	250.997	1.86189e-22	_	0.681211	-1.46797	250.997	192.081	6.73609e-06	Down	0.530453	-1.88518	104.539	60.5322	2.72628e-11	Male	3.11935	3.11935	60.5322	192.081	6.32487e-49		1370 (-16023)
Slc15a5	chr6:137,932,110-138,028,437	Male	5.08125	5.08125	0.2789	1.45569	2.56275e-14	Down	0.477617	-2.09373	1.45569	0.792408	7.10186e-05	_	0.714763	-1.39907	0.2789	0.216994	0.966082	Male	3.4034	3.4034	0.216994	0.792408	2.02017e-05		1213 (-987)
Nat8	chr6:85,780,380-85,781,884	Male	19.8631	19.8631	0.14971	3.22099	3.9783e-24	Down	0.411016	-2.433	3.22099	1.44154	8.54896e-06	_	2.2726	2.2726	0.14971	0.404368	0.414471	Male	3.59145	3.59145	0.404368	1.44154	0.00079701		1181 (-12076)
Lrrc16a	chr13:24,104,352-24,372,659	Male	2.22323	2.22323	2.51494	5.50949	1.85852e-11	_	0.856006	-1.16822	5.50949	5.30869	0.561939	Down	0.501729	-1.99311	2.51494	1.37653	7.93937e-07	Male	3.79429	3.79429	1.37653	5.30869	3.85559e-25		344 (-34244)
Serpina12	chr12:105,266,978-105,282,653	Male	5.27752	5.27752	2.98427	15.5798	1.19099e-29	Down	0.594083	-1.68327	15.5798	10.3988	0.00100264	_	0.742785	-1.34628	2.98427	2.42469	0.176684	Male	4.22668	4.22668	2.42469	10.3988	2.76526e-33
Mup10	chr4:60,591,132-60,595,027	Male	2.35212	2.35212	1354.2	3147.14	5.46713e-14	_	0.863358	-1.15827	3147.14	3058.91	0.541753	Down	0.466094	-2.14549	1354.2	688.896	3.46258e-12	Male	4.35961	4.35961	688.896	3058.91	2.93412e-42
C6	chr15:4,677,209-4,754,045	Male	10.5246	10.5246	8.91626	92.7997	3.23924e-134	Down	0.476063	-2.10056	92.7997	49.6884	1.17493e-19	_	1.13972	1.13972	8.91626	11.0951	0.616238	Male	4.39668	4.39668	11.0951	49.6884	1.96795e-76
Alas2	chrX:146,981,959-147,005,165	Male	4.60854	4.60854	13.0419	59.532	2.76095e-49	Down	0.636302	-1.57158	59.532	42.5388	2.94755e-05	Down	0.664577	-1.50472	13.0419	9.47677	6.13896e-05	Male	4.40647	4.40647	9.47677	42.5388	1.2812e-76
Gm2083	chr4:60,591,132-60,675,237	Male	2.42151	2.42151	720.162	1722.89	1.74125e-14	_	0.891348	-1.1219	1722.89	1730.87	0.835783	Down	0.456652	-2.18985	720.162	358.928	9.65396e-13	Male	4.72965	4.72965	358.928	1730.87	7.57085e-38
Mup21	chr4:61,808,865-61,811,875	Male	11.6895	11.6895	50.6913	586.819	6.02661e-104	Down	0.108889	-9.1837	586.819	71.509	4.749e-113	Down	0.252374	-3.96238	50.6913	14.0195	1.10287e-16	Male	5.04415	5.04415	14.0195	71.509	6.50564e-30
Gstp1	chr19:4,035,410-4,037,912	Male	10.1362	10.1362	149.956	1501.31	5.5704e-114	Down	0.358602	-2.7886	1501.31	605.604	9.67944e-28	_	0.669177	-1.49437	149.956	109.544	0.000460492	Male	5.43499	5.43499	109.544	605.604	6.04978e-75
Ugt2b38	chr5:87,838,964-87,853,228	Male	11.7251	11.7251	1.07621	12.6387	1.02725e-43	Down	0.52024	-1.92219	12.6387	7.44927	2.5937e-07	_	1.11748	1.11748	1.07621	1.32778	1	Male	5.52451	5.52451	1.32778	7.44927	6.11247e-28		1059 (+27010), 1058 (+48188)
Serpina1e	chr12:105,185,141-105,195,107	Male	10.0157	10.0157	561.904	5566.89	3.00955e-118	Down	0.177874	-5.62196	5566.89	1110.61	4.74628e-79	Down	0.321206	-3.11327	561.904	196.958	7.79051e-13	Male	5.54127	5.54127	196.958	1110.61	1.50131e-28
Mup5	chr4:61,492,352-61,496,214	Male	2.74782	2.74782	12.0303	32.6405	2.52295e-08	_	0.695549	-1.43771	32.6405	25.6235	0.219541	Down	0.338143	-2.95733	12.0303	4.42999	1.10373e-07	Male	5.65874	5.65874	4.42999	25.6235	5.65889e-16				(-9234), (+26716)
Cyp7b1	chr3:17,971,949-18,143,338	Male	11.5508	11.5508	9.69114	110.717	1.1102e-103	Down	0.522382	-1.91431	110.717	65.2237	3.48345e-06	_	1.04206	1.04206	9.69114	11.0481	1	Male	5.78924	5.78924	11.0481	65.2237	7.67315e-36		853 (-382170)
Saa1	chr7:53,995,868-53,998,350	Male	1.60912	1.60912	41.6134	66.1485	0.000291947	Up	6.64569	6.64569	66.1485	501.733	0.0007675	Up	1.76187	1.76187	41.6134	79.9786	0.000893633	Male	6.07573	6.07573	79.9786	501.733	0.0048341
Mup3	chr4:61,744,510-61,748,346	Male	3.58447	3.58447	1838.28	6519.84	1.24118e-30	Down	0.501168	-1.99534	6519.84	3668.44	6.65727e-13	Down	0.291108	-3.43515	1838.28	585.545	5.57087e-24	Male	6.17061	6.17061	585.545	3668.44	1.36154e-66
Cyp2d9	chr15:82,282,806-82,287,257	Male	7.53553	7.53553	112.393	836.557	3.18208e-73	Down	0.582204	-1.71761	836.557	546.773	2.39553e-11	Down	0.65498	-1.52676	112.393	80.3183	0.00648583	Male	6.69914	6.69914	80.3183	546.773	1.26182e-75		501 (-28682)
Mup12	chr4:60,732,253-60,736,153	Male	237.93	237.93	1.38886	332.461	1.56495e-209	Down	0.0193168	-51.7683	332.461	7.33498	3.32941e-104	_	0.630844	-1.58518	1.38886	0.968595	0.418908	Male	7.31454	7.31454	0.968595	7.33498	3.69139e-16
Selenbp2	chr3:94,497,494-94,508,328	Male	18.068	18.068	17.1414	305.523	2.14287e-92	Down	0.540334	-1.85071	305.523	185.975	1.5683e-05	_	1.17542	1.17542	17.1414	21.9745	0.483259	Male	8.30806	8.30806	21.9745	185.975	7.94842e-91
Slco1a1	chr6:141,855,801-141,895,483	Male	2.95921	2.95921	53.9595	157.842	2.68475e-16	Down	0.498165	-2.00737	157.842	88.1633	1.07286e-19	Down	0.139141	-7.18696	53.9595	8.19913	8.24698e-49	Male	10.5918	10.5918	8.19913	88.1633	7.1713e-204		1217 (-13724)
Capn8	chr1:184,495,137-184,562,483 chr1:184,495,137-184,536,657	Male	25.8295	25.8295	0.0460936	1.22629	3.22609e-34	Down	0.383081	-2.61042	1.22629	0.548241	4.18477e-05	_	0.939117	-1.06483	0.0460936	0.0467248	1	Male	10.6801	10.6801	0.0467248	0.548241	3.52401e-08		99 (-1915)
Elovl3	chr19:46,206,388-46,210,184	Male	87.1716	87.1716	0.793639	69.1299	2.86308e-59	Down	0.470992	-2.12318	69.1299	36.8488	0.0431824	Up	3.84892	3.84892	0.793639	3.35455	2.04602e-11	Male	10.7079	10.7079	3.35455	36.8488	3.80221e-21
Tff3	chr17:31,262,250-31,266,556	Male	23.5723	23.5723	0.164607	4.19644	1.96825e-05	Up	4.01956	4.01956	4.19644	18.8993	0.00714768	Up	7.61856	7.61856	0.164607	1.4637	0.00086564	Male	12.3754	12.3754	1.4637	18.8993	1.65911e-13				(+25240)
Mup13	chr4:60,885,338-60,889,318	Male	8.22651	8.22651	1.08188	9.04479	7.3723e-22	Down	0.386958	-2.58426	9.04479	4.00923	0.000463445	Down	0.236775	-4.22342	1.08188	0.270841	0.0024034	Male	13.6113	13.6113	0.270841	4.00923	1.51572e-11
Slc22a28	chr19:8,136,698-8,206,472	Male	5.63091	5.63091	1.13032	6.3732	4.05861e-35	Down	0.516757	-1.93515	6.3732	3.7449	2.31965e-06	Down	0.204001	-4.90193	1.13032	0.252273	3.18214e-07	Male	14.404	14.404	0.252273	3.7449	5.92967e-32
Serpina4-ps1	chr12:105,316,168-105,325,130	Male	6.9449	6.9449	25.4893	174.844	6.0266e-13	Down	0.0671038	-14.9023	174.844	13.2056	4.16165e-25	Down	0.0299974	-33.3362	25.4893	0.847835	3.19556e-40	Male	15.5724	15.5724	0.847835	13.2056	1.87764e-27
Mup20	chr4:61,711,268-61,715,151	Male	42.0069	42.0069	44.6674	1857.61	5.43929e-173	Down	0.213559	-4.68254	1857.61	444.47	8.77538e-35	Down	0.468817	-2.13303	44.6674	22.9191	0.00199221	Male	19.1346	19.1346	22.9191	444.47	1.00852e-40				(+209691)
Mup9	chr4:60,430,918-60,434,824	Male	19.4052	19.4052	24.5223	470.147	2.64154e-24	_	0.368317	-2.71505	470.147	197.663	0.106355	Down	0.368211	-2.71583	24.5223	9.88539	2.87573e-13	Male	19.383	19.383	9.88539	197.663	1.4497e-10
Cyp4a12b	chr4:115,084,228-115,111,639	Male	103.917	103.917	0.0998629	10.8128	1.76262e-109	Up	1.97823	1.97823	10.8128	23.9943	2.30147e-09	Up	5.19185	5.19185	0.0998629	0.589948	0.000166362	Male	39.6101	39.6101	0.589948	23.9943	4.22767e-201
Mup1	chr4:60,510,884-60,514,832 chr4:60,511,805-60,514,832	Male	8.30025	8.30025	21.3303	175.058	1.20598e-35	Down	0.436376	-2.2916	175.058	86.5013	0.00235836	Down	0.0816489	-12.2476	21.3303	1.88917	1.72761e-30	Male	44.4326	44.4326	1.88917	86.5013	3.64642e-38
Cyp4a12a	chr4:114,971,650-115,005,420	Male	55.8462	55.8462	2.93561	162.022	9.88684e-29	Down	0.609466	-1.64078	162.022	111.04	9.47213e-06	_	0.537459	-1.86061	2.93561	1.71623	0.419764	Male	62.9784	62.9784	1.71623	111.04	8.06425e-134
Hsd3b5	chr3:98,422,558-98,449,457	Male	21.2055	21.2055	7.35623	154.566	2.72325e-62	Down	0.481231	-2.07801	154.566	83.8029	3.87768e-10	Down	0.119119	-8.39499	7.35623	0.969367	5.54607e-14	Male	86.9215	86.9215	0.969367	83.8029	1.54506e-156		893 (+540), 892 (+42326)
Mup7	chr4:60,079,340-60,083,347	Male	72.8141	72.8141	7.4384	537.481	2.97155e-23	Down	0.414438	-2.4129	537.481	251.443	0.0220968	Down	0.33345	-2.99895	7.4384	2.71566	0.00565704	Male	90.127	90.127	2.71566	251.443	2.74444e-72
Cml5	chr6:85,767,211-85,770,966	Male	34.8012	34.8012	0.0704989	2.81354	1.15371e-15	Down	0.318049	-3.14417	2.81354	1.01031	8.96243e-05	_	0.108001	-9.25917	0.0704989	0	0.769945	Male	114.661	114.661	0	1.01031	2.92188e-10		1180 (-2791)
Eif2s3y	chrY:347,054-365,037	Male	60.599	60.599	0.401533	25.0151	1.06642e-256	_	0.955357	-1.04673	25.0151	26.7699	1	Down	0.105808	-9.45105	0.401533	0.0430553	0.000893633	Male	560.378	560.378	0.0430553	26.7699	6.30669e-256
Ddx3y	chrY:597,157-623,056	Male	100.936	100.936	0.167057	16.9313	0	_	0.88266	-1.13294	16.9313	16.7424	0.356492	Down	0.155716	-6.42194	0.167057	0.0251866	0.00013741	Male	576.16	576.16	0.0251866	16.7424	2.31737e-305
Deptor	chr15:54,943,871-55,090,828 chr15:54,964,990-55,090,828	Male	1.30882	1.30882	24.8587	32.1608	0.000694169	_	0.754509	-1.32537	32.1608	27.2071	0.00121364		0.77366	-1.29256	24.8587	20.9867	0.000179384	Male	1.27678	1.27678	20.9867	27.2071	0.00757208
Gm4788	chr1:141,594,495-141,677,816	Male	1.29546	1.29546	71.9226	92.1286	0.000159734		0.909693	-1.09927	92.1286	93.9959	0.536002		0.918941	-1.08821	71.9226	72.1844	0.490466	Male	1.28253	1.28253	72.1844	93.9959	0.00815451		71 (-300095), 70 (-237751), 69 (-233706), 68 (-82790), 67 (-76810)
Cyp4v3	chr8:46,391,155-46,418,550	Male	1.69251	1.69251	105.214	176.018	3.16172e-11	_	0.711896	-1.4047	176.018	140.734	0.000127385		0.935715	-1.0687	105.214	107.534	0.852836	Male	1.28804	1.28804	107.534	140.734	0.00617214		1329 (-24748), 1328 (+8677)
Pnpla7	chr2:24,831,552-24,909,592	Male	1.37861	1.37861	18.6188	25.3814	1.90654e-06		1.1278	1.1278	25.3814	32.1367	0.330953		1.1988	1.1988	18.6188	24.3763	0.0109343	Male	1.29771	1.29771	24.3763	32.1367	0.00314802
Ldhd	chr8:114,150,170-114,154,222	Male	1.4998	1.4998	54.5624	80.9498	4.7801e-10		0.986463	-1.01372	80.9498	89.6953	1		1.13502	1.13502	54.5624	67.6505	0.175793	Male	1.30426	1.30426	67.6505	89.6953	0.00542033
Phyh	chr2:4,840,041-4,859,789	Male	1.47612	1.47612	746.285	1089.48	1.24566e-10	_	0.827522	-1.20843	1089.48	1011.33	0.0381498		0.931706	-1.0733	746.285	759.389	0.643046	Male	1.31141	1.31141	759.389	1011.33	0.00158682
Apoa1	chr9:46,036,712-46,038,552	Male	1.58915	1.58915	4577.24	7193.72	2.49522e-10	_	0.69907	-1.43047	7193.72	5642.74	9.18136e-06		0.84686	-1.18083	4577.24	4231.88	0.0927094	Male	1.31277	1.31277	4231.88	5642.74	0.00425322
Echdc2	chr4:107,838,041-107,851,913	Male	1.25883	1.25883	92.9173	115.749	0.00128119		0.910431	-1.09838	115.749	118.124	0.560903		0.858492	-1.16483	92.9173	87.1704	0.0512197	Male	1.33557	1.33557	87.1704	118.124	0.0010969
H6pd	chr4:149,353,582-149,383,132 chr4:149,353,582-149,377,345	Male	1.44233	1.44233	64.1443	91.4882	7.16246e-07		0.847484	-1.17996	91.4882	87.1288	0.153813		0.915103	-1.09277	64.1443	64.0921	0.538451	Male	1.33671	1.33671	64.0921	87.1288	0.0026616				(-39969)	(-40669)
Wipi1	chr11:109,434,834-109,472,703	Male	1.60489	1.60489	5.65202	8.98266	3.75259e-07		1.14495	1.14495	8.98266	11.538	0.335115		1.37458	1.37458	5.65202	8.44625	0.00179166	Male	1.33831	1.33831	8.44625	11.538	0.00608135
Pvrl2	chr7:20,301,992-20,334,922 chr7:20,309,511-20,334,922	Male	1.51057	1.51057	10.0153	14.96	9.65086e-06		0.809274	-1.23568	14.96	13.6022	0.0986618		0.909091	-1.1	10.0153	9.92214	0.526989	Male	1.34664	1.34664	9.92214	13.6022	0.00245924
Rtp3	chr9:110,887,446-110,892,217	Male	1.29126	1.29126	14.9475	19.0505	0.00887833		0.876568	-1.14081	19.0505	18.7974	0.403338		0.833487	-1.19978	14.9475	13.6014	0.060224	Male	1.35798	1.35798	13.6014	18.7974	0.00224037					(-9484)
Rbbp4	chr4:128,984,343-129,012,614	Male	1.43331	1.43331	21.9659	31.1448	1.61744e-07	_	0.782741	-1.27756	31.1448	27.3317	0.00644626		0.825475	-1.21142	21.9659	19.7931	0.00712134	Male	1.36001	1.36001	19.7931	27.3317	0.000229922
Gpr146	chr5:139,856,620-139,872,363 chr5:139,865,857-139,872,368	Male	1.56223	1.56223	20.2757	31.355	4.70374e-09		0.86499	-1.15608	31.355	30.4293	0.268623		0.991311	-1.00877	20.2757	21.9701	1	Male	1.36406	1.36406	21.9701	30.4293	0.00229083
Ephx2	chr14:66,703,208-66,729,497 chr14:66,703,208-66,731,223 chr14:66,703,208-66,743,359	Male	1.51406	1.51406	188.177	281.794	3.80141e-12	_	0.819502	-1.22025	281.794	259.162	0.0290486		0.909284	-1.09977	188.177	186.937	0.359464	Male	1.36528	1.36528	186.937	259.162	0.000141635
Lrig1	chr6:94,554,522-94,650,139	Male	1.43717	1.43717	5.10412	7.2465	5.67692e-05		0.918788	-1.08839	7.2465	7.49658	0.79448		0.965248	-1.036	5.10412	5.381	1	Male	1.36845	1.36845	5.381	7.49658	0.00390313
Slc22a30	chr19:8,410,112-8,479,595	Male	1.48589	1.48589	44.4988	65.4076	8.04508e-08	_	0.694404	-1.44008	65.4076	51.0351	8.95935e-06		0.752736	-1.32849	44.4988	36.6247	0.000563059	Male	1.37072	1.37072	36.6247	51.0351	0.000823445				(+152750)
Ptpn3	chr4:57,203,712-57,314,709	Male	1.34105	1.34105	6.22337	8.25729	6.81129e-05	_	0.775398	-1.28966	8.25729	7.18199	0.00431299		0.757447	-1.32022	6.22337	5.15595	0.00153609	Male	1.3729	1.3729	5.15595	7.18199	0.00275363		954 (+3423)
Whsc1l1	chr8:26,750,755-26,830,139 chr8:26,712,777-26,788,444	Male	1.3617	1.3617	5.2484	7.05428	0.000132858	_	0.93587	-1.06852	7.05428	7.40631	0.84773		0.9228	-1.08366	5.2484	5.27781	0.714373	Male	1.38192	1.38192	5.27781	7.40631	0.000148904
Plcxd2	chr16:45,959,373-46,010,526	Male	1.78865	1.78865	13.614	24.0737	5.42544e-12	_	0.734697	-1.36111	24.0737	19.8721	0.00430946		0.950145	-1.05247	13.614	14.1053	1	Male	1.38486	1.38486	14.1053	19.8721	0.000709227		560 (+25183)
Chpt1	chr10:87,936,220-87,966,715 chr10:87,935,557-87,966,715	Male	1.62804	1.62804	25.5394	41.1439	3.02381e-12	_	0.877129	-1.14008	41.1439	40.458	0.264328		1.02351	1.02351	25.5394	28.5618	1	Male	1.39544	1.39544	28.5618	40.458	4.703e-05		155 (+19135)
Xbp1	chr11:5,420,643-5,425,996	Male	1.39982	1.39982	62.5267	86.5506	0.00445011	_	0.827424	-1.20857	86.5506	80.521	0.287743		0.821671	-1.21703	62.5267	56.0802	0.0628579	Male	1.41146	1.41146	56.0802	80.521	0.00373899
Zfhx3	chr8:111,238,543-111,485,536	Male	1.38894	1.38894	0.591324	0.813128	0.00178458	_	1.11206	1.11206	0.813128	1.02137	0.646598		1.09474	1.09474	0.591324	0.703089	0.871832	Male	1.41421	1.41421	0.703089	1.02137	0.00578688		1365 (-8163), 1366 (-6628)		(-130293)	(-18043)
Tnk2	chr16:32,673,239-32,683,579 chr16:32,644,728-32,683,579	Male	1.37555	1.37555	3.91931	5.33418	0.0098365	_	0.994664	-1.00536	5.33418	5.98946	1		0.965453	-1.03578	3.91931	4.13602	1	Male	1.4167	1.4167	4.13602	5.98946	0.00269744
Comt	chr16:18,406,974-18,413,587 chr16:18,406,974-18,426,809	Male	1.60078	1.60078	173.006	273.87	3.10138e-07		0.848477	-1.17858	273.87	261.075	0.306583		0.951744	-1.0507	173.006	179.847	0.971692	Male	1.42827	1.42827	179.847	261.075	3.13446e-05		536 (-6715)
Adck5	chr15:76,406,788-76,426,241	Male	1.75764	1.75764	7.95474	13.8181	2.23436e-07		0.785901	-1.27242	13.8181	12.2047	0.110168		0.964317	-1.037	7.95474	8.34775	1	Male	1.43421	1.43421	8.34775	12.2047	0.000833861
Vmp1	chr11:86,397,366-86,497,324	Male	1.48843	1.48843	27.2612	40.1352	1.97462e-07	_	0.730998	-1.36799	40.1352	32.9537	0.00113498		0.758103	-1.31908	27.2612	22.6106	0.000187505	Male	1.43532	1.43532	22.6106	32.9537	6.22371e-05
Bach1	chr16:87,699,198-87,733,591	Male	1.33438	1.33438	7.67713	10.148	0.00156414		0.892925	-1.11992	10.148	10.1263	0.60667		0.828334	-1.20724	7.67713	6.94054	0.112243	Male	1.44013	1.44013	6.94054	10.1263	0.00458214
Cela1	chr15:100,504,852-100,518,351	Male	1.53745	1.53745	11.4871	17.5054	2.51128e-05		1.21642	1.21642	17.5054	23.9482	0.0830609		1.28834	1.28834	11.4871	16.1723	0.047049	Male	1.45225	1.45225	16.1723	23.9482	0.000176369
Serpina1c	chr12:105,133,135-105,143,160	Male	1.36194	1.36194	1303.77	1756.02	3.26004e-05	_	0.786045	-1.27219	1756.02	1549.26	0.0058889		0.735087	-1.36038	1303.77	1047.06	1.10572e-05	Male	1.45701	1.45701	1047.06	1549.26	5.69273e-07
Ugdh	chr5:65,804,460-65,827,081	Male	1.6097	1.6097	39.8967	63.5829	2.86687e-08	_	0.750039	-1.33326	63.5829	53.4189	0.0117178		0.821419	-1.21741	39.8967	35.8198	0.0106799	Male	1.46987	1.46987	35.8198	53.4189	2.11858e-05
Phf8	chrX:147,955,214-148,060,376 chrX:147,955,214-148,068,400	Male	1.38505	1.38505	1.9771	2.70567	0.00443438		1.08598	1.08598	2.70567	3.2777	0.861124		1.02055	1.02055	1.9771	2.19173	1	Male	1.47514	1.47514	2.19173	3.2777	0.00022009
Plcb1	chr2:134,611,899-135,300,994	Male	1.40183	1.40183	1.4792	2.05219	0.00305057		1.04101	1.04101	2.05219	2.38145	1		0.982026	-1.0183	1.4792	1.58862	1	Male	1.48729	1.48729	1.58862	2.38145	0.00550527		818 (+510470), 819 (+528036)
Kctd15	chr7:35,424,035-35,437,860	Male	2.42281	2.42281	2.32568	5.55415	2.96395e-16	_	0.749108	-1.33492	5.55415	4.66862	0.0239127		1.21706	1.21706	2.32568	3.08973	0.286257	Male	1.49252	1.49252	3.08973	4.66862	0.0014096				(-62345)	(-62245), (-22895)
Klhl2	chr8:67,218,471-67,373,822	Male	1.35639	1.35639	9.06635	12.1398	0.000227647	_	0.78449	-1.27471	12.1398	10.7162	0.0150875		0.707637	-1.41315	9.06635	6.99199	7.43383e-06	Male	1.5045	1.5045	6.99199	10.7162	2.85111e-06
Fam188a	chr2:12,268,890-12,341,087	Male	1.55843	1.55843	8.55191	13.1459	1.46382e-08	_	0.809686	-1.23505	13.1459	11.9869	0.0489865		0.830311	-1.20437	8.55191	7.77395	0.10488	Male	1.51871	1.51871	7.77395	11.9869	1.08499e-05		754 (-479913)
Sel1l3	chr5:53,498,321-53,604,691	Male	1.51108	1.51108	3.71102	5.55175	1.89659e-05		0.979675	-1.02075	5.55175	6.12087	1		0.969886	-1.03105	3.71102	3.94575	1	Male	1.52557	1.52557	3.94575	6.12087	3.56349e-06					(+162540)
Cmah	chr13:24,506,990-24,569,158 chr13:24,419,272-24,569,158	Male	1.33333	1.33333	17.1705	22.6316	0.000154785		0.995263	-1.00476	22.6316	25.2861	1		0.862044	-1.16003	17.1705	16.1643	0.112908	Male	1.53978	1.53978	16.1643	25.2861	3.54061e-09		344 (-12381), 345 (+2995), 346 (+25870), 347 (+27677), 348 (+36110), 349 (+38003), 350 (+50366)
Trip4	chr9:65,676,732-65,756,601 chr9:65,676,732-65,732,980	Male	1.45865	1.45865	5.87577	8.4752	8.99937e-08		0.948546	-1.05425	8.4752	9.0328	1		0.877649	-1.13941	5.87577	5.63765	0.252875	Male	1.57658	1.57658	5.63765	9.0328	4.45133e-08
Lrg1	chr17:56,259,100-56,261,369	Male	1.94843	1.94843	104.804	201.907	1.89419e-12		0.710942	-1.40658	201.907	161.983	0.0762789		0.877363	-1.13978	104.804	100.408	0.247016	Male	1.58161	1.58161	100.408	161.983	0.00682397
Ccnf	chr17:24,360,176-24,388,354	Male	1.49341	1.49341	2.894	4.26286	0.00182809		0.781012	-1.28039	4.26286	3.76537	0.106016		0.725017	-1.37928	2.894	2.31289	0.0430789	Male	1.60838	1.60838	2.31289	3.76537	0.00118797
Nek6	chr2:38,367,216-38,443,010 chr2:38,367,395-38,443,010	Male	1.51732	1.51732	9.57697	14.3713	1.94694e-08		0.894364	-1.11811	14.3713	14.4949	0.618438		0.838742	-1.19226	9.57697	8.76793	0.0760124	Male	1.61907	1.61907	8.76793	14.4949	3.17069e-06				(-159612), (-132162)	(-87312)
2810474O19Rik	chr6:149,257,935-149,284,185	Male	1.46289	1.46289	4.00776	5.80107	6.35914e-07		1.01911	1.01911	5.80107	6.61561	1		0.916729	-1.09083	4.00776	4.01987	0.799445	Male	1.62604	1.62604	4.01987	6.61561	1.28495e-06
Abcb10	chr8:126,476,358-126,507,022	Male	1.52161	1.52161	8.13796	12.2751	8.65674e-07	_	0.819128	-1.22081	12.2751	11.2886	0.0365654		0.758992	-1.31754	8.13796	6.76625	0.00672714	Male	1.6427	1.6427	6.76625	11.2886	7.69826e-10		1376 (+6643)
Serpina11	chr12:105,218,452-105,228,153 chr12:105,218,452-105,228,167	Male	1.57625	1.57625	38.6325	60.2531	2.64895e-07		0.945832	-1.05727	60.2531	64.0931	1		0.906737	-1.10286	38.6325	38.2975	0.719713	Male	1.64508	1.64508	38.2975	64.0931	3.60539e-06
Hao1	chr2:134,323,096-134,380,088	Male	1.67052	1.67052	83.5967	138.068	5.46974e-13	_	0.77092	-1.29715	138.068	119.543	0.0102705		0.774088	-1.29184	83.5967	70.6879	0.0013306	Male	1.66425	1.66425	70.6879	119.543	2.52985e-09		817 (+9727)			(+800303)
Ugt2b35	chr5:87,429,884-87,442,299	Male	1.85626	1.85626	46.9224	86.0776	2.50518e-25	_	0.686855	-1.45591	86.0776	66.3446	1.24704e-06		0.743723	-1.34459	46.9224	38.1171	0.000181452	Male	1.71436	1.71436	38.1171	66.3446	1.06108e-10
Enpp3	chr10:24,493,619-24,556,001	Male	1.80021	1.80021	9.62015	17.1084	5.02455e-10		1.13944	1.13944	17.1084	21.955	0.480832		1.19182	1.19182	9.62015	12.5321	0.203566	Male	1.7217	1.7217	12.5321	21.955	4.98823e-08
Eif4ebp3	chr18:36,823,713-36,825,978	Male	1.48864	1.48864	16.3226	23.991	0.000588131		1.10978	1.10978	23.991	29.6847	0.899876		0.955162	-1.04694	16.3226	16.9604	1	Male	1.73185	1.73185	16.9604	29.6847	0.00059601
Gm10319	chr6:122,086,645-122,100,976	Male	1.3531	1.3531	25.0396	33.4528	0.00412013		0.973506	-1.02722	33.4528	36.6278	1		0.755367	-1.32386	25.0396	20.6727	0.0071547	Male	1.74364	1.74364	20.6727	36.6278	1.12167e-06
Mug1	chr6:121,788,558-121,839,075	Male	1.96083	1.96083	506.706	982.027	8.04746e-27	_	0.716763	-1.39516	982.027	789.935	0.000287399		0.800464	-1.24928	506.706	442.679	0.0171971	Male	1.75616	1.75616	442.679	789.935	2.52985e-09		1202 (-10391), 1203 (-1979), 1204 (+137404)
Cpeb2	chr5:43,624,701-43,680,963	Male	1.48289	1.48289	4.9705	7.28498	0.000100501		0.9185	-1.08873	7.28498	7.51045	0.969664		0.769983	-1.29873	4.9705	4.18599	0.00521511	Male	1.76872	1.76872	4.18599	7.51045	4.40344e-07		1032 (-669893)
Arhgap26	chr18:39,152,798-39,535,939	Male	1.54515	1.54515	1.42317	2.18072	0.00182658		1.26363	1.26363	2.18072	3.11418	0.180101		1.08925	1.08925	1.42317	1.70455	0.905469	Male	1.78823	1.78823	1.70455	3.11418	1.1959e-07
Ces2c	chr8:107,370,967-107,378,382	Male	2.20162	2.20162	6.16193	13.4199	4.29477e-11		1.2201	1.2201	13.4199	18.3214	0.430803		1.47791	1.47791	6.16193	10.0072	0.000357921	Male	1.81538	1.81538	10.0072	18.3214	1.47875e-05
Prss8	chr7:135,069,230-135,073,627	Male	1.83973	1.83973	2.01968	3.71136	0.00151269		0.792697	-1.26152	3.71136	3.24058	0.429032		0.78861	-1.26805	2.01968	1.75534	0.481528	Male	1.8528	1.8528	1.75534	3.24058	0.00283137
Zfp809	chr9:22,030,146-22,044,137 chr9:22,030,146-22,047,798 chr9:22,030,155-22,044,137	Male	1.67103	1.67103	8.31612	13.7882	0.000603818		0.820041	-1.21945	13.7882	12.6639	0.267818		0.728443	-1.37279	8.31612	6.6261	0.0222437	Male	1.88128	1.88128	6.6261	12.6639	8.66572e-15
Serpina3k	chr12:105,576,695-105,583,949	Male	1.94281	1.94281	2622.17	5037.78	5.91697e-16		0.818851	-1.22122	5037.78	4630.08	0.0986618		0.843027	-1.1862	2622.17	2414.66	0.145264	Male	1.88774	1.88774	2414.66	4630.08	2.62218e-13		322 (-1351), 323 (-230), 324 (+37078)
Dusp4	chr8:35,870,663-35,882,948	Male	2.50089	2.50089	0.378715	0.947296	0.000253303		1.27391	1.27391	0.947296	1.33849	0.497229		1.64655	1.64655	0.378715	0.688627	0.174486	Male	1.93681	1.93681	0.688627	1.33849	0.00767653					(-117600)
F2r	chr13:96,371,743-96,388,388	Male	1.8411	1.8411	5.42796	9.84441	7.80572e-08	_	1.46881	1.46881	9.84441	16.2898	0.00108665		1.383	1.383	5.42796	8.17549	0.000882246	Male	1.95778	1.95778	8.17549	16.2898	2.86248e-16
Sdr9c7	chr10:127,335,590-127,348,815	Male	2.12855	2.12855	10.9971	23.1342	5.86178e-08		0.924046	-1.0822	23.1342	24.0591	1		0.989682	-1.01043	10.9971	11.9182	1	Male	1.98529	1.98529	11.9182	24.0591	1.11628e-09		191 (+71587)
Zyg11a	chr4:107,854,538-107,890,527	Male	1.90083	1.90083	2.40401	4.52921	0.0011651		0.94927	-1.05344	4.52921	4.79396	1		0.88091	-1.13519	2.40401	2.29317	0.909188	Male	2.05797	2.05797	2.29317	4.79396	1.07131e-07
Aox3	chr1:58,169,979-58,257,296	Male	3.14977	3.14977	78.3049	243.876	2.0098e-86	_	0.778458	-1.28459	243.876	213.104	0.0107647		1.1895	1.1895	78.3049	101.703	0.0644903	Male	2.06128	2.06128	101.703	213.104	3.30414e-16		19 (+31395)
Grem2	chr1:176,763,915-176,851,950	Male	1.98282	1.98282	3.00406	5.90427	4.38179e-05		1.08334	1.08334	5.90427	7.12981	1		1.03396	1.03396	3.00406	3.3888	1	Male	2.08739	2.08739	3.3888	7.12981	1.34728e-15		97 (-9502), 96 (+179003)		(+60949)
Tiam2	chr17:3,397,206-3,519,397 chr17:3,482,314-3,519,397 chr17:3,483,489-3,519,397 chr17:3,326,572-3,519,397	Male	1.83418	1.83418	0.683412	1.25298	0.00109781		1.19725	1.19725	1.25298	1.66722	0.36105		1.03343	1.03343	0.683412	0.776017	1	Male	2.11982	2.11982	0.776017	1.66722	9.7315e-07
Tuft1	chr3:94,416,674-94,462,794	Male	2.3306	2.3306	1.73017	4.00674	5.67692e-05		1.24638	1.24638	4.00674	5.59597	0.5028		1.36835	1.36835	1.73017	2.60379	0.081591	Male	2.12068	2.12068	2.60379	5.59597	2.2655e-11
Srd5a1	chr13:69,712,326-69,750,341	Male	2.13165	2.13165	16.8653	35.6047	1.22578e-14		1.10153	1.10153	35.6047	44.0534	0.576255		1.10626	1.10626	16.8653	20.3972	0.807978	Male	2.12193	2.12193	20.3972	44.0534	2.41267e-22
Serpina3c	chr12:105,385,116-105,392,082	Male	3.14171	3.14171	30.1956	94.0923	1.53833e-18		0.756965	-1.32106	94.0923	80.2355	0.107186		1.09786	1.09786	30.1956	36.278	1	Male	2.16773	2.16773	36.278	80.2355	6.08767e-09
C8b	chr4:104,438,921-104,477,153	Male	2.69761	2.69761	68.4163	182.428	1.21642e-42	_	0.72947	-1.37086	182.428	149.526	0.000461348		0.907465	-1.10197	68.4163	67.7936	0.59679	Male	2.16903	2.16903	67.7936	149.526	8.01443e-23		979 (-100500), 980 (-2267), 981 (+2106), 982 (+4161), 983 (+38674)
Osgin1	chr8:121,961,061-121,970,156	Male	1.92524	1.92524	36.317	69.1118	3.88874e-12	_	1.42706	1.42706	69.1118	111.194	0.0132523		1.22199	1.22199	36.317	48.451	0.0854873	Male	2.25046	2.25046	48.451	111.194	2.39746e-12		1371 (-5399), 1372 (-4546)
C9	chr15:6,395,332-6,448,476	Male	3.28043	3.28043	96.1535	311.99	2.11388e-47	_	0.705052	-1.41833	311.99	247.333	0.000218152		0.979704	-1.02072	96.1535	102.932	1	Male	2.36089	2.36089	102.932	247.333	4.40544e-23
Arsa	chr15:89,302,906-89,307,855	Male	2.43407	2.43407	5.63259	13.5484	2.7654e-29		0.865728	-1.1551	13.5484	13.1655	0.326581		0.883118	-1.13235	5.63259	5.40781	0.547617	Male	2.38877	2.38877	5.40781	13.1655	1.01636e-20		512 (-4)
Cyp2u1	chr3:130,993,408-131,006,145	Male	3.73962	3.73962	2.24047	8.30211	9.24078e-30	_	0.666869	-1.49954	8.30211	6.27628	0.0143395		1.03609	1.03609	2.24047	2.55954	1	Male	2.41292	2.41292	2.55954	6.27628	6.92535e-05
Col27a1	chr4:62,876,445-62,996,024	Male	2.75461	2.75461	3.86222	10.5288	1.44755e-14		0.944415	-1.05886	10.5288	11.146	1		1.07708	1.07708	3.86222	4.56002	1	Male	2.4156	2.4156	4.56002	11.146	3.79769e-17		960 (+14866), 961 (+42067)
Col5a3	chr9:20,574,493-20,619,478	Male	3.15864	3.15864	3.92363	12.2558	1.00679e-51		0.832295	-1.2015	12.2558	11.4615	0.107047		0.997595	-1.00241	3.92363	4.27878	1	Male	2.63578	2.63578	4.27878	11.4615	6.51418e-36
C8a	chr4:104,488,284-104,549,003 chr4:104,488,290-104,549,000	Male	2.80931	2.80931	90.9052	252.526	2.67095e-52	_	0.715095	-1.39842	252.526	202.844	0.00057087		0.717317	-1.39408	90.9052	71.2075	4.72335e-05	Male	2.80024	2.80024	71.2075	202.844	1.33923e-31		984 (-114), 983 (+71392), 982 (+105905), 981 (+107960)
Mup6	chr4:60,016,420-60,019,086	Male	2.01293	2.01293	3.4876	6.96224	0.000355059		1.27244	1.27244	6.96224	10.129	0.706408		0.876035	-1.14151	3.4876	3.38505	1	Male	2.92159	2.92159	3.38505	10.129	0.00413195
Slc41a2	chr10:82,693,883-82,800,562	Male	3.1187	3.1187	1.36054	4.18916	8.29799e-11		1.14634	1.14634	4.18916	5.4345	0.923757		1.20447	1.20447	1.36054	1.80234	0.709531	Male	2.96583	2.96583	1.80234	5.4345	1.60346e-10		151 (+15080)
Susd4	chr1:184,695,036-184,825,785	Male	4.39672	4.39672	2.50684	10.8497	1.87609e-30		1.11638	1.11638	10.8497	13.5643	0.53494		1.61283	1.61283	2.50684	4.40675	0.0645852	Male	3.04859	3.04859	4.40675	13.5643	3.68973e-22
Omd	chr13:49,678,115-49,687,978	Male	3.11367	3.11367	0.305806	0.953669	0.000329579		1.03842	1.03842	0.953669	1.08826	1		0.981906	-1.01843	0.305806	0.338921	1	Male	3.29989	3.29989	0.338921	1.08826	6.82911e-05
Mup4	chr4:59,969,677-59,973,537	Male	2.40516	2.40516	1.08917	2.56677	0.00339938		0.964952	-1.03632	2.56677	2.87168	1		0.674686	-1.48217	1.08917	0.79541	0.613061	Male	3.43395	3.43395	0.79541	2.87168	0.000155368
Cib3	chr8:74,728,233-74,736,736	Male	5.80818	5.80818	1.72782	9.89062	1.27e-12		1.18539	1.18539	9.89062	12.974	0.888036		1.77526	1.77526	1.72782	3.30305	0.0691089	Male	3.90394	3.90394	3.30305	12.974	1.17653e-12
Nox4	chr7:94,395,158-94,547,218	Male	5.71288	5.71288	1.8558	10.5217	1.52106e-71	_	0.699153	-1.4303	10.5217	8.23473	0.000497631		0.946153	-1.05691	1.8558	1.93707	1	Male	4.23541	4.23541	1.93707	8.23473	1.02598e-30
Serpina9	chr12:105,234,829-105,251,862	Male	4.41378	4.41378	0.554265	2.47032	8.68029e-08		0.655907	-1.52461	2.47032	1.83422	0.235602		0.464471	-2.15299	0.554265	0.285769	0.147624	Male	6.21166	6.21166	0.285769	1.83422	2.4241e-10
Ces4a	chr8:107,655,699-107,674,009	Male	7.51729	7.51729	0.311087	2.31931	8.90348e-24		1.11818	1.11818	2.31931	2.9684	1		1.23497	1.23497	0.311087	0.417427	1	Male	6.81811	6.81811	0.417427	2.9684	1.35421e-15
Scara5	chr14:66,285,239-66,383,663 chr14:66,285,239-66,363,780	Male	33.5317	33.5317	0.0461135	1.6212	5.13014e-40		0.580961	-1.72129	1.6212	1.07878	0.0871032		2.76947	2.76947	0.0461135	0.146986	0.0806104	Male	7.06269	7.06269	0.146986	1.07878	1.47515e-09		440 (+106926)
Cyp2c53-ps	chr19:39,303,743-39,349,227	Male	9.52951	9.52951	0.114975	1.14106	3.86737e-07		0.805657	-1.24122	1.14106	1.07028	0.982104		1.06581	1.06581	0.114975	0.133013	1	Male	7.17503	7.17503	0.133013	1.07028	6.22451e-08
Mup16	chr4:61,176,624-61,180,518	Male	20.0428	20.0428	6.31451	125.291	4.6163e-43		0.594391	-1.6824	125.291	84.8748	0.474318		0.764625	-1.30783	6.31451	5.26147	0.264761	Male	15.6335	15.6335	5.26147	84.8748	4.85091e-12
Mup17	chr4:61,252,962-61,256,864	Male	23.7129	23.7129	17.7624	416.86	1.13275e-28		0.52131	-1.91824	416.86	248.068	0.399372		0.789848	-1.26607	17.7624	15.3504	0.277906	Male	15.673	15.673	15.3504	248.068	3.42944e-10
Mup11	chr4:60,671,338-60,675,267	Male	22.5515	22.5515	3.31551	74.612	3.22931e-05		0.465927	-2.14626	74.612	39.1996	0.411933		0.564913	-1.77018	3.31551	2.06777	0.654048	Male	18.5135	18.5135	2.06777	39.1996	1.96485e-33
LOC100048884	chr4:61,331,211-61,335,128	Male	26.7121	26.7121	0.2709	7.46043	5.60074e-12		0.857661	-1.16596	7.46043	7.30452	1		1.12821	1.12821	0.2709	0.361082	1	Male	20.0326	20.0326	0.361082	7.30452	4.46573e-13
Ces2b	chr8:107,355,543-107,362,552	Male	7.52792	7.52792	0.198453	1.54133	6.27069e-09		0.821688	-1.21701	1.54133	1.43152	0.904408		0.194429	-5.14327	0.198453	0.0366307	0.0687416	Male	32.1751	32.1751	0.0366307	1.43152	1.90505e-21
Gm4956	chr1:21,275,326-21,288,393	Male	15.6707	15.6707	0.298934	4.72291	1.3148e-40		1.27348	1.27348	4.72291	6.68248	0.141952		0.5453	-1.83385	0.298934	0.166317	0.684648	Male	36.6782	36.6782	0.166317	6.68248	7.82337e-62
Mup8	chr4:60,231,492-60,235,471	Male	10.9469	10.9469	0.145314	1.6835	4.2254e-10		0.827447	-1.20854	1.6835	1.62145	1		0.204377	-4.89293	0.145314	0.0238071	0.523469	Male	45.7893	45.7893	0.0238071	1.62145	1.88416e-10
Mup14	chr4:60,961,068-60,965,030	Male	67.353	67.353	1.34299	90.9934	4.24244e-08		0.86507	-1.15598	90.9934	88.6927	1		0.606097	-1.6499	1.34299	0.903874	0.876542	Male	96.3303	96.3303	0.903874	88.6927	4.79505e-98
Kdm5d	chrY:234,230-280,254	Male	127.054	127.054	0.0223492	2.99102	1.89713e-145		1.1729	1.1729	2.99102	3.9302	0.173579		0.590466	-1.69358	0.0223492	0.0128718	1	Male	254.716	254.716	0.0128718	3.9302	6.47057e-171
Uty	chrY:433,586-582,181	Male	51.8103	51.8103	0.0515115	2.70073	4.30389e-119		1.00548	1.00548	2.70073	3.0315	1		0.114258	-8.75213	0.0515115	0.00449002	0.0689042	Male	469.122	469.122	0.00449002	3.0315	3.05874e-123
Stambpl1	chr19:34,266,759-34,314,818	Female	0.397489	-2.51579	0.712457	0.287076	0.00443438	Up	3.62961	3.62961	0.287076	1.13942	3.74566e-07	_	1.3984	1.3984	0.712457	1.07714	0.406269	Lost	1.03231	1.03231	1.07714	1.13942	1				(+582), (+20782)		20241.5
Mfsd2a	chr4:122,624,093-122,638,431	Female	0.420757	-2.37667	54.4109	22.7214	1.07199e-08	Up	2.16639	2.16639	22.7214	54.7058	0.00394778	_	1.06945	1.06945	54.4109	63.6928	1	Lost	0.852504	-1.17302	63.6928	54.7058	1		996 (+25059)		(-21420), (-270)	(-20970), (-11470)	9929.5
Dcbld1	chr10:51,953,424-52,041,183	Female	0.503841	-1.98475	1.81063	0.89393	4.3158e-06	Up	1.94945	1.94945	0.89393	1.98739	9.25954e-06	_	1.09835	1.09835	1.81063	2.17777	0.978742	Lost	0.893295	-1.11945	2.17777	1.98739	1		124 (+3710)			(+46826)	5076.5
Rnasel	chr1:155,596,555-155,611,351	Female	0.539915	-1.85214	1.15175	0.608101	0.000167	Up	1.61239	1.61239	0.608101	1.10524	0.00220141	_	1.14176	1.14176	1.15175	1.4186	0.907092	Lost	0.762182	-1.31202	1.4186	1.10524	0.314633				(-7805)		-654.5
Gbp6	chr5:105,699,720-105,722,718	Female	0.545723	-1.83243	3.13582	1.69896	1.57638e-06	Up	2.17104	2.17104	1.69896	4.1001	3.04419e-13	Up	1.54424	1.54424	3.13582	5.27362	0.00500213	Lost	0.765875	-1.3057	5.27362	4.1001	0.263899						20295.5
Trib2	chr12:15,798,532-15,823,591	Female	0.560499	-1.78413	0.75596	0.419083	0.00482644	Up	1.55691	1.55691	0.419083	0.730804	0.0456839	_	1.45182	1.45182	0.75596	1.18406	0.102692	Lost	0.601538	-1.6624	1.18406	0.730804	0.0267028					(+1590)	1589.5
Limk1	chr5:135,131,908-135,164,460	Female	0.565953	-1.76693	1.044	0.58914	0.00411957	Up	1.55484	1.55484	0.58914	1.03285	0.034497	_	1.01335	1.01335	1.044	1.14914	1	Lost	0.869377	-1.15025	1.14914	1.03285	1		1113 (-46295)				458.5
Inpp5d	chr1:89,516,886-89,617,085	Female	0.567934	-1.76077	1.37935	0.776107	0.000589212	Up	1.80613	1.80613	0.776107	1.57286	5.59978e-05	_	1.21695	1.21695	1.37935	1.82149	0.350506	Lost	0.8421	-1.18751	1.82149	1.57286	0.705206						51114.5
Zdhhc1	chr8:107,996,324-108,020,770	Female	0.579918	-1.72438	1.54208	0.875821	0.00879704	Up	2.45971	2.45971	0.875821	2.45245	6.05271e-09	_	1.48441	1.48441	1.54208	2.50657	0.0318849	Lost	0.961073	-1.0405	2.50657	2.45245	1						-2881.5
Atp8a1	chr5:68,009,377-68,238,670	Female	0.586293	-1.70563	0.991044	0.576654	2.95524e-05	Up	2.1517	2.1517	0.576654	1.38706	7.80357e-12	_	1.46963	1.46963	0.991044	1.59864	0.000158998	Lost	0.858517	-1.1648	1.59864	1.38706	0.54568						16568.5
Vcam1	chr3:115,812,937-115,832,606	Female	0.586414	-1.70528	5.14416	2.98612	1.2832e-05	Up	1.94204	1.94204	2.98612	6.44113	2.22841e-08	Up	1.63574	1.63574	5.14416	9.14233	2.50878e-05	Lost	0.696683	-1.43537	9.14233	6.44113	0.0157032						2604.5
Elf4	chrX:45,764,225-45,816,309	Female	0.590387	-1.6938	0.795005	0.462815	0.00178458	Up	1.81218	1.81218	0.462815	0.948847	0.000161626	_	1.28241	1.28241	0.795005	1.10728	0.215222	Lost	0.83464	-1.19812	1.10728	0.948847	0.793243						8807.5
Cyba	chr8:124,948,670-124,956,840	Female	0.602967	-1.65847	10.0969	6.01717	3.41741e-05	Up	1.5646	1.5646	6.01717	10.5959	0.000465648	_	1.11944	1.11944	10.0969	12.3092	0.800908	Lost	0.843564	-1.18545	12.3092	10.5959	0.699043					(-211)	2238.5
Pbx1	chr1:170,049,494-170,362,300 chr1:170,083,657-170,362,300	Female	0.621302	-1.60952	2.31808	1.4183	2.36274e-07	Up	1.76349	1.76349	1.4183	2.80561	3.39971e-11	_	1.40289	1.40289	2.31808	3.54923	9.56969e-05	Lost	0.781369	-1.27981	3.54923	2.80561	0.0309045		91 (-43927), 90 (+52224), 89 (+65519), 88 (+126241)		(-276823), (+76827), (+125627), (+676677)	(+51127), (+106927), (+187827)	48887.5
Ptp4a3	chr15:73,578,455-73,589,196 chr15:73,553,574-73,589,196 chr15:73,555,359-73,589,196	Female	0.640098	-1.56226	1.87114	1.19222	0.00937987	Up	1.91109	1.91109	1.19222	2.52364	1.5336e-06	_	1.48797	1.48797	1.87114	3.03016	0.000172638	Lost	0.824991	-1.21213	3.03016	2.52364	0.246536				(+1776), (+29826)	(+8126)	45.5
Serpinb6a	chr13:34,009,786-34,094,663 chr13:34,009,786-34,027,952	Female	0.693084	-1.44283	7.00249	4.80104	0.00056118	Up	1.93385	1.93385	4.80104	10.4791	8.70381e-14	_	1.47685	1.47685	7.00249	11.324	5.58122e-05	Lost	0.908141	-1.10115	11.324	10.4791	0.998651						1950.5
Cotl1	chr8:122,333,113-122,364,479	Female	0.728489	-1.37271	9.81792	7.09976	0.00186262	Up	1.73909	1.73909	7.09976	13.8245	3.0287e-10	_	1.38083	1.38084	9.81792	14.7772	0.0028885	Lost	0.918448	-1.08879	14.7772	13.8245	1						2977.5
Nr4a1	chr15:101,097,276-101,105,225	Male	2.45461	2.45461	1.13919	2.79119	0.0029542	Up	3.27625	3.27625	2.79119	10.1213	0.000938179	Up	4.61238	4.61238	1.13919	5.77286	6.01692e-05	Lost	1.74387	1.74387	5.77286	10.1213	0.720523					(-30726), (+824)	-175.5
Tead1	chr7:119,902,897-120,050,319 chr7:119,822,833-120,050,319	Female	0.424167	-2.35756	1.41697	0.595325	2.61539e-12	Up	3.27616	3.27616	0.595325	2.17537	1.49881e-27	Up	1.73094	1.73094	1.41697	2.66971	2.48022e-09	Lost	0.803466	-1.24461	2.66971	2.17537	0.1262		1290 (-234083)		(+1017), (+9317), (+64517), (+109117), (+128117)	(+1917), (+36867), (+64317), (+124117), (+239517)	64567.5
Prkca	chr11:107,794,700-108,205,202	Female	0.700914	-1.42671	1.70092	1.18451	0.00252963	Up	1.80018	1.80018	1.18451	2.38333	6.52038e-10	Up	1.58866	1.58866	1.70092	2.94665	7.04905e-08	Lost	0.794757	-1.25825	2.94665	2.38333	0.0570042				(+340691)	(+75591)	80700.5
1810053B23Rik	chr16:93,347,041-93,359,756 chr16:93,344,988-93,354,316 chr16:93,343,960-93,358,957 chr16:93,343,960-93,354,316 chr16:93,346,301-93,359,788 chr16:93,343,968-93,353,434	Female	0.0595571	-16.7906	0.751859	0.0441106	7.60404e-13	Up	12.5368	12.5368	0.0441106	0.616204	3.2084e-06	_	1.49166	1.49166	0.751859	1.23518	0.337827	Lost	0.499222	-2.00312	1.23518	0.616204	0.215321
Mb	chr15:76,845,916-76,881,098 chr15:76,845,916-76,853,157 chr15:76,845,916-76,853,217	Female	0.060477	-16.5352	0.666835	0.0298416	0.00228611	Up	39.9563	39.9563	0.0298416	1.68242	0.000969153	_	0.395253	-2.53003	0.666835	0.279757	0.362026	Lost	5.94759	5.94759	0.279757	1.68242	0.202674
Cyp2c40	chr19:39,841,562-39,887,304	Female	0.0652915	-15.3159	97.4844	6.27568	1.04825e-74	Up	7.4359	7.4359	6.27568	52.6603	3.4385e-26	_	0.71456	-1.39946	97.4844	76.0835	0.000337726	Lost	0.679311	-1.47208	76.0835	52.6603	0.0534287
Slc22a29	chr19:8,234,657-8,293,329	Female	0.0654844	-15.2708	1.08944	0.0672498	1.37911e-11	_	2.91213	2.91213	0.0672498	0.23418	0.0824553	Down	0.487162	-2.05271	1.08944	0.57698	0.040883	Lost	0.389835	-2.56519	0.57698	0.23418	0.0170057				(-33462)
Orm3	chr4:63,017,195-63,020,545	Female	0.10807	-9.25328	7.24873	0.776491	6.93766e-30	Up	18.6399	18.6399	0.776491	16.3076	1.29943e-37	Up	2.08197	2.08197	7.24873	16.4607	1.75318e-05	Lost	0.968909	-1.03209	16.4607	16.3076	1
Cenpm	chr15:82,064,205-82,075,177 chr15:82,064,205-82,074,766	Female	0.232344	-4.30397	1.26206	0.283487	9.22582e-07	Up	2.65488	2.65488	0.283487	0.866041	0.00861541	_	1.01999	1.01999	1.26206	1.42122	1	Lost	0.603849	-1.65604	1.42122	0.866041	0.205137				(+3276)
H2-Q1	chr17:35,457,502-35,462,044	Female	0.232994	-4.29196	4.85066	1.14066	1.30189e-20	Up	12.2629	12.2629	1.14066	15.334	1.21289e-79	Up	3.2655	3.2655	4.85066	17.3441	3.32899e-49	Lost	0.874406	-1.14363	17.3441	15.334	0.671801				(+448)
Abcb1a	chr5:8,660,091-8,748,570	Female	0.249734	-4.00426	2.97927	0.739675	2.5306e-39	Up	2.18096	2.18096	0.739675	1.78262	0.00200299	_	0.933031	-1.07178	2.97927	3.03409	0.932833	Lost	0.58813	-1.7003	3.03409	1.78262	0.0283912
Acta1	chr8:126,415,657-126,418,675	Female	0.276143	-3.62132	1.82939	0.496593	0.00393697	Up	8.24521	8.24521	0.496593	4.51187	0.0065554	_	0.589235	-1.69712	1.82939	1.16436	0.672743	Lost	3.88722	3.88722	1.16436	4.51187	0.3503
Esr1	chr10:5,453,457-5,734,552 chr10:5,379,204-5,636,383 chr10:5,340,907-5,734,552 chr10:5,340,907-5,636,383	Female	0.303375	-3.29625	5.80721	1.73635	2.42993e-44	_	1.06577	1.06577	1.73635	2.07931	1	Down	0.397077	-2.51841	5.80721	2.51677	9.47593e-34	Lost	0.81459	-1.22761	2.51677	2.07931	0.161587
Ppl	chr16:5,086,383-5,132,574	Female	0.33892	-2.95055	5.29007	1.78117	3.72139e-26	Up	1.82198	1.82198	1.78117	3.60626	4.16489e-05	_	0.932499	-1.07239	5.29007	5.38704	1	Lost	0.6629	-1.50852	5.38704	3.60626	0.0516948
Col4a3	chr1:82,583,495-82,718,634	Female	0.3444	-2.9036	0.266709	0.0886729	0.000158464	Up	10.5696	10.5696	0.0886729	1.07028	5.29505e-29	Up	3.50069	3.50069	0.266709	1.01782	2.87043e-16	Lost	1.04353	1.04353	1.01782	1.07028	1				(+250)
Plek2	chr12:79,989,683-80,007,925	Female	0.344625	-2.9017	0.763825	0.258947	0.00176186	Up	3.02586	3.02586	0.258947	0.885509	0.000509436	_	1.58161	1.58161	0.763825	1.32636	0.117052	Lost	0.658847	-1.5178	1.32636	0.885509	0.339045
Gm1600	chr16:10,324,197-10,331,378	Female	0.348089	-2.87283	0.33054	0.110732	0.000586145	Up	4.71558	4.71558	0.110732	0.58712	4.19419e-08	Up	2.93876	2.93876	0.33054	1.07182	2.36324e-08	Lost	0.555524	-1.8001	1.07182	0.58712	0.0311531
Orm2	chr4:63,023,482-63,026,911	Female	0.355149	-2.81572	13.2867	4.66942	1.26812e-17	Up	10.1108	10.1108	4.66942	53.5347	2.18346e-18	Up	5.52548	5.52548	13.2867	79.8964	1.68988e-88	Lost	0.652876	-1.53168	79.8964	53.5347	0.465481
Defb1	chr8:22,887,026-22,905,657	Female	0.356571	-2.80449	2.18375	0.782725	0.000298951	Up	2.30538	2.30538	0.782725	1.99952	0.00361203	_	1.36213	1.36213	2.18375	3.29167	0.485359	Lost	0.603803	-1.65617	3.29167	1.99952	0.148299
Fam110c	chr12:31,758,832-31,764,805	Female	0.369764	-2.70442	0.435419	0.157663	0.00384586	Up	4.36037	4.36037	0.157663	0.800624	3.06828e-07	Up	2.54238	2.54238	0.435419	1.21489	3.19501e-06	Lost	0.631453	-1.58365	1.21489	0.800624	0.136947				(+968)
Atp2a1	chr7:133,589,373-133,606,587	Female	0.36999	-2.70277	0.797329	0.286465	0.00253711	Up	5.07539	5.07539	0.286465	1.61363	0.0258435	_	0.478609	-2.08939	0.797329	0.412307	0.132164	Lost	3.91431	3.91431	0.412307	1.61363	0.233574
Mcm6	chr1:130,228,167-130,256,233	Female	0.374689	-2.66888	2.90955	1.08676	1.3446e-10	Up	1.54362	1.54362	1.08676	1.85343	0.0297113	Down	0.652352	-1.53292	2.90955	2.08968	0.0142599	Lost	0.887451	-1.12682	2.08968	1.85343	1
Dct	chr14:118,412,011-118,451,468	Female	0.378606	-2.64127	1.33884	0.502603	0.00092485	Up	2.91562	2.91562	0.502603	1.64183	8.20881e-09	_	1.38799	1.38799	1.33884	2.05443	0.500585	Lost	0.796582	-1.25536	2.05443	1.64183	0.779792		455 (+235306)		(+31017)
Lcn2	chr2:32,240,156-32,243,259	Female	0.388216	-2.57589	7.96479	3.09459	4.06961e-09	Up	8.50503	8.50503	3.09459	29.9592	3.07229e-06	Up	2.98008	2.98008	7.96479	25.9352	1.037e-08	Lost	1.12042	1.12042	25.9352	29.9592	1
Il15	chr8:84,855,522-84,926,485	Female	0.391417	-2.55482	1.60746	0.630646	0.000519589	Up	2.00099	2.00099	0.630646	1.38898	0.0296203	_	1.01663	1.01663	1.60746	1.81246	1	Lost	0.771343	-1.29644	1.81246	1.38898	0.820268		1343 (+1476)
Sox7	chr14:64,562,542-64,569,569	Female	0.394373	-2.53567	0.882298	0.339549	1.01397e-05	Up	3.51563	3.51563	0.339549	1.3618	3.33392e-11	Up	1.94224	1.94224	0.882298	1.86284	2.5159e-05	Lost	0.713806	-1.40094	1.86284	1.3618	0.187665				(-2110)
Cyp2c68	chr19:39,763,325-39,815,591	Female	0.401795	-2.48883	144.103	57.2928	5.30609e-41	Up	1.77988	1.77988	57.2928	114.429	5.62592e-09	_	0.876369	-1.14107	144.103	137.91	0.133702	Lost	0.816401	-1.22489	137.91	114.429	0.21643		723 (-53)
Dll1	chr17:15,504,317-15,512,787	Female	0.405221	-2.46779	2.4642	0.98797	3.0022e-13	Up	1.6566	1.6566	0.98797	1.82194	0.000668342	_	0.853302	-1.17192	2.4642	2.30801	0.540604	Lost	0.786722	-1.2711	2.30801	1.82194	0.338392
Lrtm1	chr14:29,831,393-29,846,828	Female	0.423196	-2.36297	2.90929	1.21229	1.4705e-25	Up	4.3984	4.3984	1.21229	6.0049	1.87983e-58	Up	1.67758	1.67758	2.90929	5.32927	9.30351e-10	Lost	1.10873	1.10873	5.32927	6.0049	1
Igtp	chr11:58,013,057-58,021,094	Female	0.426385	-2.3453	23.9589	10.1229	1.18547e-11	Up	1.92688	1.92688	10.1229	21.7759	0.000496708	_	1.07178	1.07178	23.9589	27.9543	1	Lost	0.768568	-1.30112	27.9543	21.7759	0.52519
Gypc	chr18:32,687,973-32,719,688	Female	0.429065	-2.33065	6.23026	2.64864	2.21324e-17	Up	1.88587	1.88587	2.64864	5.56699	8.20881e-09	_	0.854588	-1.17015	6.23026	5.80439	0.360765	Lost	0.947052	-1.05591	5.80439	5.56699	1
Sh2d4a	chr8:70,800,426-70,871,603	Female	0.43203	-2.31466	3.75491	1.60045	2.06932e-13	Up	2.46589	2.46589	1.60045	4.42141	7.87255e-15	_	1.24876	1.24876	3.75491	5.12651	0.0750697	Lost	0.853733	-1.17133	5.12651	4.42141	0.561236
Tcf24	chr1:9,950,243-9,957,566	Female	0.4327	-2.31107	3.62467	1.56687	6.58092e-07	Up	2.23	2.23	1.56687	3.87537	4.39126e-06	_	1.08945	1.08945	3.62467	4.33399	0.825782	Lost	0.885197	-1.12969	4.33399	3.87537	0.866208
Mcm5	chr8:77,633,407-77,652,338	Female	0.436667	-2.29008	2.02173	0.876977	2.8612e-07	_	0.964327	-1.03699	0.876977	0.966178	1	Down	0.436397	-2.29149	2.02173	0.964973	2.58349e-07	Lost	0.964581	-1.03672	0.964973	0.966178	1					(+93024)
Was	chrX:7,658,591-7,667,617	Female	0.448501	-2.22965	1.16794	0.514749	0.000360595	Up	1.9904	1.9904	0.514749	1.1458	0.00243506	_	1.11839	1.11839	1.16794	1.40612	1	Lost	0.796315	-1.25578	1.40612	1.1458	1
Chrna4	chr2:180,757,015-180,773,882	Female	0.451683	-2.21394	2.98467	1.34148	8.09407e-07	Up	3.29018	3.29018	1.34148	4.90476	1.21087e-06	_	1.14059	1.14059	2.98467	3.7188	0.865176	Lost	1.30928	1.30928	3.7188	4.90476	0.891352
Sult1a1	chr7:133,816,383-133,819,871	Female	0.453603	-2.20457	311.416	139.818	1.36964e-37	Up	1.81264	1.81264	139.818	284.075	1.50753e-10	_	0.903494	-1.10681	311.416	307.342	0.295683	Lost	0.910441	-1.09837	307.342	284.075	1
Epb4.1l3	chr17:69,506,149-69,639,327	Female	0.46518	-2.14971	0.79531	0.370651	0.0012124	Up	2.35028	2.35028	0.370651	0.962483	2.22724e-05	_	1.34249	1.34249	0.79531	1.15246	0.247164	Lost	0.812994	-1.23002	1.15246	0.962483	0.778708		623 (-843875)			(-319199)
Tmem200b	chr4:131,477,685-131,479,055	Female	0.469204	-2.13127	2.09617	0.965869	0.000219033	Up	2.32195	2.32195	0.965869	2.4976	1.20026e-05	Up	1.56584	1.56584	2.09617	3.56433	0.0114792	Lost	0.696555	-1.43564	3.56433	2.4976	0.0988949
Gm12250	chr11:57,997,344-58,003,700	Female	0.472444	-2.11665	1.55564	0.73645	0.000176028	Up	1.96377	1.96377	0.73645	1.58372	0.01658	_	1.14267	1.14267	1.55564	1.92961	0.99682	Lost	0.818859	-1.22121	1.92961	1.58372	1
Pls1	chr9:95,653,060-95,745,698	Female	0.475011	-2.10521	1.12572	0.524476	0.000511094	Up	4.88853	4.88853	0.524476	2.8768	6.02354e-19	Up	2.42017	2.42017	1.12572	2.97663	6.07698e-07	Lost	0.958517	-1.04328	2.97663	2.8768	1					(+29654)
Klhl13	chrX:22,796,396-22,942,208 chrX:22,796,396-22,862,554	Female	0.48974	-2.0419	2.69949	1.30275	1.09294e-10	Up	2.50492	2.50492	1.30275	3.66424	3.03306e-18	_	1.45814	1.45814	2.69949	4.31593	0.00344298	Lost	0.840676	-1.18952	4.31593	3.66424	0.606584
Acacb	chr5:114,615,526-114,700,767	Female	0.492109	-2.03207	15.0177	7.32312	1.51841e-08	_	0.90419	-1.10596	7.32312	7.40234	1	Down	0.503866	-1.98466	15.0177	8.28355	8.7953e-07	Lost	0.884336	-1.13079	8.28355	7.40234	1
Plcg2	chr8:120,022,190-120,159,042	Female	0.494296	-2.02308	0.799112	0.385511	0.000254755	Up	1.68796	1.68796	0.385511	0.739713	0.0108412	_	1.25194	1.25194	0.799112	1.07693	0.537657	Lost	0.666941	-1.49938	1.07693	0.739713	0.128023				(+160)	(+64110)
Il2rg	chrX:98,459,725-98,463,545	Female	0.496391	-2.01454	2.02444	1.00095	0.00207395	Up	1.86678	1.86678	1.00095	2.08143	0.00355428	_	1.4069	1.4069	2.02444	3.1043	0.0770348	Lost	0.657969	-1.51983	3.1043	2.08143	0.0266676
Lair1	chr7:3,958,674-4,014,806	Female	0.497778	-2.00893	0.908486	0.447256	0.00257582	Up	1.85329	1.85329	0.447256	0.925877	0.0018555	_	1.04077	1.04077	0.908486	1.01947	1	Lost	0.88468	-1.13035	1.01947	0.925877	1
Mx1	chr16:97,668,641-97,684,513 chr16:97,668,643-97,684,512	Female	0.501362	-1.99457	0.762314	0.378214	0.00435025	Up	2.46314	2.46314	0.378214	1.04994	2.47116e-05	_	1.4267	1.4267	0.762314	1.18233	0.114565	Lost	0.866595	-1.15394	1.18233	1.04994	1
P2ry13	chr3:59,011,813-59,014,804	Female	0.507222	-1.97152	1.70177	0.863475	0.0020735	Up	1.64351	1.64351	0.863475	1.57163	0.0405819	_	0.992981	-1.00707	1.70177	1.83251	1	Lost	0.840517	-1.18974	1.83251	1.57163	0.834103
Arrdc3	chr13:81,022,682-81,035,303	Female	0.507801	-1.96928	20.5939	10.3313	0.00431985	Up	2.35122	2.35122	10.3313	27.503	0.00275226	_	1.23594	1.23594	20.5939	27.7213	0.651409	Lost	0.968071	-1.03298	27.7213	27.503	1		378 (+471126)			(+136880)
Rgs16	chr1:155,587,482-155,592,598	Female	0.508867	-1.96515	30.0216	15.0842	3.00064e-07	Up	4.91057	4.91057	15.0842	82.4849	2.58871e-18	Up	3.75737	3.75737	30.0216	122.841	3.76486e-34	Lost	0.665674	-1.50224	122.841	82.4849	0.172479		75 (-50406)		(-79428), (-61228), (-778), (+1272)
Asb2	chr12:104,559,351-104,594,211	Female	0.51112	-1.95649	0.947462	0.479553	0.00351458	Up	2.45212	2.45212	0.479553	1.29506	0.000201738	_	1.08607	1.08607	0.947462	1.11737	1	Lost	1.16262	1.16262	1.11737	1.29506	1					(-11940), (+52560)
H2-Q6	chr17:35,561,821-35,565,306	Female	0.516843	-1.93482	7.62919	3.89207	9.7179e-08	Up	4.07047	4.07047	3.89207	17.7018	7.29823e-34	Up	2.05589	2.05589	7.62919	17.0527	1.68617e-13	Lost	1.02544	1.02544	17.0527	17.7018	1
H2-Q8	chr17:35,561,791-35,565,306	Female	0.516843	-1.93482	7.40281	3.77658	9.7179e-08	Up	4.07047	4.07047	3.77658	17.1765	7.29823e-34	Up	2.05589	2.05589	7.40281	16.5467	1.68617e-13	Lost	1.02544	1.02544	16.5467	17.1765	1
Pltp	chr2:164,665,017-164,683,208	Female	0.517178	-1.93357	22.7317	11.6714	7.60404e-13	_	1.19141	1.19141	11.6714	15.4988	0.303246	Down	0.632539	-1.58093	22.7317	15.7075	1.26358e-06	Lost	0.975327	-1.0253	15.7075	15.4988	1
I830012O16Rik	chr19:34,682,446-34,687,891	Female	0.517857	-1.93104	1.3517	0.690549	0.00278725	Up	2.15879	2.15879	0.690549	1.69981	0.000115117	_	1.47294	1.47294	1.3517	2.1899	0.259901	Lost	0.762064	-1.31223	2.1899	1.69981	0.866929
Gbp7	chr3:142,193,299-142,213,115	Female	0.519466	-1.92505	4.91347	2.51872	2.96395e-16	Up	2.30248	2.30248	2.51872	6.48489	1.29613e-17	Up	1.5106	1.5106	4.91347	8.08136	8.63769e-05	Lost	0.791341	-1.26368	8.08136	6.48489	0.291865
Rac2	chr15:78,389,598-78,403,213	Female	0.52184	-1.91629	2.51733	1.29861	7.38428e-05	Up	1.79283	1.79283	1.29861	2.60887	3.79516e-05	_	1.10308	1.10308	2.51733	3.0136	1	Lost	0.847998	-1.17925	3.0136	2.60887	0.69987
Itgb3	chr11:104,469,313-104,531,785	Female	0.526037	-1.90101	1.2525	0.653363	1.02394e-06	Up	1.60868	1.60868	0.653363	1.18872	0.000775818	_	1.18042	1.18042	1.2525	1.61731	0.381643	Lost	0.716507	-1.39566	1.61731	1.18872	0.0226492
Mtmr11	chr3:95,965,892-95,975,641	Female	0.528991	-1.89039	1.48838	0.785453	0.000229351	Up	1.81558	1.81558	0.785453	1.61691	0.00440254	_	1.14959	1.14959	1.48838	1.88452	0.755282	Lost	0.833726	-1.19943	1.88452	1.61691	0.980213
Ly86	chr13:37,437,213-37,510,905	Female	0.53166	-1.8809	3.78448	1.97051	0.000294905	Up	1.56126	1.56126	1.97051	3.49127	0.0263792	_	1.0028	1.0028	3.78448	4.14428	1	Lost	0.82767	-1.20821	4.14428	3.49127	0.797792		356 (+292679), 357 (+299674), 358 (+318869)
Ms4a6d	chr19:11,661,095-11,679,294	Female	0.534415	-1.87121	1.81804	0.963988	0.00824254	Up	1.88673	1.88673	0.963988	2.05341	0.0049973	_	1.11764	1.11764	1.81804	2.20859	1	Lost	0.904772	-1.10525	2.20859	2.05341	1
Ifi27l2a	chr12:104,680,375-104,681,890 chr12:104,672,082-104,681,890	Female	0.535179	-1.86853	5.82007	3.1107	0.000372709	Up	1.99485	1.99485	3.1107	6.92105	5.4034e-05	_	1.33747	1.33747	5.82007	8.47087	0.0663504	Lost	0.799055	-1.25148	8.47087	6.92105	0.420401
Fut8	chr12:78,339,725-78,576,983 chr12:78,511,127-78,576,983 chr12:78,489,850-78,576,983 chr12:78,339,090-78,576,983	Female	0.538685	-1.85637	2.05964	1.11211	3.79306e-05	Up	1.64635	1.64635	1.11211	2.04459	0.00120479	_	1.12697	1.12697	2.05964	2.52704	0.877909	Lost	0.787443	-1.26993	2.52704	2.04459	0.445124		312 (+747835)		(-61201), (+935499)	(-108651), (+550349)
Selplg	chr5:114,267,806-114,280,510	Female	0.541418	-1.847	1.40888	0.758984	0.000966875	Up	1.81157	1.81157	0.758984	1.52874	0.00285215	_	1.27912	1.27912	1.40888	1.95821	0.326613	Lost	0.768955	-1.30047	1.95821	1.52874	0.505878
Ildr2	chr1:168,184,269-168,246,963	Female	0.543552	-1.83975	6.05891	3.2485	1.07464e-16	Up	1.63593	1.63593	3.2485	5.95523	7.85472e-08	_	1.17623	1.17623	6.05891	7.7688	0.0921315	Lost	0.756462	-1.32194	7.7688	5.95523	0.0119181					(+1931)
AB124611	chr9:21,330,620-21,349,775	Female	0.545025	-1.83478	2.86696	1.54685	0.00126778	Up	1.80256	1.80256	1.54685	3.08326	0.00194852	_	1.13548	1.13548	2.86696	3.52774	0.917668	Lost	0.867331	-1.15296	3.52774	3.08326	1
Fcgr4	chr1:172,949,056-172,959,892	Female	0.548506	-1.82313	3.46515	1.89092	0.00267359	Up	1.75924	1.75924	1.89092	3.67668	0.000783149	_	1.16436	1.16436	3.46515	4.39602	0.808083	Lost	0.828297	-1.2073	4.39602	3.67668	0.70741
Mndal	chr1:175,787,350-175,810,318	Female	0.54995	-1.81835	3.7379	2.03135	0.00503292	_	0.794378	-1.25885	2.03135	1.80585	0.429871	Down	0.50469	-1.98141	3.7379	2.05017	0.0133334	Lost	0.864882	-1.15623	2.05017	1.80585	1
G0s2	chr1:195,098,353-195,099,382	Female	0.550498	-1.81654	56.58	30.8953	1.66854e-07	Up	1.50753	1.50753	30.8953	52.1983	0.000557047	_	1.15856	1.15856	56.58	71.7433	0.925354	Lost	0.716546	-1.39558	71.7433	52.1983	0.378539
Dcaf4	chr12:84,861,415-84,882,942 chr12:84,866,998-84,882,942	Female	0.550687	-1.81591	1.43676	0.775515	0.00298237	Up	2.34031	2.34031	0.775515	2.02023	5.2519e-06	Up	1.66962	1.66962	1.43676	2.63627	0.000531611	Lost	0.772834	-1.29394	2.63627	2.02023	0.382116		317 (-68479)		(-142815), (-115065), (-74965), (-53565)	(-65615), (-53865), (-46365)
Txndc16	chr14:45,754,122-45,839,069	Female	0.551522	-1.81316	2.04945	1.12096	0.000127436	Up	2.04203	2.04203	1.12096	2.54429	3.62133e-08	_	1.20925	1.20925	2.04945	2.70768	0.425622	Lost	0.9318	-1.07319	2.70768	2.54429	1
Hmgcr	chr13:97,418,918-97,440,891	Female	0.552665	-1.80942	47.8116	26.1442	2.3725e-21	_	0.9961	-1.00392	26.1442	29.0535	1	Down	0.594457	-1.68221	47.8116	31.0515	5.80817e-09	Lost	0.927246	-1.07846	31.0515	29.0535	1
Ttc21b	chr2:66,022,383-66,094,674	Female	0.552929	-1.80855	0.937856	0.510855	0.000645549	Up	2.03122	2.03122	0.510855	1.14946	0.00159474	_	1.13035	1.13035	0.937856	1.15677	0.877229	Lost	0.997581	-1.00243	1.15677	1.14946	1		780 (+51007)
Gas1	chr13:60,275,765-60,278,896	Female	0.555603	-1.79984	6.52053	3.59996	1.76167e-07	_	0.703447	-1.42157	3.59996	2.84747	0.0285138	Down	0.535274	-1.8682	6.52053	3.81855	4.03775e-11	Lost	0.729099	-1.37156	3.81855	2.84747	0.0582229
Ifit3	chr19:34,658,018-34,663,472	Female	0.556022	-1.79849	6.18931	3.40498	4.51034e-09	Up	1.69105	1.69105	3.40498	6.40682	6.99452e-06	_	1.30494	1.30494	6.18931	8.83033	0.012049	Lost	0.720823	-1.3873	8.83033	6.40682	0.0105165
Elovl6	chr3:129,235,303-129,341,411	Female	0.556428	-1.79718	26.7511	14.7403	1.40685e-05	Down	0.523627	-1.90976	14.7403	8.60987	4.34352e-05	Down	0.230991	-4.32917	26.7511	6.75946	1.08835e-28	Lost	1.26184	1.26184	6.75946	8.60987	0.697298		911 (+41594)
Dennd1c	chr17:57,205,477-57,217,933	Female	0.559132	-1.78849	1.74713	0.962887	0.0011651	Up	1.64709	1.64709	0.962887	1.82135	0.0134999	_	1.12744	1.12744	1.74713	2.1593	0.869386	Lost	0.812401	-1.23092	2.1593	1.82135	0.777174
Apcs	chr1:174,824,091-174,825,185	Female	0.559473	-1.7874	90.478	50.0782	4.42073e-12	Up	1.56597	1.56597	50.0782	88.2042	5.61936e-05	_	1.23536	1.23536	90.478	121.968	0.254269	Lost	0.709946	-1.40856	121.968	88.2042	0.0959134
Igfbp5	chr1:72,904,638-72,921,439	Female	0.559705	-1.78666	3.46042	1.91885	0.000975665	_	1.29372	1.29372	1.91885	2.77053	0.0805344	Down	0.613157	-1.6309	3.46042	2.31851	0.00449413	Lost	1.1795	1.1795	2.31851	2.77053	0.60293
Tpm2	chr4:43,526,597-43,536,426	Female	0.561933	-1.77957	1.79836	0.999577	0.000240358	Up	2.70834	2.70834	0.999577	3.01459	8.46972e-08	Up	1.86923	1.86923	1.79836	3.6734	4.01811e-08	Lost	0.81515	-1.22677	3.6734	3.01459	0.784809				(+1266), (+15166)	(+2016)
P2ry4	chrX:97,785,492-97,790,208	Female	0.564725	-1.77077	3.09256	1.72278	4.66771e-09	Up	1.5241	1.5241	1.72278	2.93631	5.75889e-05	_	0.92813	-1.07743	3.09256	3.12646	0.975036	Lost	0.927468	-1.0782	3.12646	2.93631	1
Gbp4	chr5:105,544,785-105,568,571 chr5:105,544,785-105,568,605	Female	0.56551	-1.76832	1.80608	1.00532	0.00720566	Up	1.63384	1.63384	1.00532	1.83446	0.00133515	_	1.01296	1.01296	1.80608	1.97808	1	Lost	0.9109	-1.09782	1.97808	1.83446	1
Col4a5	chrX:137,909,961-138,123,778	Female	0.566071	-1.76656	1.11295	0.619069	0.00017438	Up	6.18094	6.18094	0.619069	4.29984	4.34606e-65	Up	3.55913	3.55913	1.11295	4.33223	5.37179e-36	Lost	0.983407	-1.01687	4.33223	4.29984	1				(+273)
Itga6	chr2:71,624,995-71,696,484	Female	0.567038	-1.76355	0.773147	0.433553	0.000520709	Up	2.50518	2.50518	0.433553	1.21778	5.17217e-09	Up	1.79169	1.79169	0.773147	1.51982	5.52788e-06	Lost	0.79267	-1.26156	1.51982	1.21778	0.510618				(+416)	(+29716)
Stk10	chr11:32,433,265-32,524,595	Female	0.5684	-1.75932	1.07882	0.608429	0.00220225	Up	2.14362	2.14362	0.608429	1.46305	5.79716e-08	Up	1.59832	1.59832	1.07882	1.8813	0.000786369	Lost	0.761482	-1.31323	1.8813	1.46305	0.125842				(+20446)	(+19846), (+71296)
Ly75	chr2:60,131,816-60,221,288	Female	0.569636	-1.75551	0.708597	0.398397	0.00165241	Up	2.53187	2.53187	0.398397	1.11697	2.80783e-07	_	1.37568	1.37568	0.708597	1.06603	0.0654799	Lost	1.05114	1.05114	1.06603	1.11697	1				(-31291)
Tmprss2	chr16:97,786,288-97,832,802	Female	0.569897	-1.7547	2.07836	1.16039	0.00314577	Up	1.62026	1.62026	1.16039	2.14806	0.0217668	_	1.19179	1.19179	2.07836	2.70386	0.396815	Lost	0.770869	-1.29724	2.70386	2.14806	0.265608
Cdkn2c	chr4:109,333,480-109,337,977 chr4:109,333,480-109,339,361	Female	0.569977	-1.75446	2.7983	1.57321	3.8573e-05	Up	1.79026	1.79026	1.57321	3.19483	8.71041e-05	_	1.09406	1.09406	2.7983	3.3426	1	Lost	0.933013	-1.0718	3.3426	3.19483	1
Hes1	chr16:30,065,442-30,067,882	Female	0.573713	-1.74303	4.8908	2.78982	0.00481716	Up	1.73837	1.73837	2.78982	5.44005	0.0452453	_	1.35253	1.35253	4.8908	7.2006	0.210665	Lost	0.740218	-1.35095	7.2006	5.44005	0.698272		551 (+193336)
Pla2g16	chr19:7,631,948-7,663,035	Female	0.575271	-1.73831	2.73922	1.54962	1.03081e-06	Up	2.64561	2.64561	1.54962	4.59673	5.80596e-18	_	1.47143	1.47143	2.73922	4.41339	5.60076e-05	Lost	1.03356	1.03356	4.41339	4.59673	1
Siglec1	chr2:130,894,955-130,912,501	Female	0.579666	-1.72513	3.11135	1.78264	5.47399e-10	Up	1.85402	1.85402	1.78264	3.70278	7.68127e-12	_	1.40053	1.40053	3.11135	4.74766	0.00023966	Lost	0.767672	-1.30264	4.74766	3.70278	0.0324955
D130043K22Rik	chr13:24,936,999-24,993,139	Female	0.580012	-1.7241	2.91391	1.68486	1.87443e-05	_	0.797077	-1.25458	1.68486	1.48576	0.232215	Down	0.60765	-1.64569	2.91391	1.93996	3.88885e-06	Lost	0.762714	-1.31111	1.93996	1.48576	0.119138
Fasn	chr11:120,667,271-120,685,861	Female	0.58047	-1.72274	68.0351	39.0338	3.30676e-09	_	1.08106	1.08106	39.0338	47.2638	1	Down	0.510511	-1.95882	68.0351	37.9576	2.07001e-12	Lost	1.23002	1.23002	37.9576	47.2638	0.80722
Col20a1	chr2:180,721,239-180,752,245	Female	0.580668	-1.72216	1.08439	0.617996	0.00120653	Up	2.11805	2.11805	0.617996	1.46989	4.11425e-07	_	1.23712	1.23712	1.08439	1.47648	0.401243	Lost	0.992811	-1.00724	1.47648	1.46989	1
Rgs2	chr1:145,846,467-145,851,279	Female	0.582279	-1.71739	1.32624	0.767904	0.00722727	Up	4.58845	4.58845	0.767904	3.8983	8.52955e-11	Up	2.40908	2.40908	1.32624	3.46776	5.48705e-07	Lost	1.11582	1.11582	3.46776	3.8983	1				(-14460), (+1590), (+22490), (+50740), (+57290), (+181240)	(+890), (+22240)
Samd9l	chr6:3,322,256-3,349,571	Female	0.583182	-1.71473	3.12276	1.8105	6.72384e-09	Up	1.69551	1.69551	1.8105	3.40696	1.0208e-05	_	1.18911	1.18911	3.12276	4.0603	0.139498	Lost	0.833519	-1.19973	4.0603	3.40696	0.450612
Zap70	chr1:36,818,642-36,839,665 chr1:36,821,359-36,839,665 chr1:36,823,778-36,839,665 chr1:36,835,828-36,839,665	Female	0.583414	-1.71405	3.23659	1.87755	0.00175097	Up	2.00741	2.00741	1.87755	4.20614	7.00822e-07	Up	1.54771	1.54771	3.23659	5.49834	3.08535e-05	Lost	0.756968	-1.32106	5.49834	4.20614	0.0172286
Slc22a3	chr17:12,612,839-12,700,570	Female	0.585963	-1.70659	1.42722	0.81801	0.000976323	Up	1.83209	1.83209	0.81801	1.68552	0.000417521	Up	1.65953	1.65953	1.42722	2.58033	0.000312944	Lost	0.646709	-1.54629	2.58033	1.68552	0.0116976				(+619)	(+38869)
Slfn2	chr11:82,878,613-82,884,180	Female	0.586266	-1.70571	2.62655	1.51526	0.00899959	Up	1.65757	1.65757	1.51526	2.82111	0.00796629	_	1.18153	1.18153	2.62655	3.38683	0.619565	Lost	0.822994	-1.21508	3.38683	2.82111	0.67097
Robo1	chr16:72,663,393-73,046,345	Female	0.588752	-1.69851	1.33282	0.781455	1.30495e-05	Up	2.84385	2.84385	0.781455	2.46213	3.50162e-18	Up	1.95751	1.95751	1.33282	2.83963	2.72628e-11	Lost	0.858233	-1.16518	2.83963	2.46213	0.75441					(+15557)
Ptprc	chr1:139,959,435-140,071,882 chr1:139,959,435-140,071,703	Female	0.589238	-1.69711	2.38226	1.38995	0.000125718	Up	1.59531	1.59531	1.38995	2.4789	0.000232295	_	1.14496	1.14496	2.38226	2.96101	0.504229	Lost	0.820907	-1.21816	2.96101	2.4789	0.255415
Arhgef37	chr18:61,653,447-61,696,190	Female	0.594284	-1.6827	3.44975	2.04275	0.000144398	Up	1.50735	1.50735	2.04275	3.41019	0.0326011	_	1.2304	1.2304	3.44975	4.64981	0.171316	Lost	0.731135	-1.36774	4.64981	3.41019	0.132514		662 (+114568)
Oas2	chr5:121,180,341-121,199,857	Female	0.598302	-1.6714	2.17117	1.29193	1.89732e-05	Up	1.59337	1.59337	1.29193	2.28985	0.000176913	_	1.30189	1.30189	2.17117	3.07957	0.0494655	Lost	0.732997	-1.36426	3.07957	2.28985	0.0329988
Klhl26	chr8:72,974,126-73,000,842	Female	0.600131	-1.6663	2.56263	1.52717	6.40889e-05	Up	2.01206	2.01206	1.52717	3.47349	5.3036e-10	Up	1.51169	1.51169	2.56263	4.23965	0.000117671	Lost	0.798702	-1.25203	4.23965	3.47349	0.199992
Cd5l	chr3:87,161,802-87,174,996	Female	0.600327	-1.66576	60.4988	35.9332	1.49715e-07	Up	1.63542	1.63542	35.9332	65.841	3.44061e-07	_	1.22683	1.22683	60.4988	80.9488	0.03082	Lost	0.800656	-1.24898	80.9488	65.841	0.0445471
Cfp	chrX:20,502,660-20,508,650	Female	0.602145	-1.66073	16.67	9.93771	3.91e-08	Up	1.57769	1.57769	9.93771	17.5792	1.55851e-06	_	1.28015	1.28015	16.67	23.2082	0.0196184	Lost	0.742842	-1.34618	23.2082	17.5792	0.0133217
Themis2	chr4:132,338,271-132,352,279	Female	0.608947	-1.64218	2.14423	1.28849	0.00188949	Up	1.78574	1.78574	1.28849	2.60292	4.62454e-05	_	1.32604	1.32604	2.14423	3.0797	0.12401	Lost	0.820721	-1.21844	3.0797	2.60292	0.646087
Coro1a	chr7:133,843,287-133,848,330 chr7:133,843,287-133,847,734	Female	0.609294	-1.64124	3.08129	1.8517	0.00167735	Up	1.6724	1.6724	1.8517	3.48115	0.00444401	_	1.30364	1.30364	3.08129	4.34572	0.118754	Lost	0.783708	-1.27599	4.34572	3.48115	0.473855					(+279)
Irf8	chr8:123,260,257-123,280,592 chr8:123,262,538-123,280,592	Female	0.609348	-1.6411	2.69063	1.63335	0.00021641	Up	1.7565	1.7565	1.63335	3.18319	1.59715e-05	_	1.27157	1.27157	2.69063	3.71567	0.115001	Lost	0.843397	-1.18568	3.71567	3.18319	0.644586					(+337243)
Map3k13	chr16:21,892,041-21,931,950	Female	0.613053	-1.63118	3.42539	2.07015	4.07298e-07	Up	1.57785	1.57785	2.07015	3.67624	1.02209e-05	_	0.87334	-1.14503	3.42539	3.27459	0.396815	Lost	1.10756	1.10756	3.27459	3.67624	0.991984
Zbtb16	chr9:48,462,401-48,644,050	Female	0.613764	-1.62929	5.71839	3.47745	1.03085e-10	Up	2.02269	2.02269	3.47745	7.92784	3.33275e-05	Up	1.67173	1.67173	5.71839	10.4513	0.0234554	Lost	0.74474	-1.34275	10.4513	7.92784	0.823039
Slc1a4	chr11:20,202,182-20,232,716	Female	0.615076	-1.62582	1.22808	0.742444	0.00184248	Up	1.78545	1.78545	0.742444	1.51027	0.00140194	_	1.22931	1.22931	1.22808	1.64956	0.311862	Lost	0.891154	-1.12214	1.64956	1.51027	1
Uba7	chr9:107,877,897-107,886,387	Female	0.616324	-1.62252	5.80498	3.54614	2.19013e-07	Up	1.70454	1.70454	3.54614	6.73109	1.12049e-06	_	1.30752	1.30752	5.80498	8.27146	0.0116279	Lost	0.804418	-1.24313	8.27146	6.73109	0.263899
Fam13a	chr6:58,883,529-58,974,496	Female	0.61648	-1.62211	7.38624	4.51191	5.40536e-08	Up	1.55896	1.55896	4.51191	7.8549	0.000229188	_	1.07248	1.07248	7.38624	8.65745	0.959175	Lost	0.896067	-1.11599	8.65745	7.8549	1		1175 (-46098), 1174 (-28922)
Syk	chr13:52,692,250-52,744,161 chr13:52,678,805-52,744,161	Female	0.616851	-1.62114	1.43566	0.874488	0.0098419	Up	1.51576	1.51576	0.874488	1.49867	0.0301657	_	1.24938	1.24938	1.43566	1.94075	0.295766	Lost	0.747201	-1.33833	1.94075	1.49867	0.238176
Utp14b	chr1:78,655,014-78,664,176 chr1:78,654,399-78,664,176	Female	0.618234	-1.61751	1.38393	0.845825	0.00112271	Up	1.52273	1.52273	0.845825	1.45025	0.00650164	_	0.847737	-1.17961	1.38393	1.29125	0.562537	Lost	1.11026	1.11026	1.29125	1.45025	1
Slc26a10	chr10:126,609,481-126,617,701	Female	0.619677	-1.61374	3.13414	1.92389	0.00866557	Up	1.56657	1.56657	1.92389	3.39574	0.000584868	_	1.19987	1.19987	3.13414	4.13422	0.550605	Lost	0.810977	-1.23308	4.13422	3.39574	0.416818
Heg1	chr16:33,684,551-33,768,281	Female	0.620564	-1.61144	2.32238	1.43306	9.98642e-06	Up	1.62587	1.62587	1.43306	2.61585	1.74822e-05	_	1.35174	1.35174	2.32238	3.42391	0.00160526	Lost	0.74677	-1.3391	3.42391	2.61585	0.0138823
Rassf4	chr6:116,583,025-116,623,854	Female	0.620569	-1.61142	1.21849	0.753282	0.00820783	Up	2.49188	2.49188	0.753282	2.08767	5.65643e-15	_	1.48341	1.48341	1.21849	1.97562	0.00383024	Lost	1.04114	1.04114	1.97562	2.08767	1
Cyp3a59	chr5:146,890,833-146,924,859	Female	0.621222	-1.60973	27.6775	16.9667	1.3393e-08	Up	1.8465	1.8465	16.9667	35.3358	2.39029e-10	_	1.29026	1.29026	27.6775	39.0208	0.0214923	Lost	0.889252	-1.12454	39.0208	35.3358	0.963656		1131 (-57853)
H2-Q7	chr17:35,576,099-35,580,718	Female	0.622785	-1.60569	18.9877	11.6982	4.40098e-10	Up	3.67823	3.67823	11.6982	48.1499	1.28002e-34	Up	2.05784	2.05784	18.9877	42.6628	1.86488e-19	Lost	1.11456	1.11456	42.6628	48.1499	1
H2-Q9	chr17:35,576,111-35,580,715	Female	0.622785	-1.60569	19.175	11.8136	4.40098e-10	Up	3.67823	3.67823	11.8136	48.6247	1.28002e-34	Up	2.05784	2.05784	19.175	43.0836	1.86488e-19	Lost	1.11456	1.11456	43.0836	48.6247	1
Gucy1a3	chr3:81,896,348-81,949,799	Female	0.624712	-1.60074	1.92922	1.18964	0.000427523	Up	1.50799	1.50799	1.18964	2.03372	0.00308481	_	1.22553	1.22553	1.92922	2.57175	0.217112	Lost	0.768939	-1.30049	2.57175	2.03372	0.169498
Psd4	chr2:24,240,916-24,264,249	Female	0.625755	-1.59807	0.985137	0.606836	0.00555009	Up	1.54258	1.54258	0.606836	1.05597	0.0220106	_	1.12456	1.12456	0.985137	1.20985	0.889957	Lost	0.857367	-1.16636	1.20985	1.05597	1				(+36599), (+75549)	(+88149)
H2-Q4	chr17:35,516,561-35,521,619	Female	0.627315	-1.5941	26.02	16.1508	5.86178e-08	Up	1.89068	1.89068	16.1508	34.1057	2.80732e-09	_	1.29438	1.29438	26.02	36.707	0.00648583	Lost	0.917428	-1.09	36.707	34.1057	1
Pik3cd	chr4:149,023,276-149,037,425 chr4:149,023,276-149,050,198 chr4:149,023,276-149,072,817 chr4:149,023,276-149,075,738	Female	0.627966	-1.59244	1.0711	0.67045	0.00696155	Up	1.59455	1.59455	0.67045	1.19231	0.0077136	_	1.33648	1.33648	1.0711	1.55007	0.062632	Lost	0.751305	-1.33102	1.55007	1.19231	0.159816
Wfdc17	chr11:83,517,557-83,519,771	Female	0.629987	-1.58733	15.1997	9.44862	0.000588131	Up	1.68274	1.68274	9.44862	17.968	0.000253025	_	1.13699	1.13699	15.1997	18.7513	0.696957	Lost	0.933886	-1.07079	18.7513	17.968	1
Dqx1	chr6:83,007,837-83,017,213	Female	0.63775	-1.56801	5.67723	3.59603	1.59144e-05	Up	1.81573	1.81573	3.59603	7.2558	1.25861e-05	_	1.49263	1.49263	5.67723	9.2598	2.0195e-05	Lost	0.777533	-1.28612	9.2598	7.2558	0.26662
Pdk4	chr6:5,433,350-5,446,278	Female	0.638418	-1.56637	1.3556	0.850806	0.00806605	_	1.79917	1.79917	0.850806	1.71207	0.0584181	Up	1.5763	1.5763	1.3556	2.31971	0.00557756	Lost	0.729899	-1.37005	2.31971	1.71207	0.771466		1140 (+16311), 1139 (+46282)
Inmt	chr6:55,120,620-55,124,984	Female	0.640121	-1.5622	698.718	442.678	1.09485e-11	_	1.06856	1.06856	442.678	529.989	1	Down	0.621976	-1.60778	698.718	474.96	2.80859e-10	Lost	1.10043	1.10043	474.96	529.989	1		1171 (-8220)
Ms4a6c	chr19:11,543,857-11,556,686 chr19:11,543,857-11,547,226	Female	0.641552	-1.55872	2.33696	1.48602	0.00719757	Up	1.66065	1.66065	1.48602	2.74178	0.000851794	_	1.23372	1.23372	2.33696	3.13648	0.311862	Lost	0.864668	-1.15651	3.13648	2.74178	0.863399
Rdh11	chr12:80,276,537-80,292,806	Female	0.641857	-1.55798	23.526	14.9227	2.37425e-05	_	1.1181	1.1181	14.9227	18.6564	0.832484	Down	0.629392	-1.58883	23.526	16.1753	5.52054e-06	Lost	1.1409	1.1409	16.1753	18.6564	1
Bcl9	chr3:97,007,584-97,031,287	Female	0.644208	-1.55229	1.50068	0.960279	0.000375283	Up	1.56563	1.56563	0.960279	1.68187	0.000334614	_	1.0594	1.0594	1.50068	1.72586	1	Lost	0.95349	-1.04878	1.72586	1.68187	1
Emr1	chr17:57,498,108-57,622,952	Female	0.645299	-1.54967	7.66024	4.90729	1.5082e-05	Up	1.52283	1.52283	4.90729	8.34989	8.72001e-05	_	1.146	1.146	7.66024	9.56488	0.294507	Lost	0.85881	-1.1644	9.56488	8.34989	0.518947				(-62908)	(-62658)
Tenm3	chr8:49,311,018-49,760,044	Female	0.646391	-1.54705	3.3572	2.14531	3.18032e-06	Up	1.78388	1.78388	2.14531	4.30104	1.85025e-12	_	1.45061	1.45061	3.3572	5.31562	4.44682e-05	Lost	0.795424	-1.25719	5.31562	4.30104	0.0533994		1334 (+31443)		(-169407)	(+37843)
Acss2	chr2:155,343,778-155,388,479	Female	0.649934	-1.53862	84.6884	54.5228	0.000125718	_	0.906646	-1.10297	54.5228	55.3019	0.849221	Down	0.467311	-2.1399	84.6884	43.2908	1.82149e-12	Lost	1.26214	1.26214	43.2908	55.3019	0.361119
Tmem47	chrX:78,315,982-78,343,214	Female	0.65144	-1.53506	1.3451	0.857829	0.00937155	Up	1.61679	1.61679	0.857829	1.56922	0.000871299	_	1.12938	1.12938	1.3451	1.64053	0.91642	Lost	0.93295	-1.07187	1.64053	1.56922	1
Pdk1	chr2:71,711,280-71,741,915	Female	0.653079	-1.53121	22.3846	14.4485	4.38225e-10	_	0.909466	-1.09955	14.4485	14.6896	0.914966	Down	0.6309	-1.58504	22.3846	15.4118	3.27542e-10	Lost	0.942521	-1.06098	15.4118	14.6896	1				(+100770)	(-56530)
Slc17a4	chr13:23,989,757-24,006,876	Female	0.654365	-1.5282	17.4285	11.2667	6.58092e-07	Up	1.93266	1.93266	11.2667	24.4395	2.37408e-16	Up	1.60685	1.60685	17.4285	30.5694	3.34782e-08	Lost	0.787452	-1.26992	30.5694	24.4395	0.0611105
Oasl2	chr5:115,346,942-115,362,254	Female	0.658752	-1.51802	2.48267	1.62145	0.0015963	Up	1.69212	1.69212	1.62145	3.0628	6.13383e-06	Up	1.53206	1.53206	2.48267	4.16166	0.00411605	Lost	0.726695	-1.37609	4.16166	3.0628	0.0939917
Slc7a8	chr14:55,341,051-55,400,723	Female	0.658908	-1.51766	1.49742	0.981635	0.00899959	Up	1.67708	1.67708	0.981635	1.83804	0.000203666	_	1.2427	1.2427	1.49742	2.03626	0.200177	Lost	0.890059	-1.12352	2.03626	1.83804	1
Slc43a1	chr2:84,680,479-84,703,743 chr2:84,680,782-84,703,743 chr2:84,679,564-84,703,743	Female	0.660897	-1.51309	2.62639	1.72468	0.00213744	Up	2.58974	2.58974	1.72468	4.94662	2.22986e-10	_	1.41238	1.41238	2.62639	4.02733	0.0265179	Lost	1.21712	1.21712	4.02733	4.94662	0.805162				(+41369)	(+25619)
Irgm2	chr11:58,028,478-58,036,285	Female	0.662396	-1.50967	15.7579	10.3344	4.52406e-05	Up	1.6638	1.6638	10.3344	19.2601	9.50964e-06	_	1.2556	1.2556	15.7579	21.5776	0.0569077	Lost	0.879139	-1.13748	21.5776	19.2601	0.906993
Fam214a	chr9:74,823,917-74,880,275 chr9:74,800,859-74,880,275	Female	0.667619	-1.49786	24.8948	16.4222	1.18571e-05	Up	1.54631	1.54631	16.4222	28.5751	2.85139e-05	_	1.11657	1.11657	24.8948	30.3624	0.459538	Lost	0.924423	-1.08176	30.3624	28.5751	1		1416 (-29231), 1417 (+4420), 1418 (+17438)
Zfp704	chr3:9,427,009-9,610,085	Female	0.675985	-1.47932	1.01236	0.677765	0.000158133	Up	2.24003	2.24003	0.677765	1.69899	2.17425e-21	Up	1.84782	1.84782	1.01236	2.04411	5.30488e-15	Lost	0.819551	-1.22018	2.04411	1.69899	0.120249				(+10134)	(+4034), (+31184)
C1qa	chr4:136,451,830-136,454,759	Female	0.676151	-1.47896	35.4736	23.7573	9.3235e-06	Up	1.5484	1.5484	23.7573	41.288	1.57535e-06	_	1.21631	1.21631	35.4736	47.0333	0.109958	Lost	0.861673	-1.16053	47.0333	41.288	0.624666
Ces1d	chr8:95,689,970-95,721,703	Female	0.684403	-1.46113	538.409	364.554	1.3356e-05	Down	0.638524	-1.56611	364.554	260.48	0.000987654	Down	0.465857	-2.14658	538.409	274.36	4.64305e-16	Lost	0.938502	-1.06553	274.36	260.48	1		1353 (+48233)
Ly6e	chr15:74,785,535-74,790,335 chr15:74,785,480-74,790,335 chr15:74,785,500-74,790,335	Female	0.687855	-1.45379	92.5033	62.9757	5.26571e-08	Up	1.93186	1.93186	62.9757	136.444	3.32969e-18	Up	1.59488	1.59488	92.5033	161.112	2.05795e-08	Lost	0.833478	-1.19979	161.112	136.444	0.338073
Sulf2	chr2:165,899,398-165,981,183 chr2:165,899,398-165,980,785	Female	0.691782	-1.44554	5.22829	3.58294	4.87661e-05	Up	2.64547	2.64547	3.58294	10.626	2.05058e-30	Up	2.15468	2.15468	5.22829	12.2876	1.34558e-28	Lost	0.850243	-1.17613	12.2876	10.626	0.35022		839 (-91090)		(-556688), (-547738), (-521538), (-502738), (-500238), (-481988), (+2062), (+13312), (+29762), (+55412)	(-531688), (-500188), (-481738)
Dmpk	chr7:19,669,197-19,679,169	Female	0.693296	-1.44239	10.5168	7.22256	0.000173127	Up	1.61084	1.61084	7.22256	13.0086	6.44589e-07	_	1.33068	1.33068	10.5168	15.2424	0.00308663	Lost	0.839992	-1.19049	15.2424	13.0086	0.377144
Stat1	chr1:52,176,281-52,218,709 chr1:52,176,465-52,218,709	Female	0.694007	-1.44091	13.1481	9.02176	7.10688e-06	Up	1.67323	1.67323	9.02176	16.9121	2.95324e-07	_	1.18176	1.18176	13.1481	16.9423	0.185659	Lost	0.982892	-1.01741	16.9423	16.9121	1					(+51619)
Ly6a	chr15:74,825,306-74,828,461	Female	0.694708	-1.43945	9.56989	6.58468	0.00616025	Up	2.15427	2.15427	6.58468	15.8728	2.5711e-13	Up	1.79814	1.79814	9.56989	18.7292	0.000236163	Lost	0.831716	-1.20233	18.7292	15.8728	0.802061
Rasgrp2	chr19:6,400,582-6,415,216	Female	0.69568	-1.43744	7.33386	5.02155	0.000714812	Up	1.68294	1.68294	5.02155	9.45865	1.77967e-07	_	1.27769	1.27769	7.33386	10.1989	0.0370685	Lost	0.91636	-1.09127	10.1989	9.45865	1
Tm4sf4	chr3:57,229,331-57,245,597	Female	0.698975	-1.43067	51.7405	35.7566	3.02761e-07	Up	1.67188	1.67188	35.7566	67.138	3.73187e-11	_	1.36727	1.36727	51.7405	77.2168	4.17101e-05	Lost	0.855091	-1.16947	77.2168	67.138	0.401557		867 (-38650)
Maoa	chrX:16,196,823-16,264,938	Female	0.70339	-1.42169	3.26139	2.26742	0.000454579	Up	1.66074	1.66074	2.26742	4.19853	2.12906e-06	_	1.25377	1.25377	3.26139	4.4852	0.0597185	Lost	0.930311	-1.07491	4.4852	4.19853	1
Rtp4	chr16:23,610,004-23,614,308	Female	0.706723	-1.41498	7.52957	5.27232	0.00189178	Up	1.59481	1.59481	5.27232	9.43788	7.62798e-06	_	1.21173	1.21173	7.52957	10.005	0.226045	Lost	0.930239	-1.07499	10.005	9.43788	1
Qpct	chr17:79,451,245-79,489,583	Female	0.713618	-1.40131	6.82619	4.8441	0.00324311	Up	2.2231	2.2231	4.8441	12.0042	1.46352e-17	Up	2.08208	2.08208	6.82619	15.5701	1.25958e-18	Lost	0.762152	-1.31207	15.5701	12.0042	0.0235927		626 (-22796)
Eid1	chr2:125,498,835-125,501,378	Female	0.715609	-1.39741	4.87424	3.44066	0.00597134	Up	1.61182	1.61182	3.44066	6.26431	4.74619e-06	Up	1.52347	1.52347	4.87424	8.09732	1.29013e-05	Lost	0.757362	-1.32037	8.09732	6.26431	0.0321655
Laptm5	chr4:130,469,248-130,492,063	Female	0.71595	-1.39675	8.18859	5.81551	0.00782339	Up	1.53874	1.53874	5.81551	9.98756	8.62984e-05	_	1.40742	1.40742	8.18859	12.5404	0.000350782	Lost	0.783724	-1.27596	12.5404	9.98756	0.0580746
Psmb9	chr17:34,319,043-34,324,275	Female	0.71654	-1.3956	18.5934	13.1804	0.00234743	Up	1.76324	1.76324	13.1804	25.8773	0.000127716	_	1.31237	1.31237	18.5934	26.5273	0.10184	Lost	0.963464	-1.03792	26.5273	25.8773	1
Slc16a11	chr11:70,027,411-70,029,916	Female	0.717168	-1.39437	13.6769	9.67892	0.00694629	Down	0.626008	-1.59742	9.67892	6.78809	0.000218717	Down	0.579324	-1.72615	13.6769	8.63785	2.87768e-10	Lost	0.777355	-1.28641	8.63785	6.78809	0.0988973
Tap1	chr17:34,324,500-34,334,170	Female	0.726251	-1.37694	8.94083	6.42123	0.00391719	Up	1.7047	1.7047	6.42123	12.2135	9.07951e-07	_	1.32914	1.32914	8.94083	12.9493	0.0017342	Lost	0.932608	-1.07226	12.9493	12.2135	1
Prg4	chr1:152,296,541-152,313,295	Female	0.726569	-1.37633	12.4185	8.93485	3.93529e-05	Up	1.53383	1.53383	8.93485	15.4092	5.46519e-06	_	1.16843	1.16843	12.4185	15.8461	0.0885684	Lost	0.954556	-1.04761	15.8461	15.4092	1
Mpeg1	chr19:12,535,268-12,539,775	Female	0.728618	-1.37246	15.4442	11.127	0.00951436	Up	1.72715	1.72715	11.127	21.5754	7.25953e-08	_	1.24718	1.24718	15.4442	20.9929	0.0889463	Lost	1.0093	1.0093	20.9929	21.5754	1
Axl	chr7:26,541,518-26,573,752	Female	0.730358	-1.36919	5.95031	4.29872	0.000497211	Up	1.5008	1.5008	4.29872	7.24504	2.31965e-06	_	1.25436	1.25436	5.95031	8.12887	0.0276833	Lost	0.874689	-1.14326	8.12887	7.24504	0.655069
Lbp	chr2:158,132,228-158,158,588	Female	0.748135	-1.33666	28.8201	21.3323	0.00505794	Up	1.75647	1.75647	21.3323	42.2301	8.22699e-07	Up	1.76367	1.76367	28.8201	55.5493	1.55291e-12	Lost	0.745733	-1.34096	55.5493	42.2301	0.0579692
Acaca	chr11:84,008,939-84,215,153	Female	0.754248	-1.32582	16.3656	12.2017	7.15726e-05	_	0.979138	-1.02131	12.2017	13.3625	1	Down	0.643503	-1.554	16.3656	11.4899	8.75011e-12	Lost	1.14863	1.14863	11.4899	13.3625	0.820204
Fdft1	chr14:63,763,987-63,798,415	Female	0.758534	-1.31833	27.8511	20.9308	0.00577428	_	0.970006	-1.03092	20.9308	22.7121	1	Down	0.643247	-1.55461	27.8511	19.5916	3.58876e-08	Lost	1.14424	1.14424	19.5916	22.7121	0.601018
Scpep1	chr11:88,785,333-88,816,756	Female	0.761654	-1.31293	18.3227	13.8071	0.00576237	Up	1.50121	1.50121	13.8071	23.2354	1.68657e-06	_	1.34954	1.34954	18.3227	26.9894	0.0004699	Lost	0.847715	-1.17964	26.9894	23.2354	0.279024				(-672)
Cyp4f14	chr17:33,042,014-33,054,032 chr17:33,042,014-33,054,287 chr17:33,042,014-33,054,274	Female	0.761813	-1.31266	120.002	90.4143	0.000133429	Up	1.50376	1.50376	90.4143	152.439	1.50477e-06	_	1.0117	1.0117	120.002	132.557	1	Lost	1.13253	1.13253	132.557	152.439	0.777174
Apoa4	chr9:46,048,926-46,051,541	Female	0.770963	-1.29708	98.1262	74.8384	0.00328748	Up	3.99855	3.99855	74.8384	336.007	4.05104e-52	Up	3.70385	3.70385	98.1262	397.146	9.11336e-101	Lost	0.832918	-1.2006	397.146	336.007	0.270427		1388 (+18628)
H2-D1	chr17:35,400,038-35,404,442	Female	0.770981	-1.29705	214.313	163.454	7.88594e-05	Up	1.69744	1.69744	163.454	311.116	5.28465e-11	_	1.38646	1.38646	214.313	324.514	2.25973e-07	Lost	0.944511	-1.05875	324.514	311.116	1
H2-L	chr17:35,400,067-35,403,675	Female	0.778339	-1.28479	244.335	188.127	0.000237857	Up	1.68113	1.68113	188.127	354.54	2.70671e-10	_	1.39357	1.39357	244.335	371.82	1.56297e-07	Lost	0.939593	-1.06429	371.82	354.54	1
LOC547349	chr17:35,402,723-35,462,354	Female	0.797862	-1.25335	174.606	137.889	0.00490063	Up	1.67653	1.67653	137.889	258.785	5.82726e-10	_	1.34753	1.34753	174.606	256.825	2.62136e-05	Lost	0.99363	-1.00641	256.825	258.785	1
Cyp2c50	chr19:40,164,168-40,166,823 chr19:40,164,168-40,188,445	Female	0.809556	-1.23525	278.61	223.009	0.00823025	_	0.893767	-1.11886	223.009	223.835	0.498904	Down	0.586614	-1.7047	278.61	178.453	1.87275e-16	Lost	1.23343	1.23343	178.453	223.835	0.138258		726 (-1009), 727 (-42)
Ttc7	chr17:87,682,225-87,781,110	Male	1.26184	1.26184	14.8565	18.5421	0.00517139	Down	0.619769	-1.61351	18.5421	12.873	3.08941e-09	_	0.741794	-1.34808	14.8565	12.0234	0.000126894	Lost	1.05503	1.05503	12.0234	12.873	1
Tpmt	chr13:47,118,911-47,138,586	Male	1.27747	1.27747	30.7693	38.8753	0.00377363	Down	0.573947	-1.74232	38.8753	25.1247	7.44398e-10	Down	0.622689	-1.60594	30.7693	20.9215	6.19536e-06	Lost	1.17922	1.17922	20.9215	25.1247	0.710495
Acsl1	chr8:47,556,390-47,621,405 chr8:47,576,319-47,621,405	Male	1.27843	1.27843	232.131	293.321	0.00120958	Down	0.604438	-1.65443	293.321	198.955	1.33057e-08	_	0.793421	-1.26037	232.131	201.117	0.000215806	Lost	0.974596	-1.02607	201.117	198.955	1
1600002H07Rik	chr17:24,352,000-24,357,714	Male	1.30492	1.30492	31.8778	41.1154	0.00932953	Down	0.591983	-1.68924	41.1154	27.3403	8.2083e-11	Down	0.594232	-1.68285	31.8778	20.6802	1.49709e-09	Lost	1.30028	1.30028	20.6802	27.3403	0.0134565		588 (-507)
Nme1	chr11:93,820,238-93,829,835	Male	1.30636	1.30636	32.021	41.3054	0.00122399	Down	0.64482	-1.55082	41.3054	29.9625	2.63598e-07	_	0.704279	-1.41989	32.021	24.6641	2.07558e-06	Lost	1.19578	1.19578	24.6641	29.9625	0.2281
Cdhr5	chr7:148,454,983-148,462,685	Male	1.31251	1.31251	14.2492	18.5284	0.00230239	_	1.40577	1.40577	18.5284	29.1946	0.000161318	Up	1.62262	1.62262	14.2492	25.2664	5.94378e-11	Lost	1.13809	1.13809	25.2664	29.1946	0.60489
Slc35d1	chr4:102,844,322-102,887,489	Male	1.3223	1.3223	28.4695	37.219	0.000126021	Down	0.643858	-1.55314	37.219	26.8877	1.36367e-08	_	0.671325	-1.48959	28.4695	20.8706	6.67217e-09	Lost	1.26846	1.26846	20.8706	26.8877	0.0277442
Ugt2b36	chr5:87,494,951-87,521,580	Male	1.34847	1.34847	297.171	396.218	4.63212e-05	Down	0.613497	-1.63	396.218	272.836	1.35557e-10	Down	0.654725	-1.52736	297.171	212.494	3.15915e-10	Lost	1.2635	1.2635	212.494	272.836	0.0228039
Slc39a4	chr15:76,442,812-76,447,282	Male	1.36056	1.36056	24.5913	33.0611	0.000372709	Down	0.475714	-2.1021	33.0611	17.6604	4.17098e-18	Down	0.590352	-1.69391	24.5913	15.8429	1.21558e-14	Lost	1.09762	1.09762	15.8429	17.6604	0.954574
Ciapin1	chr8:97,343,718-97,362,240	Male	1.36352	1.36352	6.57672	8.87528	0.00695717	Down	0.647025	-1.54554	8.87528	6.43144	0.00017189	_	0.741008	-1.34951	6.57672	5.3219	0.000129883	Lost	1.19162	1.19162	5.3219	6.43144	0.348909
Plekhb1	chr7:107,792,409-107,805,479 chr7:107,792,409-107,806,970 chr7:107,792,409-107,810,908	Male	1.36523	1.36523	8.53645	11.5337	0.000692004	Down	0.566914	-1.76394	11.5337	7.31569	1.82798e-10	_	0.70241	-1.42367	8.53645	6.54239	0.000238619	Lost	1.10263	1.10263	6.54239	7.31569	1
Ap3s1	chr18:46,901,529-46,950,480	Male	1.37895	1.37895	15.7942	21.5117	0.00025062	Down	0.663833	-1.5064	21.5117	16.0331	5.12099e-06	_	0.942947	-1.06051	15.7942	16.2285	0.976124	Lost	0.970922	-1.02995	16.2285	16.0331	1
Rnaseh2a	chr8:87,480,508-87,489,910	Male	1.38894	1.38894	5.78185	7.95758	0.0073193	Down	0.572594	-1.74644	7.95758	5.1061	3.71295e-07	Down	0.604848	-1.65331	5.78185	3.80771	2.17056e-07	Lost	1.31557	1.31557	3.80771	5.1061	0.0711552
Slc6a9	chr4:117,507,862-117,541,910	Male	1.3906	1.3906	10.3233	14.2123	0.000623071	Down	0.524744	-1.90569	14.2123	8.33194	2.96546e-14	Down	0.62266	-1.60601	10.3233	7.02708	0.00054901	Lost	1.17152	1.17152	7.02708	8.33194	0.827461
Gpcpd1	chr2:132,354,817-132,403,984 chr2:132,358,460-132,403,984	Male	1.39789	1.39789	27.3054	37.7058	0.00256154	Up	1.56047	1.56047	37.7058	65.7963	0.00240644	Up	1.69954	1.69954	27.3054	50.6056	7.64548e-08	Lost	1.28404	1.28404	50.6056	65.7963	0.391973
Fbxo21	chr5:118,426,778-118,460,200	Male	1.40004	1.40004	23.7817	32.9014	0.0030562	_	1.25379	1.25379	32.9014	46.2938	0.0296461	Up	1.51109	1.51109	23.7817	39.194	6.84607e-05	Lost	1.16209	1.16209	39.194	46.2938	0.514083
Megf8	chr7:26,102,182-26,150,936	Male	1.40183	1.40183	1.0837	1.49726	0.00323396	_	1.28777	1.28777	1.49726	2.16386	0.0238862	Up	1.62433	1.62433	1.0837	1.91906	4.49975e-07	Lost	1.11233	1.11233	1.91906	2.16386	0.892586
Gm6548	chr17:79,249,844-79,251,884	Male	1.43306	1.43306	15.0031	21.3085	0.00566511	Down	0.233715	-4.27872	21.3085	5.61636	3.06621e-55	Down	0.324764	-3.07915	15.0031	5.30937	5.35125e-24	Lost	1.0292	1.0292	5.30937	5.61636	1
Zfc3h1	chr10:114,822,014-114,869,827	Male	1.43687	1.43687	6.00339	8.52183	1.93085e-06	Down	0.659368	-1.5166	8.52183	6.32577	5.86582e-06	_	0.876074	-1.14146	6.00339	5.75244	0.271341	Lost	1.081	1.081	5.75244	6.32577	1
Pcgf6	chr19:47,108,108-47,125,335	Male	1.43823	1.43823	3.63508	5.15714	0.00150547	Down	0.630084	-1.58709	5.15714	3.68911	9.2593e-05	_	0.895637	-1.11652	3.63508	3.5616	0.877188	Lost	1.01281	1.01281	3.5616	3.68911	1
Foxa3	chr7:19,598,631-19,608,888	Male	1.45131	1.45131	21.5383	30.9179	6.35914e-07	Down	0.595838	-1.67831	30.9179	20.7594	2.12261e-07	_	0.892779	-1.1201	21.5383	20.9997	0.386463	Lost	0.969073	-1.03191	20.9997	20.7594	1
Zkscan7	chr9:122,797,588-122,805,242	Male	1.45188	1.45188	3.79243	5.47279	0.00203489	Down	0.653836	-1.52944	5.47279	4.01599	2.24035e-05	_	0.894373	-1.1181	3.79243	3.7274	0.833568	Lost	1.06234	1.06234	3.7274	4.01599	1
Adora1	chr1:136,095,791-136,131,433 chr1:136,095,791-136,132,034	Male	1.48	1.48	3.89328	5.70101	0.00508861	_	1.48593	1.48593	5.70101	9.48005	0.00254315	Up	2.23194	2.23194	3.89328	9.49218	2.53664e-24	Lost	0.98544	-1.01477	9.49218	9.48005	1					(+36757)
Yod1	chr1:132,613,903-132,618,634	Male	1.48964	1.48964	2.75379	4.05131	0.00262595	Down	0.649488	-1.53967	4.05131	2.92133	0.0156463	_	0.932226	-1.0727	2.75379	2.79285	1	Lost	1.03828	1.03828	2.79285	2.92133	1
BC048546	chr6:128,489,839-128,531,624	Male	1.49678	1.49678	2.92121	4.33162	0.00113714	Down	0.540488	-1.85018	4.33162	2.62233	2.81763e-09	_	0.73821	-1.35463	2.92121	2.35903	0.0249593	Lost	1.09604	1.09604	2.35903	2.62233	1		1207 (-15630)
Ethe1	chr7:25,372,561-25,393,944	Male	1.4979	1.4979	18.2893	27.0418	0.000274073	Up	1.54658	1.54658	27.0418	46.9962	7.10186e-05	Up	1.9562	1.9562	18.2893	39.075	9.17534e-16	Lost	1.18539	1.18539	39.075	46.9962	0.417781
Abhd17b	chr19:21,727,798-21,760,127	Male	1.51519	1.51519	7.0522	10.5869	0.00844586	Down	0.601229	-1.66326	10.5869	7.13077	0.000469498	_	0.73238	-1.36541	7.0522	5.61515	0.00194278	Lost	1.24606	1.24606	5.61515	7.13077	0.148661
Gm20594	chr6:79,768,024-79,768,358	Male	1.51573	1.51573	29.7939	44.7767	0.00157242	Down	0.484922	-2.06219	44.7767	24.6325	1.68258e-07	_	0.793776	-1.2598	29.7939	25.8055	0.199956	Lost	0.927344	-1.07835	25.8055	24.6325	1
Mta3	chr17:84,105,502-84,214,245 chr17:84,105,502-84,192,217 chr17:84,105,502-84,204,762	Male	1.51999	1.51999	2.4094	3.61016	0.000119963	_	1.16505	1.16505	3.61016	4.69074	0.371143	Up	1.64685	1.64685	2.4094	4.3337	1.10718e-06	Lost	1.07492	1.07492	4.3337	4.69074	1
Ugt1a6a	chr1:90,031,383-90,116,577	Male	1.5459	1.5459	3.40964	5.20669	2.70491e-05	_	1.19973	1.19973	5.20669	6.97401	0.178542	Up	1.74442	1.74442	3.40964	6.50012	3.6248e-08	Lost	1.06247	1.06247	6.50012	6.97401	1
Tbc1d30	chr10:120,700,875-120,748,245	Male	1.56635	1.56635	1.28474	1.98509	0.000306337	_	1.30817	1.30817	1.98509	2.89847	0.0289008	Up	1.89414	1.89414	1.28474	2.6563	7.61285e-08	Lost	1.08118	1.08118	2.6563	2.89847	1
Amn1	chr6:149,106,098-149,137,234	Male	1.60467	1.60467	2.77019	4.43645	0.00550075	Down	0.605112	-1.65259	4.43645	2.97802	0.00171443	_	0.925836	-1.08011	2.77019	2.78586	1	Lost	1.04875	1.04875	2.78586	2.97802	1
Sdf2l1	chr16:17,130,230-17,132,476	Male	1.61177	1.61177	10.8447	17.294	0.00117595	_	1.32946	1.32946	17.294	26.04	0.11278	Up	1.73067	1.73067	10.8447	20.604	0.00252224	Lost	1.23988	1.23988	20.604	26.04	0.789108
Clstn3	chr6:124,380,773-124,414,802	Male	1.64589	1.64589	1.03867	1.68562	0.000180056	Down	0.50887	-1.96514	1.68562	0.952474	1.46015e-07	Down	0.624182	-1.6021	1.03867	0.700555	0.00568273	Lost	1.3427	1.3427	0.700555	0.952474	0.436349
Arsg	chr11:109,334,687-109,434,643 chr11:109,405,024-109,434,643	Male	1.651	1.651	3.13527	5.10199	1.93047e-06	_	1.29667	1.29667	5.10199	7.47064	0.0503082	Up	1.73537	1.73537	3.13527	5.94361	2.48549e-08	Lost	1.23324	1.23324	5.94361	7.47064	0.326023
Cyp2c67	chr19:39,683,348-39,723,532	Male	1.66014	1.66014	72.223	118.725	1.54575e-12	Down	0.252366	-3.96249	118.725	33.6464	2.0633e-72	Down	0.337062	-2.96681	72.223	26.6561	2.70888e-39	Lost	1.24317	1.24317	26.6561	33.6464	0.187856		722 (+96427)
Dact1	chr12:72,410,870-72,421,094	Male	1.67634	1.67634	1.14544	1.91071	0.00687985	_	1.11239	1.11239	1.91071	2.40601	1	Up	1.64949	1.64949	1.14544	2.06154	0.0265283	Lost	1.13504	1.13504	2.06154	2.40601	1
Ppp1r10	chr17:36,054,140-36,069,228	Male	1.69059	1.69059	10.4455	17.4981	3.36548e-09	Down	0.518467	-1.92876	17.4981	10.1155	3.79516e-05	_	0.678339	-1.47419	10.4455	7.74621	6.24739e-05	Lost	1.293	1.293	7.74621	10.1155	0.560104
Ctgf	chr10:24,315,247-24,318,488	Male	1.71311	1.71311	2.979	5.01456	8.56561e-05	_	1.04536	1.04536	5.01456	5.86214	1	Up	1.66986	1.66986	2.979	5.39918	8.42739e-06	Lost	1.07439	1.07439	5.39918	5.86214	1					(+1253)
Lhx6	chr2:35,937,472-35,959,580 chr2:35,937,472-35,960,928	Male	1.75361	1.75361	0.671978	1.1742	0.0014165	_	1.31987	1.31987	1.1742	1.71986	0.251297	Up	2.39397	2.39397	0.671978	1.75791	3.61836e-09	Lost	0.969905	-1.03103	1.75791	1.71986	1				(+2640)	(+2040)
Eps8l2	chr7:148,524,900-148,548,915	Male	1.7674	1.7674	9.21889	16.1125	0.000682811	_	1.08147	1.08147	16.1125	19.6458	1	Up	1.59159	1.59159	9.21889	16.0292	0.0080766	Lost	1.20269	1.20269	16.0292	19.6458	0.847479
Fitm1	chr14:56,194,510-56,195,789	Male	1.7802	1.7802	11.4189	20.1286	4.34153e-08	Down	0.272841	-3.66514	20.1286	6.15446	2.92516e-20	Down	0.271533	-3.68279	11.4189	3.4065	8.68649e-27	Lost	1.78273	1.78273	3.4065	6.15446	0.0297833
Zfp445	chr9:122,758,027-122,775,124	Male	1.78727	1.78727	13.7157	24.2741	2.36644e-17	Down	0.492706	-2.02961	24.2741	13.4015	1.05507e-19	_	0.748232	-1.33648	13.7157	11.22	3.3186e-05	Lost	1.17754	1.17754	11.22	13.4015	0.252375
Adrb3	chr8:28,336,247-28,340,060	Male	1.94809	1.94809	1.88627	3.62996	1.76959e-08	Down	0.59479	-1.68127	3.62996	2.433	7.68942e-06	_	0.810898	-1.2332	1.88627	1.66916	0.563574	Lost	1.43154	1.43154	1.66916	2.433	0.153723
Pfkfb3	chr2:11,393,057-11,475,556 chr2:11,393,057-11,423,717	Male	1.9501	1.9501	6.33064	12.1957	1.62097e-14	Down	0.414309	-2.41366	12.1957	5.62949	1.51728e-13	_	0.777323	-1.28647	6.33064	5.3707	0.0485957	Lost	1.03928	1.03928	5.3707	5.62949	1		753 (+54681), 752 (+139014), 751 (+169764)
Ugt1a6b	chr1:89,999,831-90,115,573	Male	1.96165	1.96165	4.05875	7.85198	8.45171e-13	_	1.18197	1.18197	7.85198	10.3619	0.22143	Up	2.15843	2.15843	4.05875	9.53795	2.16194e-18	Lost	1.07501	1.07501	9.53795	10.3619	1
Nlrp12	chr7:3,221,510-3,249,741	Male	2.05997	2.05997	3.33928	6.78941	0.00215431	Down	0.412484	-2.42434	6.78941	3.16206	3.45601e-05	Down	0.614169	-1.62822	3.33928	2.22965	0.00470181	Lost	1.38255	1.38255	2.22965	3.16206	0.194854
Bhlhe41	chr6:145,806,762-145,813,940	Male	2.11604	2.11604	0.441415	0.936647	0.000269592	_	1.25578	1.25578	0.936647	1.32106	0.606482	Up	2.78948	2.78948	0.441415	1.35435	7.38278e-06	Lost	0.95568	-1.04638	1.35435	1.32106	1		1230 (+36285), 1229 (+103280)
Gpc1	chr1:94,728,262-94,756,773	Male	2.11666	2.11666	0.757763	1.59289	1.19359e-05	Up	2.80551	2.80551	1.59289	5.06985	2.84955e-24	Up	4.907	4.907	0.757763	4.09715	3.49968e-33	Lost	1.2111	1.2111	4.09715	5.06985	0.333477				(+1479)	(+1679)
Wnk4	chr11:101,121,880-101,138,723	Male	2.15467	2.15467	0.585566	1.25279	2.42471e-05	Up	1.80379	1.80379	1.25279	2.5489	0.000205491	Up	2.32039	2.32039	0.585566	1.49156	7.21379e-05	Lost	1.67835	1.67835	1.49156	2.5489	0.0216402
Ccne1	chr7:38,883,002-38,892,509	Male	2.25995	2.25995	1.19199	2.70225	3.29286e-05	Down	0.342463	-2.92002	2.70225	0.995236	6.78177e-07	_	0.745155	-1.342	1.19199	0.970215	0.572106	Lost	1.03731	1.03731	0.970215	0.995236	1
Nos1ap	chr1:172,257,344-172,487,241 chr1:172,247,626-172,519,980	Male	2.3579	2.3579	0.258114	0.598708	0.000875648	_	1.46821	1.46821	0.598708	1.0038	0.0566795	Up	2.27313	2.27313	0.258114	0.645656	0.00374665	Lost	1.52719	1.52719	0.645656	1.0038	0.136947		92 (-17765)			(+2591)
Fam222a	chr5:115,018,259-115,063,227	Male	2.71129	2.71129	0.707597	1.90441	7.78692e-10	Down	0.576393	-1.73493	1.90441	1.25271	0.00564438	_	0.870676	-1.14853	0.707597	0.677716	1	Lost	1.80747	1.80747	0.677716	1.25271	0.164144		1083 (+13683)			(+79426)
Dpy19l3	chr7:36,470,518-36,539,473	Male	2.86906	2.86906	0.550087	1.57125	3.75195e-24	Down	0.346221	-2.88833	1.57125	0.61303	9.6962e-20	_	0.825545	-1.21132	0.550087	0.490522	0.535577	Lost	1.21218	1.21218	0.490522	0.61303	0.920919
1700045H11Rik	chr4:150,202,333-150,229,058	Male	2.90334	2.90334	1.05015	3.06259	9.37256e-05	Down	0.500958	-1.99618	3.06259	1.65722	0.0391743	_	0.761071	-1.31394	1.05015	0.881734	1	Lost	1.90111	1.90111	0.881734	1.65722	0.574787
Cyp21a1	chr17:34,938,292-34,941,371	Male	3.08756	3.08756	1.28453	3.96454	5.37066e-17	_	0.686461	-1.45675	3.96454	3.08958	0.08215	Up	1.65193	1.65193	1.28453	2.32981	0.0168045	Lost	1.28841	1.28841	2.32981	3.08958	0.808851
Csad	chr15:102,007,428-102,019,474	Male	3.1941	3.1941	21.7756	68.9256	3.77037e-23	_	1.45421	1.45421	68.9256	111.912	0.0247954	Up	3.08524	3.08524	21.7756	73.5567	7.49734e-16	Lost	1.50558	1.50558	73.5567	111.912	0.0784531
D7Ertd143e	chr7:3,218,784-3,221,016	Male	3.3199	3.3199	0.604145	1.98169	6.61492e-06	Down	0.411869	-2.42796	1.98169	0.919713	0.00214086	_	0.861521	-1.16074	0.604145	0.578227	1	Lost	1.5857	1.5857	0.578227	0.919713	0.628167
Gstp2	chr19:4,040,287-4,042,221	Male	5.53837	5.53837	1.60167	8.7385	1.12782e-14	Down	0.128544	-7.77944	8.7385	1.23098	3.8935e-20	Down	0.291355	-3.43223	1.60167	0.486113	0.000425858	Lost	2.46238	2.46238	0.486113	1.23098	0.0804126
Asns	chr6:7,625,170-7,643,182	Male	6.18319	6.18319	0.790348	4.89363	2.57164e-32	_	0.929786	-1.07552	4.89363	5.15171	1	Up	3.98452	3.98452	0.790348	3.46214	2.71607e-14	Lost	1.44652	1.44652	3.46214	5.15171	0.215921
Mir291b	chr7:3,219,482-3,219,561	Male	10.5092	10.5092	0.667853	7.41485	0.00243939	Down	0.24299	-4.11539	7.41485	2.1508	0.0423899	_	0.945691	-1.05743	0.667853	0.659515	1	Lost	2.71861	2.71861	0.659515	2.1508	0.928157
Gm12718	chr4:103,055,104-103,164,793	Male	25.6919	25.6919	0.183976	4.88926	8.20547e-32	Down	0.0753272	-13.2754	4.88926	0.399894	5.60188e-29	_	0.350919	-2.84966	0.183976	0.0574808	0.839679	Lost	5.61647	5.61647	0.0574808	0.399894	0.113854
Ctrb1	chr8:114,210,409-114,214,910	Male	34.5144	34.5144	0.0273419	1.27986	0.00109562	Down	0.00672904	-148.61	1.27986	0	0.000712894	_	9.52295	9.52295	0.0273419	0.369504	0.137229	Lost	0.0250631	-39.8992	0.369504	0	0.115587		1369 (-36723)
Cyp2b13	chr7:26,846,513-26,881,215	Female	0.0086652	-115.404	176.046	1.49265	1.70948e-34	Up	3.72394	3.72394	1.49265	6.27798	0.00257822	Down	0.325895	-3.06847	176.046	62.6975	4.05305e-34	Female	0.0996068	-10.0395	62.6975	6.27798	3.09341e-66		1248 (-145202), 1249 (-74340), 1250 (-37630), 1251 (-6400), 1252 (+82093)		(+44587)		29887.5
Cyp2b9	chr7:26,958,427-26,995,679	Female	0.0111323	-89.8284	250.231	2.72974	1.21526e-62	Up	19.8155	19.8155	2.72974	61.1656	1.00154e-32	_	1.01071	1.01071	250.231	276.303	1	Female	0.218231	-4.5823	276.303	61.1656	4.11487e-79		1252 (-29823), 1253 (+37518)		(-67329)		28973.5
Gm4794	chr10:33,486,229-33,501,921	Female	0.0115421	-86.6391	0.826959	0	1.54087e-07	_	6.00199	6.00199	0	0.0391153	1	Up	2.3687	2.3687	0.826959	2.11386	0.00503806	Female	0.0267226	-37.4215	2.11386	0.0391153	1.00921e-15		117 (-35052), 116 (-32334), 115 (-7433)				11119.5
Fmo3	chr1:164,883,930-164,914,622	Female	0.0128395	-77.8846	159.412	2.00726	2.59001e-21	_	1.30227	1.30227	2.00726	2.91278	1	Down	0.403873	-2.47603	159.412	70.3287	1.52248e-25	Female	0.0416885	-23.9874	70.3287	2.91278	1.80745e-38		82 (-1864)				26420.5
Hao2	chr3:98,678,441-98,697,153	Female	0.0144218	-69.3394	25.445	0.340302	2.49611e-212	Up	38.6001	38.6001	0.340302	15.5349	9.86088e-76	Up	1.57497	1.57497	25.445	43.867	5.95372e-09	Female	0.350126	-2.85611	43.867	15.5349	1.49503e-21		895 (+4608), 894 (+24823)			(-989)	19151.5
Cux2	chr5:122,310,224-122,497,834	Female	0.0327115	-30.5703	6.28279	0.202316	1.0127e-72	Up	3.67432	3.67432	0.202316	0.823797	0.000712894	_	1.69517	1.69517	6.28279	11.671	0.0871406	Female	0.0709673	-14.091	11.671	0.823797	5.99772e-18		1097 (-11925), 1096 (+29354), 1095 (+32773), 1094 (+50812), 1093 (+101320)		(-9991), (-241), (+23359), (+50359), (+94459), (+99259), (+132109)	(+49509), (+192509)	21832.5
Cdkn3	chr14:47,380,215-47,391,200	Female	0.0834386	-11.9849	1.43073	0.107579	5.55275e-08		1.55172	1.55172	0.107579	0.202236	1		0.611822	-1.63446	1.43073	0.936542	0.361812	Female	0.210701	-4.74607	0.936542	0.202236	0.00955113						1035.5
Nipal1	chr5:73,039,034-73,062,317	Female	0.0942153	-10.614	6.62216	0.621036	1.87963e-48	Up	2.07185	2.07185	0.621036	1.42429	0.0102015	_	1.20675	1.20675	6.62216	8.71904	0.427955	Female	0.162611	-6.14963	8.71904	1.42429	1.708e-35				(+316)		-833.5
Cyp3a16	chr5:146,197,177-146,230,592	Female	0.108064	-9.2538	2.31824	0.2442	4.3158e-06	_	1.17408	1.17408	0.2442	0.30939	1	Up	35.7778	35.7778	2.31824	91.2478	6.31966e-28	Female	0.00353246	-283.088	91.2478	0.30939	4.66398e-260		1128 (+15039), 1127 (+38530), 1126 (+42569)				11390.5
Nt5e	chr9:88,222,446-88,266,927	Female	0.165612	-6.03819	14.2248	2.32556	8.34783e-73	Up	1.62919	1.62919	2.32556	4.30154	6.21154e-05	_	0.768005	-1.30207	14.2248	11.9411	0.0790447	Female	0.351997	-2.84094	11.9411	4.30154	5.09747e-19				(-446)	(+3054)	14054.5
Cyp2b10	chr7:26,682,676-26,711,643	Female	0.292907	-3.41406	26.4975	7.64362	6.82201e-19	Up	3.76068	3.76068	7.64362	32.4339	1.27994e-20	Up	1.60092	1.60092	26.4975	46.4003	1.14677e-07	Female	0.689103	-1.45116	46.4003	32.4339	0.000824227		1248 (+18617), 1249 (+89479), 1250 (+126189), 1251 (+157419)				23518.5
Gbp3	chr3:142,223,459-142,236,176 chr3:142,223,015-142,236,176	Female	0.401022	-2.49363	4.91024	1.94561	3.21698e-21	Up	3.23866	3.23866	1.94561	7.02821	9.92134e-29	Up	2.17671	2.17671	4.91024	11.6547	2.31109e-16	Female	0.596354	-1.67686	11.6547	7.02821	4.4741e-06						4985.5
Gbp2	chr3:142,283,626-142,300,972	Female	0.431234	-2.31893	4.26567	1.82604	8.56561e-05	Up	2.20265	2.20265	1.82604	4.44753	1.0586e-06	Up	1.51411	1.51411	4.26567	7.00152	0.0156032	Female	0.626351	-1.59655	7.00152	4.44753	6.78284e-05						5874.5
Rtn4	chr11:29,592,897-29,644,414 chr11:29,593,773-29,644,414 chr11:29,618,562-29,644,414	Female	0.466088	-2.14552	16.3382	7.53523	9.53204e-17	Up	2.0471	2.0471	7.53523	17.2682	3.00263e-13	_	1.30477	1.30477	16.3382	23.2641	0.00023441	Female	0.731373	-1.36729	23.2641	17.2682	0.000468827		206 (-82835)		(-84846), (-80146)	(-84646)	-2396.5
Oat	chr7:139,749,157-139,768,081	Female	0.628222	-1.59179	381.564	237.079	4.39607e-10	Up	1.57326	1.57326	237.079	418.061	7.55822e-08	Up	1.74012	1.74012	381.564	724.884	2.95478e-20	Female	0.568018	-1.76051	724.884	418.061	2.35074e-15						-1920.5
Aldh3a2	chr11:61,058,253-61,080,688	Female	0.637384	-1.56891	131.472	82.9347	1.75785e-11	_	0.720516	-1.38789	82.9347	66.9873	0.000194106		0.834835	-1.19784	131.472	119.927	0.0130358	Female	0.550495	-1.81655	119.927	66.9873	3.30414e-16		231 (-4673)				13127.5
Col14a1	chr15:55,139,304-55,352,358	Female	0.699366	-1.42987	11.8506	8.1899	2.74377e-05	_	1.43417	1.43417	8.1899	13.1566	4.15513e-05		1.29486	1.29486	11.8506	16.739	0.000968903	Female	0.774887	-1.29051	16.739	13.1566	0.00946163						-453.5
Ccbl2	chr3:142,364,011-142,407,875	Female	0.769495	-1.29955	78.6203	59.8142	7.63191e-05	_	0.827287	-1.20877	59.8142	55.5458	0.0471879		0.85872	-1.16452	78.6203	73.756	0.0500371	Female	0.741441	-1.34873	73.756	55.5458	0.000647439		922 (+48582)		(-93)	(-1443)	1457.5
Rab30	chr7:99,890,223-99,985,627	Female	0.547326	-1.82707	6.59795	3.56395	0.000146461		1.25116	1.25116	3.56395	4.99451	0.197308		1.37627	1.37627	6.59795	9.89569	0.0495974	Female	0.498082	-2.0077	9.89569	4.99451	5.80892e-12		1284 (+79686), 1285 (+92995)		(+42288)	(+27188)	59277.5
Rcan2	chr17:43,938,799-44,176,465 chr17:44,090,139-44,176,465 chr17:44,089,947-44,176,465 chr17:43,940,951-44,176,465	Female	0.282088	-3.545	3.01964	0.848666	7.25188e-16	Up	1.64311	1.64311	0.848666	1.53168	0.0337426	_	1.12675	1.12675	3.01964	3.69374	0.935624	Female	0.413303	-2.41953	3.69374	1.53168	4.73367e-08		606 (+59524)		(+101)		62201.5
Acss3	chr10:106,402,137-106,560,720 chr10:106,373,219-106,560,720	Female	0.24194	-4.13325	9.59429	2.29084	4.08422e-56	_	1.4228	1.4228	2.29084	3.66951	0.00396232		0.875527	-1.14217	9.59429	9.20767	0.402117	Female	0.393196	-2.54326	9.20767	3.66951	1.90917e-24		171 (+8394), 170 (+191045), 169 (+210072)		(+166173)	(+654173)	107518
Esrrg	chr1:189,821,705-190,038,763 chr1:189,432,884-190,038,763	Female	0.368073	-2.71685	0.816303	0.300178	1.97462e-07	Up	2.9972	2.9972	0.300178	0.992022	3.32623e-12	Up	1.79043	1.79043	0.816303	1.58952	0.000185925	Female	0.614311	-1.62784	1.58952	0.992022	0.000777924		102 (-234442), 103 (+55889)		(-389055), (-345505), (-108505), (-101605), (+245), (+79795)	(-165405), (-124855)	121264
Plxnc1	chr10:94,253,611-94,407,212	Female	0.755083	-1.32436	4.74507	3.54129	0.000553039		0.973973	-1.02672	3.54129	3.89382	1		1.01452	1.01452	4.74507	5.25651	1	Female	0.725227	-1.37888	5.25651	3.89382	0.00441266		163 (-201972)			(-889)	137210
Ntrk2	chr13:58,907,929-59,038,392 chr13:58,907,929-59,235,331 chr13:58,909,057-59,235,331	Female	0.256194	-3.90329	0.673257	0.173091	1.39011e-11	Up	31.4768	31.4768	0.173091	6.02301	2.36464e-119	Up	11.9986	11.9986	0.673257	8.89272	1.75572e-114	Female	0.667857	-1.49733	8.89272	6.02301	0.0019865		372 (+191549), 373 (+194027)		(+40), (+89440), (+264990)	(+2340), (+89040), (+265140)	156708
Bmper	chr9:23,027,519-23,289,659	Female	0.441498	-2.26502	0.368297	0.159263	0.00952313	Up	3.70582	3.70582	0.159263	0.65514	1.33408e-06	Up	2.97183	2.97183	0.368297	1.20257	1.27307e-10	Female	0.55388	-1.80544	1.20257	0.65514	0.00513439				(+231), (+125231)	(-186519), (+177081), (+187631)	167432
Cyp3a41b	chr5:146,319,532-146,345,599	Female	0.00703784	-142.089	2.03172	0.0090508	4.84989e-09	_	2.93443	2.93443	0.0090508	0.038852	0.922549	Up	6.41426	6.41426	2.03172	14.2815	4.93447e-05	Female	0.00316222	-316.233	14.2815	0.038852	2.86455e-147		1129 (-50572)
Cyp3a41a	chr5:146,505,623-146,531,712 chr5:146,319,532-146,345,599	Female	0.0148876	-67.1699	3.92142	0.0542833	3.75811e-21	_	1.0735	1.0735	0.0542833	0.0657175	1	Up	4.07792	4.07792	3.92142	17.4592	1.82276e-05	Female	0.00394261	-253.639	17.4592	0.0657175	2.71192e-236		1129 (+135541)
Pcp4l1	chr1:173,103,394-173,126,399	Female	0.484795	-2.06273	8.00632	3.80268	4.1758e-10	_	1.19662	1.19662	3.80268	5.12627	0.437364	Up	1.64243	1.64243	8.00632	14.3957	4.99661e-08	Female	0.353231	-2.83101	14.3957	5.12627	8.18152e-29		93 (+27207)
Il1rn	chr2:24,192,379-24,207,011 chr2:24,200,810-24,207,011 chr2:24,200,890-24,207,011	Female	0.441966	-2.26262	1.25076	0.545506	0.000132499	_	1.65422	1.65422	0.545506	0.998295	0.0529431	Up	1.94047	1.94047	1.25076	2.62522	1.48161e-05	Female	0.377567	-2.64853	2.62522	0.998295	6.26639e-11
Lrfn4	chr19:4,611,783-4,615,667	Female	0.507664	-1.96981	1.39707	0.706822	5.32659e-05	_	1.49941	1.49941	0.706822	1.20296	0.0684433	Up	1.57436	1.57436	1.39707	2.41479	0.00270343	Female	0.484006	-2.06609	2.41479	1.20296	6.27631e-06		685 (+69644)
Slc1a2	chr2:102,546,594-102,618,263 chr2:102,546,594-102,630,941 chr2:102,498,839-102,630,941	Female	0.766754	-1.3042	17.8394	13.5191	0.000530697	_	1.25255	1.25255	13.5191	18.9828	0.011858	Up	1.71809	1.71809	17.8394	33.4491	3.59222e-14	Female	0.55932	-1.78788	33.4491	18.9828	2.27107e-13					(+485)
Lhpp	chr7:139,802,325-139,898,102	Female	0.62746	-1.59373	36.8963	22.9197	2.34429e-09	_	1.4374	1.4374	22.9197	36.8959	0.000182655	Up	1.54569	1.54569	36.8963	62.2208	2.29911e-12	Female	0.584162	-1.71185	62.2208	36.8959	5.66096e-12
Sult2a5	chr7:14,209,315-14,256,156	Female	0.0121055	-82.6068	7.24466	0.0714373	3.63613e-15	Up	6.29896	6.29896	0.0714373	0.597152	0.00388517	Up	4.90794	4.90794	7.24466	38.8225	1.72203e-06	Female	0.0158205	-63.2092	38.8225	0.597152	1.71786e-146		1238 (+13742)
A1bg	chr15:60,749,143-60,752,825	Female	0.0270245	-37.0035	87.5295	2.32181	5.84179e-19	Up	7.32106	7.32106	2.32181	19.2059	6.42414e-07	Up	9.203	9.203	87.5295	883.861	7.83402e-18	Female	0.0214429	-46.6356	883.861	19.2059	8.59741e-41		484 (-141)
Sult2a2	chr7:14,318,854-14,364,986	Female	0.0143088	-69.8873	24.8505	0.340736	7.00746e-21	Up	11.008	11.008	0.340736	4.31534	2.74336e-06	Up	4.33852	4.33852	24.8505	117.799	2.43606e-05	Female	0.0364611	-27.4265	117.799	4.31534	2.94103e-28		1238 (-95737), 1239 (+80652)
Cyp3a44	chr5:146,585,558-146,617,450	Female	0.0718983	-13.9085	13.7047	0.968129	1.09158e-25	Up	4.99611	4.99611	0.968129	5.53058	9.64175e-18	Up	8.94428	8.94428	13.7047	134.214	4.55656e-22	Female	0.0401482	-24.9077	134.214	5.53058	1.5154e-88		1130 (-5692)
Sult2a6	chr7:14,807,751-14,840,219	Female	0.00693818	-144.13	4.43184	0.0221802	3.24424e-13	Up	20.406	20.406	0.0221802	0.679252	2.86608e-05	Up	3.29486	3.29486	4.43184	15.9649	0.00133287	Female	0.0418108	-23.9173	15.9649	0.679252	2.38093e-50		1241 (-183829), 1240 (-54011)
Sult2a1	chr7:14,381,594-14,422,759	Female	0.0213279	-46.8869	14.1732	0.294901	7.60075e-14	Up	39.4094	39.4094	0.294901	13.2457	3.02234e-32	Up	16.9942	16.9942	14.1732	263.608	6.48495e-13	Female	0.0491987	-20.3258	263.608	13.2457	1.53639e-58		1239 (+23252)
Sult2a4	chr7:14,495,025-14,574,937	Female	0.00264269	-378.402	3.33265	0	1.88212e-10	Up	62.5719	62.5719	0	0.561319	2.23822e-05	Up	2.90152	2.90152	3.33265	10.5736	0.0171906	Female	0.0512061	-19.5289	10.5736	0.561319	6.48891e-54
Cyp2a22	chr7:27,716,649-27,724,405	Female	0.0946445	-10.5659	17.5207	1.6377	2.46857e-54	Up	2.97045	2.97045	1.6377	5.4253	1.83465e-21	Up	2.2362	2.2362	17.5207	42.8093	1.04193e-08	Female	0.125573	-7.96349	42.8093	5.4253	1.26448e-91
Prom1	chr5:44,384,860-44,486,007 chr5:44,392,681-44,486,007 chr5:44,384,860-44,492,975	Female	0.246854	-4.05098	0.828226	0.200289	4.51034e-09	Up	3.25277	3.25277	0.200289	0.733531	1.01391e-05	Up	3.51613	3.51613	0.828226	3.178	2.41353e-10	Female	0.228262	-4.38092	3.178	0.733531	2.06359e-12				(+224)
Cyp17a1	chr19:46,741,654-46,747,490	Female	0.0901198	-11.0963	41.1038	3.68522	7.98325e-134	Up	6.10832	6.10832	3.68522	25.3283	1.64122e-24	Up	2.35321	2.35321	41.1038	105.481	4.92661e-20	Female	0.234911	-4.25694	105.481	25.3283	3.35425e-18
Hsd3b1	chr3:98,656,116-98,663,717	Female	0.00741239	-134.909	0.610149	0	7.08861e-12	Up	106.61	106.61	0	0.486838	8.34973e-07	Up	2.78544	2.78544	0.610149	1.86524	1.24393e-06	Female	0.251236	-3.98032	1.86524	0.486838	9.00086e-07		895 (-28837), 894 (-8622)
Slc39a5	chr10:127,832,987-127,837,573 chr10:127,832,987-127,837,522 chr10:127,832,987-127,838,280	Female	0.331824	-3.01365	1.1404	0.371408	0.000779227	Up	1.99549	1.99549	0.371408	0.830615	0.0316284	Up	2.35806	2.35806	1.1404	2.96224	0.000399205	Female	0.281178	-3.55647	2.96224	0.830615	7.87683e-10
Cdkn1c	chr7:150,644,243-150,646,955	Female	0.493766	-2.02525	1.55284	0.764352	0.00184436	Up	2.0313	2.0313	0.764352	1.69409	0.00344056	Up	3.42753	3.42753	1.55284	5.8004	2.09807e-24	Female	0.294705	-3.39323	5.8004	1.69409	4.01487e-22
Cyp4a14	chr4:115,158,804-115,168,746	Female	0.191571	-5.22001	162.428	30.8273	1.20835e-07	Up	3.18447	3.18447	30.8273	109.998	0.000218798	Up	1.84643	1.84643	162.428	327.738	2.16832e-05	Female	0.331579	-3.01587	327.738	109.998	4.05894e-19
Lepr	chr4:101,390,011-101,487,959 chr4:101,390,011-101,464,863 chr4:101,390,011-101,486,272	Female	0.255752	-3.91004	1.79547	0.453978	1.13519e-08	Up	3.3371	3.3371	0.453978	1.67957	3.83418e-10	Up	2.23474	2.23474	1.79547	4.37913	0.000147729	Female	0.382457	-2.61467	4.37913	1.67957	1.22711e-09				(+442)
Serpinb1a	chr13:32,933,960-32,943,054	Female	0.23657	-4.22708	2.9295	0.67645	8.63565e-18	Up	3.75273	3.75273	0.67645	2.83674	6.65727e-13	Up	2.1635	2.1635	2.9295	6.92505	6.98727e-05	Female	0.407498	-2.454	6.92505	2.83674	7.44067e-06		351 (+25971)
Ccnd1	chr7:152,115,835-152,125,830	Female	0.319066	-3.13415	35.5933	11.2149	6.93717e-45	Up	2.37458	2.37458	11.2149	29.8667	3.45858e-21	Up	1.68223	1.68223	35.5933	65.3977	1.3782e-05	Female	0.450612	-2.2192	65.3977	29.8667	2.55609e-11				(-266377)	(-116627)
Ptgds	chr2:25,322,231-25,325,269	Female	0.305112	-3.27749	2.57885	0.777439	4.44344e-05	Up	14.8745	14.8745	0.777439	13.0072	7.40129e-34	Up	10.0584	10.0584	2.57885	28.2506	2.84867e-23	Female	0.451522	-2.21473	28.2506	13.0072	0.00262177
St3gal6	chr16:58,470,654-58,523,425	Female	0.418477	-2.38962	1.99839	0.835181	0.000158133	Up	2.22019	2.22019	0.835181	2.02622	0.000319909	Up	2.04697	2.04697	1.99839	4.44585	9.20777e-05	Female	0.453279	-2.20615	4.44585	2.02622	7.81924e-06
Abhd2	chr7:86,418,151-86,506,487	Female	0.45099	-2.21734	28.243	12.6175	2.26533e-33	Up	1.76834	1.76834	12.6175	24.97	2.2941e-12	Up	1.71812	1.71812	28.243	52.981	2.50947e-15	Female	0.464535	-2.15269	52.981	24.97	5.01249e-22		1277 (-13805)		(+103814)	(+14314), (+26364)
Rdh9	chr10:127,213,460-127,229,753	Female	0.460535	-2.17139	45.9411	20.9064	1.11065e-16	Up	2.40113	2.40113	20.9064	56.1639	5.88171e-19	Up	2.3162	2.3162	45.9411	116.056	7.60751e-22	Female	0.477513	-2.09419	116.056	56.1639	4.81122e-14
Dio3os	chr12:111,513,594-111,516,278	Female	0.37206	-2.68774	2.1701	0.808397	3.05343e-05	Up	2.6673	2.6673	0.808397	2.37684	0.000116971	Up	2.00856	2.00856	2.1701	4.76831	3.26712e-06	Female	0.49539	-2.01861	4.76831	2.37684	4.6198e-05
Mmd2	chr5:143,039,434-143,084,706	Female	0.513705	-1.94664	5.19177	2.64727	0.000363669	Up	2.24406	2.24406	2.64727	6.60172	5.74497e-09	Up	2.2986	2.2986	5.19177	12.9722	6.48495e-13	Female	0.500603	-1.99759	12.9722	6.60172	4.98541e-13
Agpat9	chr5:101,275,247-101,328,121	Female	0.400517	-2.49677	2.51224	1.00381	7.40106e-10	Up	2.22608	2.22608	1.00381	2.47686	6.96197e-09	Up	1.70822	1.70822	2.51224	4.70298	0.00026041	Female	0.52124	-1.9185	4.70298	2.47686	9.05371e-07					(+801863), (+813013)
Tmem98	chr11:80,623,916-80,635,535	Female	0.612817	-1.63181	5.47728	3.33983	0.00120958	Up	1.89998	1.89998	3.33983	7.03599	2.02134e-06	Up	2.21598	2.21598	5.47728	13.2635	5.91353e-18	Female	0.52714	-1.89703	13.2635	7.03599	1.1091e-11
Car2	chr3:14,886,425-14,900,770	Female	0.597173	-1.67456	4.22719	2.47809	0.000106575	Up	2.27585	2.27585	2.47809	6.35026	1.22638e-12	Up	2.53885	2.53885	4.22719	11.7263	4.46204e-24	Female	0.53563	-1.86696	11.7263	6.35026	2.76824e-11
Tead2	chr7:52,471,122-52,488,989	Female	0.477027	-2.09632	0.938318	0.440141	0.00524309	Up	4.57277	4.57277	0.440141	2.26388	1.77449e-17	Up	4.02972	4.02972	0.938318	4.14699	1.30982e-27	Female	0.54189	-1.84539	4.14699	2.26388	1.48934e-07					(+18828)
Marco	chr1:122,371,114-122,401,661	Female	0.343	-2.91545	2.67752	0.914227	0.00178458	Up	3.72213	3.72213	0.914227	3.77884	1.39871e-18	Up	2.17202	2.17202	2.67752	6.35038	0.00786367	Female	0.581368	-1.72008	6.35038	3.77884	0.00246687		48 (-89966)			(-91240)
Evc	chr5:37,690,409-37,728,120	Female	0.506804	-1.97315	1.56077	0.787055	2.77358e-06	Up	2.07544	2.07544	0.787055	1.81031	1.10017e-06	Up	1.7026	1.7026	1.56077	2.9031	2.45683e-05	Female	0.618588	-1.61658	2.9031	1.81031	0.00080615					(-1668)
Nid1	chr13:13,529,868-13,604,542	Female	0.697675	-1.43333	4.89996	3.37063	1.17481e-05	Up	1.57184	1.57184	3.37063	5.97074	1.53572e-07	Up	1.77302	1.77302	4.89996	9.48019	1.06392e-14	Female	0.618621	-1.6165	9.48019	5.97074	4.79825e-08
Ifi27l2b	chr12:104,689,107-104,695,433	Female	0.423855	-2.3593	4.54707	1.9081	8.10352e-08	Up	4.51818	4.51818	1.9081	9.54832	2.50943e-28	Up	3.07634	3.07634	4.54707	15.2079	3.4602e-31	Female	0.624581	-1.60107	15.2079	9.54832	5.68328e-06
Gbp10	chr5:105,644,717-105,668,552	Female	0.452319	-2.21083	3.61452	1.62415	5.02455e-10	Up	2.66322	2.66322	1.62415	4.79648	1.90549e-16	Up	1.90303	1.90303	3.61452	7.50984	6.43319e-06	Female	0.631645	-1.58317	7.50984	4.79648	0.00575821
Egr1	chr18:35,020,860-35,024,610	Female	0.625361	-1.59908	5.48406	3.38016	4.47174e-07	Up	2.01305	2.01305	3.38016	7.63771	2.82137e-09	Up	1.93685	1.93685	5.48406	11.5791	1.45415e-10	Female	0.650436	-1.53743	11.5791	7.63771	0.00564397
Ucp2	chr7:107,641,866-107,648,138	Female	0.689839	-1.44961	21.9757	15.018	2.70371e-06	Up	1.63753	1.63753	15.018	27.5681	5.06226e-09	Up	1.71561	1.71561	21.9757	41.1259	1.38039e-08	Female	0.659058	-1.51732	41.1259	27.5681	0.000273192
Fam126a	chr5:23,466,753-23,536,501	Female	0.519814	-1.92377	2.01822	1.03833	1.69659e-08	Up	2.47675	2.47675	1.03833	2.88888	5.93067e-20	Up	1.81697	1.81697	2.01822	4.02612	1.99407e-10	Female	0.708727	-1.41098	4.02612	2.88888	0.000857441				(-38793)	(-38493)
Emp2	chr16:10,281,841-10,314,061	Female	0.592213	-1.68858	3.32203	1.96445	0.00247929	Up	2.39875	2.39875	1.96445	5.22845	7.42728e-10	Up	1.88006	1.88006	3.32203	6.83388	7.99601e-15	Female	0.755884	-1.32295	6.83388	5.22845	0.00946163				(-14640)
Sult3a1	chr10:33,577,527-33,599,281	Female	0.00977474	-102.305	36.6238	0.354714	1.87194e-202	_	1.89193	1.89193	0.354714	0.718881	0.437364	Down	0.646473	-1.54686	36.6238	25.8101	0.000162201	Female	0.0292638	-34.1719	25.8101	0.718881	9.63371e-105		115 (-74387), 116 (-49486), 117 (-46768)
Slc22a27	chr19:7,938,878-8,040,517	Female	0.0271671	-36.8093	12.8636	0.335917	9.8761e-117	_	1.57481	1.57481	0.335917	0.593635	0.33126	Down	0.437751	-2.2844	12.8636	6.1726	2.44423e-14	Female	0.097977	-10.2065	6.1726	0.593635	3.48714e-59
Cyp2a4	chr7:27,092,210-27,100,107	Female	0.0469073	-21.3187	398.697	18.5457	3.31053e-08	_	2.23694	2.23694	18.5457	45.983	0.307549	Down	0.430364	-2.32362	398.697	187.497	2.50138e-08	Female	0.243184	-4.11212	187.497	45.983	3.06803e-10
Acnat2	chr4:49,392,716-49,421,023	Female	0.108558	-9.21165	13.3407	1.42566	6.34421e-49	_	0.938652	-1.06536	1.42566	1.54986	1	Down	0.411557	-2.4298	13.3407	6.0177	1.21996e-10	Female	0.246242	-4.06104	6.0177	1.54986	4.30347e-16
Slco1a4	chr6:141,753,960-141,804,692	Female	0.273202	-3.6603	54.7146	14.7824	5.28793e-43	_	0.84176	-1.18799	14.7824	13.9007	0.482772	Down	0.491464	-2.03474	54.7146	29.3625	1.31764e-22	Female	0.468112	-2.13624	29.3625	13.9007	3.90991e-11
Cyp2c38	chr19:39,464,045-39,537,565	Female	0.181108	-5.52157	33.6786	6.04308	4.88767e-77	_	0.824337	-1.2131	6.04308	5.54353	0.16425	Down	0.304226	-3.28703	33.6786	11.2269	1.14987e-32	Female	0.490106	-2.04037	11.2269	5.54353	2.18303e-10		721 (-1121)
Serpina6	chr12:104,884,841-104,895,281	Female	0.426669	-2.34373	380.963	160.925	4.33732e-30	_	0.832834	-1.20072	160.925	149.973	0.373781	Down	0.614338	-1.62777	380.963	255.696	4.23542e-14	Female	0.578684	-1.72806	255.696	149.973	1.22367e-05
Gstt3	chr10:75,236,866-75,244,159	Female	0.276814	-3.61253	70.2649	19.2265	1.31663e-77	_	1.40773	1.40773	19.2265	30.385	0.0157246	Down	0.647392	-1.54466	70.2649	49.665	4.35644e-11	Female	0.602467	-1.65984	49.665	30.385	5.02251e-05		143 (-3249)
Cyp2c39	chr19:39,585,311-39,643,019	Female	0.0620647	-16.1122	63.731	3.90472	4.29477e-11	Down	0.233329	-4.2858	3.90472	1.03119	0.0023562	Down	0.0421118	-23.7463	63.731	2.93561	4.7357e-62	Female	0.34468	-2.90124	2.93561	1.03119	4.48904e-11		722 (+41762)
Pctp	chr11:89,844,730-89,864,208	Female	0.654661	-1.52751	61.5515	39.8425	1.69672e-08	Down	0.292405	-3.41991	39.8425	13.141	3.0689e-48	Down	0.373762	-2.6755	61.5515	25.1177	6.58439e-49	Female	0.512472	-1.95132	25.1177	13.141	1.46461e-14
Rdh18-ps	chr10:127,261,271-127,283,621	Female	0.565712	-1.76768	2.94142	1.65764	1.85173e-06	Down	0.543276	-1.84068	1.65764	1.00506	7.65951e-06	Down	0.524267	-1.90743	2.94142	1.67695	6.48632e-07	Female	0.586981	-1.70363	1.67695	1.00506	0.00297638
Ces1c	chr8:95,622,914-95,655,182	Female	0.6699	-1.49276	1746.41	1157.11	2.87525e-11	Down	0.659395	-1.51654	1157.11	855.475	6.53986e-08	Down	0.591827	-1.68968	1746.41	1128.98	3.41665e-20	Female	0.746576	-1.33945	1128.98	855.475	0.000698293		1353 (-18334)
Slc22a26	chr19:7,856,472-7,877,157	Female	0.0139147	-71.8664	64.5826	0.854633	5.49871e-133	Up	4.15791	4.15791	0.854633	4.07145	3.84839e-07	Down	0.470622	-2.12485	64.5826	33.2035	1.14875e-20	Female	0.122027	-8.19494	33.2035	4.07145	2.01416e-105
Xist	chrX:100,655,711-100,678,572	Female	0.00562639	-177.734	47.5081	0.261593	9.11691e-87	Down	0.265068	-3.77262	0.261593	0.0762629	0.000714944	_	1.00439	1.00439	47.5081	52.1057	1	Female	0.00153631	-650.912	52.1057	0.0762629	0
Eci3	chr13:35,038,482-35,055,678	Female	0.314534	-3.1793	1.60463	0.478177	5.629e-05	Down	0.1537	-6.50619	0.478177	0.0756609	0.00100458	_	1.15767	1.15767	1.60463	2.0192	1	Female	0.0416304	-24.0209	2.0192	0.0756609	1.80623e-16
Vnn1	chr10:23,614,493-23,625,149	Female	0.695829	-1.43713	32.4529	22.2754	0.000126021	Down	0.544566	-1.83632	22.2754	13.7199	7.57887e-05	_	0.91743	-1.09	32.4529	32.463	0.753125	Female	0.413354	-2.41923	32.463	13.7199	7.63633e-10
Vnn3	chr10:23,571,267-23,589,649	Female	0.684461	-1.461	43.7929	29.667	2.62346e-07	Down	0.663291	-1.50763	29.667	22.1154	3.16916e-06	_	0.791503	-1.26342	43.7929	37.9014	0.00703874	Female	0.573838	-1.74265	37.9014	22.1154	3.25503e-10
Nnt	chr13:120,124,333-120,197,945 chr13:120,123,123-120,197,818	Female	0.768814	-1.3007	33.1681	25.2287	0.00216573	Down	0.657074	-1.5219	25.2287	18.5546	2.44085e-06	_	0.706214	-1.416	33.1681	25.5801	0.000493616	Female	0.71547	-1.39768	25.5801	18.5546	0.00946163
Mt2	chr8:96,696,517-96,697,467	Female	0.134522	-7.43371	75.0677	9.93303	2.29819e-40	Up	1.69104	1.69104	9.93303	18.7512	0.0434417	_	1.40545	1.40545	75.0677	115.53	0.0419067	Female	0.161887	-6.17716	115.53	18.7512	6.2135e-31		1357 (-11)
9030619P08Rik	chr15:75,258,035-75,262,259	Female	0.0874291	-11.4378	35.1685	3.00869	3.70123e-88	Up	1.96532	1.96532	3.00869	6.7074	0.000647882	_	0.715226	-1.39816	35.1685	27.5162	0.0441546	Female	0.239871	-4.16891	27.5162	6.7074	5.85259e-21		489 (+111459)
Slc16a5	chr11:115,323,786-115,335,712	Female	0.156522	-6.38886	15.5699	2.40936	1.75214e-64	Up	1.67495	1.67495	2.40936	4.49593	0.0229273	_	1.0877	1.0877	15.5699	18.5233	1	Female	0.241014	-4.14913	18.5233	4.49593	3.79376e-15		269 (-13774)			(+1809)
Mt1	chr8:96,702,988-96,704,227	Female	0.202104	-4.94794	195.305	38.9191	2.04803e-47	Up	1.81987	1.81987	38.9191	79.1426	0.00155687	_	1.28798	1.28798	195.305	274.839	0.0345404	Female	0.285538	-3.50216	274.839	79.1426	4.7854e-17				(+740)
Atp6v0d2	chr4:19,803,984-19,849,713	Female	0.112359	-8.90006	5.0109	0.552595	1.4012e-23	Up	2.13597	2.13597	0.552595	1.30813	0.0319769	_	0.82892	-1.20639	5.0109	4.5485	0.732717	Female	0.29135	-3.4323	4.5485	1.30813	1.387e-09		939 (-3320)
Cyp2c69	chr19:39,917,149-39,961,259	Female	0.029201	-34.2454	158.172	4.53311	6.82371e-114	Up	12.9044	12.9044	4.53311	66.1257	3.1872e-32	_	1.20244	1.20244	158.172	207.902	0.421798	Female	0.312609	-3.19888	207.902	66.1257	1.1216e-09
Hamp2	chr7:31,707,390-31,709,200	Female	0.167369	-5.97482	1130.37	187.035	6.71438e-142	Up	1.61091	1.61091	187.035	337.446	0.00139192	_	0.770761	-1.29742	1130.37	950.791	0.000885328	Female	0.349981	-2.8573	950.791	337.446	5.65889e-16
Cyp4a10	chr4:115,190,891-115,206,254	Female	0.280724	-3.56222	156.04	43.3251	1.01818e-14	Up	1.58054	1.58054	43.3251	76.9716	0.0205962	_	1.14946	1.14946	156.04	195.836	0.455414	Female	0.386845	-2.58501	195.836	76.9716	5.44557e-27
Rad51b	chr12:80,398,268-80,915,677 chr12:80,398,337-80,609,641	Female	0.146701	-6.81657	1.65201	0.231433	4.90814e-17	Up	2.43786	2.43786	0.231433	0.653937	0.00385656	_	0.877754	-1.13927	1.65201	1.57208	0.93203	Female	0.406095	-2.46248	1.57208	0.653937	3.72823e-07		313 (+103645), 314 (+135711)
Mki67	chr7:142,881,470-142,908,062	Female	0.324815	-3.07868	1.01283	0.330037	5.15734e-16	Up	1.57699	1.57699	0.330037	0.583468	0.0488309	_	1.17384	1.17384	1.01283	1.29955	0.802525	Female	0.438401	-2.28102	1.29955	0.583468	5.62598e-05				(-740889), (-736089), (-41489)	(-786289)
BC089597	chr10:127,303,531-127,314,375	Female	0.340037	-2.94086	136.833	45.9996	1.87539e-36	Up	1.63629	1.63629	45.9996	84.2492	3.40319e-06	_	1.0922	1.0922	136.833	163.13	0.788264	Female	0.509334	-1.96335	163.13	84.2492	4.03763e-11
Top2a	chr11:98,854,260-98,885,503	Female	0.395483	-2.52856	1.19125	0.46971	2.46515e-10	Up	1.63078	1.63078	0.46971	0.862948	0.0177249	_	1.22191	1.22191	1.19125	1.59884	0.533871	Female	0.529554	-1.88838	1.59884	0.862948	0.00274729
Cyp2c37	chr19:40,066,913-40,086,733	Female	0.287084	-3.4833	285.092	80.943	7.11326e-57	Up	1.70251	1.70251	80.943	154.64	2.20662e-10	_	0.905196	-1.10473	285.092	281.875	0.565186	Female	0.540205	-1.85115	281.875	154.64	2.86959e-15		724 (-2752)
Ppargc1a	chr5:51,845,487-51,945,160	Female	0.508935	-1.96489	3.18576	1.60577	2.09793e-11	Up	1.52957	1.52957	1.60577	2.74162	0.000537754	_	1.41299	1.41299	3.18576	4.91071	0.0055931	Female	0.551146	-1.8144	4.91071	2.74162	1.52922e-06		1035 (-314481), 1034 (+42198)		(-41641)	(-560691), (-245791)
Nqo1	chr8:109,912,124-109,927,105	Female	0.424984	-2.35303	6.99095	2.94086	2.32293e-17	Up	1.55694	1.55694	2.94086	5.05916	0.0270569	_	1.17616	1.17616	6.99095	8.94549	0.297503	Female	0.565342	-1.76884	8.94549	5.05916	0.000413177
Fam84b	chr15:60,650,550-60,656,635	Female	0.298897	-3.34564	3.21176	0.94736	1.09358e-38	Up	2.0285	2.0285	0.94736	2.16509	9.31416e-12	_	0.981548	-1.0188	3.21176	3.43588	1	Female	0.618593	-1.61657	3.43588	2.16509	0.0049275					(+3334)
Tox	chr4:6,614,532-6,917,870	Female	0.317713	-3.1475	3.34282	1.05611	1.41225e-20	Up	2.00425	2.00425	1.05611	2.34964	1.69489e-06	_	0.98501	-1.01522	3.34282	3.5738	1	Female	0.646995	-1.54561	3.5738	2.34964	0.00539375		931 (+76313)
Zbp1	chr2:173,032,113-173,044,423 chr2:173,039,236-173,044,423	Female	0.468726	-2.13344	4.51752	2.12086	4.54805e-07	Up	1.9231	1.9231	2.12086	4.52105	0.000124283	_	1.39115	1.39115	4.51752	6.87643	0.0232526	Female	0.64998	-1.53851	6.87643	4.52105	0.00755588					(-51727)
Lect2	chr13:56,643,820-56,649,899	Female	0.586473	-1.70511	129.958	75.3577	2.65875e-14	Up	1.52672	1.52672	75.3577	129.264	5.81075e-07	_	1.34431	1.34431	129.958	190.927	1.1539e-05	Female	0.666303	-1.50082	190.927	129.264	3.09604e-07
Ctsc	chr7:95,426,602-95,459,385	Female	0.523894	-1.90878	28.8736	14.9964	3.31964e-14	Up	1.57856	1.57856	14.9964	26.5562	2.48312e-06	_	1.20222	1.20222	28.8736	37.8936	0.130144	Female	0.688398	-1.45265	37.8936	26.5562	0.000745094		1283 (+18178)			(-147544)
Gas6	chr8:13,465,373-13,494,535	Female	0.493617	-2.02586	25.0621	12.2478	3.12536e-17	Up	1.92903	1.92903	12.2478	26.4996	1.52535e-17	_	1.38339	1.38339	25.0621	37.9221	0.00106459	Female	0.688523	-1.45238	37.9221	26.4996	5.56173e-05				(-34566), (-26416), (+33234)
Itgb2	chr10:76,993,092-77,028,419	Female	0.614593	-1.62709	3.21829	1.96199	0.000150181	Up	1.56305	1.56305	1.96199	3.43876	0.00034546	_	1.35415	1.35415	3.21829	4.73458	0.0141663	Female	0.709721	-1.409	4.73458	3.43876	0.00801639
Acot3	chr12:85,393,100-85,400,514	Female	0.0908517	-11.0069	43.5633	3.88498	6.54397e-122		0.934812	-1.06973	3.88498	4.03513	1		1.04456	1.04456	43.5633	49.7884	1	Female	0.0809785	-12.349	49.7884	4.03513	5.50157e-15
1700055N04Rik	chr19:3,958,807-3,970,438	Female	0.0304941	-32.7932	1.53253	0.0387869	5.35293e-30		2.60514	2.60514	0.0387869	0.131349	0.359522		0.864137	-1.15722	1.53253	1.42515	0.922888	Female	0.0913077	-10.952	1.42515	0.131349	7.44708e-16
Akr1b7	chr6:34,362,361-34,373,137	Female	0.103501	-9.66178	1.8807	0.182155	5.17835e-10		2.34146	2.34146	0.182155	0.479038	0.273777		1.09715	1.09715	1.8807	2.22263	1	Female	0.225896	-4.42681	2.22263	0.479038	4.42253e-08
Trim80	chr11:115,301,858-115,309,582	Female	0.260188	-3.84338	1.41257	0.355671	2.01995e-10		1.34529	1.34529	0.355671	0.530614	0.716937		1.2159	1.2159	1.41257	1.85946	0.704296	Female	0.287933	-3.47303	1.85946	0.530614	3.54061e-09
Acot4	chr12:85,379,328-85,385,673	Female	0.340019	-2.94101	35.1035	11.8054	2.25265e-47		0.748291	-1.33638	11.8054	9.82327	0.173532		0.843751	-1.18518	35.1035	32.3578	0.424979	Female	0.301673	-3.31484	32.3578	9.82327	2.98444e-12
Trim24	chr6:37,850,486-37,918,445 chr6:37,820,810-37,918,445	Female	0.283607	-3.52601	9.07983	2.55067	3.32175e-59		1.08242	1.08242	2.55067	3.07237	0.987027		0.996407	-1.00361	9.07983	9.87693	1	Female	0.308005	-3.2467	9.87693	3.07237	5.34086e-24		1155 (-338443), 1156 (-118951), 1157 (-41272), 1158 (+1021)		(-270260), (-266060), (-252410)
Prlr	chr15:10,106,992-10,266,775 chr15:10,223,405-10,275,537 chr15:10,153,660-10,278,935	Female	0.230981	-4.32936	25.5983	5.85589	2.79432e-106	_	1.36965	1.36965	5.85589	8.97022	0.00732871		0.946234	-1.05682	25.5983	26.4528	1	Female	0.334596	-2.98868	26.4528	8.97022	1.27137e-26		465 (+108893)
Ncmap	chr4:134,925,491-134,954,142 chr4:134,925,491-134,941,587	Female	0.318549	-3.13924	0.692703	0.206538	0.000173127		1.72597	1.72597	0.206538	0.407071	0.312799		1.5848	1.5848	0.692703	1.18398	0.106666	Female	0.346605	-2.88513	1.18398	0.407071	4.703e-05					(+4)
Knstrn	chr2:118,639,738-118,661,948	Female	0.266028	-3.759	1.00249	0.265413	1.81925e-09		0.893112	-1.11968	0.265413	0.274587	1		0.683115	-1.46388	1.00249	0.752871	0.307629	Female	0.350749	-2.85104	0.752871	0.274587	0.00218397
Ube2c	chr2:164,595,428-164,598,402	Female	0.353535	-2.82858	2.48927	0.876269	3.34146e-05		0.948564	-1.05423	0.876269	0.92318	1		0.92903	-1.07639	2.48927	2.53521	1	Female	0.362005	-2.76239	2.53521	0.92318	0.00183778
Fmo2	chr1:164,805,177-164,828,843	Female	0.232107	-4.30835	20.8021	4.76994	1.1886e-76		1.21703	1.21703	4.76994	6.45904	0.779287		0.775901	-1.28882	20.8021	17.6129	0.0935856	Female	0.364602	-2.74272	17.6129	6.45904	1.55048e-05		81 (+476)
Acot2	chr12:85,328,810-85,334,825	Female	0.402104	-2.48692	2.27499	0.900894	4.61195e-08		1.13926	1.13926	0.900894	1.12854	1		1.18257	1.18257	2.27499	2.91657	0.717094	Female	0.388924	-2.5712	2.91657	1.12854	2.3301e-06
Cyp4a31	chr4:115,236,253-115,251,620	Female	0.487251	-2.05233	6.04127	2.91142	5.44919e-06		1.06449	1.06449	2.91142	3.47493	1		1.33122	1.33122	6.04127	8.76672	0.11272	Female	0.389791	-2.56548	8.76672	3.47493	5.60252e-18
Ugt1a5	chr1:90,062,586-90,116,577	Female	0.246602	-4.05512	10.1405	2.47887	1.75101e-51		1.14546	1.14546	2.47887	3.13834	0.926537		0.714197	-1.40017	10.1405	7.89944	0.00296138	Female	0.396615	-2.52134	7.89944	3.13834	3.54061e-09		36 (+6255)
Vldlr	chr19:27,291,509-27,328,721	Female	0.347694	-2.87609	2.21143	0.763903	1.07464e-16		1.48023	1.48023	0.763903	1.25152	0.121781		1.289	1.289	2.21143	3.11954	0.0989448	Female	0.400312	-2.49805	3.11954	1.25152	8.4787e-09				(+404)
Cd36	chr5:17,287,507-17,394,777 chr5:17,287,507-17,355,610 chr5:17,287,507-17,341,714	Female	0.408742	-2.44653	15.0905	6.11476	9.69313e-14		1.168	1.168	6.11476	8.00435	0.294018		1.17719	1.17719	15.0905	19.4039	0.481987	Female	0.405431	-2.46651	19.4039	8.00435	7.05051e-25
Cdc20	chr4:118,105,505-118,109,948	Female	0.356512	-2.80496	2.32611	0.818118	3.72778e-08		0.931616	-1.0734	0.818118	0.871349	1		0.813363	-1.22946	2.32611	2.0623	0.891289	Female	0.411926	-2.42762	2.0623	0.871349	0.00769507
Setd4	chr16:93,583,705-93,604,060	Female	0.516428	-1.93638	6.48786	3.31094	1.85365e-05		0.685241	-1.45934	3.31094	2.52618	0.0603492		0.833372	-1.19994	6.48786	5.87878	0.504066	Female	0.424646	-2.3549	5.87878	2.52618	5.73455e-09		574 (+249632), 573 (+278767)		(+234397)	(+251197), (+597247)
Abcd2	chr15:90,976,301-91,022,238	Female	0.278871	-3.58588	16.7631	4.63791	7.72555e-24		1.29976	1.29976	4.63791	6.73428	0.188672		0.847712	-1.17965	16.7631	15.4953	0.103497	Female	0.427577	-2.33876	15.4953	6.73428	8.2466e-25
Sall1	chr8:91,551,142-91,568,061	Female	0.458994	-2.17868	11.2528	5.10602	1.59479e-22		1.07295	1.07295	5.10602	6.18196	0.890614		1.14468	1.14468	11.2528	14.0769	0.373442	Female	0.430636	-2.32214	14.0769	6.18196	1.25385e-21		1345 (+188199)			(+15860)
Ccnb2	chr9:70,255,495-70,269,361	Female	0.444643	-2.24899	1.55211	0.676824	0.00146167		0.858149	-1.1653	0.676824	0.651675	1		0.884734	-1.13028	1.55211	1.51936	1	Female	0.431634	-2.31678	1.51936	0.651675	0.000907509
Cdca3	chr6:124,780,193-124,783,719	Female	0.36436	-2.74454	2.08032	0.741495	5.06382e-07		1.25447	1.25447	0.741495	1.04803	0.789536		1.04555	1.04555	2.08032	2.37702	1	Female	0.4369	-2.28885	2.37702	1.04803	0.000713346
Fkbp5	chr17:28,535,697-28,623,094	Female	0.44507	-2.24684	24.9724	10.991	3.16972e-26		1.26987	1.26987	10.991	15.5847	0.149605		1.28014	1.28014	24.9724	34.9352	0.269894	Female	0.441328	-2.26589	34.9352	15.5847	3.60388e-06
Ugt2b37	chr5:87,669,516-87,683,813	Female	0.374022	-2.67364	5.45842	2.01463	9.9981e-07		0.947152	-1.0558	2.01463	2.19528	1		0.774361	-1.29139	5.45842	4.63614	0.445148	Female	0.454963	-2.19798	4.63614	2.19528	0.000825384		1057 (+58279)
Acot1	chr12:85,350,451-85,358,619	Female	0.480879	-2.07953	13.2118	6.2807	9.28278e-16		0.954336	-1.04785	6.2807	6.72585	1		1.00756	1.00756	13.2118	14.5112	1	Female	0.456675	-2.18974	14.5112	6.72585	6.38865e-07
Slc16a7	chr10:124,664,540-124,765,591	Female	0.434404	-2.302	27.4833	11.8141	1.21295e-27		0.887111	-1.12726	11.8141	11.6613	0.90346		0.771571	-1.29606	27.4833	23.1477	0.00098331	Female	0.500053	-1.99979	23.1477	11.6613	1.08499e-05		187 (+59474)
Amigo2	chr15:97,074,504-97,077,718	Female	0.598929	-1.66965	2.80224	1.66176	9.78525e-06		1.21571	1.21571	1.66176	2.24519	0.33199		1.43442	1.43442	2.80224	4.37204	0.0139013	Female	0.507232	-1.97148	4.37204	2.24519	4.4603e-07		515 (-29500)
Mgp	chr6:136,820,955-136,824,326	Female	0.545754	-1.83233	6.42286	3.48894	0.00181954		0.964622	-1.03668	3.48894	3.82906	1		1.03892	1.03892	6.42286	7.25013	1	Female	0.508672	-1.9659	7.25013	3.82906	0.0047894
Mgst3	chr1:169,302,514-169,323,928	Female	0.417862	-2.39313	23.6058	9.81382	1.87203e-14		0.832482	-1.20123	9.81382	8.99989	0.404636		0.676115	-1.47904	23.6058	17.4108	0.000858112	Female	0.515272	-1.94072	17.4108	8.99989	1.88262e-08
Tm6sf2	chr8:72,596,822-72,603,965	Female	0.464254	-2.15399	20.7751	9.54232	2.1646e-16		1.13556	1.13556	9.54232	12.1222	0.632659		1.01509	1.01509	20.7751	23.0352	1	Female	0.520911	-1.91971	23.0352	12.1222	2.41905e-15
Cbr1	chr16:93,608,081-93,610,594	Female	0.507804	-1.96926	85.9213	43.1724	5.6742e-18		1.00841	1.00841	43.1724	48.7416	1		0.980965	-1.0194	85.9213	92.145	1	Female	0.522096	-1.91536	92.145	48.7416	2.91113e-14
Cyp7a1	chr4:6,192,758-6,202,778	Female	0.587568	-1.70193	79.2487	45.9497	2.34702e-07		0.766586	-1.30449	45.9497	39.5129	0.423433		0.843493	-1.18555	79.2487	72.8714	0.302251	Female	0.534217	-1.8719	72.8714	39.5129	0.00899579
Cyp39a1	chr17:43,804,320-43,888,380	Female	0.488162	-2.0485	13.2167	6.35528	3.76498e-17		0.973662	-1.02705	6.35528	6.94701	1		0.864022	-1.15738	13.2167	12.4669	0.373737	Female	0.55018	-1.81759	12.4669	6.94701	1.16753e-09
Racgap1	chr15:99,450,927-99,482,087	Female	0.39871	-2.50809	0.98392	0.393629	2.01832e-05		1.39075	1.39075	0.393629	0.603286	0.42669		1.00745	1.00745	0.98392	1.0918	1	Female	0.550432	-1.81675	1.0918	0.603286	0.00810224					(-18764)
Bche	chr3:73,439,730-73,512,337	Female	0.564198	-1.77243	27.4881	15.3534	5.62674e-13		0.848823	-1.1781	15.3534	14.5749	0.238016		0.859711	-1.16318	27.4881	25.8196	0.130564	Female	0.557013	-1.79529	25.8196	14.5749	6.01275e-12
Tomm40l	chr1:173,147,933-173,152,645	Female	0.642941	-1.55535	76.335	48.4675	3.79747e-08	_	0.6795	-1.47167	48.4675	36.8976	0.000323578		0.770279	-1.29823	76.335	64.1657	0.000216604	Female	0.567302	-1.76273	64.1657	36.8976	3.05639e-10
Serpinb8	chr1:109,486,582-109,505,555 chr1:109,486,582-109,502,727	Female	0.55545	-1.80034	3.46432	1.8974	1.46147e-06		1.05555	1.05555	1.8974	2.24665	1		1.00385	1.00385	3.46432	3.7885	1	Female	0.584151	-1.71189	3.7885	2.24665	0.000647439
Fmo1	chr1:164,759,691-164,796,679	Female	0.524009	-1.90836	145.39	75.3251	9.85254e-29		0.986723	-1.01346	75.3251	83.214	1		0.878025	-1.13892	145.39	139.388	0.111522	Female	0.589124	-1.69744	139.388	83.214	2.45049e-06		80 (-113)
St3gal5	chr6:72,047,601-72,104,564	Female	0.727539	-1.3745	80.1034	57.5988	0.00278725		0.874287	-1.14379	57.5988	56.3867	0.545861		1.07747	1.07747	80.1034	94.3219	0.940198	Female	0.590415	-1.69372	94.3219	56.3867	4.74096e-06					(+92094)
Arrdc4	chr7:75,886,478-75,894,124 chr7:75,881,879-75,894,124	Female	0.605921	-1.65038	4.42292	2.63514	8.39766e-06		0.902708	-1.10778	2.63514	2.67657	0.957361		0.925274	-1.08076	4.42292	4.45473	0.980091	Female	0.590841	-1.6925	4.45473	2.67657	0.000168593		1267 (-168074)
Nr1i3	chr1:173,144,100-173,148,976	Female	0.639213	-1.56442	156.039	98.5784	3.31354e-12	_	0.747459	-1.33787	98.5784	82.5431	0.00395982		0.805161	-1.24199	156.039	137.152	0.00182097	Female	0.593488	-1.68495	137.152	82.5431	3.01839e-09
Cep152	chr2:125,388,823-125,450,849	Female	0.560445	-1.7843	1.22858	0.679378	6.61492e-06		0.867584	-1.15263	0.679378	0.651477	0.758318		0.812703	-1.23046	1.22858	1.08489	0.290519	Female	0.599107	-1.66915	1.08489	0.651477	0.00413393
Stmn1	chr4:134,024,234-134,029,758	Female	0.52238	-1.91431	9.48278	4.90463	3.89978e-07		0.986808	-1.01337	4.90463	5.44248	1		0.856476	-1.16758	9.48278	8.90928	0.70975	Female	0.60291	-1.65862	8.90928	5.44248	0.00279549				(-17134)
Hexb	chr13:97,946,285-97,968,312	Female	0.469861	-2.12829	11.6968	5.44723	8.07987e-11	_	1.43975	1.43975	5.44723	8.72781	0.00129133		1.10809	1.10809	11.6968	14.1355	0.908451	Female	0.609595	-1.64043	14.1355	8.72781	2.85467e-05
Itga4	chr2:79,095,582-79,173,271	Female	0.577132	-1.73271	1.06046	0.606927	3.8218e-06		1.04526	1.04526	0.606927	0.722101	1		0.988139	-1.012	1.06046	1.14439	1	Female	0.609901	-1.63961	1.14439	0.722101	0.000218657
Sbk1	chr7:133,416,132-133,438,513	Female	0.565337	-1.76885	12.309	6.85959	5.81328e-06		1.18183	1.18183	6.85959	9.10437	0.595874		1.09391	1.09391	12.309	14.6825	0.7623	Female	0.611303	-1.63585	14.6825	9.10437	0.000131548					(+68668), (+82518)
Cnst	chr1:181,476,659-181,557,604	Female	0.519236	-1.92591	4.1241	2.10825	5.29313e-08		1.16796	1.16796	2.10825	2.7765	0.432		0.983801	-1.01647	4.1241	4.41571	1	Female	0.616848	-1.62115	4.41571	2.7765	1.30839e-05
Ahr	chr12:36,182,650-36,219,661	Female	0.688762	-1.45188	12.5791	8.53989	0.000204536		0.90063	-1.11033	8.53989	8.66453	0.703367		0.998533	-1.00147	12.5791	13.7031	1	Female	0.621161	-1.60989	13.7031	8.66453	9.17195e-09
Ugt1a1	chr1:90,108,533-90,116,577	Female	0.581962	-1.71833	59.2721	34.1299	2.65955e-13		1.14161	1.14161	34.1299	43.6719	0.36105		1.05396	1.05396	59.2721	68.217	1	Female	0.630444	-1.58618	68.217	43.6719	4.7136e-07
Maob	chrX:16,286,406-16,394,492	Female	0.62486	-1.60036	110.248	68.1841	1.37209e-13		1.1118	1.1118	68.1841	84.9351	0.51939		1.10195	1.10195	110.248	132.713	0.379191	Female	0.63078	-1.58534	132.713	84.9351	2.9252e-08
Mbl2	chr19:30,307,446-30,314,172	Female	0.557555	-1.79354	417.683	230.545	1.84251e-11		1.08898	1.08898	230.545	280.923	0.869945		0.961566	-1.03997	417.683	438.814	1	Female	0.63144	-1.58368	438.814	280.923	2.00973e-07
H2-K2	chr17:34,111,603-34,115,736	Female	0.45552	-2.1953	10.176	4.59763	2.77955e-16	_	1.45801	1.45801	4.59763	7.48022	0.0015079		1.04902	1.04902	10.176	11.5938	1	Female	0.633631	-1.5782	11.5938	7.48022	0.000105389
Mat1a	chr14:41,918,321-41,937,717	Female	0.599678	-1.66756	1177.14	698.162	1.11895e-17		0.881825	-1.13401	698.162	689.938	0.460045		0.831273	-1.20297	1177.14	1068.86	0.00399245	Female	0.636347	-1.57147	1068.86	689.938	1.47455e-06		420 (-8947), 421 (-4553), 422 (-367)
Crls1	chr2:132,673,469-132,692,504 chr2:132,672,401-132,692,504	Female	0.71729	-1.39414	21.1965	15.0239	0.000887631	_	0.707407	-1.41361	15.0239	11.9476	0.000513087		0.792374	-1.26203	21.1965	18.3603	0.0142026	Female	0.640645	-1.56093	18.3603	11.9476	1.02066e-07
Alb	chr5:90,889,914-90,905,629	Female	0.690997	-1.44718	48059.4	32855.3	4.29093e-08	_	0.66846	-1.49598	32855.3	24574.1	0.000298316		0.717295	-1.39413	48059.4	37643.1	4.14714e-06	Female	0.64425	-1.55219	37643.1	24574.1	0.000199394		1062 (-46312), 1063 (+8526)			(-10364)
BC021614	chr19:4,057,486-4,059,294	Female	0.604288	-1.65484	27.8028	16.5609	1.23078e-08		0.988037	-1.01211	16.5609	18.3476	1		0.913057	-1.09522	27.8028	27.7127	0.653377	Female	0.654316	-1.52831	27.7127	18.3476	6.55033e-06		684 (-9869)
Mmp14	chr14:55,050,440-55,060,095	Female	0.686352	-1.45698	11.0332	7.48563	8.65674e-07		1.03101	1.03101	7.48563	8.69829	1		1.08093	1.08093	11.0332	13.0322	0.704074	Female	0.654796	-1.52719	13.0322	8.69829	5.18549e-06
Eif2s3x	chrX:91,434,047-91,457,990	Female	0.691191	-1.44678	36.1077	24.6646	6.41418e-08		0.859106	-1.164	24.6646	23.8036	0.154532		0.902986	-1.10744	36.1077	35.6149	0.398424	Female	0.657723	-1.5204	35.6149	23.8036	1.04745e-07
Tcn2	chr11:3,817,082-3,832,047 chr11:3,817,080-3,831,964 chr11:3,817,082-3,832,081	Female	0.652489	-1.53259	64.2273	41.4723	4.82462e-10		1.07651	1.07651	41.4723	50.0898	0.817094		1.0667	1.06669	64.2273	74.8648	0.769945	Female	0.658934	-1.5176	74.8648	50.0898	1.76601e-07
AW112010	chr19:11,122,101-11,125,056	Female	0.570589	-1.75257	86.2382	48.648	3.24793e-11		0.98658	-1.0136	48.648	53.737	1		0.849308	-1.17743	86.2382	79.8367	0.139866	Female	0.663241	-1.50775	79.8367	53.737	0.000136951
Mpc1	chr17:8,476,677-8,490,526	Female	0.671159	-1.48996	158.007	104.827	1.1516e-09		0.919489	-1.08756	104.827	108.047	0.704384		0.920484	-1.08639	158.007	158.884	0.476775	Female	0.670613	-1.49117	158.884	108.047	5.71063e-07		583 (-11303)
Hacl1	chr14:32,420,411-32,454,151	Female	0.627533	-1.59354	117.414	72.9173	0.000734473		0.86446	-1.15679	72.9173	70.8138	0.594398		0.809884	-1.23475	117.414	103.957	0.115266	Female	0.670676	-1.49103	103.957	70.8138	0.000424626
Rnd2	chr11:101,329,651-101,332,620	Female	0.677183	-1.47671	12.178	8.17214	0.00844078		1.14528	1.14528	8.17214	10.3892	0.798537		1.15157	1.15157	12.178	15.3641	0.561062	Female	0.675162	-1.48113	15.3641	10.3892	0.00946163
Hpgd	chr8:58,773,348-58,799,843	Female	0.71335	-1.40184	93.8559	66.2218	2.38977e-05		0.824215	-1.21328	66.2218	61.1517	0.0529815		0.861718	-1.16047	93.8559	88.338	0.173459	Female	0.68227	-1.4657	88.338	61.1517	7.81924e-06		1335 (-63458), 1336 (-24725), 1337 (-16227)
Gsn	chr2:35,137,899-35,163,422 chr2:35,122,263-35,163,422 chr2:35,111,878-35,163,422	Female	0.74059	-1.35027	9.03776	6.62185	0.00435025		1.06746	1.06746	6.62185	7.9224	1		1.15295	1.15295	9.03776	11.3759	0.251263	Female	0.686034	-1.45765	11.3759	7.9224	0.000273192					(+301)
Aldh1b1	chr4:45,811,893-45,817,480	Female	0.670612	-1.49117	40.6817	27.028	0.000218492		1.23377	1.23377	27.028	37.2664	0.243782		1.20004	1.20004	40.6817	53.2948	0.0224562	Female	0.690089	-1.44909	53.2948	37.2664	0.00117317				(-141893), (-68493), (-30243), (+1657)	(-217943), (-33443)
Agt	chr8:127,080,486-127,093,607	Female	0.750637	-1.3322	275.237	204.402	3.17901e-05		0.933283	-1.07149	204.402	214.211	0.812858		1.01414	1.01414	275.237	304.975	1	Female	0.691059	-1.44706	304.975	214.211	4.7046e-06
Sdc1	chr12:8,778,201-8,800,493	Female	0.729093	-1.37157	77.9452	56.24	0.000204827		1.02692	1.02692	56.24	64.7683	1		1.07966	1.07966	77.9452	91.9811	0.800908	Female	0.693608	-1.44174	91.9811	64.7683	6.54008e-06		279 (+40276), 280 (+105654)			(+113972)
Papss2	chr19:32,694,494-32,741,677 chr19:32,670,204-32,741,677	Female	0.492403	-2.03086	90.0294	43.8808	4.16128e-29		1.15677	1.15677	43.8808	56.8561	0.477523		0.821694	-1.217	90.0294	80.8193	0.0198915	Female	0.693701	-1.44154	80.8193	56.8561	0.00907145		709 (-92790), 710 (-87559)
Sdpr	chr1:51,345,969-51,359,804	Female	0.680016	-1.47055	6.10411	4.11157	0.000154009		1.20788	1.20788	4.11157	5.59001	0.19328		1.18414	1.18414	6.10411	7.88689	0.154904	Female	0.693966	-1.44099	7.88689	5.59001	0.000671927
Gm13363	chr1:30,998,436-31,006,555	Female	0.806746	-1.23955	80.4573	64.1617	0.00911302	_	0.704139	-1.42017	64.1617	50.5276	0.00311917		0.814726	-1.22741	80.4573	71.5689	0.0108504	Female	0.697532	-1.43363	71.5689	50.5276	0.00603191
Kctd12	chr14:103,375,797-103,381,854	Female	0.692292	-1.44448	3.69253	2.52947	0.00107738	_	1.26487	1.26487	2.52947	3.58314	0.0337004		1.25512	1.25512	3.69253	5.04294	0.0543797	Female	0.697658	-1.43337	5.04294	3.58314	0.000180175
Akr1d1	chr6:37,480,172-37,518,815	Female	0.533906	-1.87299	90.3173	47.695	7.41376e-24		1.10564	1.10564	47.695	59.0947	0.736343		0.845803	-1.18231	90.3173	83.4634	0.0734421	Female	0.697999	-1.43267	83.4634	59.0947	0.0051495		1155 (+2195), 1156 (+221687), 1157 (+299366)		(+70378), (+74578), (+88228)
Ccl9	chr11:83,386,418-83,392,138	Female	0.736304	-1.35813	21.8487	15.9146	7.52296e-05	_	1.25733	1.25733	15.9146	22.4639	0.012901		1.31534	1.31534	21.8487	31.4067	0.00316385	Female	0.70407	-1.42031	31.4067	22.4639	0.000751447
Dcaf6	chr1:167,259,631-167,390,594	Female	0.772433	-1.29461	17.3414	13.268	0.00848283		0.889651	-1.12404	13.268	13.2112	0.547182		0.971607	-1.02922	17.3414	18.4016	1	Female	0.70784	-1.41275	18.4016	13.2112	0.00401775		87 (+38835)
Htatip2	chr7:57,014,881-57,029,369 chr7:57,014,475-57,029,369	Female	0.777342	-1.28644	18.437	14.2009	0.00490063		0.922436	-1.08409	14.2009	14.6525	0.744963		1.0131	1.0131	18.437	20.3715	1	Female	0.708422	-1.41159	20.3715	14.6525	0.00012764					(-96725)
Susd6	chr12:81,891,518-81,981,820	Female	0.745552	-1.34129	14.6082	10.7622	0.000152288		0.981657	-1.01869	10.7622	11.8372	1		1.03272	1.03272	14.6082	16.4637	1	Female	0.70886	-1.41072	16.4637	11.8372	0.00111295
Slc4a4	chr5:89,316,284-89,668,681	Female	0.703783	-1.42089	12.5186	8.69918	0.000492427	_	1.30394	1.30394	8.69918	12.7486	0.00465868		1.29345	1.29345	12.5186	17.6607	0.0108896	Female	0.710172	-1.40811	17.6607	12.7486	9.00125e-05				(+434227)
Ttpa	chr4:19,935,574-19,957,932	Female	0.773242	-1.29326	157.917	120.74	6.88955e-05	_	0.713873	-1.40081	120.74	96.7288	1.5683e-05		0.775036	-1.29026	157.917	133.64	1.54367e-05	Female	0.712459	-1.40359	133.64	96.7288	1.34988e-05
Sod3	chr5:52,755,042-52,760,977	Female	0.737325	-1.35625	18.9979	13.84	0.00119836		1.13048	1.13048	13.84	17.6047	0.429938		1.1669	1.1669	18.9979	24.1604	0.174939	Female	0.714931	-1.39874	24.1604	17.6047	0.000477668
Rdh16	chr10:127,238,208-127,252,895	Female	0.590982	-1.6921	44.4509	26.0066	8.2079e-11		1.11833	1.11833	26.0066	32.5664	0.489852		0.924823	-1.08129	44.4509	44.917	0.776508	Female	0.715249	-1.39812	44.917	32.5664	0.00024694
Hrsp12	chr15:34,413,776-34,425,001	Female	0.780283	-1.28159	591.075	456.331	0.00128747	_	0.772639	-1.29427	456.331	395.287	0.00595147		0.836648	-1.19525	591.075	540.389	0.0167786	Female	0.720663	-1.38761	540.389	395.287	0.000168593		471 (+5316)
Colec10	chr15:54,242,328-54,297,913	Female	0.703455	-1.42156	9.53294	6.62314	0.000126506	_	1.2534	1.2534	6.62314	9.35435	0.030273		1.22204	1.22204	9.53294	12.7206	0.0500167	Female	0.721874	-1.38528	12.7206	9.35435	0.000779016
Gyk	chrX:82,947,275-83,022,158	Female	0.815131	-1.2268	27.1928	21.9268	0.00905599	_	0.800193	-1.2497	21.9268	19.6767	0.0129856		0.897172	-1.11461	27.1928	26.658	0.301649	Female	0.727312	-1.37493	26.658	19.6767	0.000196175
Hpd	chr5:123,621,815-123,632,695	Female	0.724238	-1.38076	1657.54	1187.8	5.29816e-06		1.13136	1.13136	1187.8	1507.02	0.39424		1.12277	1.12277	1657.54	2033.63	0.247483	Female	0.729892	-1.37007	2033.63	1507.02	0.000916468
Mpc2	chr1:167,391,338-167,411,345	Female	0.72329	-1.38257	179.528	128.514	1.32965e-06		0.893286	-1.11946	128.514	128.711	0.399372		0.883781	-1.1315	179.528	173.335	0.139109	Female	0.731374	-1.36729	173.335	128.711	0.000149194
Grn	chr11:102,291,635-102,298,123	Female	0.81606	-1.2254	68.2072	55.0631	0.00658404		0.95675	-1.04521	55.0631	59.078	1		1.06507	1.06507	68.2072	79.3231	0.878163	Female	0.733578	-1.36318	79.3231	59.078	0.00113533
Dock7	chr4:98,603,349-98,787,606	Female	0.746804	-1.33904	2.85858	2.11091	0.00151516		1.15303	1.15303	2.11091	2.72028	0.32809		1.16774	1.16774	2.85858	3.65634	0.162566	Female	0.737243	-1.3564	3.65634	2.72028	0.00372757
Gstm2	chr3:107,784,619-107,789,354	Female	0.646142	-1.54765	77.9896	49.8682	4.56077e-06	_	1.35191	1.35191	49.8682	75.4165	0.00242795		1.17896	1.17896	77.9896	100.398	0.206304	Female	0.741478	-1.34866	100.398	75.4165	0.00528708
Cybb	chrX:9,012,379-9,046,450	Female	0.633044	-1.57967	4.69193	2.93559	3.90575e-06	_	1.3264	1.3264	2.93559	4.36947	0.00527211		1.13195	1.13195	4.69193	5.77832	0.523503	Female	0.742013	-1.34769	5.77832	4.36947	0.0083165
Acer2	chr4:86,520,317-86,578,394 chr4:86,520,317-86,566,787	Female	0.692412	-1.44423	4.82506	3.30045	0.000926518	_	1.28796	1.28796	3.30045	4.79223	0.0142284		1.20016	1.20016	4.82506	6.3157	0.175292	Female	0.743704	-1.34462	6.3157	4.79223	0.005316
Ago2	chr15:72,932,054-73,015,377	Female	0.761988	-1.31236	3.04031	2.29114	0.00352066		0.964298	-1.03702	2.29114	2.48901	1		0.987429	-1.01273	3.04031	3.271	1	Female	0.744963	-1.34235	3.271	2.48901	0.00658062
Pcsk5	chr19:17,507,321-17,912,122 chr19:17,632,648-17,912,122	Female	0.615873	-1.62371	1.59598	0.976386	6.21991e-05	_	1.48628	1.48628	0.976386	1.62012	0.000520325		1.2268	1.2268	1.59598	2.13834	0.0822463	Female	0.746129	-1.34025	2.13834	1.62012	0.00476627		698 (-291222), 697 (+17008)
Ehhadh	chr16:21,761,357-21,787,907	Female	0.686029	-1.45766	119.495	81.1329	5.68273e-07	_	0.799064	-1.25146	81.1329	72.711	0.019009		0.734574	-1.36133	119.495	95.9303	0.000245128	Female	0.746858	-1.33894	95.9303	72.711	0.00485596
C3	chr17:57,343,395-57,367,559	Female	0.66148	-1.51176	1556.2	1018.23	6.30745e-12	_	1.3317	1.3317	1018.23	1520.42	0.000791354		1.17925	1.17925	1556.2	2004.1	0.01526	Female	0.747269	-1.33821	2004.1	1520.42	0.000735581
Hadh	chr3:130,936,337-130,975,019	Female	0.766694	-1.3043	204.172	154.811	4.58241e-05	_	0.817557	-1.22316	154.811	141.989	0.0277935		0.83542	-1.197	204.172	186.331	0.00769283	Female	0.750605	-1.33226	186.331	141.989	0.000656092
Idh2	chr7:87,239,733-87,260,236	Female	0.654701	-1.52742	71.5593	46.3693	3.39863e-11		1.13301	1.13301	46.3693	58.8086	0.397185		0.981457	-1.01889	71.5593	76.7306	1	Female	0.756262	-1.32229	76.7306	58.8086	0.00899579		1278 (+3907)
Gzf1	chr2:148,506,855-148,518,685	Female	0.761879	-1.31254	13.87	10.4367	0.000795177		0.978469	-1.022	10.4367	11.4722	1		0.979518	-1.02091	13.87	14.8398	1	Female	0.76139	-1.31339	14.8398	11.4722	0.00328977
Slc29a1	chr17:45,722,148-45,729,342 chr17:45,722,148-45,732,521 chr17:45,722,148-45,736,552 chr17:45,722,148-45,732,851 chr17:45,722,148-45,730,589	Female	0.678188	-1.47452	113.944	76.4151	1.27821e-07		0.954891	-1.04724	76.4151	81.7719	1		0.850529	-1.17574	113.944	105.886	0.0577923	Female	0.761461	-1.31327	105.886	81.7719	0.00899579
Lpp	chr16:24,393,435-24,992,664 chr16:24,721,940-24,992,664 chr16:24,448,176-24,992,664	Female	0.760648	-1.31467	4.59482	3.45292	0.000253303		1.06695	1.06695	3.45292	4.13857	0.873579		1.06553	1.06553	4.59482	5.34016	0.828979	Female	0.762198	-1.31199	5.34016	4.13857	0.00433721		543 (-289647), 544 (-169612), 545 (-167275), 546 (-152434)			(+112665)
Rgn	chrX:20,126,943-20,139,213	Female	0.716361	-1.39594	875.242	620.119	1.19082e-08		0.879521	-1.13698	620.119	611.644	0.267909		0.805786	-1.24102	875.242	770.245	0.000396119	Female	0.782256	-1.27835	770.245	611.644	0.00824292		1449 (-1869), 1450 (+2719)
Lig1	chr7:13,864,174-13,896,776 chr7:13,862,661-13,896,776 chr7:13,864,613-13,896,776	Female	0.439288	-2.27641	1.68569	0.72965	2.48658e-06		1.04151	1.04151	0.72965	0.84372	1		0.728502	-1.37268	1.68569	1.34137	0.185993		0.628285	-1.59163	1.34137	0.84372	0.0214062						11887.5
Sema4c	chr1:36,605,483-36,614,402 chr1:36,605,483-36,615,226	Female	0.571478	-1.74985	1.50145	0.847446	0.00012055	_	1.42369	1.42369	0.847446	1.35385	0.0321736		0.944898	-1.05832	1.50145	1.54	1		0.861452	-1.16083	1.54	1.35385	0.873021						-775.5
Entpd1	chr19:40,734,259-40,816,092 chr19:40,686,855-40,816,092	Female	0.592833	-1.68682	1.86611	1.09468	0.000574961	_	1.39991	1.39991	1.09468	1.72585	0.0198252		1.08016	1.08016	1.86611	2.18808	1		0.76757	-1.30281	2.18808	1.72585	0.169491						19567.5
Zswim6	chr13:108,514,696-108,680,258	Female	0.615988	-1.62341	1.20111	0.731962	0.000887631		1.28593	1.28593	0.731962	1.06659	0.24309		1.1651	1.1651	1.20111	1.5191	0.551859		0.679912	-1.47078	1.5191	1.06659	0.0270824		396 (+223131)		(+244557)		2356.5
Rab31	chr17:66,001,065-66,122,092	Female	0.628199	-1.59185	2.4838	1.54344	0.000207369		1.21638	1.21638	1.54344	2.12547	0.326838		0.994527	-1.0055	2.4838	2.69512	1		0.768472	-1.30128	2.69512	2.12547	0.207535						2090.5
Cd44	chr2:102,651,299-102,741,822	Female	0.659342	-1.51666	1.7131	1.11363	0.00229779	_	1.48684	1.48684	1.11363	1.86822	0.0007675		1.28351	1.28351	1.7131	2.38785	0.155189		0.764461	-1.30811	2.38785	1.86822	0.157101		803 (-142915)			(+431)	420.5
Dysf	chr6:83,969,379-84,161,053 chr6:83,958,591-84,161,053	Female	0.687066	-1.45546	1.2816	0.870741	0.00610024	_	1.41816	1.41816	0.870741	1.38097	0.00512134		1.05711	1.05711	1.2816	1.47035	1		0.921914	-1.0847	1.47035	1.38097	1				(+23868), (+136868), (+214418), (+297218)	(-10682), (+136318)	40618.5
Chst15	chr7:139,427,937-139,508,838	Female	0.695341	-1.43814	3.3395	2.30509	0.000772948	_	1.42038	1.42038	2.30509	3.67223	0.000780197		1.28942	1.28942	3.3395	4.69977	0.0555139		0.766975	-1.30382	4.69977	3.67223	0.0933679						29836.5
Cd97	chr8:86,247,149-86,265,210	Female	0.705673	-1.41709	8.23373	5.74143	0.000158729	_	1.40743	1.40743	5.74143	9.03945	8.0462e-05		1.22639	1.22639	8.23373	11.0101	0.041715		0.8101	-1.23441	11.0101	9.03945	0.0841882						-1791.5
Marcksl1	chr4:129,190,824-129,193,225	Female	0.707236	-1.41396	7.63579	5.36475	0.00261628		1.154	1.154	5.36475	6.90739	0.575695		0.979565	-1.02086	7.63579	8.13012	1		0.835831	-1.19641	8.13012	6.90739	0.582862						-1823.5
Arrb1	chr7:106,683,995-106,755,281	Female	0.720335	-1.38824	2.76619	1.97454	0.000828099	_	1.31608	1.31608	1.97454	2.92766	0.0137976		1.21172	1.21172	2.76619	3.66343	0.0596349		0.78272	-1.2776	3.66343	2.92766	0.0523882						2505.5
Pecam1	chr11:106,515,531-106,576,595	Female	0.730999	-1.36799	7.04129	5.09596	0.00102667		1.20644	1.20644	5.09596	6.9137	0.107927		1.05115	1.05115	7.04129	8.06623	1		0.839634	-1.19099	8.06623	6.9137	0.26662		258 (+107433)				36343.5
Stab1	chr14:31,952,202-31,981,827	Female	0.740069	-1.35123	10.0734	7.37096	0.000100116		1.20303	1.20303	7.37096	9.94831	0.0613054		1.02515	1.02515	10.0734	11.2623	1		0.869148	-1.15055	11.2623	9.94831	0.441599						6575.5
Plxnd1	chr6:115,904,828-115,945,023	Female	0.744598	-1.34301	6.25053	4.59489	0.00039908		1.16388	1.16388	4.59489	6.02158	0.242452		0.999172	-1.00083	6.25053	6.81146	1		0.867511	-1.15272	6.81146	6.02158	0.570708				(+1172)		1521.5
Fcgr2b	chr1:172,890,688-172,906,202	Female	0.767066	-1.30367	32.3273	24.521	0.00045032		1.02738	1.02738	24.521	28.2437	1		0.925618	-1.08036	32.3273	32.6549	0.653761		0.851999	-1.17371	32.6549	28.2437	0.294859						3900.5
Stab2	chr10:86,303,954-86,470,687	Female	0.778175	-1.28506	10.9931	8.46036	0.00299006		1.1185	1.1185	8.46036	10.6239	0.422059		1.04315	1.04315	10.9931	12.5155	1		0.83476	-1.19795	12.5155	10.6239	0.139283				(+135319)		33185.5
Sorbs2	chr8:46,593,141-46,913,260	Male	1.26007	1.26007	6.68311	8.32316	0.0072677		0.983216	-1.01707	8.32316	9.20496	1		0.975464	-1.02515	6.68311	7.13031	1		1.26954	1.26954	7.13031	9.20496	0.07647				(-229299)		52.5
Dtnbp1	chr13:45,017,448-45,097,465	Male	1.29762	1.29762	17.7322	22.816	0.00250561		0.906907	-1.10265	22.816	23.1434	0.573013		1.16106	1.16106	17.7322	22.5149	0.191338		1.01432	1.01432	22.5149	23.1434	1						-936.5
Arhgap31	chr16:38,598,455-38,713,148	Female	0.675065	-1.48134	1.65722	1.11197	0.00215431	_	1.44111	1.44111	1.11197	1.80862	0.00243319		1.19725	1.19725	1.65722	2.17128	0.235826		0.811841	-1.23177	2.17128	1.80862	0.265365		558 (+95013)				69346.5
Prkch	chr12:74,686,027-74,879,171	Female	0.637943	-1.56754	1.49688	0.943037	0.00914766		1.45877	1.45877	0.943037	1.52439	0.0522193		1.16915	1.16915	1.49688	1.89459	0.635172		0.798054	-1.25305	1.89459	1.52439	0.517269		307 (+299404)				102774
Rapgef5	chr12:118,754,951-118,995,451	Female	0.645062	-1.55024	2.15564	1.38256	0.00160673		1.32615	1.32615	1.38256	2.03863	0.0982751		1.20987	1.20987	2.15564	2.83376	0.244664		0.708492	-1.41145	2.83376	2.03863	0.0131464		336 (+208750)		(+17899)	(-356701)	172550
Pnpla3	chr15:83,998,245-84,019,951	Female	0.116002	-8.62054	3.4357	0.39148	3.00119e-08		1.56089	1.56089	0.39148	0.681192	0.353352		0.408535	-2.44777	3.4357	1.54278	0.0550356		0.443715	-2.2537	1.54278	0.681192	0.0407653		506 (-11647)		(-35495), (-27445)	(-26745)
Mir3968	chr11:115,309,274-115,309,374	Female	0.131318	-7.61512	7.09487	0.874751	0.000258351		1.33535	1.33535	0.874751	1.27887	1		0.648373	-1.54232	7.09487	4.81417	0.609442		0.269892	-3.70518	4.81417	1.27887	0.0918815
Ccnb1	chr13:101,548,693-101,556,441	Female	0.276941	-3.61088	1.24346	0.340907	9.47312e-10		1.2966	1.2966	0.340907	0.486059	0.836212		0.72118	-1.38662	1.24346	0.971178	0.295245		0.497459	-2.01021	0.971178	0.486059	0.0362841
Prc1	chr7:87,439,336-87,461,145	Female	0.312133	-3.20376	1.10918	0.338332	9.16948e-08		1.46201	1.46201	0.338332	0.579694	0.372267		0.831766	-1.20226	1.10918	1.0192	0.939866		0.550666	-1.81598	1.0192	0.579694	0.142187
Tspan13	chr12:36,741,141-36,769,065	Female	0.417746	-2.3938	0.874105	0.367674	0.00492212		1.84255	1.84255	0.367674	0.763154	0.0715071		1.07494	1.07494	0.874105	1.03924	1		0.71765	-1.39344	1.03924	0.763154	0.747462
Ccna2	chr3:36,463,786-36,470,918	Female	0.41915	-2.38578	1.1037	0.455445	7.99227e-06		0.997056	-1.00295	0.455445	0.527742	1		0.89811	-1.11345	1.1037	1.07878	1		0.469032	-2.13205	1.07878	0.527742	0.0138198
Krt19	chr11:100,002,125-100,007,233	Female	0.438164	-2.28225	1.29738	0.547915	0.00771856		0.932937	-1.07188	0.547915	0.567048	1		0.571243	-1.75057	1.29738	0.797392	0.129762		0.713286	-1.40196	0.797392	0.567048	0.986862					(+633)
Cxcl9	chr5:92,750,356-92,757,105	Female	0.449771	-2.22335	7.53206	3.35523	0.00275498		1.1834	1.1834	3.35523	4.40863	0.91338		0.779871	-1.28226	7.53206	6.37566	0.433288		0.682533	-1.46513	6.37566	4.40863	0.0628145
Gbp2b	chr3:142,257,810-142,282,140	Female	0.457936	-2.18371	2.52607	1.13821	4.0264e-05		1.08104	1.08104	1.13821	1.34996	1		0.636827	-1.57029	2.52607	1.73442	0.0664326		0.774657	-1.29089	1.73442	1.34996	0.808851
Cers6	chr2:68,699,613-68,949,347	Female	0.468135	-2.13614	3.84208	1.77079	4.23739e-12		1.19017	1.19017	1.77079	2.33966	0.62654		0.871285	-1.14773	3.84208	3.64019	0.747679		0.638497	-1.56618	3.64019	2.33966	0.0432039
Cyp2g1	chr7:27,593,945-27,606,216	Female	0.468717	-2.13348	2.62067	1.2184	3.46932e-05		1.44913	1.44913	1.2184	1.93167	0.373781		0.964165	-1.03717	2.62067	2.73531	1		0.710365	-1.40773	2.73531	1.93167	0.552121
Epsti1	chr14:78,304,045-78,363,985 chr14:78,304,045-78,402,463	Female	0.471074	-2.12281	1.68493	0.790883	0.000775626		1.58756	1.58756	0.790883	1.38772	0.0851281		1.01903	1.01903	1.68493	1.87191	1		0.73604	-1.35862	1.87191	1.38772	0.330312
2810410L24Rik	chr11:120,047,963-120,051,170	Female	0.487652	-2.05064	1.40878	0.670781	0.00261627		1.0542	1.0542	0.670781	0.814146	1		0.768287	-1.3016	1.40878	1.19569	0.505323		0.665205	-1.5033	1.19569	0.814146	0.39979
Cd274	chr19:29,441,927-29,462,584	Female	0.489786	-2.04171	1.08309	0.523372	0.00581018		1.5527	1.5527	0.523372	0.894139	0.0550304		0.818348	-1.22197	1.08309	0.951068	0.789593		0.922441	-1.08408	0.951068	0.894139	1
Rasl11b	chr5:74,591,350-74,595,502	Female	0.495236	-2.01924	1.4139	0.692428	0.00435025		1.1818	1.1818	0.692428	0.900234	1		1.03853	1.03853	1.4139	1.61768	1		0.5644	-1.77179	1.61768	0.900234	0.0230845		1052 (-105524)
Fgl1	chr8:42,276,787-42,300,510	Female	0.496008	-2.0161	227.143	111.478	8.98133e-20		1.04816	1.04816	111.478	131.998	1		0.79491	-1.258	227.143	197.28	0.0160504		0.654528	-1.52782	197.28	131.998	0.112947
Birc5	chr11:117,710,550-117,717,057	Female	0.49923	-2.00309	0.786617	0.388189	0.00138003		1.55893	1.55893	0.388189	0.674345	0.125747		1.33902	1.33902	0.786617	1.15034	0.253481		0.581975	-1.71829	1.15034	0.674345	0.0307943
Cerkl	chr2:79,172,647-79,269,145	Female	0.500923	-1.99632	1.38461	0.683009	0.00310883		1.11287	1.11287	0.683009	0.888429	1		0.991587	-1.00848	1.38461	1.48996	1		0.559648	-1.78684	1.48996	0.888429	0.0789414				(-3)
Snrnp25	chr11:32,105,414-32,108,995	Female	0.520195	-1.92235	4.05689	2.05107	0.000795678		1.36518	1.36518	2.05107	3.16565	0.260953		0.70372	-1.42102	4.05689	3.07519	0.148072		1.0089	1.0089	3.07519	3.16565	1
Fmnl1	chr11:103,032,451-103,060,214	Female	0.526142	-1.90063	0.820555	0.43432	0.00461955		1.57855	1.57855	0.43432	0.748597	0.0717403		1.22287	1.22287	0.820555	1.08992	0.659086		0.679667	-1.47131	1.08992	0.748597	0.15239					(+80), (+22480)
Lacc1	chr14:77,424,007-77,436,424	Female	0.540711	-1.84942	5.02312	2.67926	6.50455e-10		1.24328	1.24328	2.67926	3.75601	0.15824		0.912758	-1.09558	5.02312	5.01393	0.768613		0.736364	-1.35802	5.01393	3.75601	0.0155732		449 (+198767), 448 (+200041)
Sparcl1	chr5:104,508,127-104,543,107	Female	0.5448	-1.83553	2.10364	1.12583	0.00509784		1.23391	1.23391	1.12583	1.55375	0.465994		1.02999	1.02999	2.10364	2.35703	1		0.654984	-1.52675	2.35703	1.55375	0.0126393
Incenp	chr19:9,946,786-9,974,023	Female	0.549138	-1.82103	1.10048	0.588029	0.00155448		1.32344	1.32344	0.588029	0.883627	0.382815		1.05992	1.05992	1.10048	1.27745	1		0.685234	-1.45936	1.27745	0.883627	0.10806
Sox18	chr2:181,404,541-181,406,345	Female	0.54978	-1.81891	3.74267	2.03807	7.62053e-06		1.40202	1.40202	2.03807	3.26112	0.186523		0.966035	-1.03516	3.74267	3.9469	1		0.80016	-1.24975	3.9469	3.26112	0.889318					(+544)
Gimap8	chr6:48,597,359-48,610,874 chr6:48,597,359-48,610,872 chr6:48,597,232-48,610,874	Female	0.550983	-1.81494	2.03629	1.11297	1.14249e-06	_	1.42186	1.42186	1.11297	1.79729	0.0436759		0.924102	-1.08213	2.03629	2.03899	1		0.850232	-1.17615	2.03899	1.79729	0.935337				(-17682)
Ccdc141	chr2:76,847,962-77,008,692	Female	0.553116	-1.80794	2.99609	1.63164	9.48379e-10	_	1.43708	1.43708	1.63164	2.65419	0.00284249		0.885875	-1.12883	2.99609	2.9052	0.616238		0.896903	-1.11495	2.9052	2.65419	1		786 (+12888)
Rarb	chr14:17,263,353-17,407,990 chr14:17,263,353-17,914,845	Female	0.561154	-1.78204	1.62753	0.913179	0.000180056		1.19136	1.19136	0.913179	1.21492	0.684965		0.913394	-1.09482	1.62753	1.63551	1		0.731862	-1.36638	1.63551	1.21492	0.148299					(-353420)
Gbp8	chr5:105,443,171-105,482,580	Female	0.56197	-1.77945	1.90618	1.05551	0.00832405		1.42036	1.42036	1.05551	1.66339	0.127273		1.07757	1.07757	1.90618	2.22375	1		0.740577	-1.3503	2.22375	1.66339	0.333477
Smc2	chr4:52,452,092-52,501,237	Female	0.570019	-1.75433	1.10444	0.631504	0.000769624		1.23519	1.23519	0.631504	0.869085	0.520432		0.870622	-1.1486	1.10444	1.05681	0.840149		0.809573	-1.23522	1.05681	0.869085	0.758021
Papln	chr12:85,104,583-85,133,334	Female	0.570335	-1.75336	1.05338	0.590711	0.000603818		1.37024	1.37024	0.590711	0.898943	0.180312		1.08856	1.08856	1.05338	1.24597	1		0.719373	-1.3901	1.24597	0.898943	0.127508
Lrmp	chr6:145,070,258-145,123,448 chr6:145,064,155-145,123,448	Female	0.575774	-1.73679	1.52173	0.858384	0.00398735		1.40776	1.40776	0.858384	1.37438	0.153894		1.23617	1.23617	1.52173	2.04372	0.422161		0.655509	-1.52553	2.04372	1.37438	0.0414008
Hcls1	chr16:36,935,068-36,963,300	Female	0.578523	-1.72854	4.12613	2.36134	1.22739e-05	_	1.44325	1.44325	2.36134	3.79302	0.0321704		1.10963	1.10963	4.12613	4.97361	0.804001		0.755203	-1.32415	4.97361	3.79302	0.121723
Irf1	chr11:53,583,515-53,590,826 chr11:53,583,974-53,590,826 chr11:53,583,515-53,591,876	Female	0.585912	-1.70674	9.41437	5.47172	1.18667e-05		1.37798	1.37798	5.47172	8.45025	0.0625224		0.951754	-1.05069	9.41437	9.78349	1		0.848722	-1.17824	9.78349	8.45025	0.646477		221 (+21067), 222 (+27737)
Mcm3	chr1:20,793,094-20,810,294	Female	0.587389	-1.70245	2.84013	1.65792	1.1851e-05		1.04503	1.04503	1.65792	1.93261	1		0.71359	-1.40137	2.84013	2.20259	0.0120596		0.861153	-1.16123	2.20259	1.93261	0.920468
Nfam1	chr15:82,827,165-82,853,568 chr15:82,827,165-82,860,380 chr15:82,827,165-82,863,827	Female	0.589055	-1.69763	1.7155	0.998195	2.90667e-05	_	1.42322	1.42322	0.998195	1.59446	0.0249595		1.01793	1.01793	1.7155	1.89867	1		0.824381	-1.21303	1.89867	1.59446	0.602518
Sult1d1	chr5:87,983,674-87,998,031	Female	0.58945	-1.6965	70.6012	41.1156	2.1669e-13		1.03978	1.03978	41.1156	47.8512	1		0.864001	-1.15741	70.6012	66.6209	0.0757278		0.709262	-1.40992	66.6209	47.8512	0.0132268		1060 (-5538)
Fmo4	chr1:164,724,013-164,742,680	Female	0.590736	-1.6928	6.03206	3.52815	6.67585e-06	_	1.4708	1.4708	3.52815	5.75179	0.011695		1.11701	1.11701	6.03206	7.31806	0.694612		0.781056	-1.28032	7.31806	5.75179	0.198512
Plac8	chr5:100,982,751-101,001,224	Female	0.595836	-1.67831	11.3812	6.67727	8.81456e-05	_	1.35393	1.35393	6.67727	10.21	0.0422487		1.01033	1.01033	11.3812	12.5169	1		0.799043	-1.2515	12.5169	10.21	0.381492
Itgal	chr7:134,439,773-134,478,651	Female	0.603691	-1.65648	3.46567	2.06975	0.000382586	_	1.40312	1.40312	2.06975	3.26516	0.0033493		1.00953	1.00953	3.46567	3.80588	1		0.838204	-1.19303	3.80588	3.26516	0.554147
Slc17a1	chr13:23,960,886-23,987,599 chr13:23,962,141-23,987,599	Female	0.606029	-1.65009	4.10144	2.45813	1.33221e-05		1.15755	1.15755	2.45813	3.20129	0.566175		0.800137	-1.24979	4.10144	3.57028	0.124011		0.877819	-1.13919	3.57028	3.20129	1
Trpm2	chr10:77,370,466-77,432,617	Female	0.608282	-1.64397	1.34068	0.809566	0.00107006		1.3057	1.3057	0.809566	1.16671	0.183842		0.936506	-1.0678	1.34068	1.35888	1		0.849407	-1.17729	1.35888	1.16671	0.831675					(+48)
Mvd	chr8:124,957,495-124,967,322	Female	0.611388	-1.63562	8.76595	5.28957	9.63809e-08		1.01	1.01	5.28957	5.95716	1		0.697907	-1.43285	8.76595	6.67297	0.000252662		0.885266	-1.1296	6.67297	5.95716	0.927008
Soat1	chr1:158,358,238-158,404,459	Female	0.613357	-1.63037	1.27155	0.771067	0.00291524	_	1.42276	1.42276	0.771067	1.22429	0.0428412		1.11916	1.11916	1.27155	1.54766	0.915303		0.780099	-1.28189	1.54766	1.22429	0.312296		76 (-31775)
Hpse	chr5:101,108,504-101,148,702	Female	0.614312	-1.62784	2.20247	1.33183	0.000194859		1.25091	1.25091	1.33183	1.88066	0.241806		1.08126	1.08126	2.20247	2.59884	1		0.71078	-1.40691	2.59884	1.88066	0.0382949
Ifi204	chr1:175,677,424-175,697,050	Female	0.615343	-1.62511	3.13491	1.92159	0.00156974		1.21754	1.21754	1.92159	2.61481	0.437756		0.939014	-1.06495	3.13491	3.18301	1		0.798647	-1.25212	3.18301	2.61481	0.646571
Ces1g	chr8:95,826,267-95,861,108	Female	0.616873	-1.62108	123.021	75.0541	2.54453e-11		1.05516	1.05516	75.0541	88.5794	1		0.770262	-1.29826	123.021	103.545	0.00406655		0.844792	-1.18372	103.545	88.5794	0.729045
Ednrb	chr14:104,213,831-104,242,918 chr14:104,213,831-104,243,693	Female	0.619605	-1.61393	4.47803	2.7311	1.32201e-06		1.27899	1.27899	2.7311	3.95579	0.0633411		1.10512	1.10512	4.47803	5.40298	0.796887		0.717522	-1.39369	5.40298	3.95579	0.0261717
Mcm4	chr16:15,623,989-15,637,493	Female	0.620755	-1.61094	1.90391	1.16321	0.000836417		1.02059	1.02059	1.16321	1.34856	1		0.742693	-1.34645	1.90391	1.53698	0.062219		0.853607	-1.1715	1.53698	1.34856	1
Dhrs7	chr12:73,751,339-73,765,815	Female	0.624852	-1.60038	28.7667	17.7389	1.09571e-06		0.868822	-1.15098	17.7389	17.2519	0.534269		0.687203	-1.45517	28.7667	21.6301	4.33448e-06		0.790218	-1.26547	21.6301	17.2519	0.122183		306 (-86168), 305 (+82555)
Rbbp8	chr18:11,791,784-11,901,716 chr18:11,815,857-11,901,716	Female	0.6266	-1.59591	2.20142	1.35653	5.38498e-05	_	1.34992	1.34992	1.35653	2.0424	0.0466931		1.1226	1.1226	2.20142	2.68903	0.734755		0.753347	-1.32741	2.68903	2.0424	0.109371					(+8316)
Pck2	chr14:56,159,102-56,168,854	Female	0.629903	-1.58755	1.86606	1.15708	0.00123817		1.18733	1.18733	1.15708	1.56029	0.521284		0.911427	-1.09718	1.86606	1.85606	0.99189		0.820404	-1.21891	1.85606	1.56029	0.675099
Tmtc2	chr10:104,624,719-105,011,535	Female	0.630189	-1.58683	3.66518	2.27581	2.14001e-05		1.25412	1.25412	2.27581	3.19277	0.260761		1.02491	1.02491	3.66518	4.08256	1		0.771311	-1.29649	4.08256	3.19277	0.388237
Pter	chr2:12,845,667-12,925,080	Female	0.630921	-1.58498	16.9815	10.6153	1.81942e-09		1.13645	1.13645	10.6153	13.5367	0.357321		0.91632	-1.09132	16.9815	17.023	0.684166		0.782837	-1.2774	17.023	13.5367	0.0346624		754 (-24659)
Il18bp	chr7:109,163,590-109,166,669	Female	0.63241	-1.58125	10.8613	6.79255	0.00126484	_	1.40408	1.40408	6.79255	10.6118	0.020669		1.09461	1.09461	10.8613	12.9167	0.966729		0.811907	-1.23167	12.9167	10.6118	0.380158
Pld4	chr12:113,998,865-114,007,197	Female	0.632515	-1.58099	5.29093	3.30518	0.000158133	_	1.46874	1.46874	3.30518	5.41109	0.00302883		1.20346	1.20346	5.29093	6.92124	0.238852		0.77298	-1.29369	6.92124	5.41109	0.0996867
Ncf1	chr5:134,695,922-134,705,495 chr5:134,696,128-134,705,495	Female	0.634401	-1.57629	1.87249	1.17352	0.00218711		1.31421	1.31421	1.17352	1.72304	0.158616		1.05467	1.05467	1.87249	2.15111	1		0.791544	-1.26335	2.15111	1.72304	0.372393
Slc11a1	chr1:74,421,776-74,432,625	Female	0.636477	-1.57115	4.20414	2.64095	0.000251932	_	1.40955	1.40955	2.64095	4.20177	0.00733537		1.04928	1.04928	4.20414	4.7792	1		0.856753	-1.1672	4.7792	4.20177	0.998651
Cyp2c54	chr19:40,112,429-40,148,303	Female	0.644496	-1.5516	228.021	145.293	9.98765e-12		1.22767	1.22767	145.293	200.23	0.0694356		0.725222	-1.37889	228.021	180.593	2.68106e-05		1.09092	1.09092	180.593	200.23	1		725 (-149)
Gpr124	chr8:28,196,312-28,233,908	Female	0.648654	-1.54165	1.89122	1.21293	0.000126506		1.30548	1.30548	1.21293	1.79124	0.0662478		0.976678	-1.02388	1.89122	2.01817	1		0.86703	-1.15336	2.01817	1.79124	0.819653
Atpif1	chr4:132,086,469-132,089,574	Female	0.649885	-1.53873	24.7165	15.8788	0.000131572	_	1.31783	1.31783	15.8788	23.3314	0.0463501		1.18996	1.18996	24.7165	32.2958	0.247483		0.719617	-1.38963	32.2958	23.3314	0.0123449
Tyrobp	chr7:31,198,806-31,202,598	Female	0.653043	-1.53129	21.5588	13.905	0.00169193	_	1.35212	1.35212	13.905	21.2065	0.0194999		1.04762	1.04762	21.5588	24.4873	1		0.842534	-1.1869	24.4873	21.2065	0.580358
Lyz1	chr10:116,724,850-116,729,924	Female	0.6539	-1.52929	4.66758	3.00604	0.00590603		1.36472	1.36472	3.00604	4.55659	0.0804035		0.967084	-1.03404	4.66758	4.88027	1		0.923385	-1.08297	4.88027	4.55659	1		178 (-66242)
Gstt1	chr10:75,246,557-75,261,329	Female	0.654162	-1.52867	227.123	146.999	9.53097e-09		0.911563	-1.09702	146.999	150.339	0.785209		0.715263	-1.39809	227.123	177.536	2.04668e-07		0.834376	-1.1985	177.536	150.339	0.3424
Fzd8	chr18:9,212,853-9,216,199	Female	0.654196	-1.52859	5.21584	3.37934	0.000143946		1.34592	1.34592	3.37934	5.08698	0.0698023		1.03741	1.03741	5.21584	5.88468	1		0.851693	-1.17413	5.88468	5.08698	0.716373
Pirb	chr7:3,664,106-3,671,984	Female	0.655268	-1.52609	2.01216	1.29179	0.00996444		1.3449	1.3449	1.29179	1.97565	0.111454		0.952607	-1.04975	2.01216	2.06887	1		0.925203	-1.08084	2.06887	1.97565	1
Vsig4	chrX:93,442,541-93,488,777	Female	0.65808	-1.51957	20.2908	13.2072	8.02601e-05	_	1.40545	1.40545	13.2072	20.8711	0.00410231		1.20812	1.20812	20.2908	26.6986	0.0563933		0.765751	-1.30591	26.6986	20.8711	0.0271261
Sult1c2	chr17:53,968,961-53,985,283	Female	0.658257	-1.51916	5.15913	3.37505	0.00364584		0.790176	-1.26554	3.37505	2.92281	0.390641		0.82861	-1.20684	5.15913	4.67398	0.317795		0.630786	-1.58532	4.67398	2.92281	0.0130277
Tagln2	chr1:174,430,376-174,437,506	Female	0.659369	-1.5166	12.133	7.89987	0.000360969	_	1.47734	1.47734	7.89987	13.113	0.000147927		1.18589	1.18589	12.133	15.6365	0.251317		0.821591	-1.21715	15.6365	13.113	0.196464
Notch1	chr2:26,313,421-26,359,342	Female	0.65955	-1.51619	3.2259	2.10156	5.86354e-05	_	1.4014	1.4014	2.10156	3.29623	0.000978872		1.24467	1.24467	3.2259	4.37978	0.173971		0.742246	-1.34726	4.37978	3.29623	0.0622275
Gata6	chr18:11,052,507-11,085,633	Female	0.659964	-1.51523	2.45829	1.60843	0.00130456		0.859505	-1.16346	1.60843	1.57452	0.688317		0.744911	-1.34244	2.45829	1.99729	0.0394903		0.761984	-1.31236	1.99729	1.57452	0.341075		642 (-166111)
Cdh5	chr8:106,625,524-106,668,402	Female	0.667507	-1.49811	9.20716	6.07089	1.07564e-07		1.20305	1.20305	6.07089	8.22956	0.105024		0.997531	-1.00248	9.20716	10.0168	1		0.805553	-1.24138	10.0168	8.22956	0.0992818
Clec4f	chr6:83,594,535-83,606,110	Female	0.668088	-1.49681	58.5276	38.6944	5.3412e-07	_	1.43212	1.43212	38.6944	62.1358	6.67934e-05		1.13732	1.13732	58.5276	72.6297	0.195967		0.84177	-1.18797	72.6297	62.1358	0.194854
Pmvk	chr3:89,263,492-89,272,931 chr3:89,263,039-89,272,931	Female	0.670857	-1.49063	27.5568	18.3356	0.000204536	_	1.35286	1.35286	18.3356	27.6819	0.0140947		0.734671	-1.36115	27.5568	22.1198	0.0130013		1.23629	1.23629	22.1198	27.6819	0.367166
Cd53	chr3:106,561,778-106,593,067	Female	0.671633	-1.48891	2.65296	1.77318	0.00794738		1.35471	1.35471	1.77318	2.65535	0.0823035		1.19736	1.19736	2.65296	3.46992	0.317913		0.761739	-1.31279	3.46992	2.65535	0.126948
Hgf	chr5:16,059,718-16,125,257 chr5:16,059,312-16,079,252 chr5:16,059,312-16,125,257	Female	0.672228	-1.48759	3.76334	2.50222	3.8573e-05	_	1.38433	1.38433	2.50222	3.89644	0.00197985		1.04577	1.04577	3.76334	4.29976	1		0.890555	-1.12289	4.29976	3.89644	0.955266				(+133)
Megf9	chr4:70,092,960-70,195,962	Female	0.673769	-1.48419	8.24938	5.49093	3.93529e-05		0.882576	-1.13305	5.49093	5.42658	0.461705		0.753904	-1.32643	8.24938	6.77127	0.00443288		0.789584	-1.26649	6.77127	5.42658	0.0768661					(-989289)
Tnfsf10	chr3:27,215,998-27,238,587	Female	0.674057	-1.48355	1.76969	1.18222	0.00291045		1.35924	1.35924	1.18222	1.78284	0.113893		0.987417	-1.01274	1.76969	1.89479	1		0.93184	-1.07315	1.89479	1.78284	1
Csf1r	chr18:61,265,225-61,290,793	Female	0.674151	-1.48335	16.4572	10.9802	2.15955e-05	_	1.37663	1.37663	10.9802	16.9439	0.00140511		1.09789	1.09789	16.4572	19.6902	0.728675		0.846089	-1.18191	19.6902	16.9439	0.419499
Sdc3	chr4:130,348,451-130,382,233	Female	0.675312	-1.4808	17.2199	11.5052	5.29285e-06	_	1.47775	1.47775	11.5052	19.0818	1.50093e-05		1.21151	1.21151	17.2199	22.7527	0.0705246		0.824443	-1.21294	22.7527	19.0818	0.204791		1003 (-96882)
Homer2	chr7:88,745,366-88,837,851 chr7:88,745,366-88,851,811	Female	0.677128	-1.47683	6.34862	4.24829	0.000103376		0.998922	-1.00108	4.24829	4.74225	1		0.738891	-1.35338	6.34862	5.12154	0.0333559		0.915128	-1.09274	5.12154	4.74225	1		1280 (+18982)
Ppp1r18	chr17:36,003,559-36,012,541 chr17:36,002,539-36,012,541 chr17:36,003,072-36,012,541	Female	0.679502	-1.47167	2.0298	1.37161	0.0053435		1.32541	1.32541	1.37161	2.03528	0.0676679		1.14584	1.14584	2.0298	2.52555	0.682438		0.787146	-1.27041	2.52555	2.03528	0.322161
Cd55	chr1:132,335,606-132,359,317	Female	0.679582	-1.47149	6.97875	4.68507	6.40132e-05		1.19958	1.19958	4.68507	6.309	0.172986		1.03243	1.03243	6.97875	7.85714	1		0.790335	-1.26529	7.85714	6.309	0.0494915
Enpp1	chr10:24,361,216-24,431,908	Female	0.679594	-1.47147	9.17194	6.16775	3.84476e-06		1.17212	1.17212	6.16775	8.07112	0.260761		1.02736	1.02736	9.17194	10.3028	1		0.775463	-1.28955	10.3028	8.07112	0.0288808					(+115463)
Gucy1b3	chr3:81,835,925-81,878,633	Female	0.680073	-1.47043	2.78341	1.86823	0.0022487		1.24305	1.24305	1.86823	2.629	0.155878		0.980772	-1.01961	2.78341	2.97801	1		0.861953	-1.16016	2.97801	2.629	0.75441
Il6ra	chr3:89,673,245-89,717,084	Female	0.682587	-1.46501	25.6819	17.3202	0.000188826		0.952695	-1.04965	17.3202	18.4795	1		0.904477	-1.10561	25.6819	25.3675	0.626484		0.719272	-1.3903	25.3675	18.4795	0.0192703
As3mt	chr19:46,781,932-46,815,585	Female	0.68476	-1.46037	21.5682	14.6565	6.67443e-06		0.923187	-1.0832	14.6565	15.144	0.749656		0.825391	-1.21155	21.5682	19.4688	0.0445616		0.766238	-1.30508	19.4688	15.144	0.0108261
Gimap6	chr6:48,651,581-48,658,243	Female	0.68703	-1.45554	7.15997	4.85004	0.00184436		1.10019	1.10019	4.85004	6.02648	0.854236		0.866206	-1.15446	7.15997	6.77568	0.500544		0.872907	-1.1456	6.77568	6.02648	0.870601
Pon1	chr6:5,118,089-5,143,946	Female	0.68808	-1.45332	477.321	324.789	1.12835e-09		0.885172	-1.12972	324.789	321.985	0.469141		0.821453	-1.21735	477.321	428.28	0.0109244		0.741545	-1.34853	428.28	321.985	0.0123549		1137 (-28277)
Enpep	chr3:128,972,094-129,035,667	Female	0.689965	-1.44935	23.7729	16.2304	1.28206e-06		1.10984	1.10984	16.2304	20.1496	0.661522		0.871686	-1.1472	23.7729	22.6518	0.193659		0.878712	-1.13803	22.6518	20.1496	0.75441				(+107837), (+111187), (+117637)	(+107137)
Sigirr	chr7:148,277,073-148,286,445	Female	0.690805	-1.44759	8.86025	6.03647	0.00161993		0.87191	-1.14691	6.03647	5.95487	0.635604		0.819394	-1.22041	8.86025	7.9161	0.0731761		0.733616	-1.36311	7.9161	5.95487	0.0133217
Hip1	chr5:135,882,387-136,020,992	Female	0.690827	-1.44754	1.45981	0.998633	0.00177277		1.29228	1.29228	0.998633	1.45404	0.0717672		1.03951	1.03951	1.45981	1.64867	1		0.859788	-1.16308	1.64867	1.45404	0.734177
Pag1	chr3:9,687,481-9,833,679	Female	0.691688	-1.44574	1.35207	0.925371	0.00108611		1.21862	1.21862	0.925371	1.26641	0.169425		1.19155	1.19155	1.35207	1.75233	0.390688		0.708465	-1.4115	1.75233	1.26641	0.0323844
Acy1	chr9:106,335,311-106,340,567	Female	0.693182	-1.44262	36.6542	25.1905	7.88594e-05		0.922289	-1.08426	25.1905	25.9336	0.859818		0.729562	-1.37069	36.6542	29.2409	7.27583e-05		0.876955	-1.14031	29.2409	25.9336	0.655665
Glt1d1	chr5:128,112,631-128,187,890	Female	0.693318	-1.44234	21.0722	14.4337	4.13496e-05		0.983525	-1.01675	14.4337	15.8015	1		0.803313	-1.24484	21.0722	18.441	0.0124393		0.8504	-1.17592	18.441	15.8015	0.819484		1110 (+6393)
Csf1	chr3:107,548,512-107,563,387 chr3:107,543,965-107,563,387	Female	0.693434	-1.4421	2.93305	2.01578	0.00034954		1.08482	1.08482	2.01578	2.42558	1		0.975067	-1.02557	2.93305	3.1248	1		0.772917	-1.2938	3.1248	2.42558	0.10395
Gda	chr19:21,465,796-21,547,151	Female	0.693744	-1.44145	7.76267	5.32767	3.15524e-05		0.882897	-1.13264	5.32767	5.25251	0.567367		0.667352	-1.49846	7.76267	5.6527	7.00737e-06		0.918841	-1.08833	5.6527	5.25251	1		701 (-8644), 700 (+75)
Stat5a	chr11:100,720,664-100,746,483 chr11:100,721,797-100,746,483	Female	0.694573	-1.43973	3.45134	2.35782	0.00618338		1.23853	1.23853	2.35782	3.32282	0.324843		0.929763	-1.07554	3.45134	3.50576	1		0.923093	-1.08331	3.50576	3.32282	1
Acnat1	chr4:49,456,403-49,463,981	Female	0.694622	-1.43963	29.0605	19.948	0.000142974		0.75953	-1.3166	19.948	17.0913	0.081386		0.723139	-1.38286	29.0605	22.9595	5.122e-06		0.729609	-1.3706	22.9595	17.0913	0.0378922
Ncald	chr15:37,295,929-37,722,183 chr15:37,295,929-37,389,137 chr15:37,295,929-37,721,755	Female	0.695215	-1.4384	5.07358	3.48322	0.00157293		1.13003	1.13003	3.48322	4.44391	0.548271		1.08768	1.08768	5.07358	6.03509	0.977418		0.723432	-1.3823	6.03509	4.44391	0.0342384
Nckap1l	chr15:103,284,255-103,329,231	Female	0.699205	-1.4302	2.23646	1.53781	0.0040888	_	1.4047	1.4047	1.53781	2.43737	0.00684196		1.25719	1.25719	2.23646	3.05168	0.137242		0.781561	-1.27949	3.05168	2.43737	0.214372
Tk1	chr11:117,676,832-117,687,328	Female	0.69962	-1.42935	28.0262	19.446	0.00458496		0.934118	-1.07053	19.446	20.2494	0.955395		0.714953	-1.39869	28.0262	21.9148	0.0100619		0.913407	-1.0948	21.9148	20.2494	1
Gdf2	chr14:34,754,224-34,760,384	Female	0.703739	-1.42098	8.28172	5.76318	1.36604e-05	_	1.2452	1.2452	5.76318	8.08214	0.0288886		1.06024	1.06024	8.28172	9.5904	0.953026		0.826881	-1.20936	9.5904	8.08214	0.161997
Tmsb4x	chrX:163,645,025-163,647,150	Female	0.704192	-1.42007	126.01	87.7961	0.00303984	_	1.34015	1.34015	87.7961	131.913	0.0052826		1.16923	1.16923	126.01	160.655	0.293755		0.807242	-1.23879	160.655	131.913	0.0852328
Fam134b	chr15:25,863,306-25,903,451 chr15:25,872,433-25,903,451 chr15:25,870,580-25,903,451 chr15:25,870,456-25,903,451 chr15:25,773,052-25,903,451	Female	0.70456	-1.41933	22.4006	15.6138	9.50762e-05	_	1.47146	1.47146	15.6138	25.7185	0.000355358		1.3954	1.3954	22.4006	34.1388	9.68309e-05		0.743319	-1.34532	34.1388	25.7185	0.0276276		470 (-140783)		(-16218)	(+23332)
Morc3	chr16:93,832,365-93,876,318	Female	0.70505	-1.41834	5.7983	4.06287	0.000394192		1.02864	1.02864	4.06287	4.64384	1		0.833317	-1.20002	5.7983	5.27776	0.0800291		0.872423	-1.14623	5.27776	4.64384	0.750464		575 (-86997), 576 (-9155)
Ccdc80	chr16:45,094,165-45,128,037	Female	0.70511	-1.41822	3.91046	2.72425	0.000501644		1.26648	1.26648	2.72425	3.90156	0.0730493		1.21051	1.21051	3.91046	5.15676	0.0938876		0.738418	-1.35425	5.15676	3.90156	0.0203306
Dhcr24	chr4:106,233,642-106,261,718	Female	0.706268	-1.41589	242.259	169.31	8.99937e-08		0.930647	-1.07452	169.31	176.689	0.814517		0.690772	-1.44766	242.259	182.853	4.99734e-10		0.951825	-1.05061	182.853	176.689	1
Nrp2	chr1:62,749,890-62,843,665 chr1:62,749,890-62,865,266	Female	0.7084	-1.41163	2.477	1.73991	0.00168166		1.27426	1.27426	1.73991	2.49621	0.054552		0.98205	-1.01828	2.477	2.65421	1		0.919816	-1.08717	2.65421	2.49621	1				(+1825)	(+114275)
Spp2	chr1:90,303,593-90,323,013	Female	0.709764	-1.40892	117.726	82.7072	2.92689e-06	_	1.42364	1.42364	82.7072	131.996	2.33404e-05		1.28249	1.28249	117.726	164.897	0.000413568		0.78826	-1.26862	164.897	131.996	0.0170722
Por	chr5:136,165,083-136,211,195	Female	0.710055	-1.40834	233.42	164.049	4.07565e-05		0.91922	-1.08788	164.049	168.648	1		0.842121	-1.18748	233.42	214.976	0.353332		0.775382	-1.28969	214.976	168.648	0.663345
Tmem2	chr19:21,852,829-21,932,850	Female	0.710852	-1.40676	3.8309	2.68624	7.11236e-05	_	1.24957	1.24957	2.68624	3.79141	0.0429076		1.12905	1.12905	3.8309	4.71005	0.355629		0.787427	-1.26996	4.71005	3.79141	0.0615761
Slc16a10	chr10:39,795,207-39,862,060 chr10:39,753,340-39,862,060	Female	0.711073	-1.40632	18.5999	13.0831	3.56536e-07	_	1.35619	1.35619	13.0831	19.9315	0.00169159		1.25804	1.25804	18.5999	25.5545	0.00254861		0.767035	-1.30372	25.5545	19.9315	0.0272656
Actg1	chr11:120,207,003-120,209,798	Female	0.711797	-1.40489	74.474	52.4283	4.16051e-06		0.996453	-1.00356	52.4283	58.6668	1		0.870122	-1.14926	74.474	70.7584	0.154748		0.815531	-1.2262	70.7584	58.6668	0.0856162
Msn	chrX:93,291,383-93,363,892	Female	0.71232	-1.40386	9.03228	6.36749	0.000185983	_	1.31241	1.31241	6.36749	9.35935	0.00573046		1.15803	1.15803	9.03228	11.4133	0.178746		0.80781	-1.23791	11.4133	9.35935	0.0648855
Snx12	chrX:98,293,124-98,417,902 chrX:98,407,299-98,417,902	Female	0.713015	-1.4025	4.18858	2.96034	0.007353	_	1.34934	1.34934	2.96034	4.47495	0.00627651		1.10838	1.10838	4.18858	5.0771	0.821052		0.868199	-1.15181	5.0771	4.47495	0.731828
Myo1d	chr11:80,295,628-80,593,527	Female	0.714919	-1.39876	3.90591	2.76275	0.000228139		1.06016	1.06016	2.76275	3.26437	1		0.972469	-1.02831	3.90591	4.13918	1		0.779781	-1.28241	4.13918	3.26437	0.0478916
Igfbp3	chr11:7,106,095-7,113,926	Female	0.715074	-1.39846	25.4557	18.0158	0.000100025		0.955313	-1.04678	18.0158	19.28	1		0.907589	-1.10182	25.4557	25.1939	0.477764		0.7533	-1.32749	25.1939	19.28	0.0216373					(-550851), (-301)
Plscr2	chr9:92,170,439-92,192,590	Female	0.716039	-1.39657	12.4287	8.79436	7.46245e-05	_	0.782248	-1.27837	8.79436	7.65159	0.0355887		0.753347	-1.32741	12.4287	10.2331	0.00324834		0.742485	-1.34683	10.2331	7.65159	0.03793
Nxpe2	chr9:48,126,086-48,148,981	Female	0.716249	-1.39616	9.6852	6.83688	0.000392734		1.0394	1.0394	6.83688	8.02094	1		0.803534	-1.2445	9.6852	8.49106	0.00765882		0.925828	-1.08011	8.49106	8.02094	1		1393 (+715859), 1392 (+757527), 1391 (+779794)		(+728030)
Psmb8	chr17:34,335,139-34,338,399	Female	0.718107	-1.39255	22.2446	15.8118	0.00159375	_	1.35423	1.35423	15.8118	23.8508	0.0312636		1.14828	1.14828	22.2446	27.777	0.394224		0.848731	-1.17823	27.777	23.8508	0.694379
Umps	chr16:33,955,097-33,967,089	Female	0.71829	-1.39219	10.1013	7.16579	1.31741e-05		0.900166	-1.11091	7.16579	7.24015	0.510751		0.695803	-1.43719	10.1013	7.66008	6.34936e-07		0.929998	-1.07527	7.66008	7.24015	1		554 (+130943)
C1qb	chr4:136,436,060-136,442,092	Female	0.718641	-1.39152	42.2797	30.1018	0.00613617	_	1.45332	1.45332	30.1018	49.0109	0.000893218		1.21049	1.21049	42.2797	55.7842	0.0700879		0.863364	-1.15826	55.7842	49.0109	0.495534
Ifi203	chr1:175,850,530-175,872,803 chr1:175,850,530-175,872,623	Female	0.720837	-1.38728	4.39084	3.13969	0.000682364		1.16484	1.16484	3.13969	4.08097	0.289232		0.930113	-1.07514	4.39084	4.44332	0.908963		0.90374	-1.10651	4.44332	4.08097	0.982214
Echdc3	chr2:6,109,510-6,134,040	Female	0.721005	-1.38695	47.5987	33.9594	7.51089e-06		1.17744	1.17744	33.9594	44.8536	0.128891		1.0532	1.0532	47.5987	54.7918	1		0.80629	-1.24025	54.7918	44.8536	0.074932				(+67278)
Arhgef3	chr14:28,051,195-28,217,097 chr14:28,174,574-28,217,097 chr14:28,149,222-28,217,097 chr14:27,957,178-28,217,097	Female	0.721184	-1.38661	7.66999	5.45944	0.00017861	_	1.4569	1.4569	5.45944	8.92037	8.56077e-05		1.20743	1.20743	7.66999	10.131	0.0494247		0.86978	-1.14972	10.131	8.92037	0.572788					(-127924)
Ptgs1	chr2:36,085,945-36,107,791	Female	0.722618	-1.38386	5.22239	3.7368	0.00173302	_	1.37222	1.37222	3.7368	5.7788	0.00321675		1.17655	1.17655	5.22239	6.70523	0.168805		0.843101	-1.1861	6.70523	5.7788	0.380326
Slfn5	chr11:82,765,603-82,778,352	Female	0.722877	-1.38336	3.22274	2.30617	0.00115908	_	1.30954	1.30954	2.30617	3.39894	0.0167206		1.02735	1.02735	3.22274	3.59808	1		0.922812	-1.08364	3.59808	3.39894	1					(-53)
Nrn1	chr13:36,817,490-36,826,346	Female	0.723117	-1.3829	187.875	134.335	1.00563e-06		0.955617	-1.04644	134.335	144.187	1		0.800496	-1.24923	187.875	164.271	0.00142252		0.863656	-1.15787	164.271	144.187	0.365779					(+451295)
Slc47a1	chr11:61,156,901-61,191,577	Female	0.723371	-1.38242	49.7542	35.6005	7.99703e-06		1.01891	1.01891	35.6005	40.641	1		0.773707	-1.29248	49.7542	42.0508	0.000159514		0.952985	-1.04933	42.0508	40.641	1
Herc6	chr6:57,530,985-57,615,130	Female	0.724102	-1.38102	2.6892	1.92164	0.00232829	_	1.31889	1.31889	1.92164	2.84107	0.0116255		1.18602	1.18602	2.6892	3.48546	0.504229		0.804185	-1.24349	3.48546	2.84107	0.480268
Camk1d	chr2:5,214,502-5,597,092 chr2:5,214,502-5,635,808	Female	0.724149	-1.38093	9.91903	7.09915	0.000633817		1.18075	1.18075	7.09915	9.39689	0.260876		0.991826	-1.00824	9.91903	10.7409	1		0.862392	-1.15957	10.7409	9.39689	0.888866
Lss	chr10:75,994,349-76,019,884	Female	0.727032	-1.37545	9.21801	6.6372	0.00101888		1.18696	1.18696	6.6372	8.79929	0.364205		0.710386	-1.40769	9.21801	7.16402	0.000384508		1.21525	1.21525	7.16402	8.79929	0.528429
Serpinh1	chr7:106,493,884-106,501,749	Female	0.727113	-1.3753	5.87612	4.21744	0.00688123	_	1.37856	1.37856	4.21744	6.58764	0.00706665		1.15807	1.15807	5.87612	7.43538	0.356297		0.865417	-1.15551	7.43538	6.58764	0.737669
Afm	chr5:90,947,974-90,982,570	Female	0.727697	-1.3742	139.826	100.643	1.53538e-07		1.16511	1.16511	100.643	131.493	0.148757		1.05977	1.05977	139.826	161.835	0.835786		0.800263	-1.24959	161.835	131.493	0.0418986
Pcdha7-g	chr18:37,133,455-38,001,526	Female	0.728385	-1.3729	2.58907	1.86625	0.00449029		1.28089	1.28089	1.86625	2.69077	0.0630153		1.11688	1.11688	2.58907	3.16924	0.625618		0.835472	-1.19693	3.16924	2.69077	0.478301
Abca3	chr17:24,488,967-24,547,149	Female	0.730111	-1.36965	25.2863	18.2482	0.00663267		0.871947	-1.14686	18.2482	17.8489	0.531096		0.842827	-1.18648	25.2863	23.2745	0.229218		0.756341	-1.32215	23.2745	17.8489	0.0673847
Samhd1	chr2:156,923,264-156,960,958	Female	0.730949	-1.36808	6.82369	4.93196	0.000918166	_	1.34483	1.34483	4.93196	7.39321	0.00592621		1.16104	1.16104	6.82369	8.62159	0.251263		0.847371	-1.18012	8.62159	7.39321	0.466439
BC023829	chrX:67,713,230-67,730,218	Female	0.730957	-1.36807	9.5217	6.87918	0.00165241		1.06527	1.06527	6.87918	8.19089	1		0.97824	-1.02224	9.5217	10.1804	1		0.796564	-1.25539	10.1804	8.19089	0.0941536
Syt1	chr10:107,934,705-108,448,031	Female	0.732274	-1.36561	5.04482	3.64347	0.00445011		1.2402	1.2402	3.64347	5.05527	0.0782863		0.830208	-1.20452	5.04482	4.56302	0.138427		1.09453	1.09453	4.56302	5.05527	1					(-363), (+594487)
Pla1a	chr16:38,396,202-38,433,225	Female	0.732389	-1.3654	29.435	21.2719	8.67757e-05	_	1.35995	1.35995	21.2719	32.4622	0.000531849		1.14445	1.14445	29.435	36.7453	0.184331		0.870654	-1.14856	36.7453	32.4622	0.475779				(+59524)
Shmt1	chr11:60,602,398-60,624,767	Female	0.732783	-1.36466	86.6001	62.7479	0.00011747		0.867342	-1.15295	62.7479	61.1892	0.277042		0.768555	-1.30114	86.6001	72.735	0.000418844		0.827218	-1.20887	72.735	61.1892	0.132484		229 (-12689), 228 (+1824)
Ank	chr15:27,396,431-27,524,662	Female	0.73531	-1.35997	9.25919	6.7257	0.000162341		1.14358	1.14358	6.7257	8.63016	0.301049		0.952435	-1.04994	9.25919	9.64177	1		0.882979	-1.13253	9.64177	8.63016	0.628167					(+25319)
F8	chrX:72,418,055-72,625,380	Female	0.735896	-1.35889	3.55299	2.5883	0.000421233		1.21635	1.21635	2.5883	3.54998	0.111363		1.02855	1.02855	3.55299	3.99156	1		0.870745	-1.14844	3.99156	3.54998	0.676584
Man2b2	chr5:37,198,051-37,221,888	Female	0.736911	-1.35702	16.6075	12.1116	3.82059e-05		1.22148	1.22148	12.1116	16.5453	0.0942801		1.14399	1.14399	16.6075	20.7635	0.149638		0.787262	-1.27023	20.7635	16.5453	0.0575896
Fyn	chr10:39,089,604-39,285,180	Female	0.737241	-1.35641	3.40247	2.47649	0.00837357		1.16512	1.16512	2.47649	3.24549	0.339514		1.02797	1.02797	3.40247	3.80928	1		0.83615	-1.19596	3.80928	3.24549	0.372336		119 (-197798), 120 (-152994)			(+119547)
Gimap4	chr6:48,634,576-48,642,061	Female	0.738205	-1.35464	7.03386	5.12945	0.00876838		1.07159	1.07159	5.12945	6.15914	1		1.06488	1.06488	7.03386	8.13525	1		0.743348	-1.34527	8.13525	6.15914	0.0157176
C1qc	chr4:136,445,716-136,448,829	Female	0.738895	-1.35337	38.9974	28.5488	0.00524309	_	1.40759	1.40759	28.5488	45.0538	0.0018484		1.19177	1.19177	38.9974	50.6522	0.114426		0.87349	-1.14483	50.6522	45.0538	0.670399
Myadm	chr7:3,290,555-3,299,350 chr7:3,293,028-3,299,350 chr7:3,290,556-3,299,350 chr7:3,289,038-3,299,350	Female	0.738965	-1.35324	9.89155	7.22865	0.000740638		1.15968	1.15968	7.22865	9.41336	0.30271		0.954291	-1.0479	9.89155	10.2967	1		0.899002	-1.11234	10.2967	9.41336	0.877267
Akr1c20	chr13:4,506,404-4,522,579	Female	0.739478	-1.35231	55.1539	40.2998	5.85601e-05		0.96059	-1.04103	40.2998	43.4873	1		0.907402	-1.10205	55.1539	54.6841	0.429951		0.782989	-1.27716	54.6841	43.4873	0.0159147
Gatm	chr2:122,420,208-122,437,013	Female	0.740015	-1.35132	6.17466	4.53225	0.00462467		0.933407	-1.07134	4.53225	4.7746	1		0.804054	-1.2437	6.17466	5.44343	0.0652915		0.859178	-1.1639	5.44343	4.7746	0.710495
Gpr182	chr10:127,186,657-127,188,854	Female	0.740582	-1.35029	14.2126	10.4166	0.000410349		1.05844	1.05844	10.4166	12.3512	1		0.915074	-1.09281	14.2126	14.175	0.669008		0.857378	-1.16635	14.175	12.3512	0.451807
Tspan7	chrX:10,062,241-10,173,730	Female	0.74129	-1.349	15.4957	11.3447	0.000327856	_	1.34245	1.34245	11.3447	17.1363	0.000998949		1.12924	1.12924	15.4957	19.0975	0.31154		0.881684	-1.13419	19.0975	17.1363	0.649781					(+12767)
Mrc1	chr2:14,151,040-14,253,650	Female	0.741339	-1.34891	12.9344	9.48018	0.000292389		1.1462	1.1462	9.48018	12.1969	0.286028		1.01902	1.01902	12.9344	14.3773	1		0.834373	-1.1985	14.3773	12.1969	0.164681
Fads1	chr19:10,257,377-10,271,362	Female	0.742398	-1.34699	189.502	139.288	0.000389652		0.973747	-1.02696	139.288	151.918	1		0.871328	-1.14767	189.502	180.506	0.296405		0.83002	-1.20479	180.506	151.918	0.352481		689 (-60405), 690 (-33384)
H2-T9	chr17:36,175,353-36,179,637	Female	0.745103	-1.3421	38.1104	28.1266	0.000109081	_	1.31388	1.31388	28.1266	41.3383	0.0115209		1.06346	1.06346	38.1104	44.2539	0.906743		0.921321	-1.0854	44.2539	41.3383	1
Adssl1	chr12:113,858,257-113,879,566	Female	0.745886	-1.34069	10.7405	7.92993	0.00169193	_	1.411	1.411	7.92993	12.4582	0.00287843		1.1162	1.1162	10.7405	13.1389	0.506598		0.942128	-1.06143	13.1389	12.4582	1
Tapbp	chr17:34,056,422-34,066,235	Female	0.745937	-1.3406	32.1095	23.7193	0.000146572		1.2107	1.2107	23.7193	32.1521	0.0938382		1.0542	1.0542	32.1095	36.9588	0.952255		0.857346	-1.16639	36.9588	32.1521	0.408037
Lipa	chr19:34,566,805-34,601,964	Female	0.747435	-1.33791	78.9781	58.3975	2.92996e-05		1.06261	1.06261	58.3975	69.6311	0.899876		0.992553	-1.0075	78.9781	85.6404	1		0.800589	-1.24908	85.6404	69.6311	0.0419544		712 (+30917)
H2-T22	chr17:36,175,353-36,179,647	Female	0.747917	-1.33705	35.6953	26.445	0.000149041	_	1.31905	1.31905	26.445	39.0212	0.0102448		1.06581	1.06581	35.6953	41.5418	0.879899		0.926398	-1.07945	41.5418	39.0212	1
Crp	chr1:174,628,186-174,630,097	Female	0.748098	-1.33672	203.062	150.238	0.00124238		0.897011	-1.11481	150.238	151.528	0.54038		0.796052	-1.2562	203.062	176.639	0.0116113		0.84343	-1.18564	176.639	151.528	0.289032		94 (-45911)
Gpr116	chr17:43,526,414-43,596,506	Female	0.748233	-1.33648	5.68125	4.19874	0.00205689		1.15232	1.15232	4.19874	5.43046	0.260761		1.04645	1.04645	5.68125	6.47873	1		0.824455	-1.21292	6.47873	5.43046	0.141578		605 (-79089)
Npc2	chr12:86,095,508-86,114,062	Female	0.750672	-1.33214	20.545	15.2689	0.000221204		1.07964	1.07964	15.2689	18.4609	0.789373		0.990215	-1.00988	20.545	22.1926	1		0.819453	-1.22033	22.1926	18.4609	0.0998169
Sqrdl	chr2:122,597,448-122,635,287 chr2:122,607,734-122,635,287 chr2:122,591,094-122,635,287	Female	0.750899	-1.33174	87.8332	65.2905	0.000158133		0.95861	-1.04318	65.2905	70.0669	1		0.862118	-1.15993	87.8332	82.7334	0.0584606		0.835232	-1.19727	82.7334	70.0669	0.227983		813 (+24044)
Asah2	chr19:32,059,140-32,177,630	Female	0.75186	-1.33004	5.77578	4.28558	0.000708035	_	1.40708	1.40708	4.28558	6.74497	0.000157898		1.05457	1.05457	5.77578	6.64811	1		1.00318	1.00318	6.64811	6.74497	1		708 (+189881)
Tgfbi	chr13:56,710,963-56,740,700	Female	0.75279	-1.32839	18.9816	14.1188	0.000289786	_	1.25276	1.25276	14.1188	19.8178	0.0204729		1.11204	1.11204	18.9816	23.0462	0.399764		0.848286	-1.17885	23.0462	19.8178	0.291678
Reln	chr5:21,390,271-21,850,523	Female	0.753045	-1.32794	7.27944	5.41418	0.00122794	_	1.38006	1.38006	5.41418	8.39609	0.000412726		1.31439	1.31439	7.27944	10.4496	0.000158998		0.790899	-1.26438	10.4496	8.39609	0.0216402
Lipc	chr9:70,645,934-70,782,615	Female	0.7531	-1.32785	85.1397	63.4321	3.68567e-05	_	1.43431	1.43431	63.4321	102.021	6.50157e-06		1.25915	1.25915	85.1397	117.088	0.000736217		0.858302	-1.16509	117.088	102.021	0.309465		1409 (+7)			(-33836)
Dcn	chr10:96,944,983-96,980,796 chr10:96,942,133-96,980,796	Female	0.755846	-1.32302	76.1915	56.9396	0.000147887		1.1588	1.1588	56.9396	74.0317	0.18103		1.07275	1.07275	76.1915	89.2709	0.677438		0.816618	-1.22456	89.2709	74.0317	0.0537377		166 (-748056)		(-229444), (-174544)
Emilin1	chr5:31,216,158-31,223,646	Female	0.756188	-1.32242	7.54529	5.65709	0.00147567		1.03824	1.03824	5.65709	6.61274	1		1.03221	1.03221	7.54529	8.50726	1		0.761142	-1.31381	8.50726	6.61274	0.0109544
Flna	chrX:71,468,799-71,491,873	Female	0.756833	-1.3213	4.8967	3.66979	0.00164024	_	1.32345	1.32345	3.66979	5.45486	0.00625321		1.19336	1.19336	4.8967	6.37638	0.0526532		0.840088	-1.19035	6.37638	5.45486	0.300245
Sc5d	chr9:42,062,259-42,072,383	Female	0.756931	-1.32112	199.125	149.203	0.00186262		1.04574	1.04574	149.203	174.856	1		0.721514	-1.38597	199.125	157.079	4.97712e-05		1.09769	1.09769	157.079	174.856	0.939735
Ecm1	chr3:95,538,070-95,543,492	Female	0.757174	-1.3207	69.8757	52.3027	4.22834e-05	_	1.21825	1.21825	52.3027	71.4498	0.0485184		1.13837	1.13837	69.8757	86.8646	0.102281		0.810598	-1.23366	86.8646	71.4498	0.057015
Ang	chr14:51,715,674-51,721,684 chr14:51,710,751-51,721,684	Female	0.758101	-1.31909	129.865	97.4762	0.000772948		1.04653	1.04653	97.4762	114.606	1		0.87982	-1.1366	129.865	124.865	0.228478		0.902142	-1.10847	124.865	114.606	0.92598
Parp14	chr16:35,832,963-35,871,468	Female	0.758107	-1.31908	6.27929	4.70443	0.000926518	_	1.44157	1.44157	4.70443	7.60714	2.64003e-05		1.17889	1.17889	6.27929	8.07532	0.114426		0.927259	-1.07845	8.07532	7.60714	1
Cxcl12	chr6:117,118,552-117,125,087 chr6:117,118,552-117,131,386	Female	0.758149	-1.319	59.3284	44.4763	0.000221641		0.868405	-1.15154	44.4763	43.3324	0.207062		0.840991	-1.18907	59.3284	54.4887	0.0412148		0.783024	-1.2771	54.4887	43.3324	0.0122689		1200 (-272151), 1201 (+3955)
Arap3	chr18:38,132,276-38,157,228 chr18:38,132,276-38,158,623	Female	0.75891	-1.31768	3.52588	2.64897	0.00899959		1.14885	1.14885	2.64897	3.42111	0.344801		1.05864	1.05864	3.52588	4.06944	1		0.823989	-1.21361	4.06944	3.42111	0.164681
Ski	chr4:154,528,183-154,596,644	Female	0.758914	-1.31767	7.32237	5.49037	0.000923078		0.925569	-1.08042	5.49037	5.72121	0.855092		0.866038	-1.15468	7.32237	6.92453	0.189593		0.811452	-1.23236	6.92453	5.72121	0.165704
Plvap	chr8:74,021,651-74,035,668	Female	0.76101	-1.31404	24.3623	18.3025	0.000696113		1.21999	1.21999	18.3025	25.1068	0.0563347		1.1313	1.1313	24.3623	30.0565	0.241698		0.821148	-1.21781	30.0565	25.1068	0.114843					(-13833)
Col5a1	chr2:27,741,944-27,895,030	Female	0.761832	-1.31263	2.12214	1.59412	0.00745882		1.22454	1.22454	1.59412	2.21051	0.0947535		1.17569	1.17569	2.12214	2.73178	0.209052		0.793397	-1.2604	2.73178	2.21051	0.129731
Slc23a1	chr18:35,774,257-35,786,881	Female	0.763334	-1.31004	29.0747	21.946	0.000126281	_	1.35965	1.35965	21.946	33.4551	0.000361291		1.09209	1.09209	29.0747	34.6743	0.529495		0.950757	-1.05179	34.6743	33.4551	1
Pigr	chr1:132,723,260-132,748,826	Female	0.765088	-1.30704	369.535	279.634	2.76079e-05		0.939174	-1.06477	279.634	294.697	0.880876		0.805161	-1.24199	369.535	324.942	0.000560699		0.892784	-1.12009	324.942	294.697	0.644274
Itga1	chr13:115,748,288-115,892,172	Female	0.765717	-1.30596	4.22353	3.19769	0.00191397		1.16645	1.16645	3.19769	4.2048	0.195126		1.01754	1.01754	4.22353	4.69691	1		0.877969	-1.13899	4.69691	4.2048	0.619633		401 (-493524)
Abcd1	chrX:70,961,935-70,983,626	Female	0.766452	-1.30471	9.04336	6.85622	0.00110344		0.993945	-1.00609	6.85622	7.62654	1		0.941166	-1.06251	9.04336	9.28616	0.916222		0.809943	-1.23465	9.28616	7.62654	0.0876822
Dopey2	chr16:93,712,151-93,810,833 chr16:93,712,151-93,740,523	Female	0.767559	-1.30283	5.46976	4.16148	0.00401751		0.96099	-1.04059	4.16148	4.45894	1		0.874051	-1.1441	5.46976	5.22114	0.502841		0.844417	-1.18425	5.22114	4.45894	0.692623		575 (+33217), 576 (+111059)
Arvcf	chr16:18,392,655-18,407,167 chr16:18,348,274-18,407,167 chr16:18,380,875-18,407,167	Female	0.767662	-1.30266	3.67507	2.78869	0.00577428	_	1.37031	1.37031	2.78869	4.28057	0.00057087		1.1526	1.1526	3.67507	4.63479	0.233078		0.91274	-1.0956	4.63479	4.28057	0.942969		534 (+63810), 535 (+68274)
Oit3	chr10:58,885,707-58,904,527	Female	0.767843	-1.30235	12.2541	9.27978	0.00323892		1.17558	1.17558	9.27978	12.2581	0.151358		1.1073	1.1073	12.2541	14.7733	0.586778		0.815842	-1.22573	14.7733	12.2581	0.138258
Lyz2	chr10:116,714,596-116,719,328	Female	0.768169	-1.3018	44.0071	33.4174	0.00693931	_	1.31801	1.31801	33.4174	49.2957	0.00287998		1.07428	1.07428	44.0071	51.5599	1		0.94215	-1.0614	51.5599	49.2957	1
Fcna	chr2:25,480,186-25,483,494	Female	0.769321	-1.29985	25.9949	19.8068	0.00223523		1.18853	1.18853	19.8068	26.458	0.174981		1.10282	1.10282	25.9949	31.2511	0.57028		0.83057	-1.20399	31.2511	26.458	0.307404
Itga9	chr9:118,515,826-118,810,121 chr9:118,620,809-118,810,121	Female	0.769661	-1.29927	4.01408	3.05564	0.00828003		1.22338	1.22338	3.05564	4.20821	0.0847137		1.09838	1.09838	4.01408	4.8045	0.65817		0.858173	-1.16527	4.8045	4.20821	0.53856
Cd1d1	chr3:86,799,757-86,803,262	Female	0.77113	-1.2968	98.8252	75.3929	0.000197755		0.916192	-1.09147	75.3929	77.5153	0.597952		0.843236	-1.18591	98.8252	91.0419	0.036756		0.83819	-1.19305	91.0419	77.5153	0.159014
Cept1	chr3:106,305,177-106,350,720	Female	0.773764	-1.29238	19.6936	15.0502	0.00107		0.890552	-1.1229	15.0502	15.0885	0.48567		0.870142	-1.14924	19.6936	18.7259	0.152732		0.791731	-1.26305	18.7259	15.0885	0.0615761
Glce	chr9:61,905,055-61,918,413	Female	0.773907	-1.29214	5.95033	4.54009	0.00670611		0.99673	-1.00328	4.54009	5.09932	1		0.851154	-1.17488	5.95033	5.52739	0.158524		0.906613	-1.10301	5.52739	5.09932	0.911544		1402 (-90298)
Itih4	chr14:31,699,661-31,715,172	Female	0.773987	-1.29201	516.171	395.151	0.000110294		1.13432	1.13432	395.151	503.418	0.306305		1.05486	1.05486	516.171	594.825	0.839679		0.832787	-1.20079	594.825	503.418	0.116579
Rusc2	chr4:43,419,373-43,439,964 chr4:43,394,853-43,439,964	Female	0.774253	-1.29157	5.31057	4.06474	0.00616816		1.02109	1.02109	4.06474	4.6259	1		0.762242	-1.31192	5.31057	4.40704	0.0199952		1.03763	1.03763	4.40704	4.6259	1				(-31850)
Prelp	chr1:135,806,881-135,817,978	Female	0.774482	-1.29119	15.1199	11.5672	0.00125576	_	1.31418	1.31418	11.5672	17.1135	0.00486667		1.22788	1.22788	15.1199	20.2498	0.00898403		0.829489	-1.20556	20.2498	17.1135	0.201596
Btg1	chr10:96,079,634-96,085,445	Female	0.775043	-1.29025	8.32596	6.37396	0.00316553		1.22398	1.22398	6.37396	8.74476	0.209214		1.01461	1.01461	8.32596	9.2324	1		0.934364	-1.07025	9.2324	8.74476	1		165 (-428615), 166 (+114554)		(-490384), (+633166), (+688066)	(-308334)
Vipr1	chr9:121,551,833-121,582,072	Female	0.775857	-1.2889	10.2939	7.88983	0.00184436		1.09621	1.09621	7.88983	9.69513	0.60667		1.01691	1.01691	10.2939	11.4173	1		0.836816	-1.19501	11.4173	9.69513	0.213131					(-1033)
Notum	chr11:120,515,102-120,522,151	Female	0.779234	-1.28331	22.3441	17.2135	0.00159053		0.845449	-1.1828	17.2135	16.3065	0.128946		0.832122	-1.20175	22.3441	20.3364	0.0422332		0.791672	-1.26315	20.3364	16.3065	0.0477054
Irgm1	chr11:48,678,750-48,684,848	Female	0.780159	-1.28179	22.9957	17.7312	0.0034578	_	1.48606	1.48606	17.7312	29.6159	7.40701e-05		1.11328	1.11328	22.9957	27.9551	0.580858		1.04164	1.04164	27.9551	29.6159	1
Sema4a	chr3:88,239,883-88,259,683 chr3:88,239,883-88,262,806 chr3:88,239,883-88,263,023 chr3:88,239,883-88,265,104	Female	0.783286	-1.27667	26.3448	20.419	0.00108924	_	1.219	1.219	20.419	27.9217	0.039639		1.01166	1.01166	26.3448	29.1095	1		0.944382	-1.05889	29.1095	27.9217	1
Agmo	chr12:37,968,225-38,308,519	Female	0.785045	-1.27381	36.0805	28.0422	0.00184134		0.819536	-1.2202	28.0422	25.7116	0.0636576		0.817884	-1.22267	36.0805	32.2556	0.011333		0.787119	-1.27046	32.2556	25.7116	0.0418986
Rnf170	chr8:27,229,851-27,254,341	Female	0.785947	-1.27235	7.57916	5.89088	0.0098365		0.990636	-1.00945	5.89088	6.57393	1		0.82167	-1.21703	7.57916	6.81534	0.0535514		0.947691	-1.0552	6.81534	6.57393	1
Ctso	chr3:81,736,537-81,760,647	Female	0.787054	-1.27056	17.0684	13.2923	0.00650985		1.16936	1.16936	13.2923	17.3914	0.244429		1.02908	1.02908	17.0684	19.1907	1		0.894463	-1.11799	19.1907	17.3914	0.807887
Bgn	chrX:70,728,973-70,741,275	Female	0.787509	-1.26983	39.1692	30.5146	0.00288829		1.2136	1.2136	30.5146	41.5856	0.0630162		1.18172	1.18172	39.1692	50.5303	0.0244375		0.809311	-1.23562	50.5303	41.5856	0.0478408
Cdo1	chr18:46,872,858-46,887,996	Female	0.787635	-1.26962	816.558	635.876	0.00228611		0.993397	-1.00665	635.876	708.914	1		0.894287	-1.11821	816.558	797.302	0.30995		0.875257	-1.14252	797.302	708.914	0.58249		653 (+97870)
Ifitm2	chr7:148,140,737-148,141,860	Female	0.787924	-1.26916	176.361	137.472	0.000875648		1.02233	1.02233	137.472	157.745	1		0.91006	-1.09883	176.361	175.239	0.414601		0.885858	-1.12885	175.239	157.745	0.604906
Fnip2	chr3:79,259,892-79,371,601	Female	0.791515	-1.2634	7.29934	5.72158	0.00827738		0.880787	-1.13535	5.72158	5.63039	0.438388		0.714132	-1.4003	7.29934	5.69629	6.00777e-05		0.976222	-1.02436	5.69629	5.63039	1
Kdr	chr5:76,329,298-76,374,453	Female	0.794498	-1.25866	11.577	9.0969	0.00291964		1.02367	1.02367	9.0969	10.4798	1		0.959367	-1.04235	11.577	12.1279	1		0.848265	-1.17888	12.1279	10.4798	0.34119
H2-T23	chr17:36,166,921-36,169,646	Female	0.795019	-1.25783	130.663	102.815	0.00933014	_	1.32836	1.32836	102.815	153.13	0.00593635		1.25304	1.25304	130.663	178.803	0.00418071		0.84315	-1.18603	178.803	153.13	0.351761
Ube2l6	chr2:84,638,984-84,650,160	Female	0.795655	-1.25683	37.5605	29.6016	0.00734366		1.02553	1.02553	29.6016	34.0207	1		0.841679	-1.1881	37.5605	34.5228	0.0699291		0.970024	-1.0309	34.5228	34.0207	1
Ctsb	chr14:63,741,298-63,764,760	Female	0.796061	-1.25619	125.571	98.8856	0.00127197		1.05394	1.05394	98.8856	116.957	1		1.01909	1.01909	125.571	139.754	1		0.823675	-1.21407	139.754	116.957	0.0798612		434 (-16548)
Dpyd	chr3:118,265,095-119,135,836	Female	0.798169	-1.25287	106.346	83.9768	0.00236603		0.899886	-1.11125	83.9768	84.6616	0.528618		0.816372	-1.22493	106.346	94.8301	0.00128114		0.880066	-1.13628	94.8301	84.6616	0.583151		904 (-70023), 905 (+446683)
Uroc1	chr6:90,283,282-90,314,542	Female	0.799976	-1.25004	136.14	107.758	0.00118156		1.17553	1.17553	107.758	142.141	0.106602		1.07351	1.07351	136.14	159.663	0.614275		0.876414	-1.14101	159.663	142.141	0.445119
Selenbp1	chr3:94,737,004-94,748,680	Female	0.802042	-1.24682	117.751	93.4735	0.00377363		1.06069	1.06069	93.4735	111.049	1		0.872596	-1.14601	117.751	112.286	0.115112		0.975141	-1.02549	112.286	111.049	1
Sfxn2	chr19:46,647,854-46,671,390	Female	0.802425	-1.24622	18.0923	14.3453	0.00633132		1.04391	1.04391	14.3453	16.7897	1		1.02927	1.02927	18.0923	20.3346	1		0.814137	-1.22829	20.3346	16.7897	0.0732488
F7	chr8:13,026,033-13,035,809	Female	0.802465	-1.24616	57.8665	45.9401	0.00337734		1.09077	1.09077	45.9401	56.2022	0.628803		1.04581	1.04581	57.8665	66.0974	1		0.837373	-1.19421	66.0974	56.2022	0.198399				(-27583)
Uhrf1bp1l	chr10:89,207,735-89,282,614	Female	0.803967	-1.24383	10.7916	8.57277	0.00651514		0.887783	-1.1264	8.57277	8.53619	0.382944		0.837445	-1.19411	10.7916	9.85922	0.0446756		0.85293	-1.17243	9.85922	8.53619	0.369505
Atg3	chr16:45,158,941-45,188,651	Female	0.807606	-1.23823	36.2678	28.9831	0.0098365	_	0.794586	-1.25852	28.9831	25.8735	0.0271269		0.754863	-1.32474	36.2678	29.9198	7.21379e-05		0.850432	-1.17587	29.9198	25.8735	0.373876
H2-K1	chr17:34,132,956-34,137,278	Female	0.810766	-1.2334	608.578	488.002	0.00167321	_	1.3513	1.3513	488.002	739.571	0.000759342		1.14491	1.14491	608.578	761.075	0.099371		0.957376	-1.04452	761.075	739.571	1
Hsd11b1	chr1:195,047,834-195,090,239 chr1:195,047,834-195,068,554	Female	0.814321	-1.22802	362.53	291.839	0.00379613	_	0.796227	-1.25592	291.839	260.612	0.012989		0.695241	-1.43835	362.53	275.198	2.36037e-09		0.932953	-1.07187	275.198	260.612	1
Cmbl	chr15:31,498,666-31,519,874	Female	0.814833	-1.22724	122.182	98.417	0.00911302		0.833224	-1.20016	98.417	91.9249	0.0957527		0.865003	-1.15606	122.182	115.417	0.139123		0.785064	-1.27378	115.417	91.9249	0.0494915
Aldh4a1	chr4:139,178,808-139,205,606	Female	0.818231	-1.22215	174.002	140.876	0.00546517		0.952057	-1.05036	140.876	150.441	1		0.882447	-1.13321	174.002	167.759	0.116007		0.883115	-1.13236	167.759	150.441	0.601571
Hgfac	chr5:35,384,201-35,391,085	Female	0.820104	-1.21936	118.722	96.3195	0.00584231		1.02141	1.02141	96.3195	110.265	1		0.932508	-1.07238	118.722	120.906	0.61947		0.898781	-1.11262	120.906	110.265	0.756277
Hsd17b13	chr5:104,384,460-104,406,407 chr5:104,392,483-104,406,407	Male	1.21241	1.21241	111.669	133.889	0.00768422	_	0.790332	-1.26529	133.889	118.498	0.0205058		0.948147	-1.05469	111.669	115.611	0.901684		1.01116	1.01116	115.611	118.498	1
Psme4	chr11:30,671,774-30,780,361	Male	1.21536	1.21536	19.5873	23.5456	0.00837357	_	0.817789	-1.22281	23.5456	21.6306	0.0384181		0.853746	-1.17131	19.5873	18.2756	0.052978		1.16433	1.16433	18.2756	21.6306	0.377507		207 (-2280)
Rrbp1	chr2:143,811,599-143,836,999 chr2:143,773,130-143,836,999	Male	1.21541	1.21541	44.1403	53.0394	0.00776525		0.911222	-1.09743	53.0394	54.2722	0.662798		0.963672	-1.0377	44.1403	46.4545	1		1.14951	1.14951	46.4545	54.2722	0.598615
C4bp	chr1:132,532,497-132,558,195	Male	1.21541	1.21541	199.394	239.554	0.0083734	_	0.829725	-1.20522	239.554	223.05	0.0438314		0.824999	-1.21212	199.394	179.579	0.00616332		1.22269	1.22269	179.579	223.05	0.0583312
Zcchc6	chr13:59,873,239-59,924,508	Male	1.22694	1.22694	12.3042	14.9187	0.00903329		0.91384	-1.09428	14.9187	15.3077	0.650579		0.98157	-1.01878	12.3042	13.1829	1		1.14272	1.14272	13.1829	15.3077	0.55604
Gspt1	chr16:11,216,333-11,254,418	Male	1.23033	1.23033	13.9215	16.9281	0.00657376	_	0.768112	-1.30189	16.9281	14.598	0.00173893		0.848069	-1.17915	13.9215	12.8998	0.0634844		1.11446	1.11446	12.8998	14.598	0.770663
Cat	chr2:103,294,060-103,325,310	Male	1.23142	1.23142	912.623	1111.49	0.00197072		0.859156	-1.16393	1111.49	1072	0.139323		0.851372	-1.17458	912.623	848.457	0.0414544		1.24317	1.24317	848.457	1072	0.0435577		804 (+9572)
Fabp1	chr6:71,149,881-71,155,017	Male	1.23797	1.23797	6369.45	7800.44	0.00178458	_	0.741925	-1.34785	7800.44	6488.14	0.000445221		0.797427	-1.25403	6369.45	5549.91	0.00181812		1.15239	1.15239	5549.91	6488.14	0.472103
Sec63	chr10:42,481,301-42,552,320	Male	1.23854	1.23854	22.3265	27.3375	0.00338044		0.844199	-1.18455	27.3375	25.9206	0.0997031		0.914693	-1.09326	22.3265	22.3065	0.440651		1.14326	1.14326	22.3065	25.9206	0.472266
Nfix	chr8:87,228,610-87,324,237 chr8:87,228,610-87,298,268	Male	1.23892	1.23892	14.9031	18.2707	0.0098365		0.978459	-1.02202	18.2707	20.0655	1		1.01461	1.01461	14.9031	16.5237	1		1.19492	1.19492	16.5237	20.0655	0.157101
Acsm3	chr7:126,904,436-126,928,405 chr7:126,904,436-126,928,403 chr7:126,904,436-126,928,410	Male	1.23949	1.23949	29.6735	36.3582	0.0083734	_	0.750932	-1.33168	36.3582	30.5957	0.00101327		0.857346	-1.16639	29.6735	27.7508	0.0652915		1.0867	1.0867	27.7508	30.5957	0.986579
Eif5	chr12:112,776,311-112,784,964	Male	1.24114	1.24114	60.1579	73.8208	0.00238709	_	0.76352	-1.30972	73.8208	63.2255	0.00100756		0.863218	-1.15846	60.1579	56.6891	0.0471321		1.09819	1.09819	56.6891	63.2255	0.80722
Vps37a	chr8:41,597,136-41,636,488	Male	1.24217	1.24217	6.78105	8.32714	0.00858334		0.830429	-1.2042	8.32714	7.76391	0.0596897		0.939977	-1.06386	6.78105	6.96113	0.864587		1.09771	1.09771	6.96113	7.76391	0.888176
Tm9sf3	chr19:41,285,331-41,338,494	Male	1.24273	1.24273	26.9798	33.1474	0.00298237		0.835209	-1.19731	33.1474	31.082	0.0655432		0.929316	-1.07606	26.9798	27.3783	0.65106		1.11706	1.11706	27.3783	31.082	0.697298		731 (-11748)
Nsmf	chr2:24,909,898-24,918,401	Male	1.24452	1.24452	25.1114	30.8939	0.00578084		0.933876	-1.07081	30.8939	32.4679	0.917415		0.964638	-1.03666	25.1114	26.4759	1		1.20464	1.20464	26.4759	32.4679	0.258452
Errfi1	chr4:150,229,199-150,242,989	Male	1.24472	1.24472	345.923	426.039	0.00674656		0.828291	-1.20731	426.039	394.719	0.282564		0.845001	-1.18343	345.923	319.428	0.119684		1.22054	1.22054	319.428	394.719	0.529225		1017 (-169634), 1018 (-120163)
Rora	chr9:68,501,592-69,236,053 chr9:68,501,592-68,512,774 chr9:69,137,647-69,236,053	Male	1.24514	1.24514	5.24511	6.46537	0.00578084	_	0.720817	-1.38732	6.46537	5.21966	0.000530877		0.84527	-1.18305	5.24511	4.84835	0.0683164		1.06213	1.06213	4.84835	5.21966	1				(+208)	(+19208), (+133508)
Rab3gap1	chr1:129,765,349-129,840,453	Male	1.24541	1.24541	8.69474	10.7085	0.00751001		0.964025	-1.03732	10.7085	11.5582	1		1.13234	1.13234	8.69474	10.7488	0.243646		1.06093	1.06093	10.7488	11.5582	1
Akr7a5	chr4:138,866,658-138,874,701	Male	1.24738	1.24738	79.1801	97.6844	0.00223877	_	0.754228	-1.32586	97.6844	82.6822	0.000600068		0.868506	-1.1514	79.1801	75.1103	0.0785167		1.08374	1.08374	75.1103	82.6822	0.969808
Srpr	chr9:35,018,787-35,024,588	Male	1.24776	1.24776	63.8349	78.7342	0.00232293	_	0.790756	-1.26461	78.7342	69.9116	0.0078487		0.84662	-1.18117	63.8349	59.0156	0.0254222		1.16603	1.16603	59.0156	69.9116	0.272194
Pon2	chr6:5,214,623-5,248,373	Male	1.2481	1.2481	21.2701	26.2763	0.00923729	_	0.717886	-1.39298	26.2763	21.1922	0.000157442		0.867432	-1.15283	21.2701	20.1369	0.146145		1.03383	1.03383	20.1369	21.1922	1
Sppl2a	chr2:126,716,130-126,758,971	Male	1.24925	1.24925	26.5219	32.7592	0.00501595	_	0.818944	-1.22108	32.7592	30.1128	0.0322871		0.902778	-1.10769	26.5219	26.147	0.367432		1.13329	1.13329	26.147	30.1128	0.531699
C130074G19Rik	chr1:186,695,804-186,706,915	Male	1.25117	1.25117	48.6639	60.1994	0.00274045		1.03792	1.03792	60.1994	70.2038	1		1.19523	1.19523	48.6639	63.5344	0.0251594		1.08682	1.08682	63.5344	70.2038	1
Pdia5	chr16:35,397,397-35,490,959	Male	1.25184	1.25184	23.636	29.2652	0.00621916	_	0.810546	-1.23374	29.2652	26.5739	0.0344689		0.872625	-1.14597	23.636	22.555	0.191975		1.16291	1.16291	22.555	26.5739	0.436195		555 (-48)
Mgea5	chr19:45,824,748-45,857,781	Male	1.25695	1.25695	12.203	15.1601	0.00741262		1.05842	1.05842	15.1601	17.9924	0.966273		1.21823	1.21823	12.203	16.2282	0.0174319		1.09268	1.09268	16.2282	17.9924	0.928765
Srp9	chr1:184,054,867-184,062,546	Male	1.25769	1.25769	35.6362	44.3152	0.00517139	_	0.744523	-1.34314	44.3152	36.968	0.000846941		0.854059	-1.17088	35.6362	33.2437	0.114522		1.09672	1.09672	33.2437	36.968	0.978862
Nars	chr18:64,659,300-64,676,211	Male	1.25783	1.25783	28.9477	36.017	0.00427525		0.872492	-1.14614	36.017	35.2682	0.243533		0.936572	-1.06772	28.9477	29.6416	0.823833		1.17196	1.17196	29.6416	35.2682	0.287996		671 (-112017)
Rad23b	chr4:55,362,913-55,405,109	Male	1.25895	1.25895	36.8714	45.8999	0.0012517	_	0.796653	-1.25525	45.8999	41.0735	0.0110963		0.892827	-1.12004	36.8714	35.9738	0.243419		1.1235	1.1235	35.9738	41.0735	0.643126					(+180786)
Habp4	chr13:64,263,173-64,287,845	Male	1.25911	1.25911	26.453	32.9367	0.00501595	_	0.71809	-1.39258	32.9367	26.5756	0.000111447		0.737381	-1.35615	26.453	21.3401	2.42236e-05		1.22591	1.22591	21.3401	26.5756	0.0923755
Fbxo31	chr8:124,073,342-124,102,706	Male	1.25927	1.25927	10.7938	13.4576	0.0051197		0.89845	-1.11303	13.4576	13.5273	0.490057		1.23253	1.23253	10.7938	14.5283	0.0402145		0.918519	-1.08871	14.5283	13.5273	1
Hp	chr8:112,099,027-112,103,072	Male	1.25954	1.25954	922.031	1148.78	0.00732159		1.09361	1.09361	1148.78	1414.74	0.983699		0.977744	-1.02276	922.031	985.3	1		1.40989	1.40989	985.3	1414.74	0.0498453
Usp9x	chrX:12,648,623-12,750,453	Male	1.26104	1.26104	11.479	14.3102	0.00126778		0.865998	-1.15474	14.3102	13.9172	0.193464		0.976921	-1.02362	11.479	12.2432	1		1.1181	1.1181	12.2432	13.9172	0.67143
Arhgap42	chr9:8,994,952-9,239,013	Male	1.26145	1.26145	11.1214	13.8627	0.00443438		0.851015	-1.17507	13.8627	13.2256	0.145595		0.890234	-1.1233	11.1214	10.8155	0.348002		1.20595	1.20595	10.8155	13.2256	0.202825
Prdm2	chr4:142,717,371-142,802,612 chr4:142,697,293-142,802,612	Male	1.26222	1.26222	3.97991	4.96921	0.00253473		0.93972	-1.06415	4.96921	5.24243	0.897592		0.98783	-1.01232	3.97991	4.29299	1		1.20148	1.20148	4.29299	5.24243	0.131317
Aadac	chr3:59,835,709-59,844,079	Male	1.2646	1.2646	247.459	309.72	0.00877013		1.03512	1.03512	309.72	359.78	1		1.03476	1.03476	247.459	279.887	1		1.26581	1.26581	279.887	359.78	0.010536
Hsd17b12	chr2:93,872,853-93,998,066	Male	1.26492	1.26492	58.6098	73.3095	0.000875648	_	0.793803	-1.25976	73.3095	65.3567	0.0107429		0.848744	-1.17821	58.6098	54.3538	0.0522605		1.18315	1.18315	54.3538	65.3567	0.263288					(-106280), (-82830)
Mocos	chr18:24,812,191-24,860,057	Male	1.26523	1.26523	13.9173	17.4168	0.00741031		0.931264	-1.07381	17.4168	18.2425	0.849221		0.993698	-1.00634	13.9173	15.1337	1		1.18617	1.18617	15.1337	18.2425	0.445119
Sars	chr3:108,227,781-108,248,177	Male	1.26536	1.26536	10.3683	12.9787	0.00294055		0.838119	-1.19315	12.9787	12.2241	0.0919322		0.976837	-1.02371	10.3683	11.0791	1		1.0857	1.0857	11.0791	12.2241	1
F11	chr8:46,326,523-46,347,385	Male	1.26565	1.26565	45.1983	56.5756	0.00475302	_	0.677071	-1.47695	56.5756	42.9992	6.34769e-06		0.732737	-1.36475	45.1983	36.1973	7.35404e-05		1.16928	1.16928	36.1973	42.9992	0.453462		1327 (-19058)
Znf512b	chr2:181,316,807-181,327,166	Male	1.26569	1.26569	6.16586	7.72881	0.00604009		0.895238	-1.11702	7.72881	7.76349	0.451754		1.03975	1.03975	6.16586	6.99746	1		1.09058	1.09058	6.99746	7.76349	0.9721
C1ra	chr6:124,462,638-124,473,458	Male	1.26599	1.26599	54.0702	67.6888	0.000962784		0.847647	-1.17974	67.6888	64.3832	0.0890175		0.898585	-1.11286	54.0702	53.0696	0.289898		1.19459	1.19459	53.0696	64.3832	0.124325
Btaf1	chr19:37,000,568-37,088,547	Male	1.26628	1.26628	3.32983	4.16287	0.00774866		0.872844	-1.14568	4.16287	4.09397	0.345495		1.00715	1.00715	3.32983	3.65414	1		1.09797	1.09797	3.65414	4.09397	0.964269
Tmem167	chr13:90,229,271-90,254,526	Male	1.26804	1.26804	3.19766	4.00735	0.00500123	_	0.773	-1.29366	4.00735	3.49281	0.0143534		0.897393	-1.11434	3.19766	3.13179	0.415443		1.0926	1.0926	3.13179	3.49281	1		379 (-159423)
Gbf1	chr19:46,227,047-46,361,000	Male	1.26889	1.26889	8.43596	10.5762	0.00650253		0.957374	-1.04452	10.5762	11.3863	1		1.132	1.132	8.43596	10.4344	0.247483		1.07336	1.07336	10.4344	11.3863	1
Rab3ip	chr10:116,342,839-116,387,436	Male	1.2696	1.2696	8.21978	10.3253	0.00578084		0.926491	-1.07934	10.3253	10.7249	0.773935		1.16673	1.16673	8.21978	10.488	0.152189		1.00859	1.00859	10.488	10.7249	1
Iscu	chr5:114,222,820-114,228,291	Male	1.27092	1.27092	59.1168	74.2838	0.00203388	_	0.769359	-1.29978	74.2838	64.0839	0.00272421		0.836792	-1.19504	59.1168	54.0514	0.0333921		1.16887	1.16887	54.0514	64.0839	0.314455
Klf9	chr19:23,215,715-23,241,401	Male	1.27226	1.27226	24.5788	30.917	0.00286006		1.04051	1.04051	30.917	36.0655	1		1.15269	1.15269	24.5788	30.9229	0.132627		1.14898	1.14898	30.9229	36.0655	0.633064		702 (-79895), 703 (-72340)
Nme2	chr11:93,811,127-93,817,570 chr11:93,811,127-93,817,097	Male	1.27267	1.27267	127.329	160.29	0.000657773	_	0.813865	-1.22871	160.29	146.392	0.0221374		0.883069	-1.13241	127.329	122.878	0.146477		1.17332	1.17332	122.878	146.392	0.213201					(+8822)
Prdx5	chr19:6,981,308-6,984,135	Male	1.27418	1.27418	198.764	250.583	0.0018576		0.85986	-1.16298	250.583	241.976	0.163991		0.929196	-1.0762	198.764	201.856	0.683762		1.17963	1.17963	201.856	241.976	0.194423
Serpina1a	chr12:105,091,504-105,101,829	Male	1.27457	1.27457	728.59	918.589	0.000873885		0.824421	-1.21297	918.589	850.468	0.0711602		0.866972	-1.15344	728.59	689.987	0.0452598		1.21282	1.21282	689.987	850.468	0.100151
Cyp4f13	chr17:33,061,632-33,084,306	Male	1.27536	1.27536	29.5837	37.3555	0.0041576		0.845574	-1.18263	37.3555	35.4305	0.11739		0.912273	-1.09616	29.5837	29.4708	0.611811		1.18317	1.18317	29.4708	35.4305	0.278242
Romo1	chr2:155,969,968-155,971,530 chr2:155,969,888-155,971,530	Male	1.27571	1.27571	38.326	48.3742	0.00637675		0.819812	-1.21979	48.3742	44.5561	0.052267		0.959955	-1.04172	38.326	40.1587	1		1.09024	1.09024	40.1587	44.5561	1
Atn1	chr6:124,692,561-124,706,505	Male	1.27795	1.27795	6.01861	7.60722	0.00326648		0.840915	-1.18918	7.60722	7.17373	0.108267		0.942982	-1.06047	6.01861	6.18255	0.978627		1.14083	1.14083	6.18255	7.17373	0.626471
Epb4.1l4b	chr4:57,074,597-57,156,028	Male	1.27978	1.27978	32.7319	41.3892	0.00142055	_	0.693005	-1.44299	41.3892	32.2268	3.86106e-06		0.801754	-1.24727	32.7319	28.6334	0.00399245		1.10674	1.10674	28.6334	32.2268	0.786381		954 (-154977), 953 (+28254), 952 (+84666)
St3gal3	chr4:117,604,757-117,807,551	Male	1.28023	1.28023	21.2572	26.9382	0.00350517		0.905461	-1.10441	26.9382	27.4255	0.630771		1.02923	1.02923	21.2572	23.8895	1		1.127	1.127	23.8895	27.4255	0.704874		989 (+140838)
Atp11c	chrX:57,476,466-57,657,156	Male	1.28039	1.28039	37.5807	47.565	0.000692004	_	0.744426	-1.34332	47.565	39.7433	0.000510722		0.752565	-1.32879	37.5807	30.8908	9.5625e-06		1.26655	1.26655	30.8908	39.7433	0.0159147
Slc33a1	chr3:63,746,245-63,768,655	Male	1.28361	1.28361	18.9796	24.0882	0.00536063	_	0.798253	-1.25274	24.0882	21.5946	0.019274		0.819078	-1.22088	18.9796	17.0095	0.0357107		1.25102	1.25102	17.0095	21.5946	0.0477247
Qprt	chr7:134,251,283-134,265,543	Male	1.2842	1.2842	85.2119	108.238	0.000899307		1.02139	1.02139	108.238	124.029	1		1.0471	1.0471	85.2119	97.4884	1		1.25318	1.25318	97.4884	124.029	0.0308381
Amacr	chr15:10,911,510-10,926,379	Male	1.28447	1.28447	51.0989	64.9161	0.000331127		0.840354	-1.18997	64.9161	61.2773	0.08215		1.01622	1.01622	51.0989	56.719	1		1.06249	1.06249	56.719	61.2773	1		466 (-117)
Cdk2ap1	chr5:124,795,447-124,804,637	Male	1.28641	1.28641	18.4475	23.5098	0.00310883		0.86816	-1.15186	23.5098	22.9037	0.251145		0.952573	-1.04979	18.4475	19.2024	1		1.17324	1.17324	19.2024	22.9037	0.340917
Gsr	chr8:34,763,709-34,808,634	Male	1.28656	1.28656	15.8195	20.1232	0.000985926	_	0.752437	-1.32901	20.1232	17.0381	0.00241834		0.772164	-1.29506	15.8195	13.347	0.000838668		1.25399	1.25398	13.347	17.0381	0.0708229
Paqr7	chr4:134,052,955-134,066,152 chr4:134,052,675-134,066,152	Male	1.28837	1.28837	9.41426	11.9831	0.00799663	_	0.790103	-1.26566	11.9831	10.644	0.0341928		1.04565	1.04565	9.41426	10.751	1		0.974114	-1.02657	10.751	10.644	1
Vcl	chr14:21,748,654-21,852,895	Male	1.28838	1.28838	8.16203	10.4028	0.00151516		0.909902	-1.09902	10.4028	10.6343	0.582566		1.00832	1.00832	8.16203	9.01104	1		1.1627	1.1627	9.01104	10.6343	0.542293
Klhl24	chr16:20,097,626-20,127,817	Male	1.28877	1.28877	8.50151	10.8378	0.000934406		1.10329	1.10329	10.8378	13.3805	0.652301		1.24955	1.24955	8.50151	11.5955	0.00198765		1.13861	1.13861	11.5955	13.3805	0.678579
Eif4g3	chr4:137,549,370-137,762,994	Male	1.28902	1.28902	7.38054	9.39899	0.00128119		0.871741	-1.14713	9.39899	9.22049	0.302767		0.915966	-1.09174	7.38054	7.38943	0.592574		1.22664	1.22664	7.38943	9.22049	0.129008
Lap3	chr5:45,884,612-45,903,930	Male	1.28913	1.28913	101.759	129.767	0.000147336	_	0.8275	-1.20846	129.767	120.486	0.0385268		0.83925	-1.19154	101.759	93.3352	0.0306131		1.27135	1.27135	93.3352	120.486	0.0170057
Slc11a2	chr15:100,218,330-100,253,486 chr15:100,223,088-100,253,486	Male	1.29094	1.29094	4.72088	6.04136	0.00973009		0.871335	-1.14766	6.04136	5.94606	0.496505		0.803485	-1.24458	4.72088	4.1564	0.0380297		1.3998	1.3998	4.1564	5.94606	0.0103464
Sec61g	chr11:16,401,640-16,408,487	Male	1.29189	1.29189	42.5862	54.3277	0.00561249		0.932475	-1.07241	54.3277	56.8991	0.896737		1.04727	1.04727	42.5862	48.8224	1		1.14996	1.14996	48.8224	56.8991	0.536856		199 (-193498)
Sec22b	chr3:97,705,149-97,726,241	Male	1.29422	1.29422	15.4858	19.8031	0.00310883		0.888737	-1.12519	19.8031	19.7938	0.440214		1.00017	1.00017	15.4858	16.9212	1		1.15025	1.15025	16.9212	19.7938	0.493365
Znrf2	chr6:54,766,909-54,840,218	Male	1.29687	1.29687	9.79288	12.5632	0.00125554		0.915448	-1.09236	12.5632	12.9447	0.78599		1.04316	1.04316	9.79288	11.1646	1		1.13814	1.13814	11.1646	12.9447	0.731699					(-117659)
Clu	chr14:66,587,319-66,600,382	Male	1.2973	1.2973	474.9	609.295	8.04948e-05		0.905205	-1.10472	609.295	619.431	0.517283		1.00406	1.00406	474.9	520.848	1		1.1701	1.1701	520.848	619.431	0.268008
Slc25a42	chr8:72,708,238-72,736,180	Male	1.29752	1.29752	27.7554	35.6139	0.000728195		1.09554	1.09554	35.6139	43.8472	0.615992		1.25497	1.25497	27.7554	38.0281	0.0029757		1.13329	1.13329	38.0281	43.8472	0.607699
Etnk1	chr6:143,115,749-143,157,066	Male	1.29868	1.29868	11.8068	15.1727	0.000201111	_	0.758828	-1.31782	15.1727	12.9165	0.00110106		0.872771	-1.14578	11.8068	11.2631	0.126195		1.12943	1.12943	11.2631	12.9165	0.604906		1221 (+363688), 1222 (+900406)
Inhbc	chr10:126,793,381-126,807,600	Male	1.29998	1.29998	26.4923	34.0567	0.00291524	_	0.739154	-1.3529	34.0567	28.3738	0.00603102		0.8449	-1.18357	26.4923	24.4653	0.353262		1.13881	1.13881	24.4653	28.3738	0.971852		190 (-34402)
Ercc3	chr18:32,399,984-32,429,801	Male	1.30004	1.30004	6.25334	8.05763	0.00506193		0.905966	-1.10379	8.05763	8.1478	0.589626		0.937026	-1.06721	6.25334	6.41826	0.986451		1.25739	1.25739	6.41826	8.1478	0.0941536
Calr	chr8:87,365,986-87,370,830	Male	1.3017	1.3017	207.295	266.831	0.00272696		1.09071	1.09071	266.831	327.103	0.759202		1.18775	1.18775	207.295	268.98	0.0517233		1.19596	1.19596	268.98	327.103	0.252998
Slc39a11	chr11:113,106,168-113,427,129	Male	1.30349	1.30349	7.01057	9.03456	0.00216838		0.875587	-1.14209	9.03456	8.87624	0.277887		0.999778	-1.00022	7.01057	7.67448	1		1.14163	1.14163	7.67448	8.87624	0.607627
Fam149a	chr8:46,422,068-46,467,645	Male	1.30412	1.30412	3.49071	4.50217	0.00291547		0.99811	-1.00189	4.50217	5.08106	1		0.902425	-1.10813	3.49071	3.45706	0.779686		1.44253	1.44253	3.45706	5.08106	0.0168834		1329 (+24327)
Mgst1	chr6:138,089,057-138,105,273	Male	1.3047	1.3047	2103.24	2713.13	0.000614636		0.83838	-1.19278	2713.13	2554.17	0.0693128		0.872346	-1.14633	2103.24	2003.92	0.153646		1.25426	1.25426	2003.92	2554.17	0.0160599		1214 (-1283), 1215 (+1133)			(+280964)
Rcc2	chr4:140,257,387-140,279,135	Male	1.30583	1.30583	7.38688	9.55127	0.00252156	_	0.775239	-1.28993	9.55127	8.32897	0.012687		0.829237	-1.20593	7.38688	6.68569	0.0977696		1.22186	1.22186	6.68569	8.32897	0.214372
Lurap1l	chr4:80,556,589-80,600,205	Male	1.30755	1.30755	24.9496	32.2666	0.00175269		0.913505	-1.09468	32.2666	32.9581	0.781805		0.936916	-1.06733	24.9496	25.4742	0.890612		1.27723	1.27723	25.4742	32.9581	0.104472
Aldoa	chr7:133,938,747-133,942,768 chr7:133,938,747-133,943,961 chr7:133,938,747-133,942,692	Male	1.30834	1.30834	35.422	45.8217	0.00037399	_	0.768145	-1.30184	45.8217	39.4629	0.00251103		0.953926	-1.0483	35.422	36.8489	1		1.05434	1.05434	36.8489	39.4629	1
Myo6	chr9:80,012,840-80,159,536	Male	1.30928	1.30928	7.29919	9.45105	0.00200067		0.924965	-1.08112	9.45105	9.80166	0.739311		0.977259	-1.02327	7.29919	7.78783	1		1.23939	1.23939	7.78783	9.80166	0.0426815
Ranbp9	chr13:43,498,041-43,576,342	Male	1.30949	1.30949	8.3248	10.7781	0.000962784		0.83197	-1.20197	10.7781	10.0712	0.105765		0.906254	-1.10344	8.3248	8.22366	0.522018		1.20298	1.20298	8.22366	10.0712	0.203362		367 (-22661)
Cdk18	chr1:134,010,123-134,036,262	Male	1.31048	1.31048	12.0516	15.641	0.000756387		0.846676	-1.18109	15.641	14.7935	0.188488		0.890541	-1.12291	12.0516	11.7214	0.317795		1.24727	1.24727	11.7214	14.7935	0.105799
Map1lc3a	chr2:155,102,099-155,103,809	Male	1.31098	1.31098	26.3459	34.2202	0.00670611		0.910285	-1.09856	34.2202	35.0179	0.719416		1.06498	1.06498	26.3459	30.6464	0.945224		1.12152	1.12152	30.6464	35.0179	0.774931
Manba	chr3:135,148,574-135,234,367	Male	1.31215	1.31215	4.47241	5.80987	0.00286415		0.831482	-1.20267	5.80987	5.40682	0.0797891		0.934076	-1.07058	4.47241	4.58413	1		1.16774	1.16774	4.58413	5.40682	0.54586		918 (+22051)
Daglb	chr5:144,225,360-144,265,310	Male	1.3132	1.3132	6.36735	8.27369	0.00298552		1.02068	1.02068	8.27369	9.48263	1		0.994833	-1.00519	6.36735	6.93591	1		1.34718	1.34718	6.93591	9.48263	0.0138693
Rexo2	chr9:48,276,618-48,288,716	Male	1.31483	1.31483	33.3245	43.3525	0.00321984	_	0.781249	-1.28	43.3525	38.0683	0.0134999		0.888637	-1.12532	33.3245	32.3968	0.373402		1.15617	1.15617	32.3968	38.0683	0.419931
Larp4b	chr13:9,093,150-9,172,336	Male	1.31607	1.31607	12.9969	16.9277	0.000623071		0.840435	-1.18986	16.9277	15.9331	0.11456		0.980952	-1.01942	12.9969	13.9107	1		1.12871	1.12871	13.9107	15.9331	0.66781
Ola1	chr2:72,975,583-73,052,504 chr2:72,930,857-73,052,504	Male	1.31964	1.31964	10.673	13.9527	0.00193754	_	0.769823	-1.299	13.9527	12.0391	0.00727896		0.859132	-1.16396	10.673	10.0597	0.25583		1.1829	1.1829	10.0597	12.0391	0.379047					(-50047)
Litaf	chr16:10,959,365-10,993,214	Male	1.32405	1.32405	16.5551	21.687	0.00522566		0.905884	-1.10389	21.687	22.1329	0.749276		0.976929	-1.02362	16.5551	17.6542	1		1.22915	1.22915	17.6542	22.1329	0.287996		531 (+20609)			(+142713)
Lmbr1l	chr15:98,734,351-98,748,529	Male	1.32424	1.32424	6.27407	8.25633	0.00965285		0.859359	-1.16366	8.25633	7.91908	0.336489		0.940979	-1.06272	6.27407	6.44774	1		1.21089	1.21089	6.44774	7.91908	0.419931
Dcakd	chr11:102,855,369-102,878,461	Male	1.3246	1.3246	7.57909	9.9012	0.00523711		1.09692	1.09692	9.9012	12.2969	0.779809		1.19805	1.19805	7.57909	9.88434	0.126922		1.21355	1.21355	9.88434	12.2969	0.372976		254 (+10447)
Znrf1	chr8:114,060,539-114,149,930 chr8:114,062,242-114,149,930	Male	1.32569	1.32569	8.75297	11.4882	0.000122823		0.892525	-1.12042	11.4882	11.5053	0.386422		0.947363	-1.05556	8.75297	9.0583	0.949849		1.24965	1.24965	9.0583	11.5053	0.0329883
2810459M11Rik	chr1:87,942,437-87,952,031	Male	1.32855	1.32855	16.5054	21.6947	0.000161219		0.803928	-1.24389	21.6947	19.6553	0.0664886		0.829337	-1.20578	16.5054	14.969	0.0244777		1.28772	1.28772	14.969	19.6553	0.054225
Cfap20	chr8:97,944,149-97,958,769	Male	1.32886	1.32886	11.4573	15.1302	0.00776525		1.01283	1.01283	15.1302	17.1539	1		1.12991	1.12991	11.4573	14.2196	0.530656		1.19163	1.19163	14.2196	17.1539	0.339045
Kdm4b	chr17:56,465,472-56,542,296	Male	1.32983	1.32983	3.06861	4.03495	0.00279868		0.983353	-1.01693	4.03495	4.46923	1		1.06762	1.06762	3.06861	3.56361	1		1.22641	1.22641	3.56361	4.46923	0.203497					(+149204)
Sec24d	chr3:122,970,413-123,068,554	Male	1.33074	1.33074	16.1797	21.3	0.00291039	_	0.730316	-1.36927	21.3	17.4834	0.000205575		0.960776	-1.04083	16.1797	16.9929	1		1.01191	1.01191	16.9929	17.4834	1
Sh3bgrl2	chr9:83,441,944-83,493,898	Male	1.33179	1.33179	10.2133	13.4324	0.00151516		0.933313	-1.07145	13.4324	14.0985	0.957361		1.20975	1.20975	10.2133	13.4833	0.0664326		1.02755	1.02755	13.4833	14.0985	1
Tsta3	chr15:75,755,112-75,760,160	Male	1.33212	1.33212	14.2121	18.8052	0.00469927		0.817931	-1.2226	18.8052	17.3179	0.0727115		0.983514	-1.01676	14.2121	15.2942	1		1.10812	1.10812	15.2942	17.3179	0.892739
Socs7	chr11:97,223,864-97,259,856	Male	1.33367	1.33367	2.47299	3.26121	0.00352865	_	0.79122	-1.26387	3.26121	2.88485	0.0322865		0.923079	-1.08333	2.47299	2.48677	0.802038		1.14463	1.14463	2.48677	2.88485	0.631516
Gclc	chr9:77,602,341-77,642,296	Male	1.33463	1.33463	65.4469	86.4185	0.000195572		0.835399	-1.19703	86.4185	81.0498	0.252513		0.868024	-1.15204	65.4469	62.075	0.193514		1.28473	1.28473	62.075	81.0498	0.147852		1419 (-24689)
0610011F06Rik	chr17:26,012,444-26,014,108	Male	1.33536	1.33536	87.2183	115.178	0.000696113	_	0.731062	-1.36787	115.178	94.5282	0.000535459		0.797417	-1.25405	87.2183	75.9916	0.00392664		1.22497	1.22497	75.9916	94.5282	0.0645624
Zhx3	chr2:160,596,182-160,698,726	Male	1.33783	1.33783	7.04109	9.29189	0.000599583		0.932138	-1.0728	9.29189	9.71516	0.854294		1.09883	1.09883	7.04109	8.44348	0.565321		1.13527	1.13527	8.44348	9.71516	0.616446
Fnbp1l	chr3:122,241,636-122,322,632	Male	1.33816	1.33816	3.48785	4.60216	0.00259345		0.934333	-1.07028	4.60216	4.84145	0.921821		1.10548	1.10548	3.48785	4.21726	0.670648		1.13079	1.13079	4.21726	4.84145	0.777174
Camta2	chr11:70,482,964-70,501,607	Male	1.33823	1.33823	6.7172	8.87791	0.0012312		0.943089	-1.06035	8.87791	9.43339	1		1.08992	1.08992	6.7172	7.98726	0.697471		1.15852	1.15852	7.98726	9.43339	0.589947
Brap	chr5:122,110,877-122,137,258 chr5:122,110,571-122,137,258	Male	1.34078	1.34078	25.0558	33.2546	8.77645e-05	_	0.779916	-1.28219	33.2546	29.0803	0.00889158		0.946815	-1.05617	25.0558	25.9268	0.901373		1.10455	1.10455	25.9268	29.0803	0.820387		1090 (+3118)
Tsc22d2	chr3:58,219,610-58,270,709	Male	1.34113	1.34113	2.63235	3.48727	0.00025062	_	0.764888	-1.30738	3.48727	2.98453	0.00389643		0.918644	-1.08856	2.63235	2.63859	0.778028		1.11686	1.11686	2.63859	2.98453	0.87342
Usp10	chr8:122,434,751-122,481,457	Male	1.34142	1.34142	18.0046	23.887	0.000109039	_	0.801967	-1.24693	23.887	21.4926	0.0143864		0.8648	-1.15634	18.0046	17.0095	0.140111		1.24434	1.24434	17.0095	21.4926	0.0386391
Map4k5	chr12:70,904,743-70,994,150	Male	1.34224	1.34224	3.91363	5.19925	0.000688312		0.961106	-1.04047	5.19925	5.62591	1		1.08268	1.08268	3.91363	4.6274	0.828605		1.19261	1.19261	4.6274	5.62591	0.331048		303 (-29129)
Acvr1b	chr15:101,004,555-101,043,032	Male	1.34348	1.34348	3.56057	4.72852	0.00918224		0.95284	-1.04949	4.72852	5.04144	1		1.03282	1.03282	3.56057	4.00286	1		1.24058	1.24058	4.00286	5.04144	0.118316
Slc38a2	chr15:96,517,822-96,530,129	Male	1.34472	1.34472	46.2526	61.4913	0.00086111		0.726597	-1.37628	61.4913	49.8706	0.0986046		0.805737	-1.2411	46.2526	40.6888	0.00624173		1.21318	1.21318	40.6888	49.8706	0.77186		514 (+20793)			(-236772), (+32728)
Dtnb	chr12:3,573,040-3,781,398 chr12:3,572,390-3,781,398	Male	1.34543	1.34543	6.63947	8.8342	0.00105624		0.870727	-1.14847	8.8342	8.63287	0.280828		1.0188	1.0188	6.63947	7.39332	1		1.15038	1.15038	7.39332	8.63287	0.565926
Dpy19l1	chr9:24,216,224-24,307,584	Male	1.34625	1.34625	8.98119	11.9579	0.00312803	_	0.669957	-1.49263	11.9579	8.99539	1.53115e-06		0.786323	-1.27174	8.98119	7.71719	0.0229724		1.14739	1.14739	7.71719	8.99539	0.488107
Chd7	chr4:8,617,552-8,795,596	Male	1.34689	1.34689	1.82862	2.43354	0.00184436	_	0.729784	-1.37027	2.43354	1.98803	0.00040866		0.966219	-1.03496	1.82862	1.92682	1		1.01674	1.01674	1.92682	1.98803	1		933 (+391370), 934 (+541953)		(+421383)
Ddhd2	chr8:26,835,795-26,864,752	Male	1.34716	1.34716	4.5116	5.99418	0.00716233		0.763643	-1.30951	5.99418	5.11054	0.0564891		0.98746	-1.0127	4.5116	4.85121	1		1.04357	1.04357	4.85121	5.11054	1
Strbp	chr2:37,425,387-37,502,805	Male	1.34724	1.34724	2.2907	3.05087	8.53727e-05		0.932529	-1.07235	3.05087	3.18959	0.849806		1.03248	1.03248	2.2907	2.58556	1		1.21701	1.21701	2.58556	3.18959	0.173878		764 (-42103)
Agpat2	chr2:26,448,576-26,459,937	Male	1.34779	1.34779	65.6196	87.485	0.00617081		1.00436	1.00436	87.485	98.8154	1		1.05599	1.05599	65.6196	75.7694	1		1.28257	1.28257	75.7694	98.8154	0.0217517		762 (+1204)
Ccdc25	chr14:66,456,138-66,485,441	Male	1.34806	1.34806	13.3963	17.8724	0.000321639		0.803226	-1.24498	17.8724	16.1694	0.0557794		0.844496	-1.18414	13.3963	12.3612	0.0691941		1.2826	1.2826	12.3612	16.1694	0.0377675		441 (+26986)
Noa1	chr5:77,723,193-77,739,111	Male	1.35122	1.35122	4.01566	5.38906	0.00965285	_	0.693611	-1.44173	5.38906	4.23621	0.00568495		0.845532	-1.18269	4.01566	3.73376	0.462724		1.11	1.11	3.73376	4.23621	1
Vezt	chr10:93,424,266-93,498,487 chr10:93,424,266-93,498,544	Male	1.35456	1.35456	0.984559	1.32266	0.00338043		0.845096	-1.1833	1.32266	1.25615	0.22035		0.96922	-1.03176	0.984559	1.04695	1		1.18073	1.18073	1.04695	1.25615	0.480409
Tpst1	chr5:130,549,195-130,611,603 chr5:130,555,239-130,611,603	Male	1.35602	1.35602	7.72804	10.352	0.00178458	_	0.781892	-1.27895	10.352	9.097	0.0117301		0.801945	-1.24697	7.72804	6.79057	0.0651918		1.32271	1.32271	6.79057	9.097	0.0155732
Slc35b1	chr11:95,246,235-95,252,966	Male	1.35651	1.35651	24.5205	32.8746	0.00893978		0.89862	-1.11282	32.8746	33.2705	0.61298		0.937655	-1.06649	24.5205	25.188	1		1.30137	1.30137	25.188	33.2705	0.083902					(-39305)
Pigyl	chr9:21,961,289-21,962,798	Male	1.35708	1.35708	14.8979	20.1191	0.00974104	_	0.770132	-1.29848	20.1191	17.3452	0.0153166		0.825987	-1.21067	14.8979	13.4341	0.292639		1.26536	1.26536	13.4341	17.3452	0.171204
1110057K04Rik	chr12:8,214,912-8,292,565 chr12:8,214,931-8,283,029 chr12:8,214,932-8,292,565	Male	1.35933	1.35933	12.9229	17.3901	5.29638e-05	_	0.672858	-1.4862	17.3901	13.1126	1.30083e-06		0.813227	-1.22967	12.9229	11.5006	0.019992		1.12487	1.12487	11.5006	13.1126	0.723245		277 (-189261)
Irf5	chr6:29,476,624-29,487,320 chr6:29,479,281-29,487,320	Male	1.35985	1.35985	5.61186	7.55677	0.00959087		0.934933	-1.0696	7.55677	7.93813	0.985432		1.01628	1.01628	5.61186	6.21007	1		1.25194	1.25194	6.21007	7.93813	0.242289
Taf2	chr15:54,846,683-54,903,707	Male	1.36074	1.36074	3.49823	4.70701	0.000756387		0.86975	-1.14976	4.70701	4.58727	0.267768		0.980339	-1.02006	3.49823	3.73685	1		1.2081	1.2081	3.73685	4.58727	0.17538		482 (+25461)
Foxp4	chr17:48,004,081-48,061,581	Male	1.36279	1.36279	4.60358	6.2022	0.000373385		0.931062	-1.07404	6.2022	6.50716	0.865793		1.10882	1.10882	4.60358	5.56816	0.556976		1.14479	1.14479	5.56816	6.50716	0.558433				(-66067), (-30567), (+6333)
P2rx4	chr5:123,157,565-123,179,051	Male	1.36555	1.36555	24.2555	32.7824	0.000576131		1.01858	1.01858	32.7824	37.3707	1		1.07503	1.07503	24.2555	28.4427	0.753072		1.295	1.295	28.4427	37.3707	0.0108428
Rbpms	chr8:34,914,411-35,040,335 chr8:34,893,115-35,040,335	Male	1.36769	1.36769	6.29967	8.5025	0.0076261		0.944284	-1.059	8.5025	9.06435	1		1.29466	1.29466	6.29967	8.90889	0.010818		0.997107	-1.0029	8.90889	9.06435	1		1321 (-1702), 1320 (+121890)
C2	chr17:34,999,546-35,019,045	Male	1.36792	1.36792	37.4339	50.6366	1.33221e-05	_	0.814637	-1.22754	50.6366	46.2586	0.0322871		0.95707	-1.04486	37.4339	39.0996	1		1.16492	1.16492	39.0996	46.2586	0.288378
Ero1lb	chr13:12,658,149-12,701,795	Male	1.36922	1.36922	9.70361	13.146	0.00972527		1.02396	1.02396	13.146	15.107	1		1.14591	1.14591	9.70361	12.1628	0.568364		1.22441	1.22441	12.1628	15.107	0.15583
Mef2d	chr3:87,946,316-87,973,089	Male	1.3722	1.3722	6.25937	8.4713	0.000881498		0.891486	-1.12172	8.4713	8.45064	0.54038		1.08773	1.08773	6.25937	7.45152	0.827625		1.12369	1.12369	7.45152	8.45064	0.918664					(+98557)
Bet1	chr6:4,026,903-4,036,927	Male	1.37238	1.37238	18.865	25.5615	0.00103854		0.858051	-1.16543	25.5615	24.7067	0.284099		0.925584	-1.0804	18.865	19.1195	0.862411		1.27166	1.27166	19.1195	24.7067	0.0565898
Hyou1	chr9:44,187,572-44,200,452	Male	1.37276	1.37276	29.8743	40.5034	0.00298515		0.777553	-1.28609	40.5034	35.4834	0.0662748		0.97439	-1.02628	29.8743	31.7795	1		1.09575	1.09575	31.7795	35.4834	1
Bend7	chr2:4,638,876-4,723,192	Male	1.37464	1.37464	2.55832	3.49221	0.00545866		0.951857	-1.05058	3.49221	3.71823	1		1.3001	1.3001	2.55832	3.6389	0.0168045		1.00707	1.00707	3.6389	3.71823	1
Arhgap32	chr9:32,031,833-32,073,096 chr9:31,923,720-32,073,096	Male	1.37546	1.37546	1.1611	1.57987	0.00695746	_	0.739288	-1.35265	1.57987	1.30031	0.0204707		0.968423	-1.03261	1.1611	1.22412	1		1.05335	1.05335	1.22412	1.30031	1
Inpp4a	chr1:37,426,061-37,461,287 chr1:37,356,682-37,467,585	Male	1.37613	1.37613	2.46773	3.36172	0.00120653		1.07518	1.07518	3.36172	4.06091	0.861254		1.25852	1.25852	2.46773	3.39664	0.029044		1.17616	1.17616	3.39664	4.06091	0.378539
Pla2g6	chr15:79,116,657-79,158,801	Male	1.37715	1.37715	9.25228	12.6075	0.000279239		0.897089	-1.11472	12.6075	12.6983	0.509898		0.97733	-1.0232	9.25228	9.89603	1		1.26456	1.26456	9.89603	12.6983	0.0643138
4930506M07Rik	chr19:59,047,847-59,150,559	Male	1.38119	1.38119	6.81916	9.304	7.10242e-05		0.818643	-1.22153	9.304	8.58371	0.0753942		1.03326	1.03326	6.81916	7.69947	1		1.09417	1.09417	7.69947	8.58371	1				(-90442)	(-92842), (+100858)
Dyrk2	chr10:118,296,404-118,305,959	Male	1.3813	1.3813	8.02429	10.956	0.00455676		0.923261	-1.08312	10.956	11.3961	0.88461		1.04191	1.04191	8.02429	9.13779	1		1.22418	1.22418	9.13779	11.3961	0.150876
Serp1	chr3:58,325,892-58,329,806	Male	1.38158	1.38158	80.0985	109.4	7.82955e-05	_	0.791329	-1.2637	109.4	97.3229	0.0157786		0.817764	-1.22285	80.0985	71.5628	0.0759906		1.3374	1.3374	71.5628	97.3229	0.0126393
Atg13	chr2:91,514,768-91,550,749	Male	1.38172	1.38172	12.2367	16.7297	2.72981e-05		0.905199	-1.10473	16.7297	17.0028	0.540662		1.1325	1.1325	12.2367	15.141	0.295245		1.10475	1.10475	15.141	17.0028	0.860401
Pdhx	chr2:102,861,212-102,913,670	Male	1.38236	1.38236	9.02483	12.3355	0.000203715		0.953109	-1.0492	12.3355	13.1787	1		1.02575	1.02575	9.02483	10.0853	1		1.28503	1.28503	10.0853	13.1787	0.0327187		803 (+28973)
Zfp568	chr7:30,768,973-30,813,301	Male	1.38255	1.38255	2.56351	3.5061	0.000198998		0.814997	-1.227	3.5061	3.21631	0.0521778		0.915095	-1.09278	2.56351	2.56972	0.732872		1.2314	1.2314	2.56972	3.21631	0.114843
Fam135a	chr1:24,017,596-24,107,180	Male	1.38507	1.38507	3.95805	5.41967	1.96568e-05		0.857519	-1.16615	5.41967	5.20979	0.191791		0.969423	-1.03154	3.95805	4.18342	1		1.22624	1.22624	4.18342	5.20979	0.110926
Mrps18b	chr17:36,047,329-36,053,314	Male	1.38608	1.38608	25.6031	35.1403	2.99796e-05	_	0.80656	-1.23983	35.1403	31.7945	0.0326011		0.922235	-1.08432	25.6031	25.8281	0.758679		1.21284	1.21284	25.8281	31.7945	0.176663
C77080	chr4:128,896,821-128,938,648 chr4:128,896,821-128,905,155 chr4:128,896,821-128,916,462 chr4:128,896,821-128,925,687	Male	1.38885	1.38885	15.6967	21.5732	4.31974e-06	_	0.806204	-1.24038	21.5732	19.5321	0.0294373		0.993461	-1.00658	15.6967	17.0351	1		1.12772	1.12772	17.0351	19.5321	0.616655
Wdr91	chr6:34,830,425-34,860,831	Male	1.38985	1.38985	6.9059	9.48642	0.000160379		0.859403	-1.1636	9.48642	9.1799	0.331709		0.979439	-1.02099	6.9059	7.39328	1		1.21996	1.21995	7.39328	9.1799	0.382116		1151 (+14306)
1810013L24Rik	chr16:8,830,192-8,859,017	Male	1.39093	1.39093	7.9695	10.9667	1.64322e-05		0.86408	-1.1573	10.9667	10.6393	0.224162		1.10034	1.10034	7.9695	9.57953	0.603777		1.09281	1.09281	9.57953	10.6393	1		529 (+697374), 530 (+758556)
Arl6ip1	chr7:125,262,403-125,273,139	Male	1.39487	1.39487	56.2117	77.5317	6.64478e-06		0.875848	-1.14175	77.5317	76.2314	0.231434		0.994583	-1.00545	56.2117	61.0826	1		1.22856	1.22856	61.0826	76.2314	0.0615285
Rpl22l1	chr3:28,704,432-28,706,337	Male	1.39893	1.39893	32.5949	45.1596	0.000756387		0.863822	-1.15765	45.1596	43.6984	0.266405		1.03314	1.03314	32.5949	36.7126	1		1.16999	1.16999	36.7126	43.6984	0.385822
Mmp15	chr8:97,876,236-97,898,193	Male	1.39979	1.39979	8.84883	12.2521	0.000100025		0.85133	-1.17463	12.2521	11.6868	0.178371		0.879957	-1.13642	8.84883	8.4976	0.462724		1.35501	1.35501	8.4976	11.6868	0.0101923		1358 (+70314), 1359 (+71712)			(-10317)
Glyat	chr19:12,707,797-12,726,227	Male	1.39981	1.39981	133.921	185.366	5.86178e-08	_	0.780665	-1.28096	185.366	162.318	0.00316251		0.935226	-1.06926	133.921	136.762	0.688584		1.16879	1.16879	136.762	162.318	0.249276		692 (+5573)
Id2	chr12:25,778,663-25,780,957	Male	1.4005	1.4005	44.0588	60.9967	0.0016413		0.798087	-1.253	60.9967	54.9307	0.27241		0.822748	-1.21544	44.0588	39.5814	0.176684		1.36057	1.36057	39.5814	54.9307	0.198476		288 (-718016), 287 (-685326)
Tdo2	chr3:81,762,335-81,779,650	Male	1.40118	1.40118	674.506	934.114	1.66652e-05	_	0.750879	-1.33177	934.114	786.386	0.00123243		0.926055	-1.07985	674.506	681.994	0.809347		1.13619	1.13619	681.994	786.386	0.663345		881 (-198)
Mctp2	chr7:79,222,715-79,451,481	Male	1.40125	1.40125	2.19713	3.04437	0.000661769		0.864301	-1.157	3.04437	2.9307	0.432398		0.857026	-1.16683	2.19713	2.05254	0.288967		1.41435	1.41435	2.05254	2.9307	0.0162014		1275 (-39579), 1274 (+2468), 1273 (+13947), 1272 (+762208)			(-194020)
Nudt8	chr19:4,000,579-4,002,102	Male	1.40164	1.40164	12.2128	16.9716	0.00148843	_	0.74885	-1.33538	16.9716	14.2918	0.00651265		0.88313	-1.13234	12.2128	11.8083	0.596568		1.18893	1.18893	11.8083	14.2918	0.476754
Angptl4	chr17:33,911,844-33,918,520	Male	1.40453	1.40453	45.0735	62.5322	0.000527256		0.974844	-1.02581	62.5322	68.211	1		1.41957	1.41957	45.0735	69.8013	2.23912e-05		0.96493	-1.03635	69.8013	68.211	1
Grhpr	chr4:44,994,282-45,003,568	Male	1.40466	1.40466	114.774	159.484	5.54336e-06		0.849881	-1.17664	159.484	152.544	0.260983		1.0213	1.0213	114.774	128.09	1		1.16942	1.16942	128.09	152.544	0.507798		948 (-3742)
Mars	chr10:126,733,276-126,748,842	Male	1.40472	1.40472	13.2469	18.3843	2.07994e-05	_	0.786862	-1.27087	18.3843	16.2675	0.0311115		0.868485	-1.15143	13.2469	12.5817	0.171103		1.27225	1.27225	12.5817	16.2675	0.0521598
Tmed9	chr13:55,694,495-55,699,055	Male	1.40494	1.40494	32.7112	45.4351	6.62935e-05	_	0.77798	-1.28538	45.4351	39.7891	0.0132227		0.930854	-1.07428	32.7112	33.3127	0.887438		1.17436	1.17436	33.3127	39.7891	0.408734
Necab1	chr4:14,879,391-15,076,278	Male	1.40544	1.40544	5.40567	7.50999	3.50204e-05	_	1.36076	1.36076	7.50999	11.4957	0.00125649		1.49626	1.49626	5.40567	8.84622	1.81254e-06		1.27831	1.27831	8.84622	11.4957	0.0614887		936 (-64290)
Gpd1	chr15:99,548,023-99,555,438	Male	1.40561	1.40561	92.3329	128.233	0.000245801		0.78869	-1.26793	128.233	113.802	0.0966539		0.992634	-1.00742	92.3329	100.06	1		1.11735	1.11735	100.06	113.802	0.92223		517 (-7015)
Klhdc7a	chr4:139,518,087-139,523,941	Male	1.40783	1.40783	5.26926	7.33733	4.66457e-05		0.866672	-1.15384	7.33733	7.16488	0.411185		1.13159	1.13159	5.26926	6.50977	0.328189		1.0786	1.0786	6.50977	7.16488	1		1009 (+176), 1008 (+91932)			(-36660)
Prpsap1	chr11:116,332,129-116,351,660	Male	1.40909	1.40909	26.3889	36.7502	1.12228e-06	_	0.684541	-1.46083	36.7502	28.2297	2.59951e-06		0.869129	-1.15058	26.3889	25.0252	0.183685		1.11039	1.11039	25.0252	28.2297	0.832002
Zfp609	chr9:65,539,389-65,675,371	Male	1.41058	1.41058	2.72989	3.81543	2.39517e-05	_	0.799882	-1.25018	3.81543	3.41714	0.0223333		0.995855	-1.00416	2.72989	2.97209	1		1.1338	1.1338	2.97209	3.41714	0.683111		1408 (+78936)
Acox3	chr5:35,925,708-35,956,450	Male	1.41089	1.41089	7.35776	10.2498	3.32429e-05	_	0.738716	-1.3537	10.2498	8.50266	0.00172783		0.848256	-1.17889	7.35776	6.81903	0.109678		1.22907	1.22907	6.81903	8.50266	0.126037
Timm9	chr12:72,224,158-72,237,662	Male	1.41154	1.41154	14.4666	20.1258	0.000501644	_	0.796886	-1.25488	20.1258	18.087	0.030666		0.843856	-1.18504	14.4666	13.3288	0.293279		1.33386	1.33386	13.3288	18.087	0.0236234
Scamp1	chr13:94,971,387-95,055,236	Male	1.41186	1.41186	11.3	15.7778	2.47851e-05		0.983864	-1.0164	15.7778	17.3698	1		1.27346	1.27346	11.3	15.711	0.00198437		1.09099	1.09099	15.711	17.3698	1
Mtm1	chrX:68,468,256-68,568,470 chrX:68,468,180-68,513,985 chrX:68,468,180-68,568,470 chrX:68,463,941-68,568,470	Male	1.41965	1.41965	2.63103	3.67986	0.00292869		0.923322	-1.08305	3.67986	3.81532	0.947269		1.21572	1.21572	2.63103	3.49549	0.108114		1.07849	1.07849	3.49549	3.81532	1
Gna12	chr5:141,235,897-141,306,385	Male	1.42114	1.42114	32.8829	46.2325	2.97712e-07		0.818187	-1.22221	46.2325	42.5276	0.0593633		1.03987	1.03987	32.8829	37.3583	1		1.11846	1.11846	37.3583	42.5276	0.777174
Phf20l1	chr15:66,409,133-66,476,817	Male	1.42511	1.42511	4.26384	5.99792	5.11482e-06		0.831777	-1.20225	5.99792	5.6046	0.0805769		0.998369	-1.00163	4.26384	4.64484	1		1.18786	1.18786	4.64484	5.6046	0.242217
Snap47	chr11:59,220,651-59,263,458	Male	1.42612	1.42612	25.0598	35.3749	0.000561882		0.927883	-1.07772	35.3749	36.8189	0.904441		1.03143	1.03143	25.0598	28.3089	1		1.28372	1.28372	28.3089	36.8189	0.0324955		226 (+18250)
Prpf6	chr2:181,336,023-181,390,366	Male	1.43154	1.43154	13.7941	19.5312	2.17181e-07		0.854698	-1.17	19.5312	18.7196	0.140499		0.978293	-1.02219	13.7941	14.7474	1		1.25109	1.25109	14.7474	18.7196	0.0418986
Ikbkg	chrX:71,675,019-71,699,117 chrX:71,638,629-71,699,117 chrX:71,674,653-71,699,117 chrX:71,669,950-71,699,117	Male	1.43282	1.43281	9.43742	13.3691	3.8692e-05	_	0.767567	-1.30282	13.3691	11.5203	0.0113752		0.893906	-1.11869	9.43742	9.2231	0.279921		1.2298	1.2298	9.2231	11.5203	0.059448
Mn1	chr5:111,847,185-111,886,045	Male	1.43659	1.43659	1.9488	2.77556	0.000166579		0.83448	-1.19835	2.77556	2.62341	0.294467		0.859597	-1.16334	1.9488	1.84365	0.439061		1.39405	1.39405	1.84365	2.62341	0.0542327		1082 (-982)		(+158239)	(-23111)
Zfp281	chr1:138,521,477-138,526,968	Male	1.43754	1.43754	4.76078	6.77651	0.000641047	_	0.757335	-1.32042	6.77651	5.72601	0.0488704		0.895401	-1.11682	4.76078	4.67906	0.611564		1.21409	1.21409	4.67906	5.72601	0.471077		62 (+45168), 63 (+217196)			(-7777)
Gtf2ird1	chr5:134,833,530-134,932,132 chr5:134,833,530-134,932,586	Male	1.4393	1.4393	2.04796	2.90894	0.00501565		0.917564	-1.08984	2.90894	3.0306	1		1.07622	1.07622	2.04796	2.42072	1		1.22566	1.22566	2.42072	3.0306	0.724345		1112 (+28583)
Creld2	chr15:88,650,075-88,657,111	Male	1.44124	1.44124	18.5452	26.4167	0.00674555		0.913547	-1.09463	26.4167	27.2839	0.984596		1.41784	1.41784	18.5452	28.7936	0.0779344		0.929604	-1.07573	28.7936	27.2839	1
Cmtm6	chr9:114,640,320-114,658,461	Male	1.4455	1.4455	30.2028	43.1517	5.96089e-07		0.80606	-1.2406	43.1517	39.0997	0.0519188		0.930189	-1.07505	30.2028	30.6737	0.721441		1.25313	1.25313	30.6737	39.0997	0.062341				(-13970)
Myh10	chr11:68,505,416-68,630,126	Male	1.44789	1.44789	1.79345	2.56305	0.000153959	_	1.27912	1.27912	2.56305	3.68032	0.00878239		1.38912	1.38912	1.79345	2.71567	0.00694853		1.33368	1.33368	2.71567	3.68032	0.0238805
Hc	chr2:34,838,850-34,916,961	Male	1.44918	1.44918	120.602	172.845	1.66612e-10	_	0.741323	-1.34894	172.845	143.922	0.000632791		0.887733	-1.12646	120.602	116.913	0.222791		1.21055	1.21055	116.913	143.922	0.177579
Ern1	chr11:106,258,933-106,349,110	Male	1.46562	1.46562	11.5961	16.7906	1.71451e-05	_	0.702202	-1.42409	16.7906	13.261	0.000214083		0.779904	-1.28221	11.5961	9.87681	0.0115671		1.32052	1.32052	9.87681	13.261	0.0164661
Dclre1c	chr2:3,341,402-3,372,626 chr2:3,341,402-3,378,386 chr2:3,341,402-3,378,389	Male	1.46604	1.46604	1.36835	1.99535	0.000881119	_	0.729311	-1.37116	1.99535	1.6246	0.00638629		1.00295	1.00295	1.36835	1.49142	1		1.06724	1.06724	1.49142	1.6246	1
Rpusd3	chr6:113,365,312-113,369,334	Male	1.47231	1.47231	7.35458	10.6752	0.000508079		0.809733	-1.23497	10.6752	9.77565	0.121589		0.939958	-1.06388	7.35458	7.5633	1		1.26827	1.26827	7.5633	9.77565	0.163154
Zfp750	chr11:121,372,289-121,380,656	Male	1.47247	1.47247	2.91569	4.23587	0.00756684		0.795289	-1.2574	4.23587	3.75614	0.189805		1.09032	1.09032	2.91569	3.45611	1		1.07289	1.07289	3.45611	3.75614	1		275 (+8369)			(-32154)
Tcaim	chr9:122,714,664-122,745,450	Male	1.47582	1.47582	5.55852	8.13399	1.80254e-06	_	0.799758	-1.25038	8.13399	7.29459	0.0230527		0.953324	-1.04896	5.55852	5.80711	1		1.23839	1.23839	5.80711	7.29459	0.157101					(-236206), (-109906)
Gtf2b	chr3:142,428,210-142,446,569	Male	1.48328	1.48328	10.6194	15.5603	3.16378e-05		0.93475	-1.0698	15.5603	16.356	0.931769		1.32916	1.32916	10.6194	15.4596	0.0031238		1.04324	1.04324	15.4596	16.356	1		922 (-15564)
Zkscan3	chr13:21,478,872-21,494,624	Male	1.48878	1.48878	8.84628	12.999	5.26204e-06		1.02105	1.02105	12.999	14.9613	1		1.18337	1.18337	8.84628	11.4395	0.150596		1.28436	1.28436	11.4395	14.9613	0.0429595		343 (+1120)
Atg16l2	chr7:108,438,129-108,450,602	Male	1.49083	1.49083	3.15106	4.6568	0.000457496		0.960698	-1.04091	4.6568	4.98704	1		1.14574	1.14574	3.15106	3.93745	0.73773		1.25115	1.25115	3.93745	4.98704	0.512625
Enpp5	chr17:44,215,794-44,223,510 chr17:44,215,796-44,223,510	Male	1.49219	1.49219	7.748	11.4466	9.26855e-08		0.961075	-1.0405	11.4466	12.3181	1		1.15898	1.15898	7.748	9.80863	0.296908		1.23781	1.23781	9.80863	12.3181	0.155397		606 (-217470)
Cdh1	chr8:109,127,267-109,194,146	Male	1.49252	1.49252	5.33181	7.8664	0.00891741		1.36061	1.36061	7.8664	12.0571	0.091569		1.45709	1.45709	5.33181	8.49416	0.00227756		1.39429	1.39429	8.49416	12.0571	0.0643138
Stbd1	chr5:93,032,076-93,035,605	Male	1.49823	1.49823	45.4296	67.3051	0.000397607	_	0.677998	-1.47493	67.3051	51.0564	0.00257787		0.998985	-1.00102	45.4296	49.5315	1		1.01699	1.01699	49.5315	51.0564	1
Cblc	chr7:20,365,066-20,382,158	Male	1.50302	1.50302	7.13137	10.6406	1.38911e-05		0.817933	-1.22259	10.6406	9.79133	0.0821138		1.07173	1.07173	7.13137	8.38501	0.984736		1.14727	1.14727	8.38501	9.79133	0.675258
Smim13	chr13:41,345,212-41,371,946	Male	1.50489	1.50489	4.04993	6.02593	2.45597e-06		0.880877	-1.13523	6.02593	5.98615	0.451754		1.35364	1.35364	4.04993	6.00075	0.00135023		0.979292	-1.02115	6.00075	5.98615	1
Tab3	chrX:82,819,360-82,879,808	Male	1.50697	1.50697	1.12028	1.66604	0.000738202		0.889528	-1.12419	1.66604	1.66902	0.599805		1.29722	1.29722	1.12028	1.5839	0.200522		1.03393	1.03393	1.5839	1.66902	1
Mafb	chr2:160,189,412-160,192,801	Male	1.5115	1.5115	34.3827	51.4663	0.000275904		0.845632	-1.18255	51.4663	48.5294	0.755527		1.05456	1.05456	34.3827	39.6701	1		1.21201	1.21201	39.6701	48.5294	0.956591					(-2600)
Zpr1	chr9:46,081,146-46,090,725	Male	1.51458	1.51458	18.961	28.4214	0.000515386		0.707025	-1.41438	28.4214	22.4098	0.057253		0.754236	-1.32584	18.961	15.6253	0.00896258		1.41973	1.41973	15.6253	22.4098	0.0884934
Syne3	chr12:106,168,142-106,248,019 chr12:106,168,142-106,236,887	Male	1.52397	1.52397	0.98512	1.48763	0.00234405		0.761599	-1.31303	1.48763	1.26572	0.0997031		1.27467	1.27467	0.98512	1.37091	0.390091		0.911504	-1.09709	1.37091	1.26572	1
Kdm5b	chr1:136,456,754-136,529,455	Male	1.54327	1.54327	3.07776	4.69937	0.00078652		0.884189	-1.13098	4.69937	4.67582	0.67605		1.05171	1.05171	3.07776	3.53662	1		1.29777	1.29777	3.53662	4.67582	0.0497456
Car14	chr3:95,701,722-95,708,562	Male	1.54382	1.54382	11.7807	17.9748	5.01865e-07		0.941783	-1.06182	17.9748	19.0357	1		1.31328	1.31328	11.7807	16.9051	0.00914292		1.10751	1.10751	16.9051	19.0357	1
Cad	chr5:31,357,152-31,380,852	Male	1.54487	1.54487	1.5878	2.42012	0.000142147	_	0.699066	-1.43048	2.42012	1.90362	0.000425483		0.952638	-1.04972	1.5878	1.65291	1		1.13497	1.13497	1.65291	1.90362	0.834037
Nabp1	chr1:51,526,331-51,535,243	Male	1.54578	1.54578	4.59811	7.01202	1.5338e-06		0.918481	-1.08875	7.01202	7.22122	0.840595		1.08538	1.08538	4.59811	5.44949	0.851595		1.30762	1.30762	5.44949	7.22122	0.0605726		16 (-417837)
Aadat	chr8:62,984,920-63,024,474	Male	1.54607	1.54607	33.3711	51.0498	6.27069e-09	_	0.720207	-1.38849	51.0498	41.3736	0.000671113		1.05564	1.05564	33.3711	38.5582	1		1.05448	1.05448	38.5582	41.3736	1
Pqlc2	chr4:138,853,919-138,866,615	Male	1.54632	1.54632	4.75649	7.28125	6.83803e-06		0.853182	-1.17208	7.28125	7.01036	0.268051		1.10035	1.10035	4.75649	5.74286	0.770732		1.19875	1.19875	5.74286	7.01036	0.384244
Enpp2	chr15:54,670,233-54,751,701	Male	1.55429	1.55429	21.1414	32.4624	4.84715e-05	_	0.688915	-1.45156	32.4624	25.0539	0.000236409		0.901912	-1.10876	21.1414	20.801	0.688668		1.18751	1.18751	20.801	25.0539	0.338392		482 (-126730)
Simc1	chr13:54,605,165-54,652,651	Male	1.56019	1.56019	1.4455	2.23132	5.68431e-05	_	0.700511	-1.42753	2.23132	1.76173	0.00192388		0.898072	-1.1135	1.4455	1.42276	0.848002		1.21668	1.21668	1.42276	1.76173	0.437266
Zbtb42	chr12:113,917,050-113,920,958	Male	1.56949	1.56949	1.32552	2.06251	0.00492212		0.746517	-1.33955	2.06251	1.72743	0.0823573		0.967155	-1.03396	1.32552	1.40197	1		1.21295	1.21295	1.40197	1.72743	0.935337
Tsc22d1	chr14:76,815,627-76,907,573 chr14:76,904,316-76,907,573 chr14:76,888,242-76,907,573	Male	1.57049	1.57049	8.63787	13.3774	0.00197072		1.3941	1.3941	13.3774	21.0636	0.154379		1.41783	1.41783	8.63787	13.3624	0.0394903		1.54312	1.54312	13.3624	21.0636	0.114843					(+16166)
Jun	chr4:94,715,726-94,718,913	Male	1.5759	1.5759	4.07317	6.36514	0.00334204		0.925048	-1.08102	6.36514	6.56988	1		1.2119	1.2119	4.07317	5.37487	0.413149		1.20693	1.20693	5.37487	6.56988	0.770663
Ugt2b5	chr5:87,553,971-87,569,365	Male	1.58387	1.58387	252.822	395.93	1.69659e-08	_	0.686049	-1.45762	395.93	304.667	2.73882e-06		0.849572	-1.17706	252.822	234.582	0.148992		1.27888	1.27888	234.582	304.667	0.0126748		1057 (-56207)
Slc25a25	chr2:32,270,006-32,279,586 chr2:32,270,006-32,286,671 chr2:32,270,006-32,306,990	Male	1.59382	1.59382	54.7014	86.356	7.55725e-06		0.779259	-1.28327	86.356	75.1328	0.286901		0.854345	-1.17049	54.7014	51.1922	0.878801		1.45415	1.45415	51.1922	75.1328	0.457895
Ephx1	chr1:182,919,686-182,947,626	Male	1.5987	1.5987	125.711	198.756	1.08558e-12	_	0.772279	-1.29487	198.756	172.262	0.00269227		0.971702	-1.02912	125.711	133.491	1		1.27099	1.27099	133.491	172.262	0.0361054
Bik	chr15:83,357,291-83,375,065	Male	1.60832	1.60832	2.68034	4.28341	0.00952313		0.998586	-1.00142	4.28341	4.88491	1		1.12494	1.12494	2.68034	3.29208	1		1.42888	1.42888	3.29208	4.88491	0.164854		505 (+5305)
Tmx4	chr2:134,420,241-134,469,857	Male	1.61357	1.61357	3.67421	5.87827	2.06646e-07		0.976802	-1.02375	5.87827	6.41525	1		1.24306	1.24306	3.67421	4.98806	0.0147305		1.27006	1.27006	4.98806	6.41525	0.0369556
Sik1	chr17:31,981,194-31,992,737	Male	1.62126	1.62126	6.41925	10.3197	0.000595354		0.965609	-1.03562	10.3197	11.1017	1		1.17393	1.17393	6.41925	8.25194	0.994005		1.33383	1.33383	8.25194	11.1017	0.965224
Zfp595	chr13:67,413,933-67,433,496	Male	1.66517	1.66517	0.889448	1.48096	0.00384586		0.781563	-1.27949	1.48096	1.28339	0.218007		0.860237	-1.16247	0.889448	0.839137	0.90132		1.5132	1.5132	0.839137	1.28339	0.0418368
4930413G21Rik	chr7:130,112,571-130,113,973	Male	1.67021	1.67021	2.30541	3.80885	0.00102667		0.733246	-1.3638	3.80885	3.10282	0.066967		1.21071	1.21071	2.30541	3.05304	0.551173		1.01238	1.01238	3.05304	3.10282	1
Rassf3	chr10:120,847,406-120,913,306	Male	1.67469	1.67469	22.8144	37.7359	2.44513e-11		0.879309	-1.13726	37.7359	37.2151	0.384727		1.39926	1.39926	22.8144	34.8473	4.4651e-06		1.05258	1.05258	34.8473	37.2151	1
Aifm3	chr16:17,489,769-17,507,578 chr16:17,492,013-17,507,575	Male	1.67473	1.67473	1.68767	2.81059	3.18796e-05		0.896348	-1.11564	2.81059	2.79066	0.71319		1.17689	1.17689	1.68767	2.17207	0.587477		1.27643	1.27643	2.17207	2.79066	0.354941
Ahcyl2	chr6:29,809,595-29,862,310 chr6:29,718,442-29,862,310	Male	1.68669	1.68669	2.50383	4.16894	1.79019e-10		0.917907	-1.08944	4.16894	4.30746	0.722583		1.39164	1.39164	2.50383	3.81099	0.00120314		1.11299	1.11299	3.81099	4.30746	0.919723
Atxn7l1	chr12:33,832,550-33,936,022 chr12:33,987,379-34,053,142	Male	1.68747	1.68747	1.58338	2.65815	0.00106648		1.06603	1.06603	2.65815	3.18828	1		1.33562	1.33562	1.58338	2.31906	0.108841		1.34498	1.34498	2.31906	3.18828	0.0288761		291 (+605)			(-183329)
Cyp8b1	chr9:121,823,473-121,825,423	Male	1.70089	1.70089	58.3013	97.989	2.11318e-06		0.964993	-1.03628	97.989	106.063	1		1.36714	1.36714	58.3013	87.0543	0.00732043		1.20075	1.20075	87.0543	106.063	0.564313
B3galt1	chr2:67,942,728-67,960,939	Male	1.70746	1.70746	3.49847	5.91715	1.9439e-09	_	0.675093	-1.48128	5.91715	4.48625	0.00428743		0.873964	-1.14421	3.49847	3.3333	0.438603		1.32205	1.32205	3.3333	4.48625	0.18466		781 (-133388)		(+361273)	(+245673)
1700017B05Rik	chr9:57,100,128-57,110,406	Male	1.74712	1.74712	1.54713	2.67245	0.000355059	_	0.678169	-1.47456	2.67245	2.04608	0.0248024		0.832358	-1.20141	1.54713	1.4143	0.435002		1.42246	1.42246	1.4143	2.04608	0.0455112
Snhg11	chr2:158,201,373-158,211,881	Male	1.75398	1.75398	4.00649	6.94469	8.14574e-11		1.0826	1.0826	6.94469	8.41358	0.871157		1.41309	1.41309	4.00649	6.16849	0.000266382		1.34427	1.34427	6.16849	8.41358	0.0170722
9130409I23Rik	chr1:182,981,367-182,990,798	Male	1.76824	1.76824	5.90113	10.3311	0.000969695		0.77168	-1.29587	10.3311	8.88917	0.215154		1.04948	1.04948	5.90113	6.74846	1		1.30323	1.30323	6.74846	8.88917	0.0865226
1700024P16Rik	chr4:104,586,060-104,689,468	Male	1.80377	1.80377	1.19303	2.12913	0.000134568		0.93215	-1.07279	2.12913	2.23731	1		1.19462	1.19462	1.19303	1.56619	0.621079		1.40677	1.40677	1.56619	2.23731	0.14741
Slc25a33	chr4:149,118,144-149,148,376	Male	1.81481	1.81481	5.32733	9.55632	7.08861e-12	_	0.669504	-1.49364	9.55632	7.17562	8.47776e-05		0.927123	-1.07861	5.32733	5.39222	1		1.3114	1.3114	5.39222	7.17562	0.134605		1016 (-24762)
Extl1	chr4:133,912,287-133,928,462	Male	1.81785	1.81785	1.51833	2.72848	0.000813059		0.956916	-1.04502	2.72848	2.95748	1		1.26697	1.26697	1.51833	2.10696	0.126155		1.36596	1.36596	2.10696	2.95748	0.039332
Fst	chr13:115,242,469-115,249,159	Male	1.84726	1.84726	0.71097	1.30298	0.00193374		0.923042	-1.08337	1.30298	1.33327	1		1.31068	1.31068	0.71097	1.02293	0.464103		1.29985	1.29985	1.02293	1.33327	0.804615		400 (-6901)
Plk3	chr4:116,801,259-116,806,557	Male	1.88853	1.88853	25.2433	47.2037	8.85881e-05	_	0.692693	-1.44364	47.2037	36.4846	0.0494555		1.02874	1.02874	25.2433	28.4054	1		1.27129	1.27129	28.4054	36.4846	0.91335
Ddc	chr11:11,714,103-11,790,411 chr11:11,714,103-11,798,147	Male	1.94699	1.94699	12.9751	24.9642	2.65955e-13		0.839525	-1.19115	24.9642	23.6011	0.27658		1.05613	1.05613	12.9751	14.9873	1		1.54894	1.54894	14.9873	23.6011	0.016272		198 (-64232), 197 (-39793)			(-122204)
Chrna2	chr14:66,759,796-66,771,785	Male	2.02237	2.02237	1.08753	2.1637	7.5733e-06	_	0.702826	-1.42283	2.1637	1.71649	0.0187402		1.05452	1.05452	1.08753	1.24262	1		1.34833	1.34833	1.24262	1.71649	0.190173
Bud13	chr9:46,091,094-46,106,866	Male	2.0395	2.0395	2.93505	5.92648	9.59453e-05		0.62586	-1.5978	5.92648	4.11647	0.0536394		0.740606	-1.35025	2.93505	2.38549	0.0473913		1.72184	1.72184	2.38549	4.11647	0.0125815
Mbd1	chr18:74,427,941-74,442,338	Male	2.04575	2.04575	16.9964	34.3948	1.46702e-19	_	0.689735	-1.44983	34.3948	26.5366	0.00640009		1.1207	1.1207	16.9964	20.7833	0.515227		1.26145	1.26145	20.7833	26.5366	0.350808
G6pc	chr11:101,229,043-101,239,217	Male	2.05064	2.05064	100.356	203.534	4.35303e-07		0.915019	-1.09287	203.534	208.075	1		1.28144	1.28144	100.356	140.639	0.0211157		1.46482	1.46482	140.639	208.075	0.12258
Lag3	chr6:124,854,376-124,861,723	Male	2.44569	2.44569	0.422505	1.03495	0.00453256		0.624639	-1.60093	1.03495	0.702002	0.212384		0.937472	-1.0667	0.422505	0.433335	1		1.63592	1.63592	0.433335	0.702002	0.597067
Phospho1	chr11:95,685,813-95,693,454	Male	2.53085	2.53085	0.367532	0.917485	0.00254675		1.07051	1.07051	0.917485	1.14993	1		1.67308	1.67308	0.367532	0.684161	0.207671		1.60198	1.60198	0.684161	1.14993	0.428463
Btbd19	chr4:116,791,822-116,798,330	Male	2.69785	2.69785	1.0538	2.84397	0.000309974		0.741261	-1.34905	2.84397	2.32359	0.722583		0.799974	-1.25004	1.0538	0.916711	0.90612		2.51085	2.51085	0.916711	2.32359	0.0385102
Tctex1d4	chr4:116,799,417-116,801,335	Male	7.9197	7.9197	0.119042	1.03969	0.00106992		1.03092	1.03092	1.03969	1.14843	1		1.45258	1.45258	0.119042	0.190208	1		5.69285	5.69285	0.190208	1.14843	0.0418986

## Sheet:  S2B Table
S2B Table. Shown is the set of 113 robust female-biased genes (female/male |fold-change| > 2-fold in each of three independent RNA-seq datasets: (1) floxed male vs. floxed female liver (liver samples G97 M1-M3/G97 M4-M6); (2) sham-treated male vs. untreated female liver (liver samples G88 M10-M12/G85 M5-M6) (both sets from GEO accession #GSE98586); and (3) untreated male vs. untreated female live…
	Control Males/Control Females					Male DKO/Male control						Hypox Male/Male control						Male_cGH_14d/ Male control
Gene Symbol	Ratio	Fold Change	FPKM females	FPKM males	Adjusted p value	Ratio	Fold Change	FPKM males	FPKM DKO males	Adjusted p value	% Feminization	Ratio	Fold Change	FPKM males	FPKM Hypox males	Adjusted p value	% Feminization	Ratio	Fold Change	FPKM females	FPKM DKO females	Adjusted p value	% Feminization	Hypox response class	FPKM control Females	Histone mark response groups, based on Table 6M and Fig. 7C
Sult2a1	0.0213279	-46.8869	14.1732	0.294901	7.60075e-14	39.4094	39.4094	0.294901	13.2457	3.02234e-32	0.933172	10.2531	10.2531	0.195882	2.18997	3.17844e-12	0.013773	894.063	894.063	0	6.83628	6.89247e-12	0.0471539	I	144.978	1_No marks
Hao2	0.0144218	-69.3394	25.445	0.340302	2.49611e-212	38.6001	38.6001	0.340302	15.5349	9.86088e-76	0.605248	172.585	172.585	0.0892969	17.1993	5.35295e-92	0.418681	58.8279	58.8279	0.430437	27.5685	1.00999e-67	0.669659	II	40.9556	5_K27me3_and_K4me1
Cyp17a1	0.0901198	-11.0963	41.1038	3.68522	7.98325e-134	6.10832	6.10832	3.68522	25.3283	1.64122e-24	0.578403	0.652128	-1.53344	0.277171	0.183104	0.774318	-0.016014	14.6258	14.6258	0.203501	2.89405	5.12996e-27	0.452366	I	6.15123	1_No marks
Cyp2c40	0.0652915	-15.3159	97.4844	6.27568	1.04825e-74	7.4359	7.4359	6.27568	52.6603	3.4385e-26	0.508555	0.616848	-1.62114	1.43747	0.869747	0.0745967	-0.00528522	20.2198	20.2198	3.62114	74.3454	3.07283e-23	0.672068	I	108.855	1_No marks
Cyp2c69	0.029201	-34.2454	158.172	4.53311	6.82371e-114	12.9044	12.9044	4.53311	66.1257	3.1872e-32	0.400893	1.03506	1.03506	0.235376	0.24123	1	4.00215e-05	383.527	383.527	0.410046	167.039	6.87492e-145	1.14057	I	146.502	1_No marks
Cyp3a44	0.0718983	-13.9085	13.7047	0.968129	1.09158e-25	4.99611	4.99611	0.968129	5.53058	9.64175e-18	0.358216	4.22694	4.22694	0.0874352	0.38363	0.214674	0.0026524	435.763	435.763	0.275087	130.168	3.29787e-303	1.16514	I	111.758	1_No marks
Cyp2a22	0.0946445	-10.5659	17.5207	1.6377	2.46857e-54	2.97045	2.97045	1.6377	5.4253	1.83465e-21	0.238468	85.7386	85.7386	0.539341	46.4971	3.64877e-81	2.21231	13.058	13.058	1.1175	14.5677	8.44242e-43	0.666001	II	21.313	1_No marks
Cyp2b9	0.0111323	-89.8284	250.231	2.72974	1.21526e-62	19.8155	19.8155	2.72974	61.1656	1.00154e-32	0.236104	240.692	240.692	0.633095	152.12	2.04832e-178	0.91572	57.5872	57.5872	1.86109	109.108	3.70699e-16	0.653138	II	166.063	4_K27me3_and K27ac
A1bg	0.0270245	-37.0035	87.5295	2.32181	5.84179e-19	7.32106	7.32106	2.32181	19.2059	6.42414e-07	0.198152	2.13332	2.13332	1.05129	2.2033	0.739817	0.000810563	445.331	445.331	4.49025	2020.14	4.05774e-69	1.42167	I	1422.3	3_K27me3_only
Slc22a29	0.0654844	-15.2708	1.08944	0.0672498	1.37911e-11	2.91213	2.91213	0.0672498	0.23418	0.0824553	0.163307	7.70922	7.70922	0.0406318	0.320613	2.27112e-05	0.238253	14.8432	14.8432	0.03285	0.570093	6.08042e-10	0.454165	I	1.21577	None (not Male DKO-responsive)
Sult2a2	0.0143088	-69.8873	24.8505	0.340736	7.00746e-21	11.008	11.008	0.340736	4.31534	2.74336e-06	0.162164	71.7465	71.7465	0.0899667	7.31585	1.01419e-21	0.0968401	918.61	918.61	0	9.72824	1.48957e-17	0.130219	II	74.7066	1_No marks
Sult2a6	0.00693818	-144.13	4.43184	0.0221802	3.24424e-13	20.406	20.406	0.0221802	0.679252	2.86608e-05	0.149007	115.054	115.054	0.0490781	5.64907	3.2999e-23	0.48846	206.699	206.699	0	1.7075	1.22009e-07	0.148302	II	11.5137	3_K27me3_only
Nipal1	0.0942153	-10.614	6.62216	0.621036	1.87963e-48	2.07185	2.07185	0.621036	1.42429	0.0102015	0.133851	11.4317	11.4317	0.0621315	0.776689	1.05643e-21	0.249734	9.37768	9.37768	0.344171	3.31266	4.25112e-47	1.15092	I	2.9234	4_K27me3_and K27ac
9030619P08Rik	0.0874291	-11.4378	35.1685	3.00869	3.70123e-88	1.96532	1.96532	3.00869	6.7074	0.000647882	0.11501	0.0550254	-18.1734	3.69868	0.218213	7.75401e-24	-0.149663	7.00829	7.00829	6.71699	47.8861	2.38038e-50	2.03434	I	26.9541	1_No marks
Cux2	0.0327115	-30.5703	6.28279	0.202316	1.0127e-72	3.67432	3.67432	0.202316	0.823797	0.000712894	0.102209	2.3234	2.3234	0.0478464	0.104292	0.184091	0.014846	98.2325	98.2325	0.0446543	4.65274	1.67584e-93	1.21097	I	3.84995	2_All_three_marks
Sult2a5	0.0121055	-82.6068	7.24466	0.0714373	3.63613e-15	6.29896	6.29896	0.0714373	0.597152	0.00388517	0.0732885	35.2573	35.2573	0.0571798	2.10792	9.86338e-09	0.105417	220.046	220.046	0	1.63769	2.80417e-07	0.0839381	II	19.5107	3_K27me3_only
Cyp2a4	0.0469073	-21.3187	398.697	18.5457	3.31053e-08	2.23694	2.23694	18.5457	45.983	0.307549	0.0721749	273.453	273.453	0.196658	54.7075	2.04196e-74	0.401	260.604	260.604	0.709996	195.674	7.15164e-173	1.43965	I	136.134	None (not Male DKO-responsive)
1700055N04Rik	0.0304941	-32.7932	1.53253	0.0387869	5.35293e-30	2.60514	2.60514	0.0387869	0.131349	0.359522	0.0619666	6.48538	6.48538	0.0176605	0.105648	0.0576911	0.122746	102.989	102.989	0.00733537	1.33583	1.28652e-25	1.82699	I	0.734485	None (not Male DKO-responsive)
Slc22a26	0.0139147	-71.8664	64.5826	0.854633	5.49871e-133	4.15791	4.15791	0.854633	4.07145	3.84839e-07	0.0504774	195.127	195.127	0.0420743	8.73109	1.36999e-113	0.203665	216.99	216.99	0.237847	59.276	1.905e-259	1.3902	I	42.7054	3_K27me3_only
Gm4794	0.0115421	-86.6391	0.826959	0	1.54087e-07	6.00199	6.00199	0	0.0391153	1	0.0473002	48.4277	48.4277	0	0.166541	0.0701708	0.002111	803.124	803.124	0.0712436	58.6268	1.44032e-09	0.742895	I	78.8921	None (not Male DKO-responsive)
Cyp2b13	0.0086652	-115.404	176.046	1.49265	1.70948e-34	3.72394	3.72394	1.49265	6.27798	0.00257822	0.0274147	504.776	504.776	0.289036	139.171	7.11129e-173	2.16521	131.598	131.598	0.0182805	3.09333	4.69138e-41	0.0477394	II	64.4316	4_K27me3_and K27ac
Slc22a27	0.0271671	-36.8093	12.8636	0.335917	9.8761e-117	1.57481	1.57481	0.335917	0.593635	0.33126	0.0205719	14.584	14.584	0.0695143	1.01109	1.053e-17	0.11798	183.029	183.029	0.0500284	11.5792	1.34818e-156	1.44109	I	8.05034	None (not Male DKO-responsive)
Cyp3a41b	0.00703784	-142.089	2.03172	0.0090508	4.84989e-09	2.93443	2.93443	0.0090508	0.038852	0.922549	0.0147336	1.55646	1.55646	0.0520188	0.0729342	1	0.000552255	453.957	453.957	0.0461041	21.7536	6.67335e-93	0.573079	I	37.9248	None (not Male DKO-responsive)
Sult3a1	0.00977474	-102.305	36.6238	0.354714	1.87194e-202	1.89193	1.89193	0.354714	0.718881	0.437364	0.0100407	12.8779	12.8779	0.0384657	0.520273	0.0245112	0.00210909	1090.43	1090.43	0.109049	128.188	2.1728e-16	0.560833	I	228.482	None (not Male DKO-responsive)
Fmo3	0.0128395	-77.8846	159.412	2.00726	2.59001e-21	1.30227	1.30227	2.00726	2.91278	1	0.00575286	4.89191	4.89191	0.0670585	0.357665	0.0173521	0.0031644	162.233	162.233	0.348799	60.477	2.19086e-17	0.656748	I	91.9033	None (not Male DKO-responsive)
Acot3	0.0908517	-11.0069	43.5633	3.88498	6.54397e-122	0.934812	-1.06973	3.88498	4.03513	1	0.00378405	47.4521	47.4521	0.19735	10.1742	1.01089e-61	1.03597	87.338	87.338	0.15649	14.3566	3.16264e-195	1.46828	II	9.82777	None (not Male DKO-responsive)
Cyp3a41a	0.0148876	-67.1699	3.92142	0.0542833	3.75811e-21	1.0735	1.0735	0.0542833	0.0657175	1	0.00295675	1.41014	1.41014	0.0442154	0.061944	1	0.000335949	390.898	390.898	0.080196	30.9181	9.25102e-48	0.584763	I	52.8159	None (not Male DKO-responsive)
Xist	0.00562639	-177.734	47.5081	0.261593	9.11691e-87	0.265068	-3.77262	0.261593	0.0762629	0.000714944	-0.00392263	1.2856	1.2856	0.0367179	0.0451885	1	0.000297516	2.21237	2.21237	0.00623922	0.0121434	0.996318	0.000207154	-	28.5079	None (not Male DKO-responsive)
Cyp2c39	0.0620647	-16.1122	63.731	3.90472	4.29477e-11	0.233329	-4.2858	3.90472	1.03119	0.0023562	-0.0480313	4.0805	4.0805	11.2628	45.9224	1.58968e-13	0.166911	10.9733	10.9733	17.4956	194.148	1.22658e-24	0.877035	I	218.916	None (not Male DKO-responsive)
Akr1b7	0.103501	-9.66178	1.8807	0.182155	5.17835e-10	2.34146	2.34146	0.182155	0.479038	0.273777	0.174787	4.06629	4.06629	0.0817056	0.332241	0.00905546	1.37672	5.79746	5.79746	0.0862269	0.621495	0.000159922	3.01632	II	0.263685	None (not Male DKO-responsive)
Cyp3a16	0.108064	-9.2538	2.31824	0.2442	4.3158e-06	1.17408	1.17408	0.2442	0.30939	1	0.0314319	1.49057	1.49057	0.0668665	0.105469	1	0.000788073	2283.66	2283.66	0.0436578	106.779	1.27017e-141	2.17796	I	49.0508	None (not Male DKO-responsive)
Orm3	0.10807	-9.25328	7.24873	0.776491	6.93766e-30	18.6399	18.6399	0.776491	16.3076	1.29943e-37	2.39965	6.89892	6.89892	2.78491	18.6958	4.29184e-12	0.719581	16.4985	16.4985	1.73616	30.3145	4.22931e-39	1.23395	II	24.8963	1_No marks
Acnat2	0.108558	-9.21165	13.3407	1.42566	6.34421e-49	0.938652	-1.06536	1.42566	1.54986	1	0.0104237	0.258555	-3.86765	15.6126	4.04748	1.17452e-20	-0.384076	4.40292	4.40292	12.9866	57.7351	3.93007e-31	1.36689	I	45.7241	None (not Male DKO-responsive)
Atp6v0d2	0.112359	-8.90006	5.0109	0.552595	1.4012e-23	2.13597	2.13597	0.552595	1.30813	0.0319769	0.169468	39.0526	39.0526	0.15532	5.93728	5.5471e-82	1.69541	5.57073	5.57073	0.182369	1.10747	4.76593e-13	0.273432	II	3.56568	1_No marks
Pnpla3	0.116002	-8.62054	3.4357	0.39148	3.00119e-08	1.56089	1.56089	0.39148	0.681192	0.353352	0.0951675	0.262556	-3.80871	1.14268	0.295722	1.06526e-11	-0.145145	10.3003	10.3003	1.23554	13.008	4.87189e-07	2.05011	I	6.9779	None (not Male DKO-responsive)
Mir3968	0.131318	-7.61512	7.09487	0.874751	0.000258351	1.33535	1.33535	0.874751	1.27887	1	0.0649704	13.6727	13.6727	0.353032	4.47012	5.82287e-05	1.18961	4.30522	4.30522	1.48061	6.02534	0.0134071	1.94777	-	3.81391	None (not Male DKO-responsive)
Mt2	0.134522	-7.43371	75.0677	9.93303	2.29819e-40	1.69104	1.69104	9.93303	18.7512	0.0434417	0.135383	2.73668	2.73668	93.2619	252.97	1.58885e-09	1.23155	14.1026	14.1026	9.16249	131.132	9.79535e-15	0.570539	II	222.943	1_No marks
Slc16a5	0.156522	-6.38886	15.5699	2.40936	1.75214e-64	1.67495	1.67495	2.40936	4.49593	0.0229273	0.158548	11.4812	11.4812	0.687547	8.05845	3.10454e-19	1.01688	12.969	12.969	0.649923	8.79746	3.00082e-86	1.11821	II	7.93613	8_K4me1_only
Nt5e	0.165612	-6.03819	14.2248	2.32556	8.34783e-73	1.62919	1.62919	2.32556	4.30154	6.21154e-05	0.166059	0.725223	-1.37889	2.02097	1.4762	0.20574	-0.0291105	4.53491	4.53491	5.78734	26.4649	2.30043e-31	1.38335	I	20.7347	2_All_three_marks
Hamp2	0.167369	-5.97482	1130.37	187.035	6.71438e-142	1.61091	1.61091	187.035	337.446	0.00139192	0.159446	13.4178	13.4178	79.0568	1059.24	2.28668e-41	3.19027	4.99997	4.99997	39.9763	203.216	4.91553e-21	0.471352	II	386.299	1_No marks
Cyp2c38	0.181108	-5.52157	33.6786	6.04308	4.88767e-77	0.824337	-1.2131	6.04308	5.54353	0.16425	-0.0180762	6.65979	6.65979	2.88621	19.307	6.6683e-25	0.760569	4.06096	4.06096	4.30833	17.7437	6.75509e-12	0.666175	II	24.4763	None (not Male DKO-responsive)
Cyp4a14	0.191571	-5.22001	162.428	30.8273	1.20835e-07	3.18447	3.18447	30.8273	109.998	0.000218798	0.601597	243.482	243.482	1.15718	285.593	7.27934e-65	12.6585	5.14069	5.14069	3.17704	16.7121	8.98291e-09	0.661861	II	23.6271	1_No marks
Mt1	0.202104	-4.94794	195.305	38.9191	2.04803e-47	1.81987	1.81987	38.9191	79.1426	0.00155687	0.257207	3.60953	3.60953	96.6008	346.83	7.61692e-18	1.29884	18.7836	18.7836	11.4574	218.826	4.46243e-25	0.746471	II	289.256	7_K27ac_only
Prlr	0.230981	-4.32936	25.5983	5.85589	2.79432e-106	1.36965	1.36965	5.85589	8.97022	0.00732871	0.157748	0.980335	-1.02006	4.22879	4.13257	1	-0.00523458	7.02558	7.02558	5.43561	38.4505	2.9909e-38	1.9224	I	22.6094	None (not Male DKO-responsive)
Fmo2	0.232107	-4.30835	20.8021	4.76994	1.1886e-76	1.21703	1.21703	4.76994	6.45904	0.779287	0.105357	6.5334	6.5334	0.680366	4.48881	7.8602e-37	1.20902	5.83482	5.83482	0.893866	5.20697	1.27943e-32	1.46877	II	3.8304	None (not Male DKO-responsive)
H2-Q1	0.232994	-4.29196	4.85066	1.14066	1.30189e-20	12.2629	12.2629	1.14066	15.334	1.21289e-79	3.82569	0.908817	-1.10033	0.719584	0.669997	1	-0.00900158	2.33487	2.33487	1.00036	2.31142	0.00057481	0.25078	I	6.2283	7_K27ac_only
Serpinb1a	0.23657	-4.22708	2.9295	0.67645	8.63565e-18	3.75273	3.75273	0.67645	2.83674	6.65727e-13	0.958829	13.3692	13.3692	0.419147	5.78103	3.11693e-35	1.16436	2.93796	2.93796	0.294593	0.910078	0.000907746	0.130136	II	5.02416	1_No marks
Acss3	0.24194	-4.13325	9.59429	2.29084	4.08422e-56	1.4228	1.4228	2.29084	3.66951	0.00396232	0.188769	1.62485	1.62485	1.47367	2.39856	0.00295263	0.159179	3.51595	3.51595	1.94622	6.94339	7.13879e-17	0.936185	-	7.28402	None (not Male DKO-responsive)
Ugt1a5	0.246602	-4.05512	10.1405	2.47887	1.75101e-51	1.14546	1.14546	2.47887	3.13834	0.926537	0.0860732	0.58945	-1.6965	2.07988	1.22141	0.0172948	-0.184113	10.467	10.467	1.10506	11.7757	2.27544e-25	1.89277	I	6.74263	None (not Male DKO-responsive)
Prom1	0.246854	-4.05098	0.828226	0.200289	4.51034e-09	3.25277	3.25277	0.200289	0.733531	1.01391e-05	0.849197	1.57308	1.57308	0.116504	0.175263	0.518533	0.023166	21.7445	21.7445	0.133701	2.94932	1.10713e-49	1.11764	I	2.65295	7_K27ac_only
Abcb1a	0.249734	-4.00426	2.97927	0.739675	2.5306e-39	2.18096	2.18096	0.739675	1.78262	0.00200299	0.465684	5.89884	5.89884	0.129436	0.737226	2.05492e-14	1.03476	3.116	3.116	0.259323	0.819548	0.000126277	1.22458	II	0.716807	1_No marks
Ntrk2	0.256194	-3.90329	0.673257	0.173091	1.39011e-11	31.4768	31.4768	0.173091	6.02301	2.36464e-119	11.696	0.95832	-1.04349	0.048408	0.0443242	1	-0.00495929	1.90559	1.90559	0.0211687	0.040057	0.57653	0.0222031	I	0.871877	6_K27ac_and_K4me1
Trim80	0.260188	-3.84338	1.41257	0.355671	2.01995e-10	1.34529	1.34529	0.355671	0.530614	0.716937	0.165525	5.92263	5.92263	0.199939	1.24233	1.52249e-11	0.968584	5.09788	5.09788	0.395174	2.01274	1.94355e-12	1.83612	II	1.27614	None (not Male DKO-responsive)
Slco1a4	0.273202	-3.6603	54.7146	14.7824	5.28793e-43	0.84176	-1.18799	14.7824	13.9007	0.482772	-0.0220801	10.0171	10.0171	5.68805	56.8706	5.19448e-45	4.54282	3.07599	3.07599	2.97831	9.30332	5.81907e-10	0.452548	II	16.9547	None (not Male DKO-responsive)
Gstt3	0.276814	-3.61253	70.2649	19.2265	1.31663e-77	1.40773	1.40773	19.2265	30.385	0.0157246	0.218629	2.90585	2.90585	11.1934	32.5631	2.10852e-09	0.649502	5.76754	5.76754	7.85965	45.4659	6.29928e-34	1.03783	II	44.095	None (not Male DKO-responsive)
Abcd2	0.278871	-3.58588	16.7631	4.63791	7.72555e-24	1.29976	1.29976	4.63791	6.73428	0.188672	0.172895	28.1048	28.1048	0.218659	6.12261	1.13432e-84	0.846352	23.6826	23.6826	0.284216	7.01888	6.13184e-122	0.974595	II	7.19443	None (not Male DKO-responsive)
Cyp4a10	0.280724	-3.56222	156.04	43.3251	1.01818e-14	1.58054	1.58054	43.3251	76.9716	0.0205962	0.298509	65.8288	65.8288	4.2766	281.764	1.75262e-19	4.16469	8.28228	8.28228	6.05672	51.1101	3.30982e-20	0.694747	II	70.9053	1_No marks
Rcan2	0.282088	-3.545	3.01964	0.848666	7.25188e-16	1.64311	1.64311	0.848666	1.53168	0.0337426	0.314612	4.10839	4.10839	0.574133	2.3123	5.17175e-16	0.880099	3.72271	3.72271	0.826755	3.13004	3.6601e-17	1.33729	II	2.5491	4_K27me3_and K27ac
Trim24	0.283607	-3.52601	9.07983	2.55067	3.32175e-59	1.08242	1.08242	2.55067	3.07237	0.987027	0.0799033	1.89793	1.89793	1.16115	2.19962	8.48906e-06	0.286521	5.79615	5.79615	0.968436	5.7433	4.23878e-52	1.25091	-	4.78556	None (not Male DKO-responsive)
Cyp2c37	0.287084	-3.4833	285.092	80.943	7.11326e-57	1.70251	1.70251	80.943	154.64	2.20662e-10	0.360995	24.7722	24.7722	5.62834	139.623	9.56589e-77	1.14404	7.63519	7.63519	7.34864	56.822	9.602e-47	0.428698	II	122.753	1_No marks
Cyp2b10	0.292907	-3.41406	26.4975	7.64362	6.82201e-19	3.76068	3.76068	7.64362	32.4339	1.27994e-20	1.31486	7.93742	7.93742	2.54445	20.4139	7.43665e-24	1.50902	3.10081	3.10081	4.30861	13.6745	2.43207e-17	0.929377	II	14.3862	3_K27me3_only
Fam84b	0.298897	-3.34564	3.21176	0.94736	1.09358e-38	2.0285	2.0285	0.94736	2.16509	9.31416e-12	0.537774	1.0158	1.0158	0.704711	0.718196	1	0.00472311	4.4917	4.4917	1.37199	6.26191	6.71097e-39	2.23498	I	3.5599	8_K4me1_only
Esr1	0.303375	-3.29625	5.80721	1.73635	2.42993e-44	1.06577	1.06577	1.73635	2.07931	1	0.0842463	0.427953	-2.33671	2.03032	0.867575	2.22452e-10	-0.460835	2.18539	2.18539	2.1765	4.80279	5.62138e-13	1.1049	I	4.55344	None (not Male DKO-responsive)
Eci3	0.314534	-3.1793	1.60463	0.478177	5.629e-05	0.1537	-6.50619	0.478177	0.0756609	0.00100458	-0.357329	2.87444	2.87444	0.190856	0.535776	0.00801519	0.0655805	36.7736	36.7736	0.188484	7.50315	2.46191e-47	1.39013	I	5.45034	None (not Male DKO-responsive)
Tox	0.317713	-3.1475	3.34282	1.05611	1.41225e-20	2.00425	2.00425	1.05611	2.34964	1.69489e-06	0.565673	9.32513	9.32513	0.133039	1.28491	1.40146e-17	0.915876	4.44445	4.44445	0.131278	0.585124	2.09436e-06	0.360356	II	1.39072	1_No marks
Ncmap	0.318549	-3.13924	0.692703	0.206538	0.000173127	1.72597	1.72597	0.206538	0.407071	0.312799	0.41248	0.554595	-1.80312	0.190298	0.104547	0.374199	-0.0869433	3.78289	3.78289	0.296514	1.11902	9.00027e-06	0.934587	I	1.17659	None (not Male DKO-responsive)
Ccnd1	0.319066	-3.13415	35.5933	11.2149	6.93717e-45	2.37458	2.37458	11.2149	29.8667	3.45858e-21	0.765095	1.20512	1.20512	2.4979	2.99676	0.428739	0.0586711	2.28261	2.28261	3.72824	8.64731	1.66123e-07	0.676422	I	11.0004	6_K27ac_and_K4me1
Acot4	0.340019	-2.94101	35.1035	11.8054	2.25265e-47	0.748291	-1.33638	11.8054	9.82327	0.173532	-0.0850762	5.4021	5.4021	2.95035	15.9657	3.78698e-27	1.47965	5.33065	5.33065	2.73526	14.5385	5.94375e-39	1.30982	II	11.7466	None (not Male DKO-responsive)
BC089597	0.340037	-2.94086	136.833	45.9996	1.87539e-36	1.63629	1.63629	45.9996	84.2492	3.40319e-06	0.421095	5.12554	5.12554	14.339	73.3105	1.15938e-31	0.660871	3.64928	3.64928	29.5381	108.363	4.90937e-26	1.06472	II	103.572	1_No marks
Marco	0.343	-2.91545	2.67752	0.914227	0.00178458	3.72213	3.72213	0.914227	3.77884	1.39871e-18	1.62458	1.06038	1.06038	2.87079	3.02416	1	0.0369521	3.45268	3.45268	0.796663	2.64825	1.18489e-08	0.297455	II	7.02144	8_K4me1_only
Col4a3	0.3444	-2.9036	0.266709	0.0886729	0.000158464	10.5696	10.5696	0.0886729	1.07028	5.29505e-29	5.51353	1.03732	1.03732	0.0364988	0.039632	1	0.0404203	0.789125	-1.26723	0.0378033	0.0315563	1	-0.0819687	-	0.114015	7_K27ac_only
Plek2	0.344625	-2.9017	0.763825	0.258947	0.00176186	3.02586	3.02586	0.258947	0.885509	0.000509436	1.24102	3.80571	3.80571	0.258555	0.958462	3.64421e-06	1.13782	1.35685	1.35685	0.39694	0.542102	0.938175	0.304486	II	0.873686	1_No marks
Vldlr	0.347694	-2.87609	2.21143	0.763903	1.07464e-16	1.48023	1.48023	0.763903	1.25152	0.121781	0.336862	20.8225	20.8225	0.269472	5.70872	3.97314e-65	2.52757	3.07582	3.07582	0.338468	1.05506	6.23137e-08	0.344023	II	2.42144	None (not Male DKO-responsive)
Gm1600	0.348089	-2.87283	0.33054	0.110732	0.000586145	4.71558	4.71558	0.110732	0.58712	4.19419e-08	2.16729	6.72756	6.72756	0.0548097	0.368674	8.95648e-11	1.57565	1.0027	1.0027	0.0753627	0.0684712	1	-0.0385765	II	0.254006	1_No marks
Esrrg	0.368073	-2.71685	0.816303	0.300178	1.97462e-07	2.9972	2.9972	0.300178	0.992022	3.32623e-12	1.34046	2.19788	2.19788	0.126689	0.274094	0.00368739	0.491546	1.08047	1.08047	0.173418	0.189763	1	0.0645667	-	0.426569	2_All_three_marks
Fam110c	0.369764	-2.70442	0.435419	0.157663	0.00384586	4.36037	4.36037	0.157663	0.800624	3.06828e-07	2.31484	1.35804	1.35804	0.0947381	0.133083	0.880198	0.23511	1.18939	1.18939	0.074822	0.108141	1	0.182064	-	0.257831	7_K27ac_only
Dio3os	0.37206	-2.68774	2.1701	0.808397	3.05343e-05	2.6673	2.6673	0.808397	2.37684	0.000116971	1.15182	15.9051	15.9051	0.109606	1.99036	5.86368e-16	3.10046	0.757182	-1.32069	0.244533	0.210749	1	-0.0716239	II	0.716212	1_No marks
Ugt2b37	0.374022	-2.67364	5.45842	2.01463	9.9981e-07	0.947152	-1.0558	2.01463	2.19528	1	0.0524586	0.0781175	-12.8012	1.82625	0.146616	0.000163574	-0.550311	8.94375	8.94375	0.977117	8.84871	1.82297e-59	2.01768	I	4.87842	None (not Male DKO-responsive)
Dct	0.378606	-2.64127	1.33884	0.502603	0.00092485	2.91562	2.91562	0.502603	1.64183	8.20881e-09	1.36232	0.0296536	-33.7227	1.46412	0.0387025	1.88421e-23	-0.396097	3.63901	3.63901	1.70222	6.18096	1.00674e-07	1.33274	I	5.06277	7_K27ac_only
Stambpl1	0.397489	-2.51579	0.712457	0.287076	0.00443438	3.62961	3.62961	0.287076	1.13942	3.74566e-07	2.00373	2.31603	2.31603	0.169773	0.391109	0.0257347	0.429384	2.49472	2.49472	0.237874	0.562739	0.0399086	0.72616	-	0.685248	4_K27me3_and K27ac
Gbp3	0.401022	-2.49363	4.91024	1.94561	3.21698e-21	3.23866	3.23866	1.94561	7.02821	9.92134e-29	1.71441	1.30804	1.30804	0.81219	1.07925	0.552462	0.134688	3.13772	3.13772	0.616678	1.99377	9.66909e-14	0.632188	I	2.79497	3_K27me3_only
Acot2	0.402104	-2.48692	2.27499	0.900894	4.61195e-08	1.13926	1.13926	0.900894	1.12854	1	0.16567	7.26616	7.26616	0.431325	3.21708	2.56955e-23	2.06819	2.12504	2.12504	0.568833	1.22617	0.00182178	0.543503	II	1.77828	None (not Male DKO-responsive)
Mgst3	0.417862	-2.39313	23.6058	9.81382	1.87203e-14	0.832482	-1.20123	9.81382	8.99989	0.404636	-0.0590153	5.18918	5.18918	3.74665	19.2254	1.51405e-30	2.6932	3.0904	3.0904	3.65739	11.322	2.41855e-15	1.31319	II	9.49402	None (not Male DKO-responsive)
Mfsd2a	0.420757	-2.37667	54.4109	22.7214	1.07199e-08	2.16639	2.16639	22.7214	54.7058	0.00394778	1.00931	0.41072	-2.43475	1.72747	0.706907	8.99084e-06	-0.180545	1.47058	1.47058	3.22553	4.83229	0.788359	0.386743	I	7.38012	2_All_three_marks
Lrtm1	0.423196	-2.36297	2.90929	1.21229	1.4705e-25	4.3984	4.3984	1.21229	6.0049	1.87983e-58	2.82417	1.95878	1.95878	0.396368	0.788894	0.143007	0.248273	1.82852	1.82852	0.586392	1.05855	0.511108	0.339439	-	1.97739	1_No marks
Tead1	0.424167	-2.35756	1.41697	0.595325	2.61539e-12	3.27616	3.27616	0.595325	2.17537	1.49881e-27	1.92303	1.85019	1.85019	0.582294	1.06962	0.000491047	0.802639	1.83986	1.83986	0.478138	0.911329	3.20832e-05	0.609001	-	1.18945	2_All_three_marks
Nqo1	0.424984	-2.35303	6.99095	2.94086	2.32293e-17	1.55694	1.55694	2.94086	5.05916	0.0270569	0.523024	4.05862	4.05862	0.853179	3.41372	5.47729e-15	1.34671	2.65244	2.65244	1.04644	2.81644	2.296e-08	1.03626	II	2.75451	1_No marks
Igtp	0.426385	-2.3453	23.9589	10.1229	1.18547e-11	1.92688	1.92688	10.1229	21.7759	0.000496708	0.842226	0.876974	-1.14028	14.7261	13.0207	1	-0.114375	1.17143	1.17143	13.8847	16.4549	0.377691	0.16316	I	29.6371	1_No marks
Serpina6	0.426669	-2.34373	380.963	160.925	4.33732e-30	0.832834	-1.20072	160.925	149.973	0.373781	-0.0497691	16.4603	16.4603	43.0869	706.457	4.04808e-72	5.36822	14.5405	14.5405	49.5065	723.732	1.50419e-20	5.75504	II	166.66	None (not Male DKO-responsive)
Gbp2	0.431234	-2.31893	4.26567	1.82604	8.56561e-05	2.20265	2.20265	1.82604	4.44753	1.0586e-06	1.07455	2.57363	2.57363	1.41865	3.7015	0.000547094	0.784052	2.79876	2.79876	1.0032	2.88652	2.74813e-11	0.566062	II	4.33025	3_K27me3_only
Sh2d4a	0.43203	-2.31466	3.75491	1.60045	2.06932e-13	2.46589	2.46589	1.60045	4.42141	7.87255e-15	1.30936	2.08256	2.08256	0.463309	0.962878	0.00274592	0.406881	1.83751	1.83751	0.691741	1.25938	0.0163132	0.568002	-	1.69111	1_No marks
Slc16a7	0.434404	-2.302	27.4833	11.8141	1.21295e-27	0.887111	-1.12726	11.8141	11.6613	0.90346	-0.00975357	7.29385	7.29385	4.15832	30.238	1.42511e-45	3.50599	2.52381	2.52381	4.22052	10.7724	1.09567e-15	0.888214	II	11.5969	None (not Male DKO-responsive)
Bmper	0.441498	-2.26502	0.368297	0.159263	0.00952313	3.70582	3.70582	0.159263	0.65514	1.33408e-06	2.37223	0.984109	-1.01615	0.0868136	0.0849725	1	-0.00226129	6.65751	6.65751	0.158836	1.08971	1.4532e-19	1.25428	I	0.90099	2_All_three_marks
Cxcl9	0.449771	-2.22335	7.53206	3.35523	0.00275498	1.1834	1.1834	3.35523	4.40863	0.91338	0.2522	1.08601	1.08601	1.44174	1.59103	1	0.0699505	4.38516	4.38516	0.800625	3.54625	2.05019e-25	0.989284	I	3.57599	None (not Male DKO-responsive)
Abhd2	0.45099	-2.21734	28.243	12.6175	2.26533e-33	1.76834	1.76834	12.6175	24.97	2.2941e-12	0.790537	1.43029	1.43029	10.0896	14.382	0.0312054	0.234031	3.38565	3.38565	9.98221	34.0703	1.08709e-34	1.30569	-	28.4307	6_K27ac_and_K4me1
Gbp10	0.452319	-2.21083	3.61452	1.62415	5.02455e-10	2.66322	2.66322	1.62415	4.79648	1.90549e-16	1.59384	1.61725	1.61725	1.69581	2.78509	0.393808	0.235825	2.28184	2.28184	1.95837	4.45331	9.30767e-13	0.572696	I	6.31484	1_No marks
Sult1a1	0.453603	-2.20457	311.416	139.818	1.36964e-37	1.81264	1.81264	139.818	284.075	1.50753e-10	0.840665	2.01632	2.01632	38.9787	78.3869	2.04884e-05	0.456708	3.42296	3.42296	42.7946	147.666	2.72245e-14	1.2716	-	125.266	1_No marks
Gbp2b	0.457936	-2.18371	2.52607	1.13821	4.0264e-05	1.08104	1.08104	1.13821	1.34996	1	0.152573	2.07225	2.07225	0.917164	1.92866	0.0428949	0.664836	2.0936	2.0936	0.834045	1.73175	0.00270939	0.559476	II	2.43859	None (not Male DKO-responsive)
Sall1	0.458994	-2.17868	11.2528	5.10602	1.59479e-22	1.07295	1.07295	5.10602	6.18196	0.890614	0.175042	0.960056	-1.04161	2.17384	2.08907	1	-0.0170528	3.15475	3.15475	2.15573	6.88642	4.10891e-32	0.948161	I	7.14506	None (not Male DKO-responsive)
Rtn4	0.466088	-2.14552	16.3382	7.53523	9.53204e-17	2.0471	2.0471	7.53523	17.2682	3.00263e-13	1.10564	4.72438	4.72438	2.03068	9.58118	9.35195e-29	1.12733	2.68221	2.68221	3.62809	9.85149	2.89767e-11	1.22021	II	8.72835	2_All_three_marks
Cyp2g1	0.468717	-2.13348	2.62067	1.2184	3.46932e-05	1.44913	1.44913	1.2184	1.93167	0.373781	0.508656	10.4802	10.4802	0.12911	1.33469	3.50079e-18	0.519924	10.6224	10.6224	0.278893	2.92118	2.01847e-13	1.21822	II	2.44787	None (not Male DKO-responsive)
Zbp1	0.468726	-2.13344	4.51752	2.12086	4.54805e-07	1.9231	1.9231	2.12086	4.52105	0.000124283	1.00147	1.70179	1.70179	0.785546	1.35134	0.0823784	0.235986	3.60659	3.60659	1.30981	4.80382	9.85794e-13	1.86516	I	3.18311	8_K4me1_only
Hexb	0.469861	-2.12829	11.6968	5.44723	8.07987e-11	1.43975	1.43975	5.44723	8.72781	0.00129133	0.524932	2.91811	2.91811	1.75896	5.03963	4.13969e-10	0.537606	3.01687	3.01687	2.02952	6.12261	6.65977e-10	0.701858	-	7.86132	None (not Male DKO-responsive)
Epsti1	0.471074	-2.12281	1.68493	0.790883	0.000775626	1.58756	1.58756	0.790883	1.38772	0.0851281	0.667568	1.48693	1.48693	0.240051	0.359289	0.496917	0.417509	2.49031	2.49031	0.247484	0.608813	0.0295896	1.299	I	0.525644	None (not Male DKO-responsive)
Gm12250	0.472444	-2.11665	1.55564	0.73645	0.000176028	1.96377	1.96377	0.73645	1.58372	0.01658	1.03428	1.16765	1.16765	0.770304	0.920361	1	0.0660942	1.40961	1.40961	0.835392	1.19416	0.249403	0.162686	I	3.04066	1_No marks
Pcp4l1	0.484795	-2.06273	8.00632	3.80268	4.1758e-10	1.19662	1.19662	3.80268	5.12627	0.437364	0.314867	10.1014	10.1014	5.53044	55.9749	1.70061e-33	4.49891	1.30934	1.30934	3.71564	5.0692	0.563555	0.103901	II	16.743	None (not Male DKO-responsive)
Cyp4a31	0.487251	-2.05233	6.04127	2.91142	5.44919e-06	1.06449	1.06449	2.91142	3.47493	1	0.180043	63.002	63.002	0.158261	10.1942	1.31309e-113	10.2889	5.98388	5.98388	0.424137	2.64997	6.87719e-24	3.13702	II	1.13367	None (not Male DKO-responsive)
Cyp39a1	0.488162	-2.0485	13.2167	6.35528	3.76498e-17	0.973662	-1.02705	6.35528	6.94701	1	0.0862398	2.71172	2.71172	0.674247	1.84057	6.55922e-09	0.29347	3.20686	3.20686	1.53561	4.93117	2.18246e-14	1.0908	-	4.64851	None (not Male DKO-responsive)
Klhl13	0.48974	-2.0419	2.69949	1.30275	1.09294e-10	2.50492	2.50492	1.30275	3.66424	3.03306e-18	1.69071	1.29369	1.29369	0.759999	0.980263	0.486337	0.185861	1.86814	1.86814	0.78521	1.48056	6.98512e-05	0.599497	-	1.9451	1_No marks
Cd274	0.489786	-2.04171	1.08309	0.523372	0.00581018	1.5527	1.5527	0.523372	0.894139	0.0550304	0.662421	2.50945	2.50945	0.563096	1.44338	0.000275773	1.16197	2.81313	2.81313	0.295028	0.846465	2.43078e-07	0.537646	II	1.32068	None (not Male DKO-responsive)
Papss2	0.492403	-2.03086	90.0294	43.8808	4.16128e-29	1.15677	1.15677	43.8808	56.8561	0.477523	0.281163	1.64869	1.64869	16.6128	27.307	0.00155981	0.267849	2.2213	2.2213	16.7727	37.5087	1.35271e-11	0.521444	-	56.5391	None (not Male DKO-responsive)
Gas6	0.493617	-2.02586	25.0621	12.2478	3.12536e-17	1.92903	1.92903	12.2478	26.4996	1.52535e-17	1.11218	1.80698	1.80698	8.59734	15.3051	0.134032	0.41707	5.7191	5.7191	7.55232	43.6877	7.85735e-49	2.1097	-	24.6805	7_K27ac_only
Cdkn1c	0.493766	-2.02525	1.55284	0.764352	0.00184436	2.0313	2.0313	0.764352	1.69409	0.00344056	1.17914	8.54678	8.54678	0.256225	2.17665	2.11115e-24	4.2249	2.83215	2.83215	0.319332	0.988856	0.000958286	1.71041	II	0.710774	1_No marks

## Sheet:  S2C Table
S2C Table - 8,021 liver-expressed genes that show stringently sex-independent expression (FPKM >1, EdgeR adjusted p-value (FDR) >0.1, |fold-change| < 1.2). Shown are the differential expression results obtained using EdgeR for the following comparisons: Male control (floxed)/ Female control (floxed) liver (columns C-G); E1/E2-KO-male/floxed male (columns H-L); E1/E2-KO-female /floxed female (colu…
		Control Males/Control Females					Male DKO/Male control					Female DKO / Female					Male DKO /Female DKO
Gene Symbol	Location	Ratio	Fold Change	FPKM females	FPKM males	Adjusted p value	Ratio	Fold Change	FPKM males	FPKM DKO males	Adjusted p value	Ratio	Fold Change	FPKM females	FPKM DKO females	Adjusted p value	Ratio	Fold Change	FPKM DKO females	FPKM DKO males	Adjusted p value
March1	chr8:68,142,423-68,995,536 chr8:68,910,199-68,995,536 chr8:68,141,938-68,995,536	1.03121	1.03121	170.286	173.661	1	0.867848	-1.15228	173.661	169.078	0.173351	0.890355	-1.12315	170.286	165.57	0.162395	1.00573	1.00573	165.57	169.078	1
March2	chr1:186,636,946-186,669,726	1.05906	1.05906	11.374	11.9144	1	0.831297	-1.20294	11.9144	11.1442	0.0999898	0.856083	-1.16811	11.374	10.6462	0.145757	1.02859	1.02859	10.6462	11.1442	1
March2	chr1:186,636,946-186,669,726	0.965163	-1.03609	180.783	172.571	1	0.78516	-1.27363	172.571	151.921	0.00751196	0.819223	-1.22067	180.783	161.773	0.00325358	0.925224	-1.08082	161.773	151.921	1
March5	chr19:37,282,034-37,298,947 chr19:37,282,034-37,292,705 chr19:37,282,034-37,295,566	1.12349	1.12349	15.1449	16.8228	0.334751	0.773179	-1.29336	16.8228	14.5806	0.0028375	0.86945	-1.15015	15.1449	14.3673	0.125648	0.999718	-1.00028	14.3673	14.5806	1
March6	chr15:31,385,653-31,460,792	0.964794	-1.03649	26.5994	25.3644	1	0.938304	-1.06575	25.3644	26.7092	0.93811	1.0001	1.0001	26.5994	29.0488	1	0.90586	-1.10392	29.0488	26.7092	0.827874
March6	chr2:60,047,992-60,086,442	1.00815	1.00815	6.73613	6.72931	1	1.11992	1.11992	6.72931	8.43094	0.473478	1.15726	1.15726	6.73613	8.51477	0.224348	0.976401	-1.02417	8.51477	8.43094	1
Sept2	chr1:95,375,637-95,406,309 chr1:95,375,569-95,406,309	0.948165	-1.05467	23.2337	21.7813	0.987133	0.925736	-1.08022	21.7813	22.6446	0.719416	0.937927	-1.06618	23.2337	23.8082	0.760832	0.936077	-1.06829	23.8082	22.6446	1
Sept4	chr11:87,391,890-87,404,041 chr11:87,394,562-87,404,041	0.885103	-1.12981	5.29435	4.65285	0.749029	1.23069	1.23069	4.65285	6.4421	0.196849	1.05697	1.05697	5.29435	6.1072	1	1.03073	1.03073	6.1072	6.4421	1
Sept5	chr16:18,621,903-18,630,031	1.19551	1.19551	0.254748	0.305755	1	2.55273	2.55273	0.305755	0.855496	0.00112839	4.16038	4.16038	0.254748	1.1609	2.34565e-07	0.73224	-1.36567	1.1609	0.855496	0.653767
Sept7	chr9:25,060,039-25,116,156	0.852591	-1.1729	15.7576	13.2787	0.13533	1.00544	1.00544	13.2787	15.0647	1	0.956405	-1.04558	15.7576	16.461	1	0.896346	-1.11564	16.461	15.0647	0.888317
Sept8	chr11:53,333,237-53,357,598	0.906053	-1.10369	1.4916	1.3402	1	1.07555	1.07555	1.3402	1.61888	1	1.20676	1.20676	1.4916	1.95769	0.303673	0.807386	-1.23857	1.95769	1.61888	0.365552
Sept9	chr11:117,193,028-117,223,639 chr11:117,193,626-117,223,639 chr11:117,127,559-117,223,639 chr11:117,060,974-117,223,639	0.924785	-1.08133	11.744	10.7311	0.863968	1.34304	1.34304	10.7311	16.2193	0.00609116	1.14635	1.14635	11.744	14.715	0.344488	1.0837	1.0837	14.715	16.2193	1
Sept10	chr10:58,626,859-58,684,595 chr10:58,604,374-58,684,595	0.960768	-1.04083	4.96519	4.7171	1	1.09091	1.09091	4.7171	5.75082	0.896805	0.977398	-1.02312	4.96519	5.30879	1	1.07316	1.07316	5.30879	5.75082	1
Sept11	chr5:93,522,482-93,603,984	0.849622	-1.17699	2.40894	2.01892	0.348431	1.39645	1.39645	2.01892	3.19975	0.00756902	1.32922	1.32922	2.40894	3.50411	0.00843629	0.891881	-1.12123	3.50411	3.19975	1
Sept15	chr3:144,233,390-144,260,640	1.12584	1.12584	78.9598	87.9132	0.26587	0.927557	-1.0781	87.9132	91.6471	0.791995	0.948015	-1.05484	78.9598	81.7611	0.891938	1.10168	1.10168	81.7611	91.6471	0.856671
0610005C13Rik	chr7:52,823,164-52,830,546	1.15984	1.15984	95.5012	109.584	0.159565	0.845237	-1.1831	109.584	103.89	0.108535	1.01281	1.01281	95.5012	105.664	1	0.968063	-1.03299	105.664	103.89	1
0610007P14Rik	chr12:87,156,404-87,165,495	0.85618	-1.16798	50.3394	42.6471	0.210786	0.995904	-1.00411	42.6471	47.5301	1	0.772232	-1.29495	50.3394	42.4468	0.00551852	1.105	1.105	42.4468	47.5301	1
0610009B22Rik	chr11:51,498,886-51,502,136	1.08356	1.08356	14.17	15.163	0.983377	0.940273	-1.06352	15.163	16.1241	1	1.02528	1.02528	14.17	15.8488	1	0.992957	-1.00709	15.8488	16.1241	1
0610009O20Rik	chr18:38,409,902-38,422,283	0.95063	-1.05193	12.3791	11.649	1	1.04457	1.04457	11.649	13.6263	1	1.06999	1.06999	12.3791	14.4794	0.836838	0.928427	-1.07709	14.4794	13.6263	1
0610010F05Rik	chr11:23,473,775-23,533,631	1.06988	1.06988	3.81598	4.04398	0.980959	0.804726	-1.24266	4.04398	3.66033	0.0374564	0.810175	-1.2343	3.81598	3.37948	0.0574438	1.06344	1.06344	3.37948	3.66033	1
0610010K14Rik	chr11:70,048,705-70,051,416	1.03688	1.03688	9.41584	9.68118	1	0.962969	-1.03845	9.68118	10.5119	1	0.929846	-1.07545	9.41584	9.64389	1	1.07579	1.07579	9.64389	10.5119	1
0610012G03Rik	chr16:31,947,136-31,948,607	0.997387	-1.00262	15.3533	15.1837	1	0.934432	-1.07017	15.1837	15.9518	0.937061	0.89812	-1.11344	15.3533	15.0627	0.481478	1.0382	1.0382	15.0627	15.9518	1
0610030E20Rik	chr6:72,297,310-72,303,154	1.04403	1.04403	8.79053	9.06417	1	1.15483	1.15483	9.06417	11.7846	0.262643	1.19527	1.19527	8.79053	11.4719	0.0635161	1.00914	1.00914	11.4719	11.7846	1
0610031O16Rik	chr3:137,873,680-137,902,627	1.1313	1.1313	21.6891	24.2953	0.439378	0.715957	-1.39673	24.2953	19.4098	0.00227381	0.517938	-1.93073	21.6891	12.3091	2.64362e-08	1.56232	1.56232	12.3091	19.4098	0.0111315
0610037L13Rik	chr4:107,562,503-107,570,407	0.989561	-1.01055	8.3533	8.20681	1	1.01953	1.01953	8.20681	9.40793	1	0.922245	-1.08431	8.3533	8.43406	0.924227	1.09378	1.09378	8.43406	9.40793	1
0610040B10Rik	chr5:144,090,986-144,094,383	0.851777	-1.17402	1.82074	1.54676	1	1.02578	1.02578	1.54676	1.78023	1	0.820195	-1.21922	1.82074	1.59199	1	1.06818	1.06818	1.59199	1.78023	1
0610040J01Rik	chr5:64,203,733-64,290,858	1.04927	1.04927	15.1953	15.7878	1	0.927708	-1.07793	15.7878	16.3825	0.817094	0.93352	-1.07121	15.1953	15.5014	0.839683	1.04328	1.04328	15.5014	16.3825	1
0610043K17Rik	chr4:101,026,387-101,071,790	1.16085	1.16085	1.42782	1.59855	1	0.806833	-1.23941	1.59855	1.3943	0.976966	0.987555	-1.0126	1.42782	1.52189	1	0.950743	-1.05181	1.52189	1.3943	1
1010001N08Rik	chr18:11,042,034-11,052,565 chr18:11,049,926-11,052,565	1.07662	1.07662	1.26885	1.3411	1	0.684237	-1.46148	1.3411	1.0181	0.342155	0.775423	-1.28962	1.26885	1.06613	0.753125	0.950707	-1.05185	1.06613	1.0181	1
1110001J03Rik	chr6:38,484,860-38,489,449	1.18499	1.18499	33.5339	39.2163	0.236106	0.932765	-1.07208	39.2163	40.8248	0.977027	1.06559	1.06559	33.5339	38.9304	1	1.03931	1.03931	38.9304	40.8248	1
1110004E09Rik	chr16:90,926,055-90,935,094	1.1704	1.1704	9.05053	10.4673	0.330342	0.669807	-1.49297	10.4673	7.8766	8.30206e-05	0.671161	-1.48995	9.05053	6.64222	0.000347364	1.16842	1.16842	6.64222	7.8766	0.732488
1110004F10Rik	chr7:123,236,893-123,248,724	1.06551	1.06551	22.1712	23.385	0.967999	0.988207	-1.01193	23.385	25.9779	1	1.0002	1.0002	22.1712	24.264	1	1.05298	1.05298	24.264	25.9779	1
1110007C09Rik	chr13:49,298,319-49,311,395	1.09286	1.09286	7.1968	7.85237	1	0.869049	-1.15068	7.85237	7.59127	0.74249	0.844728	-1.18381	7.1968	6.68705	0.552345	1.12442	1.12442	6.68705	7.59127	1
1110008F13Rik	chr2:156,688,857-156,699,298	1.17976	1.17976	37.1988	43.469	0.177969	0.763113	-1.31042	43.469	37.2024	0.00740849	0.883114	-1.13236	37.1988	35.8988	0.288726	1.01987	1.01987	35.8988	37.2024	1
1110008L16Rik	chr12:56,403,623-56,483,478	1.07984	1.07984	2.96666	3.17447	1	0.940678	-1.06306	3.17447	3.33067	1	0.946486	-1.05654	2.96666	3.05189	1	1.07496	1.07496	3.05189	3.33067	1
1110008P14Rik	chr2:32,234,620-32,237,435	1.19757	1.19757	13.5263	15.9738	0.334136	0.817501	-1.22324	15.9738	14.8715	0.308854	1.01913	1.01913	13.5263	15.0666	1	0.958859	-1.04291	15.0666	14.8715	1
1110012L19Rik	chrX:67,639,087-67,642,591	0.948763	-1.054	8.2227	7.72436	1	1.00055	1.00055	7.72436	8.61491	1	1.05533	1.05533	8.2227	9.52034	1	0.900728	-1.11021	9.52034	8.61491	1
1110019D14Rik	chr6:13,821,568-13,846,421	1.15025	1.15025	0.981721	1.10321	1	1.11229	1.11229	1.10321	1.40408	1	1.03101	1.03101	0.981721	1.11126	1	1.24154	1.24154	1.11126	1.40408	0.998651
1110032A03Rik	chr9:50,570,932-50,576,257	0.939525	-1.06437	11.758	10.8905	1	0.963206	-1.0382	10.8905	11.7635	1	0.866263	-1.15438	11.758	11.0979	0.266297	1.04507	1.04507	11.0979	11.7635	1
1110034G24Rik	chr2:132,516,018-132,576,791	1.17673	1.17673	3.05573	3.56259	0.723565	0.899903	-1.11123	3.56259	3.58149	0.928538	1.07165	1.07165	3.05573	3.5579	1	0.989488	-1.01062	3.5579	3.58149	1
1110037F02Rik	chr4:11,413,104-11,478,290	0.932699	-1.07216	3.32684	3.06311	0.991275	1.14493	1.14493	3.06311	3.92782	0.370491	1.13096	1.13096	3.32684	4.1048	0.307629	0.944963	-1.05824	4.1048	3.92782	1
1110054M08Rik	chr16:24,392,641-24,393,741	1.06118	1.06118	7.7397	8.12663	1	0.793328	-1.26051	8.12663	7.28798	0.149467	0.99934	-1.00066	7.7397	8.4706	1	0.843405	-1.18567	8.4706	7.28798	0.777784
1110058L19Rik	chr1:24,002,777-24,012,479	0.990637	-1.00945	18.6218	18.2648	1	0.825783	-1.21097	18.2648	16.8301	0.192825	0.85353	-1.17161	18.6218	17.3375	0.265283	0.959738	-1.04195	17.3375	16.8301	1
1110059E24Rik	chr19:21,671,802-21,727,281	1.13994	1.13994	10.142	11.4556	0.482933	0.839622	-1.19101	11.4556	10.745	0.151602	0.782777	-1.2775	10.142	8.67246	0.028713	1.22368	1.22368	8.67246	10.745	0.207339
1190002N15Rik	chr9:94,418,282-94,438,500	1.19127	1.19127	7.58418	8.95967	0.254543	1.09925	1.09925	8.95967	11.0263	0.736086	1.04609	1.04609	7.58418	8.67045	1	1.25243	1.25243	8.67045	11.0263	0.090797
1190007I07Rik	chr10:82,082,595-82,085,973	1.07792	1.07792	7.35018	7.84307	1	0.945136	-1.05805	7.84307	8.31875	1	0.989798	-1.01031	7.35018	8.01463	1	1.02931	1.02931	8.01463	8.31875	1
1200014J11Rik	chr11:72,861,368-72,897,081	1.11466	1.11466	2.4839	2.7358	0.671705	0.903917	-1.1063	2.7358	2.79395	0.691192	0.95528	-1.04681	2.4839	2.59774	1	1.05437	1.05437	2.59774	2.79395	1
1300002E11Rik	chr16:21,794,419-21,809,112 chr16:21,794,419-21,806,198	0.96349	-1.03789	2.28899	2.1821	1	1.07105	1.07105	2.1821	2.64642	1	1.01534	1.01534	2.28899	2.55101	1	1.01654	1.01654	2.55101	2.64642	1
1300017J02Rik	chr9:103,152,859-103,190,627	1.13425	1.13425	221.211	248.194	0.166151	0.763496	-1.30977	248.194	212.579	0.000877732	0.838118	-1.19315	221.211	202.536	0.0242574	1.03341	1.03341	202.536	212.579	1
1500011K16Rik	chr2:127,617,113-127,618,224	0.984882	-1.01535	10.9228	10.5692	1	1.027	1.027	10.5692	12.1841	1	1.12252	1.12252	10.9228	13.3976	0.627601	0.902514	-1.10802	13.3976	12.1841	1
1500012F01Rik	chr2:166,888,433-166,891,362	1.057	1.057	8.40283	8.81217	1	1.12738	1.12738	8.81217	11.1475	0.7932	1.21453	1.21453	8.40283	11.027	0.44315	0.98166	-1.01868	11.027	11.1475	1
1500017E21Rik	chr19:36,693,907-36,763,969	1.05486	1.05486	6.89455	7.16348	1	1.38725	1.38725	7.16348	11.2277	0.00727896	1.30074	1.30074	6.89455	9.79779	0.0597185	1.12465	1.12465	9.79779	11.2277	1
1600002K03Rik	chr10:79,635,688-79,637,864	0.909219	-1.09984	3.60931	3.20265	1	1.02232	1.02232	3.20265	3.70643	1	0.860095	-1.16266	3.60931	3.40425	0.978086	1.08211	1.08211	3.40425	3.70643	1
1600012H06Rik	chr17:15,080,188-15,082,944	0.930006	-1.07526	9.0394	8.28912	0.893696	0.931095	-1.074	8.28912	8.66395	0.88627	0.912004	-1.09649	9.0394	8.9949	0.587477	0.949824	-1.05283	8.9949	8.66395	1
1600014C10Rik	chr7:38,968,805-38,982,584 chr7:38,968,235-38,982,584	1.06531	1.06531	48.5835	51.2037	0.89431	1.01485	1.01485	51.2037	58.27	1	1.09957	1.09957	48.5835	58.357	0.368124	0.983325	-1.01696	58.357	58.27	1
1600020E01Rik	chr6:86,477,394-86,514,443 chr6:86,477,323-86,514,443	0.98756	-1.0126	5.70176	5.58884	1	0.694322	-1.44025	5.58884	4.35598	0.076712	0.678012	-1.4749	5.70176	4.21911	0.0418381	1.01205	1.01205	4.21911	4.35598	1
1700001L05Rik	chr15:83,184,276-83,197,727	1.08381	1.08381	2.78544	2.99064	1	0.768489	-1.30125	2.99064	2.56766	0.0539517	0.989312	-1.0108	2.78544	2.9996	1	0.842836	-1.18647	2.9996	2.56766	0.518947
1700007J10Rik	chr11:59,539,418-59,553,656	0.986371	-1.01382	0.877168	0.861713	1	1.13565	1.13565	0.861713	1.11199	1	0.867394	-1.15288	0.877168	0.830069	1	1.29335	1.29335	0.830069	1.11199	1
1700012D01Rik	chr10:127,104,178-127,105,907	0.93106	-1.07404	2.20071	2.01861	1	0.772342	-1.29476	2.01861	1.81901	0.735944	0.582484	-1.71678	2.20071	1.40405	0.121954	1.23573	1.23573	1.40405	1.81901	1
1700019G17Rik	chr6:85,849,043-85,854,932 chr6:85,849,044-85,852,527	0.976533	-1.02403	2.47266	2.39271	1	0.979158	-1.02129	2.39271	2.61373	1	0.809281	-1.23567	2.47266	2.17768	0.199319	1.18223	1.18223	2.17768	2.61373	0.67942
1700020I14Rik	chr2:119,420,031-119,426,480	0.946584	-1.05643	14.2041	13.3048	1	0.994123	-1.00591	13.3048	14.7932	1	0.996896	-1.00311	14.2041	15.4655	1	0.944346	-1.05893	15.4655	14.7932	1
1700021F05Rik	chr10:43,244,926-43,260,800	1.11581	1.11581	11.7472	12.9178	0.779203	1.01565	1.01565	12.9178	14.6934	1	1.06169	1.06169	11.7472	13.5949	1	1.06813	1.06813	13.5949	14.6934	1
1700021K19Rik	chr16:32,821,787-32,868,452	0.958561	-1.04323	3.79293	3.60341	1	1.02462	1.02462	3.60341	4.16649	1	1.0135	1.0135	3.79293	4.21099	1	0.969624	-1.03133	4.21099	4.16649	1
1700052N19Rik	chr10:5,891,400-5,913,936	0.986156	-1.01404	5.53176	5.40342	1	0.919334	-1.08774	5.40342	5.60006	0.924935	0.857629	-1.16601	5.53176	5.18447	0.344488	1.05825	1.05825	5.18447	5.60006	1
1700096K18Rik	chr5:25,035,835-25,037,284	0.906166	-1.10355	0.965479	0.855819	1	1.34438	1.34438	0.855819	1.30442	0.414321	0.756937	-1.32111	0.965479	0.793956	0.654228	1.61033	1.61033	0.793956	1.30442	0.258783
1810008I18Rik	chr7:72,948,937-72,951,109	0.985793	-1.01441	79.028	77.2491	1	0.923158	-1.08324	77.2491	79.6459	0.883459	0.576551	-1.73445	79.028	49.8394	1.06638e-08	1.57957	1.57957	49.8394	79.6459	5.02251e-05
1810011O10Rik	chr8:25,548,087-25,549,418	0.839205	-1.1916	28.3032	23.4839	0.590848	0.66384	-1.50639	23.4839	17.3869	0.0805344	0.688897	-1.4516	28.3032	21.3074	0.00772695	0.809702	-1.23502	21.3074	17.3869	0.85476
1810014B01Rik	chr10:86,148,271-86,152,699	1.06146	1.06146	1.14156	1.2054	1	0.661401	-1.51194	1.2054	0.868397	0.132358	0.753664	-1.32685	1.14156	0.9469	0.555252	0.93185	-1.07313	0.9469	0.868397	1
1810019D21Rik	chr8:108,659,299-108,662,622	1.00793	1.00793	13.2962	13.2616	1	0.832932	-1.20058	13.2616	12.4935	0.272481	0.785161	-1.27362	13.2962	11.4445	0.0214212	1.06854	1.06854	11.4445	12.4935	1
1810022K09Rik	chr3:14,606,288-14,611,256	1.0358	1.0358	25.778	26.2681	1	0.984739	-1.0155	26.2681	29.0338	1	1.01392	1.01392	25.778	28.5374	1	1.00622	1.00622	28.5374	29.0338	1
1810026B05Rik	chr7:80,684,683-80,703,281	0.942233	-1.06131	0.982888	0.910078	1	1.06489	1.06489	0.910078	1.10111	1	0.931075	-1.07403	0.982888	0.995005	1	1.0776	1.0776	0.995005	1.10111	1
1810026J23Rik	chr9:21,397,165-21,400,414	1.10712	1.10712	13.1594	14.3884	0.552293	0.757462	-1.3202	14.3884	12.2753	0.00421965	0.890787	-1.1226	13.1594	12.8068	0.345035	0.941433	-1.06221	12.8068	12.2753	1
1810030O07Rik	chrX:12,232,009-12,250,672	1.01974	1.01974	2.71229	2.72919	1	1.1463	1.1463	2.72919	3.51431	0.510696	1.13609	1.13609	2.71229	3.34678	0.799398	1.02877	1.02877	3.34678	3.51431	1
1810032O08Rik	chr11:116,532,973-116,537,112	0.9697	-1.03125	1.16075	1.11926	1	1.10594	1.10594	1.11926	1.35131	1	1.0227	1.0227	1.16075	1.27963	1	1.05242	1.05242	1.27963	1.35131	1
1810037I17Rik	chr3:122,627,314-122,629,112	1.01341	1.01341	13.1509	13.1534	1	0.895021	-1.11729	13.1534	13.1717	0.546415	0.907942	-1.10139	13.1509	13.0271	0.775771	0.999091	-1.00091	13.0271	13.1717	1
1810043G02Rik	chr10:77,441,394-77,448,183	1.07435	1.07435	2.92868	3.13431	1	0.896416	-1.11555	3.13431	3.12127	0.881879	0.968552	-1.03247	2.92868	3.07579	1	0.994588	-1.00544	3.07579	3.12127	1
1810043H04Rik	chr11:119,960,247-119,961,738	0.973631	-1.02708	20.0368	19.3158	1	0.949219	-1.0535	19.3158	20.5424	1	0.954964	-1.04716	20.0368	21.0437	1	0.967727	-1.03335	21.0437	20.5424	1
1810046K07Rik	chr9:51,097,790-51,137,022	0.850206	-1.17619	1.29242	1.07321	1	1.48625	1.48625	1.07321	1.75527	0.261309	1.12615	1.12615	1.29242	1.61452	1	1.11596	1.11596	1.61452	1.75527	1
2010003K11Rik	chr19:4,496,787-4,498,583	0.958078	-1.04376	6.48644	6.10169	1	1.67834	1.67834	6.10169	11.4333	4.12061e-05	1.73307	1.73307	6.48644	12.1958	3.38965e-05	0.929981	-1.07529	12.1958	11.4333	1
2010107E04Rik	chr12:113,199,586-113,205,188	1.0609	1.0609	140.534	147.597	0.962176	1.0113	1.0113	147.597	167.464	1	1.0505	1.0505	140.534	161.377	0.990857	1.02167	1.02167	161.377	167.464	1
2010107G23Rik	chr10:61,570,403-61,573,761	0.90163	-1.1091	0.861713	0.753067	1	2.14344	2.14344	0.753067	1.85037	0.000170673	2.16514	2.16514	0.861713	2.05798	7.78011e-05	0.892334	-1.12066	2.05798	1.85037	1
2010111I01Rik	chr13:63,341,337-63,427,404 chr13:63,341,337-63,404,185 chr13:63,066,252-63,404,185	0.930755	-1.0744	2.82841	2.60412	0.873287	0.915337	-1.09249	2.60412	2.66302	0.678128	0.904712	-1.10532	2.82841	2.79676	0.515378	0.942038	-1.06153	2.79676	2.66302	1
2010320M18Rik	chr8:73,300,760-73,301,505	1.07728	1.07728	4.81392	5.1369	1	0.859326	-1.1637	5.1369	4.85547	0.716937	1.09032	1.09032	4.81392	5.65893	1	0.850229	-1.17615	5.65893	4.85547	1
2210015D19Rik	chr11:5,662,152-5,684,713	0.9412	-1.06247	5.24358	4.88645	1	0.712514	-1.40348	4.88645	3.93569	0.0111832	0.670835	-1.49068	5.24358	3.84863	0.0052086	1.00022	1.00022	3.84863	3.93569	1
2210016F16Rik	chr13:58,481,406-58,486,586	1.00981	1.00981	7.58791	7.56351	1	1.0161	1.0161	7.56351	8.62272	1	1.02598	1.02598	7.58791	8.49049	1	1.00073	1.00073	8.49049	8.62272	1
2210016L21Rik	chr5:115,392,210-115,398,549	0.892605	-1.12032	7.00141	6.15911	0.871437	1.07595	1.07595	6.15911	7.47216	0.991108	1.03015	1.03015	7.00141	7.91302	1	0.934226	-1.0704	7.91302	7.47216	1
2210018M11Rik	chr7:105,739,115-105,805,079	1.16191	1.16191	2.29423	2.63026	0.457734	1.01101	1.01101	2.63026	2.98732	1	1.00694	1.00694	2.29423	2.50337	1	1.16793	1.16793	2.50337	2.98732	0.697288
2210039B01Rik	chr12:74,649,469-74,652,973	0.976189	-1.02439	3.10818	2.99617	1	1.14904	1.14904	2.99617	3.8121	0.835688	1.24305	1.24305	3.10818	4.20759	0.653004	0.901699	-1.10902	4.20759	3.8121	1
2210407C18Rik	chr11:58,421,707-58,426,994	0.909694	-1.09927	0.0275907	0.0269065	1	8.20347	8.20347	0.0269065	0.268243	0.0666966	48.4456	48.4456	0.0275907	2.00365	5.7911e-16	0.149463	-6.69061	2.00365	0.268243	4.83676e-10
2210408F21Rik	chr6:31,170,350-31,287,394	1.13979	1.13979	6.45186	7.25805	0.671968	0.798082	-1.253	7.25805	6.43321	0.128611	0.983629	-1.01664	6.45186	6.88417	1	0.92414	-1.08209	6.88417	6.43321	1
2210417A02Rik	chr5:149,553,415-149,554,715	0.900531	-1.11046	1.79552	1.63365	1	0.544606	-1.83619	1.63365	0.965805	0.133717	0.754781	-1.32489	1.79552	1.45734	0.799629	0.651669	-1.53452	1.45734	0.965805	0.795592
2300009A05Rik	chr9:63,242,253-63,247,051	1.19853	1.19853	12.882	15.2996	0.384964	0.870821	-1.14834	15.2996	14.9225	0.572689	0.988715	-1.01141	12.882	13.8849	1	1.05745	1.05745	13.8849	14.9225	1
2310003H01Rik	chr11:120,230,875-120,240,060	1.09125	1.09125	2.5711	2.77659	0.98869	0.97008	-1.03084	2.77659	2.99436	1	1.00594	1.00594	2.5711	2.81756	1	1.05279	1.05279	2.81756	2.99436	1
2310009A05Rik	chr9:72,887,524-72,890,582	1.08351	1.08351	9.82325	10.5783	1	0.908275	-1.10099	10.5783	10.7814	0.934085	0.8994	-1.11185	9.82325	9.66998	1	1.0948	1.0948	9.66998	10.7814	1
2310010J17Rik	chr7:97,273,345-97,278,446 chr7:97,273,345-97,277,984	1.17937	1.17937	3.15639	3.72193	1	0.787205	-1.27032	3.72193	3.27033	0.647413	1.23047	1.23047	3.15639	4.26903	0.771015	0.753763	-1.32668	4.26903	3.27033	0.765067
2310011J03Rik	chr10:79,780,999-79,783,293	1.03573	1.03573	6.77444	6.96913	1	1.175	1.175	6.96913	9.1283	0.289696	1.21951	1.21951	6.77444	8.99313	0.1669	0.998687	-1.00131	8.99313	9.1283	1
2310015A10Rik	chr12:81,221,532-81,233,831	0.902352	-1.10821	0.807408	0.710031	1	1.32637	1.32637	0.710031	1.05146	0.270537	1.08596	1.08596	0.807408	0.943478	1	1.10324	1.10324	0.943478	1.05146	1
2310022A10Rik	chr7:28,338,308-28,367,117 chr7:28,345,494-28,367,117	1.08481	1.08481	1.78934	1.93677	1	0.835241	-1.19726	1.93677	1.78542	0.430002	0.98641	-1.01378	1.78934	1.9431	1	0.919571	-1.08746	1.9431	1.78542	1
2310022B05Rik	chr8:127,159,655-127,187,269	0.935898	-1.06849	4.77397	4.4046	1	1.3284	1.3284	4.4046	6.60169	0.0485124	1.2367	1.2367	4.77397	6.46138	0.0349606	1.00457	1.00457	6.46138	6.60169	1
2310030G06Rik	chr9:50,547,795-50,554,626	0.898661	-1.11277	8.52441	7.54646	0.790997	1.12607	1.12607	7.54646	9.63511	0.637353	0.8199	-1.21966	8.52441	7.62268	0.192348	1.23439	1.23439	7.62268	9.63511	0.391436
2310033P09Rik	chr11:59,021,862-59,024,236	1.02057	1.02057	4.2092	4.19751	1	1.04903	1.04903	4.19751	5.03274	1	1.20639	1.20639	4.2092	5.51256	0.407376	0.885756	-1.12898	5.51256	5.03274	1
2310035C23Rik	chr1:107,560,437-107,651,708	0.974396	-1.02628	3.53296	3.40035	1	1.05986	1.05986	3.40035	4.05803	0.986641	1.02276	1.02276	3.53296	3.939	1	1.01055	1.01055	3.939	4.05803	1
2310036O22Rik	chr8:87,550,731-87,554,185	1.15336	1.15336	34.1763	38.979	0.206346	0.784677	-1.27441	38.979	34.3713	0.0125319	0.947616	-1.05528	34.1763	35.4082	0.992205	0.955161	-1.04694	35.4082	34.3713	1
2310039H08Rik	chr17:46,909,583-46,910,356	0.993373	-1.00667	26.3361	25.9298	1	1.06963	1.06963	25.9298	30.9577	0.986641	0.937762	-1.06637	26.3361	27.0659	1	1.13327	1.13327	27.0659	30.9577	0.801173
2310045N01Rik	chr8:72,663,611-72,671,159	0.961491	-1.04005	15.0098	14.3422	1	1.04829	1.04829	14.3422	16.8949	1	0.999682	-1.00032	15.0098	16.4774	1	1.00827	1.00827	16.4774	16.8949	1
2310047M10Rik	chr11:68,873,276-68,875,078	1.19618	1.19618	3.83576	4.53284	0.334005	0.772185	-1.29503	4.53284	3.92118	0.0519607	0.904582	-1.10548	3.83576	3.80129	0.913966	1.02137	1.02137	3.80129	3.92118	1
2310057M21Rik	chr7:138,486,231-138,506,212	1.18617	1.18617	0.86255	0.999149	0.98042	0.91838	-1.08887	0.999149	1.05626	1	1.09172	1.09172	0.86255	1.02586	1	0.997416	-1.00259	1.02586	1.05626	1
2310061J03Rik	chr16:55,973,380-55,974,730	1.04494	1.04494	1.4757	1.51701	1	0.94256	-1.06094	1.51701	1.62545	1	0.980683	-1.0197	1.4757	1.57265	1	1.005	1.005	1.57265	1.62545	1
2310067B10Rik	chr11:115,626,746-115,660,347	0.865333	-1.15562	8.56681	7.33052	0.233523	1.18433	1.18433	7.33052	9.75192	0.158962	1.09452	1.09452	8.56681	10.2323	0.593147	0.937277	-1.06692	10.2323	9.75192	1
2410002F23Rik	chr7:51,502,091-51,507,689	0.940477	-1.06329	4.99677	4.6515	1	1.18402	1.18402	4.6515	6.15059	0.28229	0.939136	-1.06481	4.99677	5.10357	1	1.18417	1.18417	5.10357	6.15059	0.776194
2410004B18Rik	chr3:145,600,995-145,607,239	1.19623	1.19623	3.74141	4.39573	0.73063	0.923255	-1.08312	4.39573	4.54544	1	1.28821	1.28821	3.74141	5.18982	0.376788	0.857037	-1.16681	5.18982	4.54544	1
2410004N09Rik	chr18:33,954,545-33,955,643	0.979816	-1.0206	9.03007	8.76864	1	0.991868	-1.0082	8.76864	9.8494	1	1.25959	1.25959	9.03007	12.3228	0.404653	0.774572	-1.29103	12.3228	9.8494	0.56197
2410006H16Rik	chr11:62,416,378-62,418,308	1.05327	1.05327	14.388	14.9354	1	1.00316	1.00316	14.9354	16.8566	1	1.1516	1.1516	14.388	18.0053	0.61499	0.917305	-1.09015	18.0053	16.8566	1
2410015M20Rik	chr17:56,746,874-56,749,194	1.12362	1.12362	62.8465	69.9153	0.342891	0.885836	-1.12888	69.9153	69.5039	0.333462	0.955717	-1.04634	62.8465	65.6971	1	1.04166	1.04166	65.6971	69.5039	1
2410016O06Rik	chr12:85,291,557-85,293,903	0.842819	-1.18649	2.50608	2.10095	0.598761	1.07044	1.07044	2.10095	2.53129	1	1.02952	1.02952	2.50608	2.81873	1	0.876495	-1.14091	2.81873	2.53129	1
2410127L17Rik	chr19:18,745,269-18,779,282	1.05494	1.05494	7.68325	8.03482	1	0.863463	-1.15813	8.03482	7.75008	0.33073	0.939699	-1.06417	7.68325	7.90244	1	0.970358	-1.03055	7.90244	7.75008	1
2410131K14Rik	chr5:118,695,235-118,713,123	0.941111	-1.06257	2.84322	2.63355	1	0.950972	-1.05156	2.63355	2.78147	1	0.99003	-1.01007	2.84322	3.08607	1	0.90119	-1.10964	3.08607	2.78147	1
2510003E04Rik	chr10:62,021,217-62,041,205	1.00002	1.00002	5.30485	5.24104	1	0.998534	-1.00147	5.24104	5.86022	1	1.12722	1.12722	5.30485	6.51654	0.509348	0.886593	-1.12791	6.51654	5.86022	0.799375
2510039O18Rik	chr4:147,315,003-147,321,423	1.01496	1.01496	12.5112	12.5627	1	0.928553	-1.07694	12.5627	13.0452	0.812964	0.994928	-1.0051	12.5112	13.591	1	0.947861	-1.05501	13.591	13.0452	1
2610001J05Rik	chr6:13,819,073-13,821,483	0.933908	-1.07077	5.98811	5.51183	1	1.15076	1.15076	5.51183	7.12824	0.401837	1.12989	1.12989	5.98811	7.34715	0.619565	0.952049	-1.05037	7.34715	7.12824	1
2610002J02Rik	chr4:154,624,074-154,630,796	1.07383	1.07383	4.71782	5.04201	1	0.984525	-1.01572	5.04201	5.55921	1	1.11462	1.11462	4.71782	5.75616	0.844193	0.948358	-1.05445	5.75616	5.55921	1
2610002M06Rik	chrX:104,978,090-105,011,673	0.926365	-1.07949	3.70061	3.38873	0.873491	1.02797	1.02797	3.38873	3.90196	1	1.05347	1.05347	3.70061	4.27459	1	0.903446	-1.10687	4.27459	3.90196	0.891254
2610005L07Rik	chr8:19,981,359-20,020,392	0.994798	-1.00523	3.02655	2.96671	1	0.986337	-1.01385	2.96671	3.28685	1	1.04624	1.04624	3.02655	3.45141	1	0.938228	-1.06584	3.45141	3.28685	1
2610015P09Rik	chr16:43,890,014-43,964,427	0.947999	-1.05485	1.19475	1.1362	1	1.20784	1.20784	1.1362	1.50825	0.619843	1.28866	1.28866	1.19475	1.70076	0.22285	0.890077	-1.1235	1.70076	1.50825	1
2610020H08Rik	chr7:126,937,643-126,992,452 chr7:126,937,700-126,992,455	0.915241	-1.09261	1.2952	1.18991	1	1.07059	1.07059	1.18991	1.40195	1	1.24114	1.24114	1.2952	1.78404	0.486845	0.789503	-1.26662	1.78404	1.40195	0.641985
2610034B18Rik	chr7:87,070,244-87,080,150	0.957058	-1.04487	2.8104	2.67682	1	0.984652	-1.01559	2.67682	2.97444	1	0.917971	-1.08936	2.8104	2.79036	1	1.02918	1.02918	2.79036	2.97444	1
2610044O15Rik8	chr17:95,213,816-95,234,160	1.04674	1.04674	1.20803	1.26134	1	0.883476	-1.13189	1.26134	1.24665	1	0.797063	-1.25461	1.20803	1.04692	0.765719	1.16156	1.16156	1.04692	1.24665	1
2610206C17Rik	chr7:91,838,149-91,925,059	1.18966	1.18966	0.671054	0.780789	1	0.798403	-1.2525	0.780789	0.696016	0.744477	1.54652	1.54652	0.671054	1.1193	0.215819	0.614481	-1.62739	1.1193	0.696016	0.212546
2610301B20Rik	chr4:10,801,644-10,826,570	0.9427	-1.06078	2.25249	2.09646	1	1.12641	1.12641	2.09646	2.67671	0.926537	0.904714	-1.10532	2.25249	2.2147	1	1.17503	1.17503	2.2147	2.67671	1
2610507B11Rik	chr11:78,075,255-78,104,127	0.997516	-1.00249	29.6642	29.2562	1	0.915588	-1.09219	29.2562	30.0707	0.596834	0.856626	-1.16737	29.6642	27.7542	0.0287879	1.06661	1.06661	27.7542	30.0707	1
2610507I01Rik	chr11:59,011,294-59,015,933	1.18433	1.18433	6.61898	7.73555	0.326159	0.874719	-1.14322	7.73555	7.61138	0.46468	1.19976	1.19976	6.61898	8.69415	0.236641	0.863507	-1.15807	8.69415	7.61138	0.695103
2610528J11Rik	chr4:118,199,879-118,202,822	0.892984	-1.11984	7.93952	6.97625	1	1.42838	1.42838	6.97625	11.3005	0.0195064	1.11877	1.11877	7.93952	9.75174	0.952809	1.14301	1.14301	9.75174	11.3005	1
2700029M09Rik	chr8:63,369,247-63,386,369	0.959808	-1.04188	3.63163	3.44189	1	1.10615	1.10615	3.44189	4.2897	0.927519	1.12984	1.12984	3.63163	4.45969	0.889318	0.940336	-1.06345	4.45969	4.2897	1
2700060E02Rik	chr14:20,630,623-20,643,045	1.06334	1.06334	31.104	32.6771	0.962566	0.918282	-1.08899	32.6771	33.7155	0.691797	0.910924	-1.09779	31.104	30.9782	0.515325	1.07185	1.07185	30.9782	33.7155	1
2700062C07Rik	chr18:24,629,371-24,636,268	1.07587	1.07587	3.96055	4.20174	1	0.945085	-1.05811	4.20174	4.47878	1	1.01277	1.01277	3.96055	4.36985	1	1.00422	1.00422	4.36985	4.47878	1
2700081O15Rik	chr19:7,492,114-7,500,394	0.999265	-1.00074	1.03608	1.01966	1	1.41693	1.41693	1.01966	1.60735	0.0275021	1.45753	1.45753	1.03608	1.63672	0.0643325	0.969125	-1.03186	1.63672	1.60735	1
2700089E24Rik	chr6:133,055,256-133,060,917 chr6:133,055,256-133,057,768	0.970248	-1.03066	23.7651	22.8159	1	0.882827	-1.13273	22.8159	22.5674	0.33126	0.852189	-1.17345	23.7651	22.1163	0.0511737	1.00556	1.00556	22.1163	22.5674	1
2810001G20Rik	chr11:63,892,985-63,896,761	0.876951	-1.14031	1.35427	1.17486	1	1.35673	1.35673	1.17486	1.71334	0.714851	0.973502	-1.02722	1.35427	1.43261	1	1.22601	1.22601	1.43261	1.71334	1
2810004N23Rik	chr8:127,363,254-127,386,929	1.09317	1.09317	14.2422	15.3968	0.786675	0.811206	-1.23273	15.3968	13.9342	0.0684682	0.866938	-1.15349	14.2422	13.4395	0.259268	1.02491	1.02491	13.4395	13.9342	1
2810006K23Rik	chr5:124,778,097-124,790,130 chr5:124,778,097-124,791,861	0.884396	-1.13071	2.87118	2.51391	0.747844	1.12023	1.12023	2.51391	3.15911	0.690417	0.917272	-1.09019	2.87118	2.89022	1	1.08028	1.08028	2.89022	3.15911	1
2810008D09Rik	chr11:116,938,096-116,940,269	0.998775	-1.00123	7.05666	6.98252	1	0.868352	-1.15161	6.98252	6.78022	0.727897	0.875434	-1.14229	7.05666	6.70389	0.89019	0.990335	-1.00976	6.70389	6.78022	1
2810013P06Rik	chr8:125,566,474-125,568,502	1.08738	1.08738	2.6144	2.80434	1	0.914506	-1.09349	2.80434	2.86691	1	1.03329	1.03329	2.6144	2.96312	1	0.959853	-1.04183	2.96312	2.86691	1
2810025M15Rik	chr1:159,342,482-159,350,367	0.945899	-1.0572	3.10272	2.90832	1	1.13555	1.13555	2.90832	3.68726	0.87604	1.11374	1.11374	3.10272	3.77854	1	0.965143	-1.03612	3.77854	3.68726	1
2810403A07Rik	chr3:88,489,715-88,516,855	1.05641	1.05641	14.5819	15.2386	1	0.859543	-1.16341	15.2386	14.7186	0.181351	0.863723	-1.15778	14.5819	13.7554	0.120636	1.05184	1.05184	13.7554	14.7186	1
2810428I15Rik	chr8:73,028,194-73,030,638	0.983465	-1.01681	27.6761	26.9546	1	0.905789	-1.10401	26.9546	27.4009	0.614884	0.861244	-1.16111	27.6761	26.0948	0.321577	1.0348	1.0348	26.0948	27.4009	1
2900026A02Rik	chr5:113,515,342-113,592,333	1.03224	1.03224	16.6127	16.9539	1	1.07142	1.07142	16.9539	20.3935	0.872729	1.10165	1.10165	16.6127	19.9987	0.560267	1.00366	1.00366	19.9987	20.3935	1
2900076A07Rik	chr7:88,668,435-88,676,384	1.00245	1.00245	1.7831	1.75509	1	0.922864	-1.08358	1.75509	1.80072	1	1.20562	1.20562	1.7831	2.32642	0.92542	0.767978	-1.30212	2.32642	1.80072	0.832378
2900097C17Rik	chr2:156,213,798-156,218,715	1.08034	1.08034	24.73	26.4211	0.663437	1.03733	1.03733	26.4211	30.7698	1	1.0219	1.0219	24.73	27.606	1	1.09706	1.09706	27.606	30.7698	0.837218
3000002C10Rik	chr9:109,732,667-109,733,945	1.03835	1.03835	0.614145	0.626989	1	1.37713	1.37713	0.626989	0.94087	0.716439	1.49817	1.49817	0.614145	1.02144	0.52322	0.94665	-1.05636	1.02144	0.94087	1
3010026O09Rik	chr11:49,988,352-50,013,617	0.98122	-1.01914	3.23921	3.15863	1	1.84089	1.84089	3.15863	6.63967	0.000620707	1.51383	1.51383	3.23921	5.38791	0.0615598	1.19344	1.19344	5.38791	6.63967	0.928157
3110002H16Rik	chr18:12,327,238-12,348,478	1.19596	1.19596	7.63698	9.02889	0.180184	0.902747	-1.10773	9.02889	9.113	0.561609	1.07927	1.07927	7.63698	8.97692	0.913966	1.00115	1.00115	8.97692	9.113	1
3110040N11Rik	chr7:88,927,072-88,934,339	1.15878	1.15878	7.83153	8.96578	0.614018	0.773212	-1.29331	8.96578	7.77013	0.088394	0.906522	-1.10312	7.83153	7.7666	0.928119	0.988807	-1.01132	7.7666	7.77013	1
3110057O12Rik	chr3:40,698,198-40,740,229	1.03781	1.03781	6.78284	6.95345	1	0.964991	-1.03628	6.95345	7.57795	1	0.971459	-1.02938	6.78284	7.20869	1	1.03157	1.03157	7.20869	7.57795	1
3830406C13Rik	chr14:13,116,716-13,135,745	0.850768	-1.17541	4.59587	3.85359	0.32703	1.29066	1.29066	3.85359	5.60516	0.0254226	1.17393	1.17393	4.59587	5.8799	0.252677	0.935624	-1.06881	5.8799	5.60516	1
4833411C07Rik	chr8:10,899,921-10,902,334	0.947445	-1.05547	6.75719	6.29346	1	2.14955	2.14955	6.29346	15.2397	4.16982e-14	1.82465	1.82465	6.75719	13.4699	0.000134159	1.12244	1.12244	13.4699	15.2397	0.997802
4833418N02Rik	chr17:87,674,225-87,682,154	0.861671	-1.16054	2.65738	2.27455	0.870775	0.563706	-1.77397	2.27455	1.42304	0.00213157	0.575093	-1.73885	2.65738	1.66563	0.00233963	0.845343	-1.18295	1.66563	1.42304	1
4833439L19Rik	chr13:54,652,578-54,666,743	1.14219	1.14219	24.2404	27.3524	0.23377	0.779646	-1.28263	27.3524	23.9465	0.00798222	0.779339	-1.28314	24.2404	20.6158	0.000411869	1.14318	1.14318	20.6158	23.9465	0.512589
4930412C18Rik	chr4:9,697,731-9,750,558	1.1549	1.1549	0.936251	1.0723	1	1.08262	1.08262	1.0723	1.29325	1	1.18776	1.18776	0.936251	1.21164	0.652009	1.05454	1.05454	1.21164	1.29325	1
4930430F08Rik	chr10:100,034,907-100,051,893	0.926828	-1.07895	1.33528	1.23995	1	1.12145	1.12145	1.23995	1.56629	1	1.15295	1.15295	1.33528	1.67547	0.843943	0.902023	-1.10862	1.67547	1.56629	1
4930431F12Rik	chr5:45,357,439-45,370,044	1.16186	1.16186	0.75377	0.861797	1	1.03288	1.03288	0.861797	1.01421	1	1.24401	1.24401	0.75377	1.03118	0.701165	0.964587	-1.03671	1.03118	1.01421	1
4930453N24Rik	chr16:64,765,930-64,770,765	1.08975	1.08975	10.9104	11.7212	0.884841	0.822029	-1.2165	11.7212	10.8158	0.109085	0.823841	-1.21383	10.9104	9.81889	0.0955027	1.08796	1.08796	9.81889	10.8158	1
4930470H14Rik	chr17:4,044,657-4,082,995	1.06512	1.06512	14	14.777	1	0.852246	-1.17337	14.777	14.1558	0.31639	0.778116	-1.28516	14	11.9291	0.0186101	1.16633	1.16633	11.9291	14.1558	0.539111
4930480G23Rik	chr4:19,906,591-19,932,886	0.92391	-1.08236	1.04188	0.942418	1	0.515008	-1.94172	0.942418	0.540998	0.0634268	0.558857	-1.78937	1.04188	0.646159	0.125861	0.85038	-1.17595	0.646159	0.540998	1
4930480K23Rik	chr14:70,132,590-70,145,676 chr14:70,132,640-70,166,920	1.01017	1.01017	0.947366	0.934232	1	0.855213	-1.1693	0.934232	0.913379	0.792962	1.00297	1.00297	0.947366	1.02016	1	0.863347	-1.15828	1.02016	0.913379	1
4930523C07Rik	chr1:161,974,510-162,002,913 chr1:161,974,510-162,008,717	0.910098	-1.09878	1.70024	1.53414	0.943589	1.18696	1.18696	1.53414	2.02137	0.356584	1.13598	1.13598	1.70024	2.09758	0.71906	0.95135	-1.05114	2.09758	2.02137	1
4930539J05Rik	chr3:135,099,186-135,101,629	0.892418	-1.12055	7.67884	6.77915	1	1.06399	1.06399	6.77915	8.12971	1	0.908333	-1.10092	7.67884	7.64849	1	1.04539	1.04539	7.64849	8.12971	1
4930581F22Rik	chr9:34,924,312-34,938,507	0.968628	-1.03239	8.96617	8.59047	1	0.744611	-1.34298	8.59047	7.17561	0.00200597	0.683206	-1.46369	8.96617	6.6819	5.58752e-06	1.05654	1.05654	6.6819	7.17561	1
4931406P16Rik	chr7:35,021,732-35,070,628	1.10859	1.10859	3.90863	4.28069	0.683791	0.943861	-1.05948	4.28069	4.52808	1	1.18689	1.18689	3.90863	5.06893	0.184882	0.881638	-1.13425	5.06893	4.52808	0.742548
4931414P19Rik	chr14:55,202,499-55,224,745	0.917474	-1.08995	1.22367	1.11064	1	0.996346	-1.00367	1.11064	1.23248	1	1.26073	1.26073	1.22367	1.69397	0.487093	0.726261	-1.37692	1.69397	1.23248	0.292423
4933404O12Rik	chr5:137,395,015-137,412,979	1.00852	1.00852	1.25636	1.25169	1	0.725549	-1.37827	1.25169	1.01132	0.0825466	0.797636	-1.25371	1.25636	1.08743	0.366076	0.917527	-1.08989	1.08743	1.01132	1
4933421O10Rik	chr4:33,114,113-33,118,298	1.15965	1.15965	0.917165	1.0468	0.848442	0.935998	-1.06838	1.0468	1.08773	1	1.13803	1.13803	0.917165	1.13928	0.908589	0.954547	-1.04762	1.13928	1.08773	1
4933434E20Rik	chr3:89,856,723-89,862,789 chr3:89,855,557-89,867,263 chr3:89,856,723-89,867,263	0.967227	-1.03388	8.74356	8.37266	1	1.02599	1.02599	8.37266	9.6288	1	1.00094	1.00094	8.74356	9.58755	1	0.991437	-1.00864	9.58755	9.6288	1
5031425E22Rik	chr5:22,937,625-22,940,171	1.17161	1.17161	3.42198	3.97532	0.395546	0.844676	-1.18389	3.97532	3.76612	0.27891	0.692567	-1.4439	3.42198	2.61048	0.0118944	1.4298	1.4298	2.61048	3.76612	0.0434135
5031439G07Rik	chr15:84,776,149-84,818,401	0.976175	-1.02441	10.0102	9.65904	1	0.97637	-1.0242	9.65904	10.5915	1	1.14938	1.14938	10.0102	12.5476	0.236641	0.829931	-1.20492	12.5476	10.5915	0.164968
5033403H07Rik	chr5:53,364,250-53,383,531	1.01	1.01	24.2519	24.2989	1	0.861184	-1.16119	24.2989	23.5937	0.5016	0.90642	-1.10324	24.2519	24.0614	0.790561	0.959176	-1.04256	24.0614	23.5937	1
5730409E04Rik	chr4:126,287,097-126,291,615	0.970203	-1.03071	2.13478	2.04602	1	1.20573	1.20573	2.04602	2.77792	0.370658	1.17489	1.17489	2.13478	2.7399	0.483229	0.996223	-1.00379	2.7399	2.77792	1
5730455P16Rik	chr11:80,173,993-80,191,517	1.05283	1.05283	4.145	4.30265	1	0.901814	-1.10888	4.30265	4.36396	0.551864	0.873944	-1.14424	4.145	3.94729	0.335163	1.08729	1.08729	3.94729	4.36396	1
5730508B09Rik	chr3:127,572,605-127,599,241	1.07602	1.07602	1.62389	1.75614	1	0.995146	-1.00488	1.75614	1.94559	1	0.909742	-1.09921	1.62389	1.61473	1	1.16606	1.16606	1.61473	1.94559	1
5830415F09Rik	chr4:46,389,846-46,402,295	1.15257	1.15257	1.22581	1.39976	1	1.25331	1.25331	1.39976	1.97739	0.556462	1.22726	1.22726	1.22581	1.67362	0.725533	1.17801	1.17801	1.67362	1.97739	1
5830473C10Rik	chr5:90,990,234-91,026,932	1.12917	1.12917	25.4038	28.3918	0.368145	0.707405	-1.41362	28.3918	22.5683	0.000596032	0.790642	-1.26479	25.4038	21.9514	0.00306574	1.01041	1.01041	21.9514	22.5683	1
6030458C11Rik	chr15:12,737,931-12,754,412 chr15:12,749,658-12,754,412	1.08594	1.08594	3.73958	4.01949	0.794201	1.01322	1.01322	4.01949	4.57597	1	1.03356	1.03356	3.73958	4.217	1	1.06529	1.06529	4.217	4.57597	1
6330416G13Rik	chr4:63,221,393-63,247,387	1.0967	1.0967	1.96645	2.1403	0.98944	1.59546	1.59546	2.1403	3.79353	5.80523e-05	1.38718	1.38718	1.96645	2.96957	0.00667165	1.26451	1.26451	2.96957	3.79353	0.182467
6430548M08Rik	chr8:122,638,051-122,678,474 chr8:122,638,051-122,689,207 chr8:122,668,828-122,689,207	0.843363	-1.18573	1.34093	1.10768	0.558316	1.24572	1.24572	1.10768	1.55714	0.316839	1.2985	1.2985	1.34093	1.89457	0.237445	0.80811	-1.23746	1.89457	1.55714	0.705206
6430706D22Rik	chr1:90,159,687-90,165,983	0.916963	-1.09056	28.0618	25.4519	0.670421	1.34241	1.34241	25.4519	38.332	0.000677085	1.33156	1.33156	28.0618	40.8538	0.000755182	0.92441	-1.08177	40.8538	38.332	1
6530403H02Rik	chr3:120,157,251-120,589,650	0.990991	-1.00909	1.55168	1.5179	1	1.01004	1.01004	1.5179	1.71613	1	0.918244	-1.08904	1.55168	1.54899	1	1.08977	1.08977	1.54899	1.71613	1
6820431F20Rik	chr8:19,991,155-20,020,278 chr8:19,863,863-19,893,010	0.977195	-1.02334	2.69087	2.5951	1	1.03391	1.03391	2.5951	3.00798	1	1.03023	1.03023	2.69087	3.02035	1	0.981377	-1.01898	3.02035	3.00798	1
8430419L09Rik	chr6:135,148,004-135,186,258	0.836381	-1.19563	9.56852	7.90106	0.119125	1.25599	1.25599	7.90106	11.1506	0.0285138	0.978327	-1.02215	9.56852	10.2206	1	1.07461	1.07461	10.2206	11.1506	1
9030025P20Rik	chr17:15,115,827-15,128,541	0.887021	-1.12737	0.967376	0.848411	1	0.991261	-1.00882	0.848411	0.959584	1	1.1447	1.1447	0.967376	1.19621	1	0.770193	-1.29838	1.19621	0.959584	0.837699
9030617O03Rik	chr12:102,017,332-102,110,820	0.870103	-1.14929	14.3916	12.3853	0.29771	1.00953	1.00953	12.3853	14.012	1	0.912412	-1.096	14.3916	14.3403	0.696495	0.962973	-1.03845	14.3403	14.012	1
9030624J02Rik	chr7:125,883,784-125,985,005	0.973452	-1.02727	5.66703	5.4488	1	1.08244	1.08244	5.4488	6.62694	0.776488	1.11871	1.11871	5.66703	6.92675	0.540604	0.942136	-1.06142	6.92675	6.62694	1
9130011E15Rik	chr19:45,892,633-46,072,978	1.1696	1.1696	2.35428	2.74234	0.50634	0.919686	-1.08733	2.74234	2.80814	0.912049	1.18056	1.18056	2.35428	3.04587	0.370044	0.911829	-1.0967	3.04587	2.80814	1
9130401M01Rik	chr15:57,853,826-57,865,849	1.18997	1.18997	7.27056	8.56087	0.278018	0.810053	-1.23449	8.56087	7.87413	0.15824	0.917852	-1.0895	7.27056	7.29497	0.918134	1.05064	1.05064	7.29497	7.87413	1
9330151L19Rik	chr12:70,298,197-70,300,855	1.04144	1.04144	1.50034	1.55174	1	0.674507	-1.48256	1.55174	1.18365	0.0759892	0.729935	-1.36998	1.50034	1.17736	0.143334	0.964056	-1.03728	1.17736	1.18365	1
9330162012Rik	chr13:25,029,269-25,030,918	1.04028	1.04028	2.88972	2.98705	1	0.908123	-1.10117	2.98705	2.99744	0.957544	0.806661	-1.23968	2.88972	2.53145	0.440807	1.17324	1.17324	2.53145	2.99744	1
9430015G10Rik	chr4:155,484,106-155,501,372	1.16324	1.16324	1.9485	2.23855	0.777111	0.616414	-1.62229	2.23855	1.54622	0.0018476	0.814009	-1.22849	1.9485	1.70578	0.477486	0.881231	-1.13478	1.70578	1.54622	1
9430016H08Rik	chr1:57,463,391-57,472,802	1.04687	1.04687	8.97528	9.33476	1	0.997849	-1.00216	9.33476	10.4169	1	0.902367	-1.1082	8.97528	8.90498	0.769945	1.15797	1.15797	8.90498	10.4169	0.655069
9430020K01Rik	chr18:4,634,926-4,682,867	0.914551	-1.09343	1.61346	1.45307	0.935764	1.41774	1.41774	1.45307	2.33104	0.00334939	1.25577	1.25577	1.61346	2.20783	0.0373759	1.03194	1.03194	2.20783	2.33104	1
9430038I01Rik	chr7:144,567,251-144,602,439	1.07833	1.07833	3.88653	4.19888	1	0.850511	-1.17576	4.19888	3.96501	0.622248	1.00026	1.00026	3.88653	4.27457	1	0.917247	-1.09022	4.27457	3.96501	1
9430091E24Rik	chr8:113,651,343-113,669,398	1.00052	1.00052	0.880348	0.865028	1	0.970265	-1.03065	0.865028	0.940928	1	1.04334	1.04334	0.880348	1.00614	1	0.930026	-1.07524	1.00614	0.940928	1
9530068E07Rik	chr11:52,209,929-52,222,225	0.951233	-1.05127	58.7582	55.2994	1	0.95903	-1.04272	55.2994	59.4522	1	0.955482	-1.04659	58.7582	61.2905	1	0.955221	-1.04688	61.2905	59.4522	1
9530082P21Rik	chr17:23,886,202-23,891,032	0.908214	-1.10106	3.13999	2.82186	0.930813	1.00763	1.00763	2.82186	3.18228	1	0.959152	-1.04259	3.13999	3.30351	1	0.95486	-1.04727	3.30351	3.18228	1
9630033F20Rik	chr6:127,035,133-127,059,570	1.13768	1.13768	2.74935	3.09527	0.705503	0.849303	-1.17744	3.09527	2.95135	0.301049	0.925626	-1.08035	2.74935	2.78009	1	1.0444	1.0444	2.78009	2.95135	1
9930021J03Rik	chr19:29,788,891-29,880,499	1.05341	1.05341	2.8023	2.91854	1	0.959882	-1.04179	2.91854	3.1408	1	1.01717	1.01717	2.8023	3.10411	1	0.994725	-1.0053	3.10411	3.1408	1
9930104L06Rik	chr4:124,614,291-124,621,905	0.922925	-1.08351	2.01248	1.8244	1	0.895454	-1.11675	1.8244	1.8475	0.916286	1.01876	1.01876	2.01248	2.22795	1	0.811899	-1.23168	2.22795	1.8475	0.603725
A130077B15Rik	chr10:122,002,078-122,006,947	1.11353	1.11353	9.13753	10.0528	0.501659	0.904615	-1.10544	10.0528	10.2023	0.537516	0.874163	-1.14395	9.13753	8.6923	0.295683	1.15337	1.15337	8.6923	10.2023	0.541549
A1cf	chr19:31,943,250-32,023,896	1.11513	1.11513	42.0797	46.4314	0.368056	0.781135	-1.28019	46.4314	40.6139	0.0109796	0.833574	-1.19965	42.0797	38.303	0.0136157	1.04561	1.04561	38.303	40.6139	1
A230046K03Rik	chr10:83,006,685-83,059,218	1.14972	1.14972	4.3367	4.92693	0.252326	0.927645	-1.078	4.92693	5.12881	0.789373	1.09841	1.09841	4.3367	5.19414	0.590035	0.971666	-1.02916	5.19414	5.12881	1
A330023F24Rik	chr1:196,843,592-196,864,102	1.0297	1.0297	2.01636	2.05989	1	0.869594	-1.14996	2.05989	2.01362	0.461111	0.916675	-1.0909	2.01636	2.02411	0.978742	0.978148	-1.02234	2.02411	2.01362	1
A430005L14Rik	chr4:153,331,345-153,336,033	1.11802	1.11802	15.929	17.6772	0.572934	0.764556	-1.30795	17.6772	15.1459	0.00820134	0.803846	-1.24402	15.929	13.9915	0.0351639	1.064	1.064	13.9915	15.1459	1
A530054K11Rik	chr13:67,717,937-67,738,690	0.943853	-1.05949	1.109	1.03583	1	1.14337	1.14337	1.03583	1.34638	0.659304	0.999087	-1.00091	1.109	1.20891	1	1.08028	1.08028	1.20891	1.34638	1
A630089N07Rik	chr16:98,283,676-98,303,604	1.12123	1.12123	7.22254	8.02075	0.54887	0.918285	-1.08899	8.02075	8.25568	0.881544	1.00362	1.00362	7.22254	7.93253	1	1.0262	1.0262	7.93253	8.25568	1
A730008H23Rik	chr1:90,161,402-90,174,132	0.930595	-1.07458	28.9174	26.6377	0.871647	1.31079	1.31079	26.6377	39.1343	0.00241382	1.35696	1.35696	28.9174	42.9353	0.0010763	0.898823	-1.11257	42.9353	39.1343	0.899571
A730017L22Rik	chr2:130,698,276-130,732,132	0.961355	-1.0402	5.42734	5.18063	1	0.97399	-1.0267	5.18063	5.70547	1	1.12876	1.12876	5.42734	6.72233	0.574618	0.829812	-1.20509	6.72233	5.70547	0.467997
A730098P11Rik	chr16:24,529,399-24,534,558	1.05305	1.05305	1.44342	1.50655	1	0.190486	-5.24974	1.50655	0.316636	2.25208e-05	0.14144	-7.07012	1.44342	0.228616	1.64404e-09	1.37174	1.37174	0.228616	0.316636	1
A830080D01Rik	chrX:155,970,599-156,031,013	0.846051	-1.18196	0.833958	0.69695	0.851325	1.33601	1.33601	0.69695	1.04293	0.206994	1.10018	1.10018	0.833958	1.00323	1	1.02708	1.02708	1.00323	1.04293	1
A930005H10Rik	chr3:115,590,065-115,591,038 chr3:115,584,496-115,590,977 chr3:115,584,496-115,591,048	1.03555	1.03555	3.18398	3.24317	1	0.923923	-1.08234	3.24317	3.36915	1	0.835798	-1.19646	3.18398	2.91948	0.555994	1.1452	1.1452	2.91948	3.36915	1
AA415398	chr4:119,202,922-119,211,374	1.02216	1.02216	2.33694	2.34291	1	1.06591	1.06591	2.34291	2.79907	1	0.94942	-1.05327	2.33694	2.44325	1	1.14554	1.14554	2.44325	2.79907	1
AA474331	chr10:39,612,565-39,619,044	0.969408	-1.03156	1.42996	1.35384	1	0.831956	-1.20199	1.35384	1.21418	0.974028	0.916867	-1.09067	1.42996	1.43509	1	0.880024	-1.13633	1.43509	1.21418	1
AA986860	chr1:132,628,552-132,641,199	1.06298	1.06298	1.3738	1.45826	1	1.03918	1.03918	1.45826	1.66017	1	1.07436	1.07436	1.3738	1.60322	1	1.03309	1.03309	1.60322	1.66017	1
AA987161	chr13:67,690,375-67,710,644	1.08797	1.08797	1.35405	1.45843	1	0.967771	-1.0333	1.45843	1.5799	1	1.13005	1.13005	1.35405	1.6787	0.708079	0.931765	-1.07323	1.6787	1.5799	1
Aaas	chr15:102,168,677-102,181,190	0.998706	-1.0013	4.01924	3.94901	1	1.05361	1.05361	3.94901	4.68078	1	1.13168	1.13168	4.01924	4.99058	0.746994	0.930514	-1.07467	4.99058	4.68078	1
Aaed1	chr13:64,393,143-64,414,018	1.07394	1.07394	20.6697	21.8862	1	0.989062	-1.01106	21.8862	24.3691	1	1.15414	1.15414	20.6697	26.067	0.273018	0.920667	-1.08617	26.067	24.3691	1
Aagab	chr9:63,450,461-63,489,696	0.857367	-1.16636	13.4132	11.3634	0.20767	1.06278	1.06278	11.3634	13.5692	0.947761	0.9344	-1.07021	13.4132	13.6932	0.92932	0.975353	-1.02527	13.6932	13.5692	1
Aak1	chr6:86,799,510-86,953,221	1.12359	1.12359	1.26019	1.39807	0.435973	1.1121	1.1121	1.39807	1.75008	0.491638	1.14275	1.14275	1.26019	1.56919	0.263586	1.09416	1.09416	1.56919	1.75008	0.965224
Aamdc	chr7:104,698,840-104,728,007	1.06906	1.06906	10.4725	11.0573	1	0.957933	-1.04391	11.0573	12.0481	1	0.912626	-1.09574	10.4725	10.3937	0.872195	1.12431	1.12431	10.3937	12.0481	1
Aamp	chr1:74,326,413-74,331,312	1.111	1.111	61.6563	67.7268	0.385862	0.914736	-1.09321	67.7268	69.4484	0.609494	0.976576	-1.02399	61.6563	65.7251	1	1.04129	1.04129	65.7251	69.4484	1
Aar2	chr2:156,373,311-156,394,708	0.996882	-1.00313	4.80263	4.72271	1	1.01612	1.01612	4.72271	5.38584	1	1.02025	1.02025	4.80263	5.34719	1	0.993411	-1.00663	5.34719	5.38584	1
Aard	chr15:51,871,652-51,877,269	0.858425	-1.16492	0.902782	0.756668	1	1.06198	1.06198	0.756668	0.88099	1	1.36392	1.36392	0.902782	1.34357	0.553464	0.668918	-1.49495	1.34357	0.88099	0.523581
Aars	chr8:113,557,741-113,579,469	1.14322	1.14322	42.5702	48.122	0.298704	0.71031	-1.40784	48.122	38.441	0.000117045	0.697992	-1.43268	42.5702	32.4733	1.24487e-05	1.16385	1.16385	32.4733	38.441	0.454784
Aars2	chr17:45,643,789-45,657,792	0.9805	-1.01989	5.47218	5.31378	1	0.977301	-1.02323	5.31378	5.81929	1	0.867239	-1.15309	5.47218	5.18636	0.285064	1.10556	1.10556	5.18636	5.81929	0.946867
Aarsd1	chr11:101,268,153-101,278,747	1.09285	1.09285	13.1935	14.2695	0.8253	0.811105	-1.23289	14.2695	12.989	0.041535	0.691839	-1.44542	13.1935	9.95262	0.000168005	1.28192	1.28192	9.95262	12.989	0.0430539
Aasdh	chr5:77,304,959-77,334,539	1.10928	1.10928	2.40795	2.62079	0.969106	0.889981	-1.12362	2.62079	2.63877	0.757325	1.13203	1.13203	2.40795	2.96973	0.774035	0.872491	-1.14614	2.96973	2.63877	0.942969
Aasdhppt	chr9:4,294,792-4,309,494	1.12371	1.12371	7.68367	8.51345	0.507543	0.897587	-1.1141	8.51345	8.59741	0.480832	0.874036	-1.14412	7.68367	7.33817	0.411449	1.1545	1.1545	7.33817	8.59741	0.575094
Aass	chr6:23,022,172-23,082,986	0.956424	-1.04556	77.8454	73.625	1	0.976379	-1.02419	73.625	80.5562	1	0.907463	-1.10197	77.8454	77.1368	0.323523	1.02944	1.02944	77.1368	80.5562	1
Aatf	chr11:84,236,357-84,327,003	1.00656	1.00656	4.61044	4.58883	1	1.3306	1.3306	4.58883	6.88187	0.0365991	1.32278	1.32278	4.61044	6.64737	0.0331487	1.01274	1.01274	6.64737	6.88187	1
Abat	chr16:8,513,521-8,621,660	0.933941	-1.07073	78.7579	72.7532	0.783289	1.12151	1.12151	72.7532	91.6251	0.360118	1.06431	1.06431	78.7579	91.5493	0.941374	0.984504	-1.01574	91.5493	91.6251	1
Abca2	chr2:25,284,193-25,304,059	1.04569	1.04569	7.49836	7.74751	1	1.43166	1.43166	7.74751	12.4832	0.000473541	1.56847	1.56847	7.49836	12.8424	1.1919e-09	0.955042	-1.04707	12.8424	12.4832	1
Abca5	chr11:110,130,682-110,199,030	1.10904	1.10904	0.73369	0.806393	0.919793	1.21777	1.21777	0.806393	1.09143	0.328326	1.4192	1.4192	0.73369	1.14092	0.00431604	0.952044	-1.05037	1.14092	1.09143	1
Abca6	chr11:110,038,135-110,113,090 chr11:110,102,556-110,113,090 chr11:110,097,736-110,113,090	1.01053	1.01053	41.6744	41.6397	1	0.947717	-1.05517	41.6397	44.232	1	0.957431	-1.04446	41.6744	43.5718	1	1.00053	1.00053	43.5718	44.232	1
Abca7	chr10:79,460,359-79,478,317	0.918971	-1.08817	1.28934	1.17747	1	0.942797	-1.06067	1.17747	1.24365	1	0.930944	-1.07418	1.28934	1.31081	1	0.931396	-1.07366	1.31081	1.24365	1
Abca8a	chr11:109,886,947-109,957,251	1.02139	1.02139	32.3049	32.6418	1	0.768341	-1.30151	32.6418	28.1028	0.00705692	0.614308	-1.62785	32.3049	21.6915	1.38806e-09	1.27706	1.27706	21.6915	28.1028	0.100513
Abca8b	chr11:109,794,719-109,857,130	0.990451	-1.00964	11.1644	10.945	1	1.32379	1.32379	10.945	16.2409	0.00457704	1.18414	1.18414	11.1644	14.4525	0.199956	1.10781	1.10781	14.4525	16.2409	0.958449
Abca9	chr11:109,962,135-110,029,467	0.861434	-1.16086	1.22409	1.03835	0.718199	1.02365	1.02365	1.03835	1.20049	1	0.948445	-1.05436	1.22409	1.26153	1	0.92955	-1.07579	1.26153	1.20049	1
Abcb11	chr2:69,076,338-69,180,673	0.977124	-1.02341	118.418	114.362	1	1.13961	1.13961	114.362	146.541	0.386167	1.08636	1.08636	118.418	140.394	0.739633	1.02586	1.02586	140.394	146.541	1
Abcb4	chr5:8,893,720-8,959,226	1.10476	1.10476	54.0355	58.9547	0.613418	0.801448	-1.24774	58.9547	53.0588	0.0206531	1.05284	1.05284	54.0355	62.0672	0.996007	0.841428	-1.18846	62.0672	53.0588	0.143921
Abcb6	chr1:75,168,214-75,176,857	1.02471	1.02471	29.171	29.6048	1	0.797987	-1.25315	29.6048	26.4857	0.0157742	0.822616	-1.21563	29.171	26.238	0.018024	0.994374	-1.00566	26.238	26.4857	1
Abcb7	chrX:101,475,903-101,609,185	1.02196	1.02196	7.13065	7.19531	1	0.963755	-1.03761	7.19531	7.78939	1	0.937446	-1.06673	7.13065	7.28915	0.864175	1.05117	1.05117	7.28915	7.78939	1
Abcb8	chr5:23,899,973-23,915,765	1.04657	1.04657	10.1279	10.4853	1	1.00905	1.00905	10.4853	11.8565	1	0.93828	-1.06578	10.1279	10.3704	1	1.1259	1.1259	10.3704	11.8565	0.805162
Abcb9	chr5:124,511,865-124,545,807	0.909272	-1.09978	0.648245	0.588628	1	1.61594	1.61594	0.588628	1.05728	0.0273664	1.66674	1.66674	0.648245	1.17445	0.00793025	0.882475	-1.13318	1.17445	1.05728	1
Abcc10	chr17:46,440,178-46,464,972 chr17:46,440,178-46,462,715	1.09691	1.09691	3.1859	3.46994	0.8253	1.01303	1.01303	3.46994	3.94784	1	1.05289	1.05289	3.1859	3.66556	1	1.05537	1.05537	3.66556	3.94784	1
Abcc2	chr19:43,856,797-43,912,708	1.04053	1.04053	122.101	125.576	1	0.761589	-1.31304	125.576	107.115	0.00879497	0.846005	-1.18203	122.101	112.764	0.0598574	0.936886	-1.06737	112.764	107.115	1
Abcc3	chr11:94,204,608-94,254,290	0.865225	-1.15577	71.3078	60.9956	0.108335	0.770505	-1.29785	60.9956	52.6619	0.00771788	0.778367	-1.28474	71.3078	60.6199	0.000179685	0.856834	-1.16709	60.6199	52.6619	0.416385
Abcc6	chr7:53,231,749-53,285,656	0.912858	-1.09546	51.1554	46.1993	0.547141	1.17201	1.17201	46.1993	60.6848	0.17332	1.08417	1.08417	51.1554	60.5744	0.546246	0.986899	-1.01328	60.5744	60.6848	1
Abcd3	chr3:121,461,827-121,518,133	1.11009	1.11009	164.257	180.327	0.354997	0.77138	-1.29638	180.327	156.08	0.00251064	0.766015	-1.30546	164.257	137.474	0.000100004	1.11844	1.11844	137.474	156.08	0.704144
Abcd4	chr12:85,943,480-85,958,416	0.91068	-1.09808	4.79483	4.32679	0.8253	1.07145	1.07145	4.32679	5.16433	1	1.00056	1.00056	4.79483	5.24227	1	0.97636	-1.02421	5.24227	5.16433	1
Abce1	chr8:82,207,340-82,235,639	1.13125	1.13125	17.5822	19.6805	0.317467	0.873919	-1.14427	19.6805	19.3261	0.264737	0.801614	-1.24748	17.5822	15.4114	0.0083769	1.23366	1.23366	15.4114	19.3261	0.0691756
Abcf1	chr17:36,093,763-36,106,695	0.982171	-1.01815	23.5118	22.8502	1	0.867857	-1.15226	22.8502	22.2124	0.235532	0.840244	-1.19013	23.5118	21.5689	0.0343547	1.015	1.015	21.5689	22.2124	1
Abcf2	chr5:24,071,158-24,083,285	1.10139	1.10139	14.1574	15.4118	0.569158	0.843052	-1.18617	15.4118	14.5736	0.107674	0.874594	-1.14339	14.1574	13.4982	0.256294	1.06245	1.06245	13.4982	14.5736	1
Abcf3	chr16:20,548,675-20,561,676	1.0683	1.0683	12.7252	13.4446	0.888903	0.922975	-1.08345	13.4446	13.9215	0.716439	1.0219	1.0219	12.7252	14.1927	1	0.965449	-1.03579	14.1927	13.9215	1
Abcg5	chr17:85,057,573-85,082,263	0.908079	-1.10123	55.4793	49.8538	0.726429	1.56659	1.56659	49.8538	87.4017	5.8587e-06	1.51175	1.51175	55.4793	91.5752	3.35217e-12	0.941117	-1.06257	91.5752	87.4017	1
Abcg8	chr17:85,082,460-85,099,673 chr17:85,075,641-85,099,673	1.14865	1.14865	37.6586	42.7641	0.26107	1.25181	1.25181	42.7641	60.0284	0.0137234	1.39533	1.39533	37.6586	57.3416	1.5537e-05	1.03076	1.03076	57.3416	60.0284	1
Abhd10	chr16:45,729,837-45,743,068	1.03741	1.03741	1.8039	1.85091	1	1.23867	1.23867	1.85091	2.56713	0.201721	1.08473	1.08473	1.8039	2.14331	1	1.18544	1.18544	2.14331	2.56713	0.770663
Abhd11	chr5:135,485,325-135,488,045 chr5:135,485,168-135,488,045 chr5:135,485,021-135,488,045	1.0386	1.0386	14.4778	14.8786	1	0.935148	-1.06935	14.8786	15.6805	0.931468	0.896874	-1.11498	14.4778	14.2288	0.498086	1.08269	1.08269	14.2288	15.6805	1
Abhd12	chr2:150,658,250-150,730,467	1.0035	1.0035	13.2804	13.1761	1	1.12894	1.12894	13.1761	16.6823	0.404636	1.06236	1.06236	13.2804	15.4066	0.989607	1.06668	1.06668	15.4066	16.6823	1
Abhd13	chr8:9,977,716-9,992,154	1.19837	1.19837	4.34023	5.13689	0.124772	0.848557	-1.17847	5.13689	4.89853	0.198337	0.916231	-1.09143	4.34023	4.34176	0.684648	1.11067	1.11067	4.34176	4.89853	0.857564
Abhd14a	chr9:106,342,381-106,350,009	0.937211	-1.067	2.85856	2.66011	1	1.66399	1.66399	2.66011	4.96266	0.00697645	1.47645	1.47645	2.85856	4.59126	0.0277283	1.05718	1.05718	4.59126	4.96266	1
Abhd14b	chr9:106,350,970-106,355,249	0.99938	-1.00062	100.628	99.5424	1	1.14464	1.14464	99.5424	127.733	0.413122	1.16231	1.16231	100.628	127.758	0.0877979	0.985034	-1.01519	127.758	127.733	1
Abhd15	chr11:77,328,618-77,334,130	0.844362	-1.18433	12.7192	10.6228	0.130956	0.991248	-1.00883	10.6228	11.8408	1	0.902948	-1.10748	12.7192	12.5441	0.552297	0.927622	-1.07803	12.5441	11.8408	1
Abhd16a	chr17:35,226,235-35,239,932	1.00097	1.00097	20.6237	20.402	1	0.93982	-1.06403	20.402	21.4952	0.926537	0.887474	-1.12679	20.6237	19.995	0.286551	1.0605	1.0605	19.995	21.4952	1
Abhd17a	chr10:80,046,393-80,053,086	0.985081	-1.01515	35.0098	34.1692	1	0.821273	-1.21762	34.1692	31.4369	0.0578834	0.835608	-1.19673	35.0098	31.9735	0.0456466	0.968813	-1.03219	31.9735	31.4369	1
Abhd17c	chr7:91,257,865-91,300,403	1.16481	1.16481	22.3703	25.7552	0.387256	0.983143	-1.01715	25.7552	28.4876	1	0.96578	-1.03543	22.3703	23.6146	1	1.18601	1.18601	23.6146	28.4876	0.415261
Abhd3	chr18:10,644,408-10,706,694	0.94571	-1.05741	29.2097	27.325	1	0.815672	-1.22598	27.325	25.0221	0.0416704	0.90301	-1.10741	29.2097	28.811	0.455917	0.854731	-1.16996	28.811	25.0221	0.307801
Abhd4	chr14:54,878,906-54,888,844 chr14:54,873,803-54,888,844	0.989926	-1.01018	12.7339	12.4729	1	1.22114	1.22114	12.4729	17.0818	0.0428562	1.18774	1.18774	12.7339	16.5275	0.0674042	1.01821	1.01821	16.5275	17.0818	1
Abhd6	chr14:8,835,415-8,889,069	1.0305	1.0305	21.2019	21.6147	1	0.654993	-1.52673	21.6147	15.7991	7.08088e-06	0.723422	-1.38232	21.2019	16.7399	1.47294e-05	0.93382	-1.07087	16.7399	15.7991	1
Abhd8	chr8:73,980,598-73,987,556	1.04151	1.04151	1.93497	1.98785	1	0.765717	-1.30597	1.98785	1.72765	0.270976	0.907021	-1.10251	1.93497	1.91609	1	0.87854	-1.13825	1.91609	1.72765	1
Abi1	chr2:22,795,508-22,895,761	1.04304	1.04304	9.69033	9.98969	1	1.06163	1.06163	9.98969	11.9086	0.997718	1.1423	1.1423	9.69033	12.0674	0.293247	0.969775	-1.03117	12.0674	11.9086	1
Abi2	chr1:60,466,462-60,538,007	0.867039	-1.15335	1.04675	0.900639	0.706618	1.38737	1.38737	0.900639	1.40639	0.019582	1.35044	1.35044	1.04675	1.54298	0.0252588	0.89125	-1.12202	1.54298	1.40639	1
Abl1	chr2:31,615,458-31,659,882 chr2:31,615,692-31,659,882 chr2:31,544,056-31,659,882	0.963635	-1.03774	4.61082	4.40173	1	1.09933	1.09933	4.40173	5.40635	0.725778	1.01495	1.01495	4.61082	5.11161	1	1.0445	1.0445	5.11161	5.40635	1
Abl2	chr1:158,488,917-158,579,750	0.95475	-1.04739	1.13927	1.07668	1	1.3096	1.3096	1.07668	1.58668	0.0322393	1.29362	1.29362	1.13927	1.61787	0.0173557	0.965811	-1.0354	1.61787	1.58668	1
Ablim1	chr19:57,107,753-57,290,522 chr19:57,107,753-57,193,514 chr19:57,107,753-57,272,121	0.882834	-1.13272	4.27095	3.74039	0.629823	1.1122	1.1122	3.74039	4.64806	0.691557	0.919205	-1.0879	4.27095	4.29878	0.886968	1.06895	1.06895	4.29878	4.64806	1
Ablim3	chr18:61,959,046-62,071,478 chr18:61,959,046-62,071,506	1.13286	1.13286	4.55557	5.10275	0.632504	0.872637	-1.14595	5.10275	4.98817	0.498576	0.867008	-1.15339	4.55557	4.31383	0.51278	1.14147	1.14147	4.31383	4.98817	0.892001
Abracl	chr10:17,731,066-17,743,058	0.860873	-1.16161	8.67513	7.43516	0.647493	0.766524	-1.30459	7.43516	6.48467	0.263394	0.761157	-1.31379	8.67513	7.208	0.0714488	0.868061	-1.15199	7.208	6.48467	1
Abt1	chr13:23,510,229-23,515,735	0.944089	-1.05922	2.44327	2.27847	1	1.01235	1.01235	2.27847	2.58263	1	0.909505	-1.0995	2.44327	2.42806	0.78623	1.05121	1.05121	2.42806	2.58263	1
Abtb1	chr6:88,785,907-88,791,929	1.13574	1.13574	11.436	12.8503	0.35259	1.04087	1.04087	12.8503	15.0044	1	1.21278	1.21278	11.436	15.1538	0.032759	0.97525	-1.02538	15.1538	15.0044	1
Abtb2	chr2:103,406,466-103,558,580	0.855841	-1.16844	2.56862	2.17849	1	1.43879	1.43879	2.17849	3.53242	0.186225	0.912397	-1.09601	2.56862	2.56969	1	1.35108	1.35108	2.56969	3.53242	0.624791
Acaa1a	chr9:119,250,411-119,259,413	1.09761	1.09761	80.7086	87.6404	0.513079	0.834625	-1.19814	87.6404	82.0502	0.0672189	0.979214	-1.02123	80.7086	86.3141	1	0.935988	-1.06839	86.3141	82.0502	1
Acaa1b	chr9:119,057,160-119,066,211	1.02461	1.02461	408.647	414.268	1	0.772814	-1.29397	414.268	359.588	0.00321675	0.862589	-1.1593	408.647	385.394	0.323602	0.918742	-1.08845	385.394	359.588	1
Acaa2	chr18:74,938,865-74,965,861	1.07411	1.07411	503.111	534.419	0.681426	0.82419	-1.21331	534.419	494.015	0.0428059	0.809489	-1.23535	503.111	444.917	0.00424021	1.09419	1.09419	444.917	494.015	0.94267
Acad10	chr5:122,071,037-122,110,519	0.857493	-1.16619	9.02491	7.66111	0.260175	0.945476	-1.05767	7.66111	8.07043	1	0.881674	-1.13421	9.02491	8.68671	0.350221	0.920599	-1.08625	8.68671	8.07043	1
Acad11	chr9:103,966,032-104,029,976	1.00587	1.00587	113.21	112.594	1	0.772119	-1.29514	112.594	97.5258	0.00172448	0.863104	-1.15861	113.21	106.717	0.0811602	0.900125	-1.11096	106.717	97.5258	0.755825
Acad12	chr5:122,048,289-122,068,947	0.909509	-1.09949	4.39591	3.94961	1	1.1383	1.1383	3.94961	5.01012	0.793749	1.10806	1.10806	4.39591	5.2972	0.919689	0.936815	-1.06745	5.2972	5.01012	1
Acad8	chr9:26,781,725-26,807,134	1.13794	1.13794	20.5431	23.0992	0.235029	0.896688	-1.11521	23.0992	23.2189	0.433844	0.990238	-1.00986	20.5431	22.1885	1	1.03109	1.03109	22.1885	23.2189	1
Acad9	chr3:35,964,921-35,991,779	0.915648	-1.09212	10.4543	9.47841	0.686076	0.927195	-1.07852	9.47841	9.84136	0.79241	1.03642	1.03642	10.4543	11.8464	1	0.819477	-1.22029	11.8464	9.84136	0.143532
Acadm	chr3:153,585,316-153,607,607	0.965498	-1.03573	139.999	133.686	1	0.826927	-1.2093	133.686	124.025	0.0425414	0.921415	-1.08529	139.999	140.898	0.491026	0.866998	-1.15341	140.898	124.025	0.349094
Acads	chr5:115,560,307-115,569,355	1.12615	1.12615	75.3354	83.914	0.25686	0.891082	-1.12223	83.914	83.9737	0.38008	0.963308	-1.03809	75.3354	79.2976	1	1.04219	1.04219	79.2976	83.9737	1
Acadvl	chr11:69,823,684-69,828,930	1.09335	1.09335	168.293	181.996	0.459305	0.851658	-1.17418	181.996	173.96	0.0995258	0.929944	-1.07533	168.293	170.975	0.64166	1.00184	1.00184	170.975	173.96	1
Acap2	chr16:31,092,498-31,201,324	0.837393	-1.19418	4.14911	3.42852	0.106347	1.11819	1.11819	3.42852	4.3021	0.472044	1.0455	1.0455	4.14911	4.73027	1	0.895957	-1.11612	4.73027	4.3021	0.819113
Acap3	chr4:155,265,983-155,281,360	0.910652	-1.09811	1.57179	1.40438	1	0.781557	-1.2795	1.40438	1.24953	0.168784	0.834732	-1.19799	1.57179	1.42161	0.495917	0.853183	-1.17208	1.42161	1.24953	0.938589
Acat1	chr9:53,388,626-53,418,455	0.989191	-1.01093	118.219	115.662	1	0.804306	-1.24331	115.662	104.374	0.0136004	0.916144	-1.09153	118.219	118.33	0.522343	0.868716	-1.15112	118.33	104.374	0.441599
Acat2	chr17:13,135,907-13,153,591	0.863414	-1.15819	19.4905	16.6709	0.260769	0.978954	-1.0215	16.6709	18.2511	1	0.75195	-1.32988	19.4905	16.0058	0.0010763	1.1251	1.1251	16.0058	18.2511	0.793243
Acat3	chr17:13,116,824-13,133,262	0.987399	-1.01276	38.5789	37.6566	1	1.02616	1.02616	37.6566	43.3918	1	1.07197	1.07197	38.5789	45.1763	0.918169	0.945409	-1.05774	45.1763	43.3918	1
Acbd3	chr1:182,656,173-182,684,335	0.95021	-1.0524	6.28704	5.8897	1	1.0925	1.0925	5.8897	7.2631	0.716439	1.12081	1.12081	6.28704	7.70069	0.455518	0.926088	-1.07981	7.70069	7.2631	1
Acbd4	chr11:102,963,001-102,973,513	1.18232	1.18232	14.0357	16.421	0.199802	1.04542	1.04542	16.421	19.304	1	1.0641	1.0641	14.0357	16.3552	0.940492	1.1616	1.1616	16.3552	19.304	0.406472
Acbd6	chr1:157,405,249-157,534,363 chr1:157,405,249-157,419,417 chr1:157,405,249-157,434,924	1.07558	1.07558	9.99106	10.6637	0.918723	0.866793	-1.15368	10.6637	10.3429	0.296559	0.951884	-1.05055	9.99106	10.4167	1	0.979971	-1.02044	10.4167	10.3429	1
Acd	chr8:108,222,058-108,224,995	1.00418	1.00418	7.87808	7.82434	1	1.02732	1.02732	7.82434	9.02704	1	0.915509	-1.09229	7.87808	7.89766	0.908121	1.12706	1.12706	7.89766	9.02704	0.900113
Acin1	chr14:55,260,997-55,272,522 chr14:55,260,997-55,305,768 chr14:55,260,997-55,272,538	0.983972	-1.01629	10.0912	9.8126	1	1.05323	1.05323	9.8126	11.5809	1	0.983969	-1.01629	10.0912	10.8295	1	1.05404	1.05404	10.8295	11.5809	1
Ackr1	chr1:175,262,016-175,263,634	0.839405	-1.19132	1.90931	1.61544	1	1.28958	1.28958	1.61544	2.31481	0.647375	1.44538	1.44538	1.90931	3.00041	0.139123	0.745466	-1.34144	3.00041	2.31481	0.538408
Ackr3	chr1:92,100,554-92,112,297	1.14977	1.14977	0.420675	0.466282	1	2.50992	2.50992	0.466282	1.32518	0.000151216	1.7268	1.7268	0.420675	0.797952	0.0683164	1.67652	1.67652	0.797952	1.32518	0.0898466
Acn9	chr6:6,906,017-6,989,220	1.02616	1.02616	6.73204	6.85056	1	1.00712	1.00712	6.85056	7.76027	1	0.914264	-1.09378	6.73204	6.83543	1	1.13097	1.13097	6.83543	7.76027	1
Aco1	chr4:40,090,297-40,146,042	0.906774	-1.10281	59.2877	53.1716	0.445753	0.78742	-1.26997	53.1716	46.9327	0.010006	0.732648	-1.36491	59.2877	47.455	7.45318e-07	0.974716	-1.02594	47.455	46.9327	1
Aco2	chr15:81,702,892-81,745,567	0.938096	-1.06599	75.6013	70.1631	0.805543	0.96366	-1.03771	70.1631	75.7711	1	0.938366	-1.06568	75.6013	77.4986	0.851219	0.964026	-1.03732	77.4986	75.7711	1
Acot12	chr13:91,881,125-91,925,753	0.967459	-1.03364	42.0505	40.1924	1	0.89089	-1.12247	40.1924	40.1489	0.4181	0.939074	-1.06488	42.0505	43.0937	0.776985	0.91825	-1.08903	43.0937	40.1489	0.956591
Acot6	chr12:85,441,603-85,450,733	1.03422	1.03422	0.293612	0.298734	1	2.01894	2.01894	0.298734	0.682083	0.051753	3.19366	3.19366	0.293612	1.02703	3.7249e-05	0.653674	-1.52981	1.02703	0.682083	0.369505
Acot7	chr4:151,552,208-151,645,964 chr4:151,573,952-151,645,964 chr4:151,560,242-151,645,964	0.971758	-1.02906	9.5942	9.26244	1	0.778397	-1.28469	9.26244	8.00922	0.0404198	0.728624	-1.37245	9.5942	7.65306	0.00717557	1.03923	1.03923	7.65306	8.00922	1
Acot8	chr2:164,618,267-164,630,381	1.03497	1.03497	11.1548	11.4638	1	0.728965	-1.37181	11.4638	9.43092	0.00493528	0.884732	-1.13029	11.1548	10.8248	0.614703	0.853546	-1.17158	10.8248	9.43092	0.668889
Acox1	chr11:116,033,196-116,060,359	1.12443	1.12443	519.011	577.226	0.270471	0.697878	-1.43292	577.226	451.963	5.21649e-06	0.717983	-1.39279	519.011	407.19	2.40018e-05	1.09374	1.09374	407.19	451.963	0.992928
Acp1	chr12:31,578,190-31,596,477	0.908533	-1.10068	18.7663	16.8834	0.542351	0.897074	-1.11473	16.8834	16.9942	0.448965	0.898963	-1.11239	18.7663	18.4285	0.328515	0.907103	-1.10241	18.4285	16.9942	0.833596
Acp2	chr2:91,043,068-91,054,255	0.948503	-1.05429	10.2868	9.64657	1	1.17526	1.17526	9.64657	12.7516	0.188798	1.21034	1.21034	10.2868	13.6056	0.0286425	0.921376	-1.08533	13.6056	12.7516	1
Acp5	chr9:21,931,170-21,935,042 chr9:21,931,170-21,940,190 chr9:21,931,170-21,936,309	1.15369	1.15369	52.6836	60.1418	0.184769	0.812415	-1.2309	60.1418	54.8079	0.0274855	0.890569	-1.12288	52.6836	51.2323	0.333582	1.05316	1.05316	51.2323	54.8079	1
Acp6	chr3:96,962,699-96,980,499	1.11034	1.11034	16.9701	18.6286	0.525491	0.862806	-1.15901	18.6286	18.0126	0.204888	0.90699	-1.10255	16.9701	16.8379	0.585199	1.05624	1.05624	16.8379	18.0126	1
Acrbp	chr6:124,999,944-125,013,283 chr6:124,999,944-125,004,211	0.966488	-1.03467	1.74914	1.67088	1	1.13667	1.13667	1.67088	2.10929	0.888482	1.28558	1.28558	1.74914	2.45388	0.232796	0.855355	-1.1691	2.45388	2.10929	0.928157
Acsf3	chr8:125,299,404-125,341,781	0.997592	-1.00241	13.4275	13.2197	1	0.906468	-1.10318	13.2197	13.4352	0.596834	0.96797	-1.03309	13.4275	14.1662	1	0.935082	-1.06942	14.1662	13.4352	1
Acsl4	chrX:138,752,535-138,825,078	1.15272	1.15272	11.8838	13.5693	0.242959	0.966665	-1.03448	13.5693	14.6594	1	0.965729	-1.03549	11.8838	12.5335	1	1.15482	1.15482	12.5335	14.6594	0.802339
Acsl5	chr19:55,327,858-55,371,118	0.875019	-1.14283	120.463	104.296	0.291119	0.953014	-1.0493	104.296	111.378	1	0.923912	-1.08235	120.463	121.603	0.705968	0.903217	-1.10715	121.603	111.378	0.853398
Acsm1	chr7:126,761,341-126,806,029	1.00319	1.00319	169.431	168.118	1	0.882543	-1.13309	168.118	166.279	0.334567	0.927718	-1.07791	169.431	171.694	0.618846	0.954607	-1.04755	171.694	166.279	1
Acsm5	chr7:126,669,778-126,686,874	1.15537	1.15537	62.774	71.7621	0.115132	0.64203	-1.55756	71.7621	51.5888	9.98973e-08	0.723094	-1.38295	62.774	49.5768	2.05102e-07	1.02638	1.02638	49.5768	51.5888	1
Actb	chr5:143,664,794-143,668,403	1.10005	1.10005	121.118	131.77	0.560796	0.843338	-1.18576	131.77	124.938	0.146671	0.833317	-1.20002	121.118	110.236	0.0173088	1.11401	1.11401	110.236	124.938	0.777174
Actl6a	chr3:32,607,467-32,625,893	1.06865	1.06865	8.94474	9.44213	1	0.873665	-1.1446	9.44213	9.25058	0.368016	0.775232	-1.28994	8.94474	7.57366	0.0106799	1.20517	1.20517	7.57366	9.25058	0.251836
Actn1	chr12:81,268,528-81,361,358	1.0439	1.0439	10.0404	10.3627	1	1.17835	1.17835	10.3627	13.6869	0.127646	1.09634	1.09634	10.0404	12.0101	0.558611	1.12275	1.12275	12.0101	13.6869	0.697288
Actn4	chr7:29,678,272-29,747,299	1.00722	1.00722	31.8487	31.7306	1	0.990593	-1.0095	31.7306	35.2969	1	0.996455	-1.00356	31.8487	34.6719	1	1.00181	1.00181	34.6719	35.2969	1
Actr10	chr12:72,038,843-72,065,704	1.09338	1.09338	6.74618	7.28906	0.652959	0.925144	-1.08091	7.28906	7.58171	0.760483	0.990074	-1.01003	6.74618	7.29746	1	1.02187	1.02187	7.29746	7.58171	1
Actr1a	chr19:46,451,303-46,470,225	1.07974	1.07974	18.5303	19.7923	0.736964	0.889404	-1.12435	19.7923	19.8051	0.443583	0.905888	-1.10389	18.5303	18.3259	0.453064	1.061	1.061	18.3259	19.8051	1
Actr1b	chr1:36,756,046-36,766,770	1.08281	1.08281	25.8271	27.6535	0.724346	0.890984	-1.12235	27.6535	27.6956	0.410613	0.914669	-1.09329	25.8271	25.8218	0.516217	1.05478	1.05478	25.8218	27.6956	1
Actr2	chr11:19,962,306-20,012,954	1.0577	1.0577	25.9306	27.0954	0.978076	0.938951	-1.06502	27.0954	28.568	0.882776	0.918527	-1.0887	25.9306	25.9939	0.496834	1.08162	1.08162	25.9939	28.568	0.990443
Actr3	chr1:127,289,481-127,332,304	0.98803	-1.01212	27.903	27.2573	1	0.982709	-1.01759	27.2573	30.077	1	0.955501	-1.04657	27.903	29.089	1	1.0165	1.0165	29.089	30.077	1
Actr5	chr2:158,450,648-158,464,947	0.947987	-1.05487	2.83889	2.65335	1	0.899216	-1.11208	2.65335	2.71056	0.879995	0.950005	-1.05263	2.83889	2.94247	1	0.897127	-1.11467	2.94247	2.71056	1
Actr6	chr10:89,174,717-89,195,040	0.971287	-1.02956	5.89017	5.68397	1	0.900909	-1.10999	5.68397	5.70155	0.828759	0.909757	-1.09919	5.89017	5.88056	0.908064	0.963067	-1.03835	5.88056	5.70155	1
Actr8	chr14:30,791,522-30,806,407	1.13547	1.13547	8.89305	9.96538	0.467692	0.921449	-1.08525	9.96538	10.2399	0.76685	1.07206	1.07206	8.89305	10.3734	1	0.975604	-1.02501	10.3734	10.2399	1
Acvr1	chr2:58,298,848-58,419,239	1.10828	1.10828	3.89267	4.26864	0.6928	0.785808	-1.27258	4.26864	3.76906	0.035195	0.9183	-1.08897	3.89267	3.92432	0.877765	0.948201	-1.05463	3.92432	3.76906	1
Acvr2a	chr2:48,669,628-48,758,784	1.07898	1.07898	4.22878	4.4971	0.907782	0.893431	-1.11928	4.4971	4.51894	0.447246	1.04244	1.04244	4.22878	4.81018	1	0.925093	-1.08097	4.81018	4.51894	1
Acvr2b	chr9:119,311,618-119,342,624	1.07908	1.07908	1.41847	1.52009	1	1.46905	1.46905	1.52009	2.46101	0.142796	1.30801	1.30801	1.41847	2.02844	0.50521	1.21115	1.21115	2.02844	2.46101	1
Acy3	chr19:3,986,569-3,990,005	0.923814	-1.08247	56.5481	51.6845	0.788036	1.34354	1.34354	51.6845	77.9275	0.000854065	1.39518	1.39518	56.5481	86.1701	3.27858e-05	0.889882	-1.12374	86.1701	77.9275	0.750744
Adal	chr2:120,967,828-120,982,416 chr2:120,966,163-120,982,416	1.08141	1.08141	4.03582	4.31111	1	0.885461	-1.12936	4.31111	4.2724	0.515582	0.875709	-1.14193	4.03582	3.86601	0.610177	1.09432	1.09432	3.86601	4.2724	1
Adam10	chr9:70,526,807-70,628,036	0.987012	-1.01316	6.67922	6.52038	1	1.08304	1.08304	6.52038	7.92602	0.762811	1.07389	1.07389	6.67922	7.82321	0.799629	0.996115	-1.0039	7.82321	7.92602	1
Adam15	chr3:89,143,561-89,153,932	0.907158	-1.10234	1.36034	1.21661	1	1.21114	1.21114	1.21661	1.6557	0.430317	1.37175	1.37175	1.36034	2.03246	0.0517233	0.801319	-1.24794	2.03246	1.6557	0.447918
Adam9	chr8:26,060,082-26,127,394	0.993051	-1.007	17.5826	17.2641	1	1.01455	1.01455	17.2641	19.6353	1	0.997436	-1.00257	17.5826	19.1635	1	1.00994	1.00994	19.1635	19.6353	1
Adamts10	chr17:33,661,140-33,690,727	0.944411	-1.05886	2.40023	2.24556	1	1.55272	1.55272	2.24556	3.91424	3.7769e-06	1.19959	1.19959	2.40023	3.14257	0.22082	1.22301	1.22301	3.14257	3.91424	0.208617
Adamts2	chr11:50,415,586-50,621,075 chr11:50,415,586-50,611,848	0.833682	-1.1995	0.976865	0.801424	0.69874	1.28133	1.28133	0.801424	1.16638	0.400527	1.22499	1.22499	0.976865	1.31186	0.132307	0.866303	-1.15433	1.31186	1.16638	0.91335
Adamtsl2	chr2:26,934,900-26,964,133	0.885949	-1.12873	1.85068	1.61075	1	1.23199	1.23199	1.61075	2.23876	0.294703	1.16061	1.16061	1.85068	2.32592	0.962141	0.940502	-1.06326	2.32592	2.23876	1
Adamtsl4	chr3:95,480,124-95,491,840	0.917697	-1.08968	1.15516	1.03817	1	0.996796	-1.00321	1.03817	1.15283	1	1.41282	1.41281	1.15516	1.76851	0.0467103	0.648525	-1.54196	1.76851	1.15283	0.00769507
Adap2	chr11:79,967,663-79,992,329	1.03901	1.03901	17.7357	18.2042	1	1.19946	1.19946	18.2042	24.4793	0.0984487	0.970745	-1.03014	17.7357	18.7742	1	1.28387	1.28387	18.7742	24.4793	0.162691
Adar	chr3:89,534,639-89,557,377 chr3:89,518,943-89,557,377	1.00445	1.00445	4.51185	4.49004	1	1.11077	1.11077	4.49004	5.61054	0.567851	1.18467	1.18467	4.51185	5.84237	0.0879755	0.942376	-1.06115	5.84237	5.61054	1
Adarb1	chr10:76,753,471-76,881,018	1.07824	1.07824	2.73588	2.91901	1	1.48911	1.48911	2.91901	4.8586	1.80748e-05	1.37727	1.37727	2.73588	4.11419	0.00807583	1.16538	1.16538	4.11419	4.8586	0.574787
Adat1	chr8:114,490,807-114,516,202	1.07185	1.07185	1.45799	1.54989	1	1.05762	1.05762	1.54989	1.82524	1	0.96439	-1.03692	1.45799	1.54694	1	1.17552	1.17552	1.54694	1.82524	0.933766
Adat2	chr10:13,272,712-13,283,182	0.940304	-1.06349	1.56572	1.44666	1	1.22272	1.22272	1.44666	1.99335	0.646377	1.07751	1.07751	1.56572	1.81304	1	1.06717	1.06717	1.81304	1.99335	1
Adck1	chr12:89,599,225-89,700,170 chr12:89,598,957-89,700,170	1.0788	1.0788	4.65835	4.97911	0.977182	1.17281	1.17281	4.97911	6.54686	0.260953	1.34451	1.34451	4.65835	6.86794	0.0126367	0.940812	-1.06291	6.86794	6.54686	1
Adck2	chr6:39,523,874-39,538,768	0.960243	-1.0414	2.71181	2.57413	1	1.0864	1.0864	2.57413	3.16584	1	1.21126	1.21126	2.71181	3.58482	0.163431	0.861702	-1.16049	3.58482	3.16584	0.892001
Adck3	chr1:182,095,368-182,126,151 chr1:182,095,368-182,123,616	1.0537	1.0537	47.6019	49.6134	1	1.65301	1.65301	49.6134	92.2246	0.000398449	1.55063	1.55063	47.6019	80.6113	0.0109672	1.12479	1.12479	80.6113	92.2246	1
Adck4	chr7:28,018,031-28,042,968	0.895246	-1.11701	9.35162	8.29341	0.606408	0.880447	-1.13579	8.29341	8.20397	0.434492	0.894971	-1.11735	9.35162	9.15086	0.480486	0.880736	-1.13541	9.15086	8.20397	0.6776
Adcy9	chr16:4,284,885-4,420,498	1.1497	1.1497	5.37958	6.10277	0.254231	1.18777	1.18777	6.10277	8.12246	0.139188	1.29696	1.29696	5.37958	7.61117	0.000760164	1.05346	1.05346	7.61117	8.12246	1
Add1	chr5:34,916,362-34,974,954	0.921899	-1.08472	10.5881	9.64105	0.722062	1.33831	1.33831	9.64105	14.4911	0.00100458	1.25258	1.25258	10.5881	14.4843	0.0040934	0.985092	-1.01513	14.4843	14.4911	1
Adh5	chr3:138,106,056-138,118,463 chr3:138,100,163-138,118,463	1.06992	1.06992	187.806	198.776	0.773172	0.80194	-1.24698	198.776	178.682	0.019941	0.776596	-1.28767	187.806	159.366	6.84385e-05	1.1051	1.1051	159.366	178.682	0.820151
Adh6a	chr3:137,976,249-137,994,098	1	-1	0	0	1	313.07	313.07	0	1.94347	5.04146e-17	109.687	109.687	0	0.792849	3.28598e-10	2.46216	2.46216	0.792849	1.94347	0.0332581
Adhfe1	chr1:9,538,126-9,568,049	1.10439	1.10439	29.7767	32.5391	0.47555	0.997056	-1.00295	32.5391	36.3527	1	1.06185	1.06185	29.7767	34.57	0.856476	1.03708	1.03708	34.57	36.3527	1
Adi1	chr12:29,360,071-29,367,039	1.09856	1.09856	79.2557	86.1732	0.485364	0.771009	-1.297	86.1732	74.5283	0.0021947	0.764755	-1.30761	79.2557	66.2118	2.82669e-05	1.10814	1.10814	66.2118	74.5283	0.744376
Adipor1	chr1:136,312,043-136,328,918	1.04435	1.04435	49.4772	51.14	1	0.906314	-1.10337	51.14	52.0022	0.537374	0.936696	-1.06758	49.4772	50.6289	0.753072	1.01093	1.01093	50.6289	52.0022	1
Adipor2	chr6:119,303,167-119,367,501	1.10904	1.10904	128.669	141.071	0.470519	0.903916	-1.1063	141.071	143.146	0.567358	0.89367	-1.11898	128.669	125.545	0.188264	1.1226	1.1226	125.545	143.146	0.627441
Adk	chr14:21,871,795-22,267,791 chr14:21,895,373-22,267,791	0.974441	-1.02623	258.19	248.815	1	0.857317	-1.16643	248.815	239.292	0.121604	0.849296	-1.17745	258.19	239.53	0.0240739	0.983949	-1.01631	239.53	239.292	1
Adm	chr7:117,771,182-117,773,333	0.938229	-1.06584	0.710738	0.642556	1	1.35621	1.35621	0.642556	0.989315	0.587477	1.38156	1.38156	0.710738	1.0857	0.535165	0.920882	-1.08592	1.0857	0.989315	1
Adnp	chr2:168,006,464-168,032,562	1.02363	1.02363	9.31134	9.42263	1	0.927744	-1.07788	9.42263	9.80475	0.790909	0.971443	-1.0294	9.31134	9.8845	1	0.977745	-1.02276	9.8845	9.80475	1
Ado	chr10:67,007,258-67,011,703	0.972931	-1.02782	3.13437	3.01419	1	1.08265	1.08265	3.01419	3.6676	0.817987	1.07326	1.07326	3.13437	3.67341	0.986147	0.982048	-1.01828	3.67341	3.6676	1
Adpgk	chr9:59,139,378-59,164,007	1.16313	1.16313	5.86921	6.759	0.279198	0.911683	-1.09687	6.759	6.96646	0.914142	1.01803	1.01803	5.86921	6.52156	1	1.04278	1.04278	6.52156	6.96646	1
Adprh	chr16:38,445,478-38,452,769	1.00186	1.00186	3.3814	3.34601	1	1.2569	1.2569	3.34601	4.78188	0.267375	1.2629	1.2629	3.3814	4.67902	0.175292	0.995251	-1.00477	4.67902	4.78188	1
Adprhl2	chr4:125,993,594-125,998,947	0.974226	-1.02646	7.55963	7.2423	1	0.994385	-1.00565	7.2423	8.12918	1	1.01789	1.01789	7.55963	8.40119	1	0.952454	-1.04992	8.40119	8.12918	1
Adprm	chr11:66,851,381-66,866,120	1.07045	1.07045	7.65276	8.05693	1	1.01972	1.01972	8.05693	9.17336	1	0.941736	-1.06187	7.65276	7.85344	1	1.16008	1.16008	7.85344	9.17336	0.728163
Adra1a	chr14:67,254,087-67,390,005 chr14:67,254,087-67,352,299	0.900632	-1.11033	0.931975	0.832732	1	1.3499	1.3499	0.832732	1.26615	0.0645275	1.41363	1.41363	0.931975	1.44748	0.0162674	0.85993	-1.16289	1.44748	1.26615	0.820204
Adra1b	chr11:43,588,106-43,649,991 chr11:43,588,106-43,714,739	0.92359	-1.08273	18.6981	17.071	0.841802	0.984556	-1.01569	17.071	18.896	1	0.786257	-1.27185	18.6981	16.0661	0.029493	1.1571	1.1571	16.0661	18.896	0.670604
Adrbk1	chr19:4,285,998-4,306,222	0.961148	-1.04042	9.91274	9.43562	1	1.05152	1.05152	9.43562	11.1366	1	1.05847	1.05847	9.91274	11.4673	0.982692	0.955393	-1.04669	11.4673	11.1366	1
Adrbk2	chr5:113,339,497-113,444,558	0.971597	-1.02923	1.7203	1.65061	1	2.17877	2.17877	1.65061	4.01066	1.45778e-17	2.44332	2.44332	1.7203	4.57352	1.96669e-20	0.865981	-1.15476	4.57352	4.01066	0.705515
Adrm1	chr2:179,906,292-179,910,988	1.08223	1.08223	48.3172	51.6855	0.720743	0.852642	-1.17283	51.6855	49.5236	0.135275	0.887375	-1.12692	48.3172	46.8208	0.253951	1.04033	1.04033	46.8208	49.5236	1
Adsl	chr15:80,778,919-80,801,377	1.00728	1.00728	3.88639	3.87347	1	1.19434	1.19434	3.87347	5.20136	0.130173	1.02415	1.02415	3.88639	4.34082	1	1.17563	1.17563	4.34082	5.20136	0.420024
Adss	chr1:179,693,308-179,726,640	1.02434	1.02434	14.6125	14.7772	1	0.781927	-1.27889	14.7772	12.9875	0.00927486	0.779519	-1.28284	14.6125	12.4043	0.00516094	1.02825	1.02825	12.4043	12.9875	1
Adtrp	chr13:41,858,516-41,942,857 chr13:41,858,516-41,942,985	0.964507	-1.0368	35.0864	33.4779	1	1.02705	1.02705	33.4779	38.6636	1	1.10872	1.10872	35.0864	42.4817	0.31902	0.89409	-1.11846	42.4817	38.6636	0.748433
Aebp1	chr11:5,761,868-5,772,228	0.887771	-1.12642	1.16329	1.02278	1	0.934889	-1.06965	1.02278	1.06692	1	1.05859	1.05859	1.16329	1.34816	1	0.787733	-1.26947	1.34816	1.06692	0.431716
Aebp2	chr6:140,571,183-140,604,002 chr6:140,572,818-140,625,939 chr6:140,572,209-140,604,002	0.986431	-1.01376	4.00772	3.89983	1	1.01403	1.01403	3.89983	4.43593	1	1.05655	1.05655	4.00772	4.60873	1	0.94718	-1.05577	4.60873	4.43593	1
Aen	chr7:86,040,812-86,053,719	0.980129	-1.02027	5.54375	5.35083	1	1.09923	1.09923	5.35083	6.638	0.893694	0.955502	-1.04657	5.54375	5.75849	1	1.12944	1.12944	5.75849	6.638	0.853487
Aes	chr10:81,022,188-81,029,116	1.03876	1.03876	262.701	269.976	1	0.811911	-1.23166	269.976	246.201	0.0408067	0.874685	-1.14327	262.701	251.057	0.102281	0.964801	-1.03648	251.057	246.201	1
AF357399	chr7:29,136,558-29,136,652	0.884868	-1.13011	1.03739	0.854754	1	1.12865	1.12865	0.854754	1.15566	1	1.15586	1.15586	1.03739	1.29809	1	0.862343	-1.15963	1.29809	1.15566	1
Afap1l1	chr18:61,889,915-61,946,316	0.856326	-1.16778	1.77403	1.50655	0.677556	0.951172	-1.05133	1.50655	1.61241	1	1.18446	1.18446	1.77403	2.2847	0.447394	0.688041	-1.4534	2.2847	1.61241	0.0191566
Aff1	chr5:104,183,180-104,284,341 chr5:104,183,591-104,284,341	0.977875	-1.02263	4.71577	4.55494	1	1.16522	1.16522	4.55494	5.9712	0.2608	1.08662	1.08662	4.71577	5.59018	0.65965	1.04947	1.04947	5.59018	5.9712	1
Afg3l1	chr8:126,001,761-126,027,816	1.04155	1.04155	15.1291	15.5828	1	1.01004	1.01004	15.5828	17.6928	1	1.04977	1.04977	15.1291	17.3458	1	1.00253	1.00253	17.3458	17.6928	1
Afg3l2	chr18:67,564,417-67,608,790	1.13909	1.13909	27.2306	30.6673	0.208961	0.854706	-1.16999	30.6673	29.3689	0.144136	0.917308	-1.09015	27.2306	27.2614	0.514577	1.06194	1.06194	27.2614	29.3689	1
Aftph	chr11:20,585,087-20,641,559	1.07503	1.07503	8.46283	8.98671	0.974984	0.958412	-1.04339	8.98671	9.65905	1	1.02754	1.02754	8.46283	9.47371	1	1.00319	1.00319	9.47371	9.65905	1
Aga	chr8:54,597,055-54,608,776	0.924147	-1.08208	11.6144	10.6348	0.913608	1.0958	1.0958	10.6348	13.0476	0.686427	1.07358	1.07358	11.6144	13.6053	0.92251	0.943938	-1.05939	13.6053	13.0476	1
Agap1	chr1:91,351,385-91,791,857	1.14381	1.14381	0.854829	0.9634	0.724034	1.03816	1.03816	0.9634	1.12725	1	1.10534	1.10534	0.854829	1.02746	0.887159	1.07516	1.07516	1.02746	1.12725	1
Agap3	chr5:23,957,994-24,007,865 chr5:23,957,994-23,989,002	1.06457	1.06457	7.0242	7.3964	1	0.888319	-1.12572	7.3964	7.35883	0.421992	0.93521	-1.06928	7.0242	7.15886	1	1.01149	1.01149	7.15886	7.35883	1
Agfg1	chr1:82,836,057-82,892,850	1.01444	1.01444	5.09003	5.09859	1	1.05202	1.05202	5.09859	6.03351	1	1.07458	1.07458	5.09003	5.95668	0.92251	0.993806	-1.00623	5.95668	6.03351	1
Agfg2	chr5:138,091,705-138,125,981	0.914986	-1.09291	12.1514	11.0073	0.719906	1.07395	1.07395	11.0073	13.2684	0.846366	1.04806	1.04806	12.1514	13.9257	1	0.938033	-1.06606	13.9257	13.2684	1
Aggf1	chr13:96,120,637-96,145,312	1.07085	1.07085	8.67243	9.17001	0.944515	0.905943	-1.10382	9.17001	9.34446	0.590867	0.979904	-1.02051	8.67243	9.28261	1	0.990213	-1.00988	9.28261	9.34446	1
Agk	chr6:40,275,476-40,346,761	0.968138	-1.03291	2.91784	2.80015	1	1.24547	1.24547	2.80015	3.93592	0.183439	1.34939	1.34939	2.91784	4.3212	0.0644229	0.894452	-1.118	4.3212	3.93592	1
Agl	chr3:116,442,916-116,511,084	0.852279	-1.17332	7.86422	6.64035	0.16964	0.873505	-1.14481	6.64035	6.49704	0.267576	0.75364	-1.32689	7.86422	6.47894	0.000363268	0.988092	-1.01205	6.47894	6.49704	1
Agmat	chr4:141,302,589-141,315,178	0.883413	-1.13197	100.534	87.7955	0.236664	1.09171	1.09171	87.7955	107.665	0.622448	1.11571	1.11571	100.534	122.487	0.265373	0.864762	-1.15639	122.487	107.665	0.358878
Ago1	chr4:126,112,256-126,145,665	1.01937	1.01937	5.65407	5.69892	1	0.888984	-1.12488	5.69892	5.69966	0.42562	0.88868	-1.12526	5.65407	5.49569	0.322332	1.0195	1.0195	5.49569	5.69966	1
Ago4	chr4:126,166,786-126,210,702	0.949568	-1.05311	0.800816	0.750875	1	1.78311	1.78311	0.750875	1.49702	5.29458e-05	1.60916	1.60916	0.800816	1.39959	9.29512e-05	1.05508	1.05508	1.39959	1.49702	1
Agpat3	chr10:77,734,307-77,814,445	1.08524	1.08524	51.7354	55.5025	0.595969	0.861496	-1.16077	55.5025	53.7042	0.158735	0.965888	-1.03532	51.7354	54.5549	1	0.968542	-1.03248	54.5549	53.7042	1
Agpat5	chr8:18,846,278-18,884,413	0.858579	-1.16472	2.59537	2.19206	0.462545	1.2908	1.2908	2.19206	3.19534	0.0407203	1.08982	1.08982	2.59537	3.08289	0.908561	1.01688	1.01688	3.08289	3.19534	1
Agps	chr2:75,670,233-75,769,407	0.990717	-1.00937	1.92506	1.8812	1	1.21094	1.21094	1.8812	2.56397	0.0915788	1.2454	1.2454	1.92506	2.614	0.0429819	0.963865	-1.03749	2.614	2.56397	1
Agrn	chr4:155,539,398-155,571,597	1.06174	1.06174	7.47328	7.84708	0.938928	0.796942	-1.2548	7.84708	7.02494	0.0146848	0.872738	-1.14582	7.47328	7.114	0.177293	0.970358	-1.03055	7.114	7.02494	1
Agtpbp1	chr13:59,550,895-59,658,708 chr13:59,555,210-59,645,812 chr13:59,550,895-59,658,283 chr13:59,594,764-59,658,708	1.04463	1.04463	1.40016	1.44401	1	0.975282	-1.02534	1.44401	1.59019	1	0.920796	-1.08602	1.40016	1.40066	0.999917	1.10668	1.10668	1.40066	1.59019	1
Agtr1a	chr13:30,428,224-30,474,736	0.844896	-1.18358	27.3746	22.8545	0.109426	0.985829	-1.01437	22.8545	25.3029	1	1.11633	1.11633	27.3746	33.3641	0.517229	0.746509	-1.33957	33.3641	25.3029	0.0105674
Ahcy	chr2:154,885,047-154,900,233	0.842068	-1.18755	286.251	238.484	0.102484	0.884923	-1.13004	238.484	236.53	0.39934	0.837917	-1.19344	286.251	262.148	0.0705305	0.889386	-1.12437	262.148	236.53	0.744905
Ahcyl1	chr3:107,466,037-107,499,466	0.983034	-1.01726	27.6863	26.9089	1	0.864503	-1.15673	26.9089	26.1192	0.178967	0.889573	-1.12413	27.6863	26.8978	0.190702	0.955745	-1.0463	26.8978	26.1192	1
Ahdc1	chr4:132,567,420-132,634,025	0.971859	-1.02896	2.17776	2.09131	1	0.99902	-1.00098	2.09131	2.36553	1	0.972058	-1.02875	2.17776	2.3136	1	1.00083	1.00083	2.3136	2.36553	1
Ahnak	chr19:9,063,773-9,093,686 chr19:9,063,773-9,151,416	0.845494	-1.18274	1.16313	0.971561	0.219334	1.16847	1.16847	0.971561	1.27128	0.217185	1.12295	1.12295	1.16313	1.42355	0.453738	0.880373	-1.13588	1.42355	1.27128	0.609306
Ahsa1	chr12:88,607,677-88,614,902	1.05922	1.05922	46.4212	48.6137	1	0.855467	-1.16895	48.6137	46.7219	0.190778	0.860643	-1.16192	46.4212	43.6905	0.142861	1.05317	1.05317	43.6905	46.7219	1
Ahsa2	chr11:23,387,881-23,398,039	1.13118	1.13118	4.98572	5.58976	0.526837	0.6838	-1.46242	5.58976	4.31443	4.74622e-05	0.718177	-1.39241	4.98572	3.90775	0.00181812	1.07776	1.07776	3.90775	4.31443	1
Ahsg	chr16:22,892,087-22,899,524	0.875125	-1.14269	5744.7	4973.44	0.131139	1.12747	1.12747	4973.44	6291.3	0.330946	1.28629	1.28629	5744.7	8070.9	7.0545e-05	0.767369	-1.30315	8070.9	6291.3	0.00409433
AI314180	chr4:58,812,902-58,925,597	1.10685	1.10685	15.0307	16.4483	0.438394	0.85931	-1.16372	16.4483	15.8583	0.147053	0.95019	-1.05242	15.0307	15.5924	0.942619	1.00131	1.00131	15.5924	15.8583	1
AI317395	chr10:39,721,378-39,745,074	1.14448	1.14448	18.4356	20.8515	0.231143	0.818002	-1.22249	20.8515	19.1209	0.0431082	0.872448	-1.1462	18.4356	17.585	0.176684	1.0729	1.0729	17.585	19.1209	1
AI463170	chr12:77,647,958-77,648,912	0.876394	-1.14104	1.14023	0.966938	1	1.01727	1.01727	0.966938	1.08395	1	1.12573	1.12573	1.14023	1.43284	1	0.789401	-1.26678	1.43284	1.08395	1
AI464131	chr4:41,442,633-41,450,108	1.1433	1.1433	9.02713	10.1993	0.280911	0.745179	-1.34196	10.1993	8.53642	0.00190456	0.881434	-1.13451	9.02713	8.69139	0.315598	0.966748	-1.0344	8.69139	8.53642	1
AI507597	chr4:141,170,284-141,171,519	1.14226	1.14226	1.83682	2.05148	1	1.2107	1.2107	2.05148	2.77246	0.790091	1.39534	1.39534	1.83682	2.8024	0.311862	0.989168	-1.01095	2.8024	2.77246	1
AI597479	chr1:43,155,554-43,172,791	1.08863	1.08863	3.63953	3.911	0.904968	1.00353	1.00353	3.911	4.40643	1	1.02387	1.02387	3.63953	4.05898	1	1.06791	1.06791	4.05898	4.40643	1
AI661453	chr17:47,573,587-47,607,587	1.18785	1.18785	3.94313	4.62258	0.288352	0.944037	-1.05928	4.62258	4.91989	1	0.882782	-1.13278	3.94313	3.79438	0.50875	1.27083	1.27083	3.79438	4.91989	0.0430539
AI662270	chr11:83,037,077-83,040,086	0.928019	-1.07756	1.50291	1.38782	1	0.960706	-1.0409	1.38782	1.49331	1	1.19263	1.19263	1.50291	1.94877	0.835234	0.748134	-1.33666	1.94877	1.49331	0.572788
AI837181	chr19:5,425,143-5,427,316	1.03523	1.03523	8.58306	8.80841	1	1.01654	1.01654	8.80841	10.0151	1	1.09277	1.09277	8.58306	10.267	0.765719	0.963302	-1.0381	10.267	10.0151	1
AI846148	chr19:7,447,711-7,457,516 chr19:7,430,953-7,457,516	0.973557	-1.02716	0.668265	0.647629	1	1.77247	1.77247	0.647629	1.2938	0.000390962	1.44178	1.44178	0.668265	1.05958	0.0893627	1.19724	1.19724	1.05958	1.2938	0.8229
AI987944	chr7:48,628,299-48,648,630 chr7:48,628,299-48,648,749	1.14129	1.14129	3.06699	3.44169	0.694081	0.994507	-1.00552	3.44169	3.83779	1	0.910371	-1.09845	3.06699	3.05789	0.920896	1.24767	1.24767	3.05789	3.83779	0.288378
Aifm1	chrX:45,828,120-45,866,740	1.04106	1.04106	39.2281	40.3995	1	0.926894	-1.07887	40.3995	41.9625	0.747071	0.932657	-1.07221	39.2281	39.9691	0.686118	1.03516	1.03516	39.9691	41.9625	1
Aifm2	chr10:61,178,010-61,202,008 chr10:61,183,396-61,201,400 chr10:61,178,010-61,201,400	0.878497	-1.13831	10.2778	8.93661	0.448216	0.692023	-1.44504	8.93661	6.88297	0.00553175	0.866552	-1.154	10.2778	9.70605	0.195967	0.703202	-1.42207	9.70605	6.88297	0.0126138
Aim1	chr10:43,670,112-43,724,652	0.885602	-1.12918	3.69438	3.23132	0.458961	1.46101	1.46101	3.23132	5.28036	6.87969e-05	1.22904	1.22904	3.69438	4.94949	0.0328018	1.05382	1.05382	4.94949	5.28036	1
Aimp1	chr3:132,323,461-132,346,843	1.02213	1.02213	16.4226	16.6182	1	1.01302	1.01302	16.6182	18.7689	1	0.945527	-1.05761	16.4226	16.9368	1	1.09629	1.09629	16.9368	18.7689	1
Aimp2	chr5:144,663,572-144,670,708	1.03585	1.03585	7.90014	8.09666	1	0.797707	-1.25359	8.09666	7.18933	0.0950346	0.882493	-1.13315	7.90014	7.60743	0.593321	0.937132	-1.06709	7.60743	7.18933	1
Aip	chr19:4,113,755-4,125,858 chr19:4,113,755-4,121,575	1.11958	1.11958	6.88778	7.64243	0.601256	0.945506	-1.05763	7.64243	8.07844	1	1.14419	1.14419	6.88778	8.61373	0.339594	0.925873	-1.08006	8.61373	8.07844	1
Ajuba	chr14:55,186,305-55,196,498	0.847636	-1.17975	1.91183	1.60073	0.677219	1.36664	1.36664	1.60073	2.49374	0.247774	1.04035	1.04035	1.91183	2.18373	1	1.10819	1.10819	2.18373	2.49374	1
AK010878	chr12:103,991,484-103,996,020	1.15464	1.15464	3.54268	4.05992	0.858975	0.772877	-1.29387	4.05992	3.47524	0.234595	1.00614	1.00614	3.54268	3.86496	1	0.889299	-1.12448	3.86496	3.47524	1
Ak2	chr4:128,670,467-128,688,773 chr4:128,670,467-128,685,967	0.99024	-1.00986	117.07	114.674	1	0.877862	-1.13913	114.674	112.659	0.490345	0.838774	-1.19222	117.07	107.278	0.205305	1.03635	1.03635	107.278	112.659	1
Ak3	chr19:29,095,321-29,122,392	0.972496	-1.02828	117.563	113.056	1	0.678357	-1.47415	113.056	86.0181	5.99945e-07	0.644883	-1.55067	117.563	82.7911	3.61736e-14	1.02341	1.02341	82.7911	86.0181	1
Ak4	chr4:101,092,307-101,140,376 chr4:101,091,916-101,140,376 chr4:101,091,925-101,140,376 chr4:101,091,893-101,140,376	1.08732	1.08732	23.5011	25.2899	0.718199	0.711579	-1.40532	25.2899	20.1118	0.0096234	0.622636	-1.60607	23.5011	15.9822	7.33101e-11	1.24343	1.24343	15.9822	20.1118	0.389223
Ak6	chr13:101,421,297-101,436,370	1.14767	1.14767	5.55043	6.35681	0.748218	0.84144	-1.18844	6.35681	5.93766	0.460842	0.900776	-1.11015	5.55043	5.48668	0.957529	1.07411	1.07411	5.48668	5.93766	1
Akap1	chr11:88,692,105-88,712,826 chr11:88,692,105-88,712,817 chr11:88,692,105-88,725,900	1.03026	1.03026	25.79	26.272	1	0.896546	-1.11539	26.272	26.4428	0.418498	0.925596	-1.08039	25.79	26.0666	0.562587	0.998331	-1.00167	26.0666	26.4428	1
Akap10	chr11:61,684,808-61,743,759	1.11656	1.11656	2.80936	3.0889	0.835842	1.04905	1.04905	3.0889	3.66546	1	1.05645	1.05645	2.80936	3.24071	1	1.10862	1.10862	3.24071	3.66546	0.956728
Akap11	chr14:78,892,052-78,936,667	1.02415	1.02415	4.85789	4.91829	1	1.10436	1.10436	4.91829	6.08314	0.553202	1.17376	1.17376	4.85789	6.22205	0.0719303	0.964307	-1.03701	6.22205	6.08314	1
Akap12	chr10:5,987,069-6,080,212	0.921679	-1.08498	1.14508	1.04518	1	0.987193	-1.01297	1.04518	1.16548	1	1.06743	1.06743	1.14508	1.33398	1	0.853054	-1.17226	1.33398	1.16548	0.864371
Akap13	chr7:82,600,419-82,899,495	0.980298	-1.0201	7.48552	7.25848	1	0.940493	-1.06327	7.25848	7.64169	0.960649	0.943198	-1.06022	7.48552	7.70156	0.855163	0.9782	-1.02229	7.70156	7.64169	1
Akap8	chr17:32,440,620-32,458,098	0.945365	-1.05779	13.3944	12.5156	1	1.02665	1.02665	12.5156	14.3937	1	0.949546	-1.05313	13.3944	13.8706	1	1.02274	1.02274	13.8706	14.3937	1
Akap8l	chr17:32,458,368-32,487,522	1.07501	1.07501	12.928	13.7765	0.950388	1.01275	1.01275	13.7765	15.6311	1	1.12622	1.12622	12.928	15.9262	0.323045	0.966643	-1.03451	15.9262	15.6311	1
Akap9	chr5:3,928,185-4,080,204	1.11121	1.11121	3.99599	4.38368	0.48007	0.947533	-1.05537	4.38368	4.65234	1	0.969169	-1.03181	3.99599	4.22419	1	1.08704	1.08704	4.22419	4.65234	1
Akirin1	chr4:123,412,437-123,427,542	1.13692	1.13692	9.51882	10.6845	0.42286	0.841289	-1.18865	10.6845	10.1377	0.160961	0.839171	-1.19165	9.51882	8.69994	0.124904	1.14053	1.14053	8.69994	10.1377	0.657035
Akirin2	chr4:34,497,863-34,514,157	1.1409	1.1409	8.43712	9.49945	0.467248	0.893399	-1.11932	9.49945	9.54959	0.510999	1.06707	1.06707	8.43712	9.81062	1	0.955902	-1.04613	9.81062	9.54959	1
Akr1b3	chr6:34,253,929-34,267,489	0.929443	-1.07591	6.51132	5.97898	1	1.49911	1.49911	5.97898	10.0136	6.20894e-05	1.33851	1.33851	6.51132	9.4825	0.00982774	1.04179	1.04179	9.4825	10.0136	1
Akr1c12	chr13:4,267,417-4,278,645	1.10321	1.10321	38.7534	42.3341	0.598083	0.760637	-1.31469	42.3341	35.9573	0.0132532	0.752933	-1.32814	38.7534	31.8551	0.000252524	1.11559	1.11559	31.8551	35.9573	0.911544
Akr1c13	chr13:4,190,432-4,204,849	1.11104	1.11104	47.5721	52.3316	0.431256	0.804537	-1.24295	52.3316	47.0759	0.0381977	0.82156	-1.2172	47.5721	42.6686	0.0108896	1.08916	1.08916	42.6686	47.0759	1
Akr1c6	chr13:4,433,588-4,456,776	1.10969	1.10969	801.575	879.47	0.333064	0.624309	-1.60177	879.47	616.433	2.06066e-09	0.562601	-1.77746	801.575	492.471	9.31494e-19	1.23165	1.23165	492.471	616.433	0.110628
Akr1e1	chr13:4,591,735-4,608,410	1.15332	1.15332	14.4247	16.4617	0.236719	1.01256	1.01256	16.4617	18.6567	1	1.21872	1.21872	14.4247	19.1696	0.0918499	0.95889	-1.04287	19.1696	18.6567	1
Akt1	chr12:113,892,031-113,912,487	0.908213	-1.10106	23.947	21.5319	0.550273	0.869798	-1.14969	21.5319	20.9949	0.248314	0.86025	-1.16245	23.947	22.4873	0.132898	0.919017	-1.08812	22.4873	20.9949	1
Akt1s1	chr7:52,104,593-52,110,791 chr7:52,105,004-52,110,791 chr7:52,105,376-52,110,791	1.08146	1.08146	14.2785	15.297	0.80618	0.930955	-1.07417	15.297	16.0151	0.882205	0.990921	-1.00916	14.2785	15.4746	1	1.01634	1.01634	15.4746	16.0151	1
Akt2	chr7:28,390,878-28,424,472 chr7:28,376,578-28,424,472	0.989115	-1.011	32.6057	31.9056	1	0.910313	-1.09852	31.9056	32.591	0.537315	0.922524	-1.08398	32.6057	32.8433	0.556417	0.976633	-1.02393	32.8433	32.591	1
Aktip	chr8:93,647,397-93,659,393 chr8:93,635,680-93,657,926 chr8:93,647,397-93,657,926	1.0088	1.0088	2.9971	3.00276	1	0.970796	-1.03008	3.00276	3.25609	1	0.959736	-1.04195	2.9971	3.16267	1	1.02113	1.02113	3.16267	3.25609	1
Alad	chr4:62,167,017-62,181,097 chr4:62,167,017-62,180,943	0.884323	-1.13081	76.9215	67.2321	0.426562	0.412929	-2.42173	67.2321	31.1832	3.09597e-12	0.362269	-2.76038	76.9215	30.433	3.09363e-40	1.00812	1.00812	30.433	31.1832	1
Alas1	chr9:106,135,785-106,150,285 chr9:106,135,785-106,150,061	1.00734	1.00734	229.606	228.927	1	0.7048	-1.41884	228.927	180.406	0.244305	0.751503	-1.33067	229.606	188.742	0.103013	0.946543	-1.05648	188.742	180.406	1
Alcam	chr16:52,249,108-52,453,110	1.02751	1.02751	10.2782	10.4325	1	1.11457	1.11457	10.4325	13.0238	0.500237	1.07802	1.07802	10.2782	12.0938	0.743089	1.0626	1.0626	12.0938	13.0238	1
Aldh16a1	chr7:52,397,209-52,409,908	1.02735	1.02735	18.6065	18.8877	1	0.977626	-1.02289	18.8877	20.6993	1	1.01122	1.01122	18.6065	20.5406	1	0.993767	-1.00627	20.5406	20.6993	1
Aldh18a1	chr19:40,624,746-40,662,953	0.889605	-1.12409	0.59795	0.530844	1	1.76586	1.76586	0.530844	1.05536	0.00923702	1.52767	1.52767	0.59795	0.983494	0.135464	1.03098	1.03098	0.983494	1.05536	1
Aldh1a1	chr19:20,676,471-20,717,952	1.05019	1.05019	463.157	480.962	1	0.531174	-1.88262	480.962	287.187	2.05836e-13	0.556973	-1.79542	463.157	281.883	4.66354e-20	1.00189	1.00189	281.883	287.187	1
Aldh1a7	chr19:20,767,442-20,802,046	0.954461	-1.04771	80.8037	76.3071	1	1.1217	1.1217	76.3071	96.0983	0.425311	1.09056	1.09056	80.8037	96.2692	0.50803	0.982072	-1.01825	96.2692	96.0983	1
Aldh1l1	chr6:90,500,841-90,549,165	0.902971	-1.10745	389.199	347.543	0.372271	0.974618	-1.02604	347.543	379.884	1	0.920902	-1.08589	389.199	391.478	0.506598	0.956111	-1.0459	391.478	379.884	1
Aldh2	chr5:122,017,695-122,043,833	0.951937	-1.05049	820.552	772.53	1	0.796355	-1.25572	772.53	690.292	0.0124915	0.793743	-1.25985	820.552	711.524	0.000387967	0.955457	-1.04662	711.524	690.292	1
Aldh3b1	chr19:3,913,490-3,929,716	0.966355	-1.03482	1.04541	1.00796	1	1.85741	1.85741	1.00796	2.05236	0.00570315	1.64494	1.64494	1.04541	1.88746	0.0155926	1.09561	1.09561	1.88746	2.05236	1
Aldh5a1	chr13:24,999,447-25,029,530	0.973779	-1.02693	11.5782	11.1598	1	0.825884	-1.21082	11.1598	10.3522	0.0505189	0.776647	-1.28759	11.5782	9.8318	0.00117812	1.03579	1.03579	9.8318	10.3522	1
Aldh6a1	chr12:85,771,667-85,791,900	0.934665	-1.0699	138.143	127.726	0.782956	0.985709	-1.0145	127.726	141.128	1	0.991367	-1.00871	138.143	149.605	1	0.929524	-1.07582	149.605	141.128	1
Aldh8a1	chr10:21,097,105-21,116,384	0.961388	-1.04016	146.807	139.632	1	0.901466	-1.1093	139.632	141.33	0.47049	0.916973	-1.09054	146.807	147.063	0.479357	0.945442	-1.05771	147.063	141.33	1
Aldh9a1	chr1:169,280,121-169,298,661	0.896376	-1.1156	96.9399	85.9431	0.298126	0.816801	-1.22429	85.9431	78.7622	0.0265445	0.819709	-1.21995	96.9399	86.7851	0.00595212	0.893757	-1.11887	86.7851	78.7622	0.674368
Aldob	chr4:49,548,866-49,562,355	0.951015	-1.05151	1666.83	1567.5	1	0.923818	-1.08246	1567.5	1623.73	0.757179	0.953807	-1.04843	1666.83	1736.89	0.966385	0.921487	-1.0852	1736.89	1623.73	1
Aldoc	chr11:78,137,699-78,141,280 chr11:78,136,574-78,141,280	1.16839	1.16839	4.12388	4.76043	0.576141	1.50004	1.50004	4.76043	7.9605	0.0023562	0.906438	-1.10322	4.12388	4.08725	0.877768	1.93432	1.93432	4.08725	7.9605	2.55173e-08
Alg1	chr16:5,233,713-5,245,001	1.11764	1.11764	8.10878	8.95298	0.654905	0.886072	-1.12858	8.95298	8.90702	0.42274	0.936008	-1.06837	8.10878	8.29492	1	1.05846	1.05846	8.29492	8.90702	1
Alg10b	chr15:90,054,741-90,060,985	1.01412	1.01412	7.12612	7.14814	1	0.97466	-1.026	7.14814	7.82149	1	0.896021	-1.11605	7.12612	6.97513	0.446557	1.10355	1.10355	6.97513	7.82149	0.892215
Alg11	chr8:23,171,192-23,182,099	1.17025	1.17025	6.52484	7.55589	0.137097	0.730036	-1.36979	7.55589	6.19341	0.000313196	0.879754	-1.13668	6.52484	6.26298	0.267082	0.971794	-1.02902	6.26298	6.19341	1
Alg12	chr15:88,635,672-88,649,748	0.996724	-1.00329	3.59518	3.52083	1	1.22363	1.22363	3.52083	4.89932	0.264328	1.00706	1.00706	3.59518	3.97088	1	1.20839	1.20839	3.97088	4.89932	0.63969
Alg13	chrX:140,752,508-140,808,991 chrX:140,752,508-140,759,740	1.04912	1.04912	1.32344	1.37737	1	0.947659	-1.05523	1.37737	1.47427	1	0.910982	-1.09772	1.32344	1.31735	0.954613	1.09194	1.09194	1.31735	1.47427	1
Alg14	chr3:120,994,734-121,064,929	1.0008	1.0008	9.5893	9.48821	1	1.01575	1.01575	9.48821	10.9184	1	1.14046	1.14046	9.5893	11.9829	0.592141	0.891796	-1.12133	11.9829	10.9184	1
Alg2	chr4:47,482,704-47,487,239	0.984313	-1.01594	4.84694	4.69222	1	1.11697	1.11697	4.69222	5.9203	0.78074	1.03763	1.03763	4.84694	5.47709	1	1.05935	1.05935	5.47709	5.9203	1
Alg3	chr16:20,605,530-20,610,822	1.12273	1.12273	5.62421	6.26124	0.8253	0.955936	-1.04609	6.26124	6.77949	1	1.01199	1.01199	5.62421	6.27234	1	1.06186	1.06186	6.27234	6.77949	1
Alg5	chr3:54,539,460-54,553,717	1.11673	1.11673	16.1992	17.8738	0.48761	0.843998	-1.18484	17.8738	16.9778	0.125747	0.852971	-1.17237	16.1992	15.1422	0.323523	1.10564	1.10564	15.1422	16.9778	1
Alg6	chr4:99,382,320-99,430,151	1.03407	1.03407	3.08635	3.14985	1	0.81605	-1.22542	3.14985	2.8874	0.189903	0.892924	-1.11992	3.08635	3.03375	0.812099	0.943929	-1.0594	3.03375	2.8874	1
Alg8	chr7:104,520,126-104,540,668	0.92134	-1.08538	2.75158	2.49248	1	0.903811	-1.10643	2.49248	2.56818	0.992405	0.82149	-1.2173	2.75158	2.47768	0.432661	1.01369	1.01369	2.47768	2.56818	1
Alg9	chr9:50,583,329-50,651,744	0.912556	-1.09582	5.89764	5.30918	0.832839	0.997586	-1.00242	5.30918	5.97054	1	0.949825	-1.05283	5.89764	6.12277	1	0.958561	-1.04323	6.12277	5.97054	1
Alkbh2	chr5:114,573,942-114,578,185	1.10855	1.10855	3.19786	3.53326	1	0.809425	-1.23544	3.53326	3.20664	0.412814	0.943336	-1.06007	3.19786	3.3473	1	0.952835	-1.0495	3.3473	3.20664	1
Alkbh3	chr2:93,820,790-93,850,887	1.04742	1.04742	9.97457	10.3273	1	1.00276	1.00276	10.3273	11.6038	1	1.03052	1.03052	9.97457	11.2803	1	1.01837	1.01837	11.2803	11.6038	1
Alkbh4	chr5:136,614,650-136,617,484	1.18106	1.18106	1.54916	1.82788	0.820957	1.04589	1.04589	1.82788	2.14875	1	1.13423	1.13423	1.54916	1.90684	1	1.09063	1.09063	1.90684	2.14875	1
Alkbh5	chr11:60,351,184-60,372,014	1.10483	1.10483	14.5524	15.8959	0.507564	0.846414	-1.18146	15.8959	15.0986	0.111409	0.922962	-1.08347	14.5524	14.6596	0.720054	1.01375	1.01375	14.6596	15.0986	1
Alkbh6	chr7:31,093,771-31,099,322	1.11308	1.11308	6.77285	7.51451	0.897377	0.920773	-1.08604	7.51451	7.65314	0.948113	0.968389	-1.03264	6.77285	7.23834	1	1.05802	1.05802	7.23834	7.65314	1
Alkbh7	chr17:57,136,761-57,138,759	1.01817	1.01817	6.26336	6.3119	1	1.07652	1.07652	6.3119	7.57324	1	1.09141	1.09141	6.26336	7.46314	1	1.00448	1.00448	7.46314	7.57324	1
Alox5ap	chr5:150,076,633-150,099,623	0.898414	-1.11307	2.55092	2.28546	1	1.28058	1.28058	2.28546	3.31609	0.490948	1.03973	1.03973	2.55092	2.86501	1	1.10686	1.10686	2.86501	3.31609	1
Als2	chr1:59,248,466-59,294,075 chr1:59,219,599-59,294,075 chr1:59,219,599-59,293,937	0.978394	-1.02208	11.9416	11.5464	1	0.829994	-1.20483	11.5464	10.7823	0.173972	0.865516	-1.15538	11.9416	11.2798	0.10231	0.938943	-1.06503	11.2798	10.7823	1
Als2cl	chr9:110,782,825-110,803,034 chr9:110,782,677-110,803,034	1.16273	1.16273	5.26683	6.04898	0.473076	0.988805	-1.01132	6.04898	6.75377	1	0.887457	-1.12681	5.26683	5.1099	0.38332	1.29393	1.29393	5.1099	6.75377	0.0814425
Alyref	chr11:120,455,829-120,459,679	0.914306	-1.09373	7.81179	7.03521	1	0.908574	-1.10063	7.03521	7.19567	0.916639	0.942096	-1.06146	7.81179	8.04803	1	0.882356	-1.13333	8.04803	7.19567	0.956591
Ambp	chr4:62,804,312-62,815,176	1.05037	1.05037	1201.75	1248.91	1	1.09131	1.09131	1248.91	1529.42	0.57844	1.0316	1.0316	1201.75	1354.65	1	1.11166	1.11166	1354.65	1529.42	0.693197
Ambra1	chr2:91,570,294-91,759,006	0.928875	-1.07657	5.56258	5.09454	0.924534	1.1758	1.1758	5.09454	6.73429	0.271508	1.18557	1.18557	5.56258	7.1906	0.0919369	0.921723	-1.08492	7.1906	6.73429	1
Amdhd1	chr10:92,986,082-93,002,778	1.02611	1.02611	81.3132	82.4796	1	0.955552	-1.04652	82.4796	88.4916	1	1.12186	1.12186	81.3132	99.5689	0.489627	0.874556	-1.14344	99.5689	88.4916	0.675446
Amdhd2	chr17:24,292,799-24,300,700	1.18452	1.18452	10.4949	12.3102	0.305916	0.933571	-1.07116	12.3102	12.8112	0.942754	1.01021	1.01021	10.4949	11.5604	1	1.09585	1.09585	11.5604	12.8112	1
Amer1	chrX:92,615,652-92,640,179	1.13498	1.13498	0.971823	1.09762	0.669109	0.896692	-1.11521	1.09762	1.09549	0.684103	0.980349	-1.02004	0.971823	1.04361	1	1.03822	1.03822	1.04361	1.09549	1
Amfr	chr8:96,495,487-96,536,540	1.0841	1.0841	78.5292	84.2183	0.566424	0.709079	-1.41028	84.2183	66.9825	7.94602e-06	0.759889	-1.31598	78.5292	65.1834	8.60326e-06	1.01207	1.01207	65.1834	66.9825	1
Amigo1	chr3:107,989,206-107,995,204	1.00194	1.00194	1.66754	1.64434	1	1.31912	1.31912	1.64434	2.4673	0.0475089	1.48206	1.48206	1.66754	2.70643	0.000368977	0.890618	-1.12282	2.70643	2.4673	1
Ammecr1l	chr18:31,919,477-31,943,737 chr18:31,920,269-31,943,737	0.949439	-1.05325	15.9177	14.9422	1	0.9893	-1.01082	14.9422	16.5862	1	1.09195	1.09195	15.9177	18.9828	0.440807	0.860573	-1.16202	18.9828	16.5862	0.29
Amotl2	chr9:102,620,133-102,635,747	0.952429	-1.04995	8.20453	7.74715	1	0.829079	-1.20616	7.74715	7.1905	0.138789	0.92236	-1.08418	8.20453	8.26299	1	0.856728	-1.16723	8.26299	7.1905	0.839159
Ampd2	chr3:107,876,979-107,888,344 chr3:107,876,979-107,889,584	0.96928	-1.03169	8.31863	7.98573	1	0.94713	-1.05582	7.98573	8.48384	1	1.0787	1.0787	8.31863	9.80854	0.752424	0.851177	-1.17484	9.80854	8.48384	0.312296
Amt	chr9:108,199,252-108,203,928	0.972033	-1.02877	21.4765	20.5929	1	0.938587	-1.06543	20.5929	21.762	1	1.15678	1.15678	21.4765	27.1271	0.339594	0.789251	-1.26702	27.1271	21.762	0.0856162
Amy1	chr3:113,258,869-113,277,680 chr3:113,258,869-113,280,668	1.01407	1.01407	107.093	107.402	1	0.649562	-1.5395	107.402	78.1968	1.33614e-07	0.675806	-1.47971	107.093	79.0789	2.8591e-08	0.974544	-1.02612	79.0789	78.1968	1
Amz2	chr11:109,287,259-109,299,462 chr11:109,287,533-109,299,462	1.00957	1.00957	4.94817	4.95377	1	0.829191	-1.20599	4.95377	4.5782	0.169324	0.887565	-1.12668	4.94817	4.78625	0.514687	0.944298	-1.05899	4.78625	4.5782	1
Anapc1	chr2:128,435,818-128,513,131	1.00997	1.00997	5.6897	5.68128	1	1.00188	1.00188	5.68128	6.39487	1	0.989208	-1.01091	5.6897	6.14145	1	1.02379	1.02379	6.14145	6.39487	1
Anapc11	chr11:120,459,734-120,469,512 chr11:120,459,845-120,469,512	0.996463	-1.00355	3.04982	3.00939	1	0.969643	-1.03131	3.00939	3.25535	1	1.22173	1.22173	3.04982	4.06609	0.166424	0.791978	-1.26266	4.06609	3.25535	0.186199
Anapc13	chr9:102,528,625-102,536,574	1.00142	1.00142	52.0993	51.5105	1	1.00598	1.00598	51.5105	58.1803	1	0.930142	-1.0751	52.0993	53.1259	0.92386	1.08309	1.08309	53.1259	58.1803	1
Anapc15	chr7:109,029,838-109,048,059 chr7:109,034,373-109,048,059 chr7:109,044,844-109,048,059	0.938481	-1.06555	6.53602	6.06465	1	1.00639	1.00639	6.06465	6.901	1	0.868982	-1.15077	6.53602	6.19247	0.639842	1.08736	1.08736	6.19247	6.901	1
Anapc16	chr10:59,450,656-59,465,860	1.02571	1.02571	12.6095	12.8229	1	1.03587	1.03587	12.8229	14.9103	1	1.05358	1.05358	12.6095	14.5121	1	1.00927	1.00927	14.5121	14.9103	1
Anapc2	chr2:25,127,985-25,141,436	1.01632	1.01632	12.8095	12.8787	1	1.01432	1.01432	12.8787	14.6786	1	1.04658	1.04658	12.8095	14.6564	1	0.985168	-1.01506	14.6564	14.6786	1
Anapc4	chr5:53,225,373-53,257,973	1.01186	1.01186	5.22773	5.21386	1	1.1952	1.1952	5.21386	7.01911	0.157941	1.19042	1.19042	5.22773	6.79139	0.135918	1.01636	1.01636	6.79139	7.01911	1
Anapc5	chr5:123,237,469-123,271,351	0.961995	-1.03951	23.5837	22.4529	1	0.870007	-1.14942	22.4529	21.8901	0.223511	0.928846	-1.07661	23.5837	23.9358	0.686118	0.901459	-1.10931	23.9358	21.8901	0.777174
Anapc7	chr5:122,872,452-122,894,920	1.03542	1.03542	6.26444	6.39786	1	1.0877	1.0877	6.39786	7.81862	0.716439	1.07129	1.07129	6.26444	7.31693	0.938047	1.052	1.052	7.31693	7.81862	1
Angel2	chr1:192,752,383-192,770,370 chr1:192,748,986-192,770,370	0.873795	-1.14443	6.58602	5.70216	0.339546	1.04379	1.04379	5.70216	6.63395	1	0.920296	-1.08661	6.58602	6.6256	0.740833	0.991869	-1.0082	6.6256	6.63395	1
Angptl6	chr9:20,678,252-20,684,154	0.887098	-1.12727	8.46012	7.43625	0.61924	1.00333	1.00333	7.43625	8.37002	1	1.17851	1.17851	8.46012	10.9336	0.25805	0.75521	-1.32414	10.9336	8.37002	0.0437406
Ankfy1	chr11:72,503,503-72,585,648	0.849184	-1.1776	5.68495	4.77625	0.110219	1.18446	1.18446	4.77625	6.35341	0.127513	1.01951	1.01951	5.68495	6.33587	1	0.986793	-1.01338	6.33587	6.35341	1
Ankhd1	chr18:36,720,256-36,818,562	0.948264	-1.05456	6.1171	5.73524	1	1.04022	1.04022	5.73524	6.69778	1	1.06108	1.06108	6.1171	7.08604	0.87398	0.930101	-1.07515	7.08604	6.69778	1
Ankib1	chr5:3,689,998-3,772,787 chr5:3,689,998-3,803,124	1.02391	1.02391	4.26164	4.30773	1	0.959361	-1.04236	4.30773	4.63538	1	0.994467	-1.00556	4.26164	4.62556	1	0.988119	-1.01202	4.62556	4.63538	1
Ankle2	chr5:110,660,022-110,685,670	1.03607	1.03607	5.15943	5.29495	1	0.907354	-1.10211	5.29495	5.36214	0.615067	0.939781	-1.06408	5.15943	5.30514	0.988719	1.00011	1.00011	5.30514	5.36214	1
Ankra2	chr13:99,033,030-99,044,709 chr13:99,033,030-99,043,873	0.954946	-1.04718	2.70852	2.55322	1	1.00635	1.00635	2.55322	2.86526	1	0.969877	-1.03106	2.70852	2.86616	1	0.991257	-1.00882	2.86616	2.86526	1
[truncated: 7,495 more rows]
