# Supplementary material for: Sex-biased genetic programs in liver metabolism and liver fibrosis are controlled by EZH1 and EZH2
Source: PLoS Genet. 2020 May 19;16(5):e1008796. doi: 10.1371/journal.pgen.1008796 (PMC7263639; doi:10.1371/journal.pgen.1008796)
Supplement: S3 Table — A. Responses of all liver-expressed genes (11,491 genes; FPKM >1) to loss of Ezh1/Ezh2 in male and female E1/E2-KO liver. The impact of E1/E2-KO on gene expression was evaluated at |fold-change| > 1.5 and FDR < 0.05. DKO, double-KO. B. Responses of sex-biased genes to loss of Ezh1/Ezh2 in male and female E1/E2-KO liver. Analyses are based on the 1,131 sex-biased genes shown in S2A Table. The impact of E1/E2-KO on gene expression was evaluated at |fold-change| > 1.5 and FDR < 0.05. C. Responses of stringently sex-independent genes to loss of Ezh1/Ezh2 in male and female E1/E2-KO liver. Analyses are based on the set of 8,021 stringent sex-independent genes shown in S2C Table. The impact of E1/E2-KO on gene expression was evaluated at |fold-change| > 1.5 and FDR < 0.05. (XLSX) [file pgen.1008796.s011.xlsx]

## Sheet: S3 Table
S3A Table – Responses of all liver-expressed genes (11,491 genes; FPKM >1) to loss of Ezh1/Ezh2 in male and female E1/E2-KO liver. The impact of E1/E2-KO on gene expression was evaluated at |fold-change| > 1.5 and FDR < 0.05. DKO, double-KO.
All liver expressed genes (FPKM >1); responses at p <0.05 FC > 1.5
	Male DKO only		Female DKO only		Changed in both Male DKO and Female DKO
	# genes	%	# genes	%	# genes	%	Gene Total	% regulated genes
All liver-expressed genes	11491
Up regulated	395	0.0343747	139	0.0120964	447	0.0389	981	0.723985
Down regulated	117	0.0101819	137	0.0119224	115	0.0100078	369	0.0321121
Up in M Down in F					4	0.000348099
Down in M Up in F					1	8.70246e-05
S3B Table – Responses of sex-biased genes to loss of Ezh1/Ezh2 in male and female E1/E2-KO liver. Analyses are based on the 1,131 sex-biased genes shown in Table S2A. The impact of E1/E2-KO on gene expression was evaluated at |fold-change| > 1.5 and FDR < 0.05. Also see Venn diagrams in Fig. 2 based on these data. DKO, double-KO.
Sex biased genes p< 0.01; Response to DKO at p<0.05 and |fold-change| > 1.5
		Male DKO only		Female DKO only		Changed in both		Total number of genes
		# genes	%	# genes	%	# genes	%	# genes	%
All sex-biased genes	1131
	Up	154	0.136163	35	0.0309461	102	0.0901857	291	0.257294
	Down	59	0.0521662	43	0.0380195	42	0.0371353	144	0.127321
	Down in M, Up in F					1	0.000884173	1	0.000884173
	Up in M, Down in F					4	0.00353669	4	0.00353669
Male-biased genes	487
	Up	0	0	25	0.0513347	16	0.0328542	41	0.0841889
	Down	54	0.110883	15	0.0308008	35	0.0718686	104	0.213552
	Down in M, Up in F					1	0.00205339	1	0.00205339
Female-biased genes	644
	Up	154	0.23913	10	0.015528	86	0.13354	250	0.388199
	Down	5	0.00776398	28	0.0434783	7	0.0108696	40	0.0621118
	Up in M, Down in F					4	0.00621118	4	0.00621118
S3C Table – Responses of stringently sex-independent genes to loss of Ezh1/Ezh2 in male and female E1/E2-KO liver. Analyses are based on the set of 8,021 stringent sex-independent genes shown in Table S2C. The impact of E1/E2-KO on gene expression was evaluated at |fold-change| > 1.5 and FDR < 0.05. Also see Venn diagrams in Fig. 2 based in these data. DKO, double-KO.
Stringent Sex independent genes, p> 0.1, and |fold-change|<1.2; Response to DKO at p<0.05 and |fold-change| > 1.5
		Male DKO only		Female DKO only		Changed in both		Total number of genes
		# genes	%	# genes	%	# genes	%	# genes	%
All stringent sex-independent genes	8021
	Up-regulated	83	0.0103478	59	0.00735569	143	0.0178282	285	0.0355317
	Down-regulated	29	0.00361551	55	0.006857	44	0.0054856	128	0.0159581
