# Supplementary material for: Sex-biased genetic programs in liver metabolism and liver fibrosis are controlled by EZH1 and EZH2
Source: PLoS Genet. 2020 May 19;16(5):e1008796. doi: 10.1371/journal.pgen.1008796 (PMC7263639; doi:10.1371/journal.pgen.1008796)
Supplement: S5 Table — (XLSX) [file pgen.1008796.s013.xlsx]

## Sheet: S5A Table _Lists for DAVID
Legend for S5 Tables: Results of DAVID analysis of gene sets represented in Figure 2A, including sex-biased and stringent sex-independent genes that are up or down regulated in DKO livers, and combinations thereof, as shown in the individual sheets.
S5B Table. Lists of genes represented in Figure 2A and used for DAVID analysis. These genes are presented in Supplemental Tables S2 and S3
Stringent Sex independent				Sex-biased genes				285+291		128+144
Up-regulated 285		Down-regulated 128		Up-regulated 291		Down-regulated 144		ALL UP genes		ALL DOWN genes
Sept5		0610031O16Rik		Cobl		Slc35e3		Sept5		0610031O16Rik
2010003K11Rik		1810008I18Rik		Gas7		Tmem243		2010003K11Rik		1810008I18Rik
2010107G23Rik		4833418N02Rik		Unc13b		Tmem19		2010107G23Rik		4833418N02Rik
3010026O09Rik		A730098P11Rik		Sort1		Slc25a17		3010026O09Rik		A730098P11Rik
4833411C07Rik		Abca8a		Cadm4		Sqle		4833411C07Rik		Abca8a
6330416G13Rik		Ak3		Fkbp11		Ces1e		6330416G13Rik		Ak3
Abcb9		Ak4		Tspan33		Car3		Abcb9		Ak4
Abcg5		Akr1c6		Pard3b		Aox1		Abcg5		Akr1c6
Abhd14a		Alad		Adam11		Adh7		Abhd14a		Alad
Ackr3		Aldh1a1		Smad9		2200002D01Rik		Ackr3		Aldh1a1
Adamts10		Apom		Gm10804		Abcg2		Adamts10		Apom
Adck3		AW549542		Serpine2		Cyp2f2		Adck3		AW549542
Adh6a		Baat		Aqp4		Scp2		Adh6a		Baat
Adrbk2		Car1		Clec2h		C4a		Adrbk2		Car1
Ago4		Ccrn4l		Saa1		Rarres1		Ago4		Ccrn4l
AI846148		Ces1f		Tff3		2810007J24Rik		AI846148		Ces1f
Aldh18a1		Cldn14		Cyp4a12b		Mettl20		Aldh18a1		Cldn14
Aldh3b1		Cml2		1810053B23Rik		Hsd3b2		Aldh3b1		Cml2
Aldoc		Ctsk		Mb		Adh6-ps1		Aldoc		Ctsk
Ankrd44		Cyb5r3		Cyp2c40		Hcn3		Ankrd44		Cyb5r3
Ano1		Cyp27a1		Orm3		Ociad2		Ano1		Cyp27a1
Anxa13		Cyp2c44		Cenpm		Egfr		Anxa13		Cyp2c44
Ap1s3		Dak		H2-Q1		Ugt2b1		Ap1s3		Dak
Apoc2		Dvl1		Abcb1a		Cabyr		Apoc2		Dvl1
Apol9a		Elovl1		Acta1		Mcm10		Apol9a		Elovl1
Arhgap24		Ezh1		Ppl		Ces3a		Arhgap24		Ezh1
Arhgap6		Fam198a		Col4a3		C730027H18Rik		Arhgap6		Fam198a
Arhgef16		Fam47e		Plek2		Ttc39c		Arhgef16		Fam47e
Arl2bp		Fdps		Gm1600		Ces3b		Arl2bp		Fdps
Armcx3		Fmo5		Orm2		3110082I17Rik		Armcx3		Fmo5
Atf3		Foxa1		Defb1		Keg1		Atf3		Foxa1
Atp11a		Gbe1		Fam110c		Nudt7		Atp11a		Gbe1
B930025P03Rik		Gdpd3		Atp2a1		Slc15a5		B930025P03Rik		Gdpd3
Bag2		Ggt6		Dct		Nat8		Bag2		Ggt6
Bhmt		Gm16793		Lcn2		Lama3		Bhmt		Gm16793
Bmf		Gm19522		Il15		Lrrc16a		Bmf		Gm19522
Bmi1		Gm4737		Sox7		Serpina12		Bmi1		Gm4737
Bmp7		Gm826		Stambpl1		Mup10		Bmp7		Gm826
Car5b		Gm8580		Cyp2c68		C6		Car5b		Gm8580
Casc4		Gpam		Dll1		Alas2		Casc4		Gpam
Cbx6		Gpd1l		Mfsd2a		Gm2083		Cbx6		Gpd1l
Ccdc151		Gpt2		Lrtm1		Mup21		Ccdc151		Gpt2
Ccdc171		Gsta3		Tead1		Gstp1		Ccdc171		Gsta3
Ccdc66		Hdhd3		Igtp		Ugt2b38		Ccdc66		Hdhd3
Ccrl2		Hnf4aos		Gypc		Serpina1e		Ccrl2		Hnf4aos
Cd83		Hnmt		Sh2d4a		Mup5		Cd83		Hnmt
Cd9		Hsp90aa1		Tcf24		Cyp7b1		Cd9		Hsp90aa1
Cdc42ep5		Hsph1		Was		Mup3		Cdc42ep5		Hsph1
Cdcp1		Ido2		Chrna4		Cyp2d9		Cdcp1		Ido2
Cdh13		Klk1b4		Sult1a1		Mup12		Cdh13		Klk1b4
Cdkn2b		Krtcap3		Epb4.1l3		Selenbp2		Cdkn2b		Krtcap3
Ces2g		Lonrf3		Tmem200b		Slco1a1		Ces2g		Lonrf3
Chsy1		Lsr		Gm12250		Capn8		Chsy1		Lsr
Cib2		Marveld1		Pls1		Mup13		Cib2		Marveld1
Clcf1		Me1		Klhl13		Slc22a28		Clcf1		Me1
Cnnm4		Meiob		Plcg2		Serpina4-ps1		Cnnm4		Meiob
Col4a1		Mfhas1		Il2rg		Mup20		Col4a1		Mfhas1
Col4a2		Mid1ip1		Lair1		Mup9		Col4a2		Mid1ip1
Colgalt2		Mir21a		Mx1		Mup1		Colgalt2		Mir21a
Cpne8		Mir7672		Dcbld1		Cyp4a12a		Cpne8		Mir7672
Creb3l2		Nampt		P2ry13		Hsd3b5		Creb3l2		Nampt
Crip3		Nmrk1		Arrdc3		Mup7		Crip3		Nmrk1
Ctdspl		Ntn3		Rgs16		Cml5		Ctdspl		Ntn3
Ctnnbl1		Palld		Asb2		Eif2s3y		Ctnnbl1		Palld
Cyp2c55		Pcsk9		H2-Q6		Ddx3y		Cyp2c55		Pcsk9
Cyp4f16		Per2		H2-Q8		Slc22a29		Cyp4f16		Per2
Cystm1		Phlda1		I830012O16Rik		Esr1		Cystm1		Phlda1
D630045J12Rik		Pkdcc		Gbp7		Mcm5		D630045J12Rik		Pkdcc
Dcp1b		Pklr		Rac2		Acacb		Dcp1b		Pklr
Dhx58		Plekha7		Itgb3		Pltp		Dhx58		Plekha7
Dlg5		Polr3g		Mtmr11		Mndal		Dlg5		Polr3g
Dnaja4		Ppil1		Ly86		Hmgcr		Dnaja4		Ppil1
E130012A19Rik		Ppp1r3e		Ms4a6d		Gas1		E130012A19Rik		Ppp1r3e
Eepd1		Rdm1		Ifi27l2a		Elovl6		Eepd1		Rdm1
Eml5		Rps15a-ps6		Fut8		Igfbp5		Eml5		Rps15a-ps6
Erbb4		Rrp12		Rnasel		D130043K22Rik		Erbb4		Rrp12
Etl4		Samd1		Selplg		Fasn		Etl4		Samd1
Ezr		Samd8		Ildr2		Inmt		Ezr		Samd8
Fam109a		Sertad3		AB124611		Rdh11		Fam109a		Sertad3
Fam206a		Slc25a37		Gbp6		Acss2		Fam206a		Slc25a37
Fam65c		Smarca2		Fcgr4		Pdk1		Fam65c		Smarca2
Fam73a		Stard4		G0s2		Ces1d		Fam73a		Stard4
Fam81a		Stim2		Dcaf4		Slc16a11		Fam81a		Stim2
Fbln1		Sult1b1		Txndc16		Acaca		Fbln1		Sult1b1
Fmn1		Syt3		Ttc21b		Fdft1		Fmn1		Syt3
Fuca2		Tgm1		Ifit3		Cyp2c50		Fuca2		Tgm1
Fzd6		Tmem14a		Dennd1c		Ttc7		Fzd6		Tmem14a
Galns		Tmem97		Apcs		Tpmt		Galns		Tmem97
Galnt7		Tnfaip8l1		Trib2		Acsl1		Galnt7		Tnfaip8l1
Gca		Tspan4		Tpm2		1600002H07Rik		Gca		Tspan4
Gls		Ttc23		P2ry4		Nme1		Gls		Ttc23
Gna14		Ugt1a9		Gbp4		Slc35d1		Gna14		Ugt1a9
Golm1		Ugt2a3		Limk1		Ugt2b36		Golm1		Ugt2a3
Gpr157		Ugt3a1		Col4a5		Slc39a4		Gpr157		Ugt3a1
Gpx3		Wee1		Itga6		Ciapin1		Gpx3		Wee1
Grk5		Wfdc21		Inpp5d		Plekhb1		Grk5		Wfdc21
Gstm7		Xrcc6bp1		Stk10		Ap3s1		Gstm7		Xrcc6bp1
H2-Bl		Zfand4		Ly75		Rnaseh2a		H2-Bl		Zfand4
H2-Q2		Zfp707		Tmprss2		Slc6a9		H2-Q2		Zfp707
Hap1		9430015G10Rik		Cdkn2c		Gm6548		Hap1		9430015G10Rik
Hddc2		Abhd6		Hes1		Zfc3h1		Hddc2		Abhd6
Hfe2		Acsm5		Pla2g16		Pcgf6		Hfe2		Acsm5
Hoxa10		Amy1		Siglec1		Foxa3		Hoxa10		Amy1
Ifi202b		Arg1		Zdhhc1		Zkscan7		Ifi202b		Arg1
Ifi27		Ciart		Col20a1		Yod1		Ifi27		Ciart
Ifih1		Clec3b		Rgs2		BC048546		Ifih1		Clec3b
Igf2bp3		Dusp3		Samd9l		Abhd17b		Igf2bp3		Dusp3
Impdh1		Fam213b		Zap70		Gm20594		Impdh1		Fam213b
Ip6k2		Fitm2		Slc22a3		Amn1		Ip6k2		Fitm2
Irf7		Gm10653		Slfn2		Clstn3		Irf7		Gm10653
Irs2		Gm11127		Atp8a1		Cyp2c67		Irs2		Gm11127
Irx1		Lifr		Vcam1		Ppp1r10		Irx1		Lifr
Isg15		Nek2		Robo1		Fitm1		Isg15		Nek2
Isg20		Pcsk4		Ptprc		Zfp445		Isg20		Pcsk4
Itga7		Pex11a		Elf4		Adrb3		Itga7		Pex11a
Large		Pex26		Arhgef37		Pfkfb3		Large		Pex26
Ldhb		Pgrmc1		Oas2		Nlrp12		Ldhb		Pgrmc1
Lmo2		Plin4		Klhl26		Ccne1		Lmo2		Plin4
Loxl4		Ppp1r13l		Cd5l		Fam222a		Loxl4		Ppp1r13l
Lrp12		Ppp1r14b		Cfp		Dpy19l3		Lrp12		Ppp1r14b
Mfge8		Rapgef4		Cyba		1700045H11Rik		Mfge8		Rapgef4
Mid2		Reep6		Themis2		D7Ertd143e		Mid2		Reep6
Mir675		Slc17a3		Coro1a		Gstp2		Mir675		Slc17a3
Mllt3		St7		Irf8		Mir291b		Mllt3		St7
Mras		Tat		Map3k13		Gm12718		Mras		Tat
Ngfr		Tsc22d3		Zbtb16		Ctrb1		Ngfr		Tsc22d3
Nlgn2		Ttc39b		Slc1a4		Xist		Nlgn2		Ttc39b
Nlrc5		Vps13a		Uba7		Sult3a1		Nlrc5		Vps13a
Nme4				Fam13a		Eci3		Nme4		Slc35e3
Npdc1				Syk		Fmo3		Npdc1		Tmem243
Nr1d1				Utp14b		Slc22a27		Nr1d1		Tmem19
Nr4a2				Slc26a10		Cyp2a4		Nr4a2		Slc25a17
Nt5c3b				Heg1		Acnat2		Nt5c3b		Sqle
Nup210				Rassf4		Cyp2c39		Nup210		Ces1e
Olig1				Cyp3a59		Vnn1		Olig1		Car3
P3h4				Pbx1		Slco1a4		P3h4		Aox1
Paip2b				H2-Q7		Cyp2c38		Paip2b		Adh7
Pbx3				H2-Q9		Pctp		Pbx3		2200002D01Rik
Pde4c				Gucy1a3		Vnn3		Pde4c		Abcg2
Pdgfc				Psd4		Serpina6		Pdgfc		Cyp2f2
Peg3				H2-Q4		Rdh18-ps		Peg3		Scp2
Pgm1				Pik3cd		Gstt3		Pgm1		C4a
Phc1				Wfdc17		Nnt		Phc1		Rarres1
Pik3c2a				Dqx1		Ces1c		Pik3c2a		2810007J24Rik
Pim1				Pdk4				Pim1		Mettl20
Pisd-ps1				Ptp4a3				Pisd-ps1		Hsd3b2
Pisd-ps2				Ms4a6c				Pisd-ps2		Adh6-ps1
Pisd-ps3				Bcl9				Pisd-ps3		Hcn3
Pld1				Emr1				Pld1		Ociad2
Pot1a				Tenm3				Pot1a		Egfr
Ppic				Tmem47				Ppic		Ugt2b1
Ppip5k1				Slc17a4				Ppip5k1		Cabyr
Ppp3cc				Oasl2				Ppp3cc		Mcm10
Ptgr1				Slc7a8				Ptgr1		Ces3a
Ptprs				Slc43a1				Ptprs		C730027H18Rik
Pxdn				Irgm2				Pxdn		Ttc39c
Pygb				Fam214a				Pygb		Ces3b
Rab11fip4				Zfp704				Rab11fip4		3110082I17Rik
Rab11fip5				C1qa				Rab11fip5		Keg1
Rab36				Ly6e				Rab36		Nudt7
Rab3il1				Sulf2				Rab3il1		Slc15a5
Raet1c				Serpinb6a				Raet1c		Nat8
Raet1e				Dmpk				Raet1e		Lama3
Rap1gap				Stat1				Rap1gap		Lrrc16a
Rasa3				Ly6a				Rasa3		Serpina12
Rasal2				Rasgrp2				Rasal2		Mup10
Rhoc				Tm4sf4				Rhoc		C6
Rnf152				Prkca				Rnf152		Alas2
Rtn4rl1				Maoa				Rtn4rl1		Gm2083
Saa2				Rtp4				Saa2		Mup21
Saa3				Qpct				Saa3		Gstp1
Scnn1a				Eid1				Scnn1a		Ugt2b38
Sestd1				Laptm5				Sestd1		Serpina1e
Setd7				Psmb9				Setd7		Mup5
Sh3pxd2a				Tap1				Sh3pxd2a		Cyp7b1
Sh3rf1				Prg4				Sh3rf1		Mup3
Slc12a6				Cotl1				Slc12a6		Cyp2d9
Slc22a17				Mpeg1				Slc22a17		Mup12
Slc2a5				Axl				Slc2a5		Selenbp2
Slc30a3				Lbp				Slc30a3		Slco1a1
Slc41a3				Scpep1				Slc41a3		Capn8
Slc46a3				Cyp4f14				Slc46a3		Mup13
Slc7a7				Apoa4				Slc7a7		Slc22a28
Slc9a7				H2-D1				Slc9a7		Serpina4-ps1
Slco2a1				H2-L				Slco2a1		Mup20
Smim6				LOC547349				Smim6		Mup9
Smo				Cdhr5				Smo		Mup1
Smyd4				Gpcpd1				Smyd4		Cyp4a12a
Sorbs3				Fbxo21				Sorbs3		Hsd3b5
Sox4				Megf8				Sox4		Mup7
Spns2				Adora1				Spns2		Cml5
Spp1				Ethe1				Spp1		Eif2s3y
Src				Mta3				Src		Ddx3y
Stxbp4				Ugt1a6a				Stxbp4		Slc22a29
Supt7l				Tbc1d30				Supt7l		Esr1
Suv420h2				Sdf2l1				Suv420h2		Mcm5
Syt12				Arsg				Syt12		Acacb
Tab1				Dact1				Tab1		Pltp
Tgfbr3				Ctgf				Tgfbr3		Mndal
Tgfbr3l				Lhx6				Tgfbr3l		Hmgcr
Tmem159				Eps8l2				Tmem159		Gas1
Tmem181a				Ugt1a6b				Tmem181a		Elovl6
Tmem86a				Bhlhe41				Tmem86a		Igfbp5
Tmem86b				Gpc1				Tmem86b		D130043K22Rik
Tnik				Wnk4				Tnik		Fasn
Tram2				Nos1ap				Tram2		Inmt
Trib3				Nr4a1				Trib3		Rdh11
Trim30d				Cyp21a1				Trim30d		Acss2
Trim34a				Csad				Trim34a		Pdk1
Trpm4				Asns				Trpm4		Ces1d
Tsc22d4				Cyp3a41b				Tsc22d4		Slc16a11
Tspyl4				Cyp3a16				Tspyl4		Acaca
Tuba8				Cyp3a41a				Tuba8		Fdft1
Tubb2a				Sult2a5				Tubb2a		Cyp2c50
Ube2u				A1bg				Ube2u		Ttc7
Ubtd2				Gm4794				Ubtd2		Tpmt
Unc5b				Sult2a2				Unc5b		Acsl1
Vsig10				Cyp3a44				Vsig10		1600002H07Rik
Wdfy1				Sult2a6				Wdfy1		Nme1
Wtip				Sult2a1				Wtip		Slc35d1
Wwtr1				Sult2a4				Wwtr1		Ugt2b36
Zc3h12d				Cux2				Zc3h12d		Slc39a4
Zdhhc2				Cyp2a22				Zdhhc2		Ciapin1
Zfp385a				Mt2				Zfp385a		Plekhb1
Zfp618				Nipal1				Zfp618		Ap3s1
Zfp9				Cyp2b9				Zfp9		Rnaseh2a
2210407C18Rik				Prom1				2210407C18Rik		Slc6a9
Abca2				Cyp17a1				Abca2		Gm6548
Acot6				9030619P08Rik				Acot6		Zfc3h1
Ankrd13b				Slc16a5				Ankrd13b		Pcgf6
Arhgef40				Hsd3b1				Arhgef40		Foxa3
Arrdc2				Slc39a5				Arrdc2		Zkscan7
Casp6				Mt1				Casp6		Yod1
Cd72				Atp6v0d2				Cd72		BC048546
Cdk5rap1				Cdkn1c				Cdk5rap1		Abhd17b
Chpf				Cyp2c69				Chpf		Gm20594
Cpeb1				Cyp4a14				Cpeb1		Amn1
Dcaf12l1				Hamp2				Dcaf12l1		Clstn3
Dip2a				Hao2				Dip2a		Cyp2c67
Dsn1				Nt5e				Dsn1		Ppp1r10
E130308A19Rik				Pcp4l1				E130308A19Rik		Fitm1
Fads3				Il1rn				Fads3		Zfp445
Fam20a				Lepr				Fam20a		Adrb3
Fbln5				Cyp4a10				Fbln5		Pfkfb3
G630090E17Rik				Rad51b				G630090E17Rik		Nlrp12
Hist1h1c				Serpinb1a				Hist1h1c		Ccne1
Isyna1				Rcan2				Isyna1		Fam222a
Kctd17				Mki67				Kctd17		Dpy19l3
Ldlrad4				Ccnd1				Ldlrad4		1700045H11Rik
Lhx2				Ptgds				Lhx2		D7Ertd143e
Ltbp3				St3gal6				Ltbp3		Gstp2
Mageh1				Abhd2				Mageh1		Mir291b
Mansc1				Rdh9				Mansc1		Gm12718
Matn2				Lrfn4				Matn2		Ctrb1
Meis2				Dio3os				Meis2		Xist
Ms4a6b				Mmd2				Ms4a6b		Sult3a1
Msrb2				BC089597				Msrb2		Eci3
Mustn1				Agpat9				Mustn1		Fmo3
Mycl				Tmem98				Mycl		Slc22a27
Pacs1				Top2a				Pacs1		Cyp2a4
Pde6d				Car2				Pde6d		Acnat2
Pigp				Cyp2c37				Pigp		Cyp2c39
Plau				Tead2				Plau		Vnn1
Plekha1				Ppargc1a				Plekha1		Slco1a4
Pnldc1				Bmper				Pnldc1		Cyp2c38
Ptgis				Slc1a2				Ptgis		Pctp
Ptpn18				Nqo1				Ptpn18		Vnn3
Ptpn4				Oat				Ptpn4		Serpina6
Raet1a				Marco				Raet1a		Rdh18-ps
Rai2				Lhpp				Rai2		Gstt3
Rfx4				Gbp3				Rfx4		Nnt
Rfx5				Esrrg				Rfx5		Ces1c
S100a8				Evc				S100a8
Slc16a6				Fam84b				Slc16a6
Ssbp4				Nid1				Ssbp4
Stau2				Ifi27l2b				Stau2
Sufu				Gbp2				Sufu
Thnsl1				Gbp10				Thnsl1
Tmed8				Tox				Tmed8
Ttc3				Zbp1				Ttc3
Uap1l1				Egr1				Uap1l1
Wnt2				Ucp2				Wnt2
Zbtb8a				Lect2				Zbtb8a
Zdhhc17				Ntrk2				Zdhhc17
Znrf3				Ctsc				Znrf3
				Gas6				Cobl
				Cyp2b10				Gas7
				Fam126a				Unc13b
				Itgb2				Sort1
				Rtn4				Cadm4
				Emp2				Fkbp11
								Tspan33
								Pard3b
								Adam11
								Smad9
								Gm10804
								Serpine2
								Aqp4
								Clec2h
								Saa1
								Tff3
								Cyp4a12b
								1810053B23Rik
								Mb
								Cyp2c40
								Orm3
								Cenpm
								H2-Q1
								Abcb1a
								Acta1
								Ppl
								Col4a3
								Plek2
								Gm1600
								Orm2
								Defb1
								Fam110c
								Atp2a1
								Dct
								Lcn2
								Il15
								Sox7
								Stambpl1
								Cyp2c68
								Dll1
								Mfsd2a
								Lrtm1
								Tead1
								Igtp
								Gypc
								Sh2d4a
								Tcf24
								Was
								Chrna4
								Sult1a1
								Epb4.1l3
								Tmem200b
								Gm12250
								Pls1
								Klhl13
								Plcg2
								Il2rg
								Lair1
								Mx1
								Dcbld1
								P2ry13
								Arrdc3
								Rgs16
								Asb2
								H2-Q6
								H2-Q8
								I830012O16Rik
								Gbp7
								Rac2
								Itgb3
								Mtmr11
								Ly86
								Ms4a6d
								Ifi27l2a
								Fut8
								Rnasel
								Selplg
								Ildr2
								AB124611
								Gbp6
								Fcgr4
								G0s2
								Dcaf4
								Txndc16
								Ttc21b
								Ifit3
								Dennd1c
								Apcs
								Trib2
								Tpm2
								P2ry4
								Gbp4
								Limk1
								Col4a5
								Itga6
								Inpp5d
								Stk10
								Ly75
								Tmprss2
								Cdkn2c
								Hes1
								Pla2g16
								Siglec1
								Zdhhc1
								Col20a1
								Rgs2
								Samd9l
								Zap70
								Slc22a3
								Slfn2
								Atp8a1
								Vcam1
								Robo1
								Ptprc
								Elf4
								Arhgef37
								Oas2
								Klhl26
								Cd5l
								Cfp
								Cyba
								Themis2
								Coro1a
								Irf8
								Map3k13
								Zbtb16
								Slc1a4
								Uba7
								Fam13a
								Syk
								Utp14b
								Slc26a10
								Heg1
								Rassf4
								Cyp3a59
								Pbx1
								H2-Q7
								H2-Q9
								Gucy1a3
								Psd4
								H2-Q4
								Pik3cd
								Wfdc17
								Dqx1
								Pdk4
								Ptp4a3
								Ms4a6c
								Bcl9
								Emr1
								Tenm3
								Tmem47
								Slc17a4
								Oasl2
								Slc7a8
								Slc43a1
								Irgm2
								Fam214a
								Zfp704
								C1qa
								Ly6e
								Sulf2
								Serpinb6a
								Dmpk
								Stat1
								Ly6a
								Rasgrp2
								Tm4sf4
								Prkca
								Maoa
								Rtp4
								Qpct
								Eid1
								Laptm5
								Psmb9
								Tap1
								Prg4
								Cotl1
								Mpeg1
								Axl
								Lbp
								Scpep1
								Cyp4f14
								Apoa4
								H2-D1
								H2-L
								LOC547349
								Cdhr5
								Gpcpd1
								Fbxo21
								Megf8
								Adora1
								Ethe1
								Mta3
								Ugt1a6a
								Tbc1d30
								Sdf2l1
								Arsg
								Dact1
								Ctgf
								Lhx6
								Eps8l2
								Ugt1a6b
								Bhlhe41
								Gpc1
								Wnk4
								Nos1ap
								Nr4a1
								Cyp21a1
								Csad
								Asns
								Cyp3a41b
								Cyp3a16
								Cyp3a41a
								Sult2a5
								A1bg
								Gm4794
								Sult2a2
								Cyp3a44
								Sult2a6
								Sult2a1
								Sult2a4
								Cux2
								Cyp2a22
								Mt2
								Nipal1
								Cyp2b9
								Prom1
								Cyp17a1
								9030619P08Rik
								Slc16a5
								Hsd3b1
								Slc39a5
								Mt1
								Atp6v0d2
								Cdkn1c
								Cyp2c69
								Cyp4a14
								Hamp2
								Hao2
								Nt5e
								Pcp4l1
								Il1rn
								Lepr
								Cyp4a10
								Rad51b
								Serpinb1a
								Rcan2
								Mki67
								Ccnd1
								Ptgds
								St3gal6
								Abhd2
								Rdh9
								Lrfn4
								Dio3os
								Mmd2
								BC089597
								Agpat9
								Tmem98
								Top2a
								Car2
								Cyp2c37
								Tead2
								Ppargc1a
								Bmper
								Slc1a2
								Nqo1
								Oat
								Marco
								Lhpp
								Gbp3
								Esrrg
								Evc
								Fam84b
								Nid1
								Ifi27l2b
								Gbp2
								Gbp10
								Tox
								Zbp1
								Egr1
								Ucp2
								Lect2
								Ntrk2
								Ctsc
								Gas6
								Cyp2b10
								Fam126a
								Itgb2
								Rtn4
								Emp2

## Sheet: S5B Table_All UP_291+285
S5B Table_DAVID results for All 291 + 285 UP genes (see sheet A)
Annotation Cluster 1	Enrichment Score: 6.737883097749138
Category	Term	Count	%	PValue	Genes	List Total	Pop Hits	Pop Total	Fold Enrichment	Bonferroni	Benjamini	FDR
UP_KEYWORDS	Immunity	35	6.19469	3.39363e-10	IFIH1, S100A8, LY86, H2-D1, OAS2, SRC, ISG20, MARCO, CFP, NLRC5, OASL2, TAP1, ZAP70, LBP, INPP5D, MX1, DHX58, SYK, ZBP1, H2-Q2, TRPM4, PIK3CD, H2-Q1, AXL, CD5L, H2-Q7, H2-Q8, PSMB9, H2-Q9, LCN2, IFIT3, C1QA, IFI202B, IRF7, THEMIS2	554	401	22680	3.5732	1.07239e-07	5.36194e-08	4.57084e-07
GOTERM_BP_DIRECT	GO:0002376~immune system process	31	5.48673	1.49151e-07	IFIH1, S100A8, LY86, H2-D1, OAS2, SRC, ISG20, MARCO, CFP, NLRC5, OASL2, TAP1, ZAP70, LBP, INPP5D, MX1, DHX58, SYK, ZBP1, TRPM4, H2-L, PIK3CD, AXL, CD5L, H2-Q7, PSMB9, IFIT3, C1QA, LCN2, IRF7, THEMIS2	483	383	18082	3.03014	0.000360581	0.000360581	0.000262119
UP_KEYWORDS	Innate immunity	21	3.71681	2.13441e-06	IFIH1, S100A8, LY86, PIK3CD, AXL, OAS2, ISG20, MARCO, CFP, C1QA, IFIT3, IFI202B, LCN2, NLRC5, OASL2, IRF7, LBP, MX1, DHX58, SYK, ZBP1	554	241	22680	3.56727	0.000674247	9.63489e-05	0.00287477
GOTERM_BP_DIRECT	GO:0045087~innate immune response	28	4.95575	1.0349e-05	IFIH1, S100A8, ELF4, LY86, OAS2, SRC, ISG20, MARCO, CFP, NLRC5, OASL2, ZAP70, LBP, MX1, DEFB1, DHX58, SYK, ZBP1, APCS, PIK3CD, AXL, MID2, IFIT3, C1QA, IFI202B, LCN2, CYBA, IRF7	483	400	18082	2.62058	0.0247136	0.00830667	0.018186
Annotation Cluster 2	Enrichment Score: 6.151404927069753
Category	Term	Count	%	PValue	Genes	List Total	Pop Hits	Pop Total	Fold Enrichment	Bonferroni	Benjamini	FDR
COG_ONTOLOGY	Secondary metabolites biosynthesis, transport, and catabolism	21	3.71681	1.96274e-12	CYP2C37, CYP2C55, CYP3A16, CYP2C69, CYP2B9, CYP21A1, CYP2C68, CYP2C40, CYP4F14, CYP2B10, CYP4A12B, CYP4A10, CYP2A22, CYP17A1, PTGIS, CYP4F16, CYP3A41B, CYP3A41A, CYP3A59, CYP4A14, CYP3A44	57	117	2126	6.69456	3.3367e-11	3.3367e-11	1.42114e-09
INTERPRO	IPR001128:Cytochrome P450	21	3.71681	2.32633e-12	CYP2C37, CYP2C55, CYP3A16, CYP2C69, CYP2B9, CYP21A1, CYP2C68, CYP2C40, CYP4F14, CYP2B10, CYP4A12B, CYP4A10, CYP2A22, CYP17A1, PTGIS, CYP4F16, CYP3A41B, CYP3A41A, CYP3A59, CYP4A14, CYP3A44	536	104	20594	7.75822	2.26122e-09	2.26122e-09	3.66228e-09
INTERPRO	IPR017972:Cytochrome P450, conserved site	20	3.53982	4.83492e-12	CYP2C37, CYP2C55, CYP3A16, CYP2C69, CYP2B9, CYP21A1, CYP2C68, CYP2C40, CYP4F14, CYP2B10, CYP4A12B, CYP4A10, CYP2A22, CYP17A1, CYP4F16, CYP3A41B, CYP3A41A, CYP3A59, CYP4A14, CYP3A44	536	96	20594	8.00451	4.69953e-09	2.34977e-09	7.61137e-09
UP_KEYWORDS	Heme	25	4.42478	4.91528e-12	PXDN, CYP2C69, CYP2C68, CYP2B9, CYP2C40, CYP4A12B, PTGIS, NR1D1, CYP3A41B, CYP3A41A, MB, CYP3A44, CYP2C37, CYP2C55, CYP3A16, CYP21A1, CYP4F14, CYP2B10, CYP4A10, CYBA, CYP2A22, CYP17A1, CYP4F16, CYP3A59, CYP4A14	554	171	22680	5.98518	1.55323e-09	1.55323e-09	6.62034e-09
GOTERM_MF_DIRECT	GO:0020037~heme binding	26	4.60177	1.01626e-11	PXDN, CYP2C69, CYP2C68, CYP2B9, CYP2C40, SRC, CYP4A12B, PTGIS, NR1D1, CYP3A41B, CYP3A41A, MB, CYP3A44, CYP2C37, CYP2C55, CYP3A16, CYP21A1, CYP4F14, CYP2B10, CYP4A10, CYBA, CYP2A22, CYP17A1, CYP4F16, CYP3A59, CYP4A14	473	175	17446	5.47987	7.25613e-09	7.25613e-09	1.53665e-08
UP_KEYWORDS	Monooxygenase	20	3.53982	6.08472e-10	CYP2C37, CYP2C55, CYP3A16, CYP2C69, CYP2B9, CYP21A1, CYP2C68, CYP2C40, CYP4F14, CYP2B10, CYP4A12B, CYP4A10, CYP2A22, CYP17A1, CYP4F16, CYP3A41B, CYP3A41A, CYP3A59, CYP4A14, CYP3A44	554	133	22680	6.15618	1.92277e-07	6.40924e-08	8.19542e-07
UP_SEQ_FEATURE	metal ion-binding site:Iron (heme axial ligand)	19	3.36283	1.87314e-09	CYP2C37, PXDN, CYP2C55, CYP3A16, CYP2C69, CYP21A1, CYP2B9, CYP2C40, CYP4F14, CYP2B10, CYP4A10, CYBA, CYP2A22, CYP17A1, PTGIS, CYP3A41B, CYP3A41A, CYP3A59, CYP4A14	493	114	18012	6.08925	2.68046e-06	2.68046e-06	3.09456e-06
INTERPRO	IPR002401:Cytochrome P450, E-class, group I	15	2.65487	2.75149e-08	CYP2C37, CYP2C55, CYP2C69, CYP21A1, CYP2C68, CYP2B9, CYP2C40, CYP4F14, CYP2B10, CYP4A12B, CYP4A10, CYP2A22, CYP17A1, CYP4F16, CYP4A14	536	83	20594	6.94367	2.67442e-05	5.34889e-06	4.33154e-05
GOTERM_MF_DIRECT	GO:0005506~iron ion binding	23	4.0708	7.51685e-08	CYP2C37, CYP2C55, CYP3A16, CYP2C69, CYP2B9, CYP2C68, ETHE1, CYP21A1, CYP2C40, CYP4F14, CYP2B10, LCN2, CYP4A12B, CYP4A10, CYP2A22, CYP17A1, PTGIS, CYP4F16, CYP3A41B, CYP3A41A, CYP3A59, CYP4A14, CYP3A44	473	212	17446	4.00154	5.36689e-05	2.68348e-05	0.000113659
KEGG_PATHWAY	mmu00830:Retinol metabolism	16	2.83186	1.01469e-07	CYP2C37, CYP2C55, CYP3A16, CYP2C68, CYP2B9, CYP2C40, CYP2B10, CYP4A12B, CYP4A10, RDH9, UGT1A6B, UGT1A6A, CYP3A41B, CYP3A41A, CYP4A14, CYP3A44	245	89	7691	5.64348	2.47581e-05	2.47581e-05	0.000131314
KEGG_PATHWAY	mmu05204:Chemical carcinogenesis	16	2.83186	1.59992e-07	CYP2C37, CYP2C55, CYP3A16, SULT2A1, CYP2C68, CYP2B9, CYP2C40, CYP2B10, ALDH3B1, GSTM7, UGT1A6B, UGT1A6A, SULT1A1, CYP3A41B, CYP3A41A, CYP3A44	245	92	7691	5.45945	3.90373e-05	1.95189e-05	0.00020705
UP_KEYWORDS	Iron	29	5.13274	1.87016e-07	SLC22A17, PXDN, CYP2C69, CYP2C68, CYP2B9, CYP2C40, CYP4A12B, PTGIS, NR1D1, CYP3A41B, CYP3A41A, PPP3CC, CDK5RAP1, MB, CYP3A44, CYP2C37, CYP2C55, CYP3A16, CYP21A1, CYP4F14, CYP2B10, CYP4A10, LCN2, CYBA, CYP2A22, CYP17A1, CYP4F16, CYP3A59, CYP4A14	554	375	22680	3.16592	5.90952e-05	1.18193e-05	0.000251889
GOTERM_MF_DIRECT	GO:0016705~oxidoreductase activity, acting on paired donors, with incorporation or reduction of molecular oxygen	15	2.65487	4.31644e-07	CYP2C37, CYP2C55, CYP3A16, CYP21A1, CYP2C68, CYP2B9, CYP2C40, CYP4F14, CYP2B10, CYP4A12B, CYP4A10, CYP17A1, PTGIS, CYP4F16, CYP4A14	473	99	17446	5.58844	0.000308146	7.70455e-05	0.000652669
KEGG_PATHWAY	mmu00140:Steroid hormone biosynthesis	15	2.65487	4.94725e-07	CYP2C37, CYP2C55, CYP3A16, HSD3B1, CYP21A1, CYP2C68, CYP2B9, CYP2C40, CYP2B10, CYP17A1, UGT1A6B, UGT1A6A, CYP3A41B, CYP3A41A, CYP3A44	245	87	7691	5.41239	0.000120706	4.02368e-05	0.000640236
GOTERM_MF_DIRECT	GO:0004497~monooxygenase activity	15	2.65487	1.27134e-06	CYP2C37, CYP2C55, CYP3A16, CYP21A1, CYP2C68, CYP2B9, CYP2C40, CYP4F14, CYP2B10, CYP4A12B, CYP4A10, CYP17A1, PTGIS, CYP4F16, CYP4A14	473	108	17446	5.12274	0.000907326	0.000151278	0.00192233
KEGG_PATHWAY	mmu00590:Arachidonic acid metabolism	14	2.47788	3.94152e-06	CYP2C37, PLA2G16, CYP2C55, CYP2C68, CYP2B9, CYP2C40, CYP4F14, CYP2B10, CYP4A12B, CYP4A10, PTGIS, PTGDS, GPX3, CYP4A14	245	89	7691	4.93804	0.000961271	0.000240404	0.00510072
UP_KEYWORDS	Oxidoreductase	36	6.37168	8.1385e-06	LDHB, PXDN, ALDH18A1, HSD3B1, CYP2C69, CYP2B9, CYP2C68, ETHE1, CYP2C40, CYP4A12B, CYP3A41B, GPX3, CYP3A41A, LOXL4, NQO1, IMPDH1, CYP3A44, CYP2C37, PTGR1, CYP2C55, CYP3A16, MAOA, CYP21A1, FADS3, CYP4F14, CYP2B10, ALDH3B1, MSRB2, CYP4A10, CYBA, CYP2A22, CYP17A1, CYP4F16, HAO2, CYP3A59, CYP4A14	554	639	22680	2.3064	0.00256847	0.000285712	0.0109611
GOTERM_BP_DIRECT	GO:0019373~epoxygenase P450 pathway	8	1.41593	1.0948e-05	CYP2A22, CYP2C37, CYP2C55, CYP2C69, CYP2C68, CYP2B9, CYP2C40, CYP2B10	483	30	18082	9.98316	0.0261252	0.00659628	0.0192385
UP_KEYWORDS	Microsome	14	2.47788	2.13759e-05	CYP2C37, CYP2C55, CYP3A16, CYP2B9, CYP21A1, CYP2C40, CYP4F14, OAS2, CYP2B10, CYP4A10, UGT1A6A, CYP3A41B, CYP3A41A, CYP4A14	554	132	22680	4.34198	0.0067321	0.00061389	0.0287871
GOTERM_MF_DIRECT	GO:0008392~arachidonic acid epoxygenase activity	9	1.59292	3.36505e-05	CYP4A10, CYP2A22, CYP2C37, CYP2C55, CYP2C69, CYP2C68, CYP2B9, CYP2C40, CYP2B10	473	47	17446	7.06284	0.0237405	0.0023998	0.0508694
GOTERM_CC_DIRECT	GO:0031090~organelle membrane	12	2.12389	3.92809e-05	CYP4A10, CYP2C37, CYP2C55, CYP3A16, CYP3A41B, CYP21A1, CYP2B9, CYP3A41A, CYP2C40, CYP4F14, CYP4A14, CYP2B10	523	94	19662	4.79932	0.0138869	0.002328	0.0538459
GOTERM_MF_DIRECT	GO:0070330~aromatase activity	8	1.41593	4.2906e-05	CYP2C37, CYP2C55, CYP3A16, CYP3A41B, CYP2B9, CYP3A41A, CYP2C40, CYP2B10	473	36	17446	8.19638	0.030171	0.0025497	0.0648567
GOTERM_MF_DIRECT	GO:0008395~steroid hydroxylase activity	9	1.59292	9.4352e-05	CYP2A22, CYP2C37, CYP2C55, CYP2C69, CYP2C68, CYP21A1, CYP2B9, CYP2C40, CYP2B10	473	54	17446	6.14729	0.0651512	0.00480062	0.142571
KEGG_PATHWAY	mmu00591:Linoleic acid metabolism	9	1.59292	0.000154922	CYP2C37, CYP2C55, PLA2G16, CYP3A16, CYP2C68, CYP3A41B, CYP3A41A, CYP2C40, CYP3A44	245	50	7691	5.65053	0.0370982	0.00628083	0.200303
GOTERM_MF_DIRECT	GO:0016491~oxidoreductase activity	33	5.84071	0.000243907	LDHB, PXDN, ALDH18A1, HSD3B1, ETHE1, CYP2B9, CYP2C40, DCT, CYP3A41B, GPX3, CYP3A41A, BC089597, LOXL4, NQO1, IMPDH1, CYP3A44, ADH6A, CYP2C37, PTGR1, CYP2C55, CYP3A16, MAOA, CYP21A1, FADS3, CYP4F14, CYP2B10, MSRB2, ALDH3B1, CYP4A10, CYBA, CYP17A1, HAO2, CYP4A14	473	604	17446	2.01517	0.159847	0.010193	0.368167
GOTERM_CC_DIRECT	GO:0043231~intracellular membrane-bounded organelle	36	6.37168	0.000956414	CYP2B9, CYP2C40, ABCA2, OAS2, CYP4A12B, CTGF, UGT1A6B, UGT1A6A, CYP3A41B, TAP1, CYP3A41A, CYP3A44, COL4A3, CYP2C37, PLD1, COL4A2, CYP2C55, CYP3A16, CYP21A1, MTA3, ATP11A, CYP4F14, ACKR3, CYP2B10, PROM1, CYP4A10, RAB11FIP5, SMO, ZDHHC17, CYP17A1, ANKRD13B, DCP1B, ATP2A1, SORT1, CYP4A14, ATP8A1	523	751	19662	1.80214	0.28869	0.0210654	1.30343
GOTERM_BP_DIRECT	GO:0055114~oxidation-reduction process	33	5.84071	0.00127344	LDHB, PXDN, ALDH18A1, HSD3B1, ETHE1, CYP2B9, CYP2C40, PTGIS, CYP3A41B, GPX3, CYP3A41A, LOXL4, NQO1, IMPDH1, CYP3A44, CYP2C37, PTGR1, CYP2C55, SH3PXD2A, CYP3A16, MAOA, CYP21A1, FADS3, CYP4F14, CYP2B10, MSRB2, ALDH3B1, CYP4A10, CYBA, CYP17A1, HAO2, CYP3A59, CYP4A14	483	676	18082	1.82754	0.954093	0.175165	2.2145
GOTERM_CC_DIRECT	GO:0005789~endoplasmic reticulum membrane	33	5.84071	0.00268974	RTN4, HSD3B1, CYP2B9, CYP2C40, ILDR2, MFSD2A, DMPK, IGTP, PTGIS, UGT1A6A, NUP210, CYP3A41B, AGPAT9, CYP3A41A, CREB3L2, MX1, CYP3A44, CYP2C37, CYP2C55, ABCB9, PLD1, IRGM2, CYP3A16, CYP21A1, FADS3, CYP4F14, CYP2B10, CYP4A10, SDF2L1, ATP2A1, SORT1, CYP4A14, FKBP11	523	710	19662	1.74736	0.616662	0.0518749	3.62561
KEGG_PATHWAY	mmu04750:Inflammatory mediator regulation of TRP channels	11	1.9469	0.00659145	CYP4A10, PRKCA, CYP4A12B, CYP2C37, CYP2C55, CYP2C68, PLCG2, PIK3CD, CYP2C40, CYP4A14, SRC	245	126	7691	2.74056	0.800838	0.0814218	8.20242
KEGG_PATHWAY	mmu04726:Serotonergic synapse	6	1.06195	0.408632	PRKCA, CYP2C37, CYP2C55, CYP2C68, MAOA, CYP2C40	245	132	7691	1.4269	1	0.806659	99.8884
Annotation Cluster 3	Enrichment Score: 5.911430775073907
Category	Term	Count	%	PValue	Genes	List Total	Pop Hits	Pop Total	Fold Enrichment	Bonferroni	Benjamini	FDR
UP_KEYWORDS	Glycoprotein	149	26.3717	1.79319e-09	SCPEP1, CADM4, HFE2, LTBP3, FAM20A, LRTM1, AQP4, IL15, ADORA1, SLC7A7, CFP, MARCO, WNT2, SLC2A5, UNC5B, SERPINE2, ROBO1, ST3GAL6, CREB3L2, CHRNA4, ETL4, PDGFC, SLC12A6, MATN2, PTPRS, CDHR5, MFGE8, DLL1, C1QA, ABCB1A, CHPF, LRP12, EMP2, DCBLD1, AB124611, ERBB4, ABCA2, ITGB2, ITGB3, OAS2, MANSC1, CD72, SLCO2A1, TRAM2, P2RY4, GALNS, HEG1, LRFN4, SPP1, IL1RN, ABHD14A, CD5L, H2-Q7, H2-Q8, GAS6, H2-Q9,…	554	3815	22680	1.59891	5.66648e-07	1.41662e-07	2.41522e-06
UP_SEQ_FEATURE	glycosylation site:N-linked (GlcNAc...)	147	26.0177	6.8936e-08	SCPEP1, CADM4, HFE2, LTBP3, FAM20A, LRTM1, AQP4, IL15, ADORA1, CBX6, SLC7A7, CFP, MARCO, WNT2, SLC2A5, UNC5B, SERPINE2, ROBO1, ST3GAL6, CREB3L2, CHRNA4, PDGFC, SLC12A6, MATN2, H2-L, PTPRS, CDHR5, MFGE8, DLL1, C1QA, ABCB1A, CHPF, LRP12, EMP2, DCBLD1, AB124611, ERBB4, ABCA2, ITGB2, ITGB3, MANSC1, CD72, SLCO2A1, TRAM2, P2RY4, GALNS, LRFN4, SPP1, H2-Q2, IL1RN, H2-Q1, ABHD14A, CD5L, H2-Q6, H2-Q7, H2-Q…	493	3563	18012	1.50736	9.86426e-05	4.93225e-05	0.000113887
UP_KEYWORDS	Disulfide bond	117	20.708	1.71249e-06	CADM4, HFE2, LTBP3, FAM20A, SLC7A8, ILDR2, IL15, ADORA1, SLC7A7, CFP, MARCO, WNT2, ISG15, UNC5B, ROBO1, CTGF, CHRNA4, PDGFC, MATN2, PTPRS, DLL1, MFGE8, C1QA, LRP12, DCBLD1, HAMP2, ERBB4, ITGB2, ITGB3, CD72, SLCO2A1, P2RY4, LOC547349, GALNS, TFF3, HEG1, DEFB1, LRFN4, H2-Q2, H2-Q4, IL1RN, H2-Q1, CD5L, H2-Q6, H2-Q7, H2-Q8, GAS6, H2-Q9, LCN2, ITGA6, TXNDC16, NTRK2, ATP2A1, ITGA7, TGFBR3, BMP7, PLAU, …	554	3124	22680	1.53323	0.000541	9.01871e-05	0.0023065
UP_SEQ_FEATURE	signal peptide	127	22.4779	1.95205e-06	SCPEP1, CADM4, HFE2, LTBP3, FAM20A, LRTM1, IL15, ZNRF3, CFP, WNT2, APOA4, UNC5B, SERPINE2, ROBO1, CTGF, CHRNA4, PDGFC, MATN2, H2-L, PTPRS, CDHR5, DLL1, MFGE8, C1QA, LRP12, DCBLD1, AB124611, HAMP2, ERBB4, APOC2, ITGB2, ITGB3, MANSC1, LOC547349, GALNS, TFF3, DEFB1, LRFN4, SPP1, H2-Q2, ABCB9, IL1RN, H2-Q1, CD5L, H2-Q6, H2-Q7, H2-Q8, GAS6, H2-Q9, LCN2, ITGA6, TXNDC16, NTRK2, ITGA7, TGFBR3, SLC46A3, B…	493	3124	18012	1.48528	0.00278949	0.000465456	0.00322488
UP_KEYWORDS	Signal	156	27.6106	3.14662e-06	SCPEP1, CADM4, HFE2, LTBP3, CYP2C69, FAM20A, LRTM1, CYP2C68, ILDR2, IL15, ZNRF3, GSTM7, CFP, APOA4, WNT2, PTGIS, UNC5B, SERPINE2, ROBO1, CTGF, BC089597, CHRNA4, PDGFC, MATN2, 2210407C18RIK, PTPRS, CDHR5, MFGE8, DLL1, WFDC17, CYP2B10, C1QA, LRP12, DCBLD1, AB124611, HAMP2, ERBB4, CYP2C40, APOC2, ITGB2, ITGB3, MANSC1, LOC547349, GALNS, STAMBPL1, TFF3, HEG1, DEFB1, LRFN4, SPP1, H2-Q2, H2-Q4, CYP2C37,…	554	4543	22680	1.40577	0.00099384	0.000124284	0.00423806
UP_SEQ_FEATURE	disulfide bond	92	16.2832	0.00261445	PXDN, CADM4, LTBP3, LEPR, H2-D1, CDCP1, IL15, ADORA1, RAET1A, CFP, MARCO, RAET1C, CCRL2, RAET1E, UNC5B, ROBO1, CTGF, CHRNA4, LOXL4, PDGFC, MATN2, LAIR1, ADAM11, H2-L, APCS, PRG4, PTPRS, DLL1, ACKR3, MFGE8, LDLRAD4, C1QA, SMO, CD83, SIGLEC1, PTGDS, LRP12, SORT1, CTSC, NGFR, DCBLD1, MEGF8, HAMP2, GALNT7, ERBB4, ITGB2, ITGB3, CD72, VCAM1, LY6A, P2RY4, LY6E, TFF3, ADAMTS10, IL2RG, CLEC2H, DEFB1, SELP…	493	2510	18012	1.33915	0.976392	0.312447	4.23272
Annotation Cluster 4	Enrichment Score: 4.3328228597705865
Category	Term	Count	%	PValue	Genes	List Total	Pop Hits	Pop Total	Fold Enrichment	Bonferroni	Benjamini	FDR
INTERPRO	IPR011161:MHC class I-like antigen recognition	14	2.47788	2.30127e-09	H2-Q2, H2-Q4, H2-L, H2-Q1, H2-D1, H2-Q6, H2-Q7, H2-Q8, RAET1A, H2-Q9, RAET1C, RAET1E, H2-BL, LOC547349	536	58	20594	9.27419	2.23684e-06	7.45612e-07	3.62278e-06
GOTERM_CC_DIRECT	GO:0042612~MHC class I protein complex	9	1.59292	2.49738e-09	H2-Q2, H2-Q4, H2-L, H2-Q1, H2-D1, H2-Q6, H2-Q7, H2-Q8, H2-Q9	523	16	19662	21.147	8.89067e-07	2.96356e-07	3.42424e-06
INTERPRO	IPR011162:MHC classes I/II-like antigen recognition protein	14	2.47788	2.17119e-08	H2-Q2, H2-Q4, H2-L, H2-Q1, H2-D1, H2-Q6, H2-Q7, H2-Q8, RAET1A, H2-Q9, RAET1C, RAET1E, H2-BL, LOC547349	536	69	20594	7.7957	2.11037e-05	5.27597e-06	3.41799e-05
INTERPRO	IPR001039:MHC class I, alpha chain, alpha1/alpha2	11	1.9469	1.81361e-07	H2-Q2, H2-Q4, H2-L, LOC547349, H2-BL, H2-Q1, H2-D1, H2-Q6, H2-Q7, H2-Q8, H2-Q9	536	45	20594	9.39196	0.000176267	2.93801e-05	0.000285508
GOTERM_MF_DIRECT	GO:0042605~peptide antigen binding	11	1.9469	2.60685e-07	H2-Q2, H2-Q4, H2-L, H2-BL, TAP1, H2-Q1, H2-D1, H2-Q6, H2-Q7, H2-Q8, H2-Q9	473	45	17446	9.01602	0.000186112	6.20411e-05	0.00039417
UP_SEQ_FEATURE	region of interest:Alpha-3	8	1.41593	2.66509e-07	H2-Q2, H2-L, H2-Q1, H2-D1, H2-Q6, H2-Q7, H2-Q8, H2-Q9	493	18	18012	16.238	0.000381302	0.000127117	0.000440292
UP_SEQ_FEATURE	chain:class Ib MHC antigen Qa-2	6	1.06195	2.99108e-07	H2-Q2, H2-Q1, H2-Q6, H2-Q7, H2-Q8, H2-Q9	493	7	18012	31.3161	0.000427932	0.000107	0.000494147
UP_SEQ_FEATURE	chain:H-2 class I histocompatibility antigen, Q9 alpha chain	6	1.06195	2.99108e-07	H2-Q2, H2-Q1, H2-Q6, H2-Q7, H2-Q8, H2-Q9	493	7	18012	31.3161	0.000427932	0.000107	0.000494147
UP_SEQ_FEATURE	chain:H-2 class I histocompatibility antigen, Q8 alpha chain	6	1.06195	2.99108e-07	H2-Q2, H2-Q1, H2-Q6, H2-Q7, H2-Q8, H2-Q9	493	7	18012	31.3161	0.000427932	0.000107	0.000494147
UP_SEQ_FEATURE	chain:H-2 class I histocompatibility antigen, Q7 alpha chain	6	1.06195	2.99108e-07	H2-Q2, H2-Q1, H2-Q6, H2-Q7, H2-Q8, H2-Q9	493	7	18012	31.3161	0.000427932	0.000107	0.000494147
GOTERM_BP_DIRECT	GO:0002474~antigen processing and presentation of peptide antigen via MHC class I	10	1.76991	3.12944e-07	H2-Q2, H2-Q4, H2-L, H2-BL, H2-Q1, H2-D1, H2-Q6, H2-Q7, H2-Q8, H2-Q9	483	36	18082	10.3991	0.000756414	0.000378278	0.000549971
UP_SEQ_FEATURE	region of interest:Alpha-2	8	1.41593	6.19066e-07	H2-Q2, H2-L, H2-Q1, H2-D1, H2-Q6, H2-Q7, H2-Q8, H2-Q9	493	20	18012	14.6142	0.000885491	0.000177161	0.00102274
UP_SEQ_FEATURE	region of interest:Alpha-1	8	1.41593	6.19066e-07	H2-Q2, H2-L, H2-Q1, H2-D1, H2-Q6, H2-Q7, H2-Q8, H2-Q9	493	20	18012	14.6142	0.000885491	0.000177161	0.00102274
GOTERM_MF_DIRECT	GO:0046977~TAP binding	6	1.06195	7.43112e-07	H2-Q2, H2-Q4, H2-Q1, H2-D1, H2-Q6, H2-Q7	473	8	17446	27.6628	0.000530441	0.000106111	0.00112362
UP_SEQ_FEATURE	region of interest:Connecting peptide	9	1.59292	6.95861e-06	H2-Q2, H2-L, H2-Q1, H2-D1, H2-Q6, H2-Q7, PLAU, H2-Q8, H2-Q9	493	38	18012	8.65314	0.0099084	0.00142153	0.0114955
UP_KEYWORDS	MHC I	6	1.06195	9.26313e-06	H2-Q2, H2-Q1, H2-D1, H2-Q7, H2-Q8, H2-Q9	554	13	22680	18.8948	0.00292288	0.000292673	0.0124757
GOTERM_MF_DIRECT	GO:0030881~beta-2-microglobulin binding	6	1.06195	1.52614e-05	H2-Q2, H2-Q4, H2-Q1, H2-D1, H2-Q6, H2-Q7	473	13	17446	17.0233	0.0108376	0.00155546	0.0230736
GOTERM_MF_DIRECT	GO:0042608~T cell receptor binding	6	1.06195	2.32128e-05	H2-Q2, H2-Q4, H2-Q1, H2-D1, H2-Q6, H2-Q7	473	14	17446	15.8073	0.0164376	0.00183988	0.0350934
KEGG_PATHWAY	mmu04145:Phagosome	18	3.18584	2.74793e-05	H2-Q2, TUBB2A, H2-Q1, H2-D1, FCGR4, ITGB2, ITGB3, H2-Q6, H2-Q7, H2-Q8, MARCO, CYBA, CORO1A, TUBA8, H2-BL, LOC547349, TAP1, ATP6V0D2	245	171	7691	3.3044	0.00668262	0.00134011	0.035556
UP_SEQ_FEATURE	domain:Ig-like C1-type	8	1.41593	4.56412e-05	H2-Q2, H2-L, H2-Q1, H2-D1, H2-Q6, H2-Q7, H2-Q8, H2-Q9	493	36	18012	8.119	0.0632268	0.00813102	0.0753758
GOTERM_CC_DIRECT	GO:0005797~Golgi medial cisterna	6	1.06195	6.14521e-05	H2-Q2, H2-Q4, H2-Q1, H2-D1, H2-Q6, H2-Q7	523	17	19662	13.2687	0.02164	0.00273097	0.0842262
INTERPRO	IPR003006:Immunoglobulin/major histocompatibility complex, conserved site	11	1.9469	7.02327e-05	H2-Q2, H2-Q4, H2-L, LOC547349, H2-BL, H2-Q1, H2-D1, H2-Q6, H2-Q7, H2-Q8, H2-Q9	536	85	20594	4.97221	0.0659904	0.00680361	0.110507
GOTERM_CC_DIRECT	GO:0070971~endoplasmic reticulum exit site	6	1.06195	0.000110508	H2-Q2, H2-Q4, H2-Q1, H2-D1, H2-Q6, H2-Q7	523	19	19662	11.872	0.038579	0.00357024	0.151414
KEGG_PATHWAY	mmu05166:HTLV-I infection	22	3.89381	0.00017006	H2-Q2, EGR1, MRAS, PIK3CD, H2-Q1, H2-D1, ITGB2, IL15, H2-Q6, H2-Q7, H2-Q8, FZD6, WNT2, VCAM1, CCND1, ATF3, CDKN2B, CDKN2C, H2-BL, LOC547349, PPP3CC, IL2RG	245	276	7691	2.50225	0.040649	0.00591078	0.219857
KEGG_PATHWAY	mmu05416:Viral myocarditis	11	1.9469	0.000180542	H2-Q2, CCND1, RAC2, LOC547349, H2-BL, H2-Q1, H2-D1, ITGB2, H2-Q6, H2-Q7, H2-Q8	245	79	7691	4.37102	0.0430999	0.0054919	0.233393
INTERPRO	IPR003597:Immunoglobulin C1-set	11	1.9469	0.00029799	H2-Q2, H2-Q4, H2-L, LOC547349, H2-BL, H2-Q1, H2-D1, H2-Q6, H2-Q7, H2-Q8, H2-Q9	536	101	20594	4.18454	0.251504	0.0238517	0.468082
SMART	SM00407:IGc1	11	1.9469	0.00055543	H2-Q2, H2-Q4, H2-L, LOC547349, H2-BL, H2-Q1, H2-D1, H2-Q6, H2-Q7, H2-Q8, H2-Q9	305	98	10425	3.83657	0.12629	0.0652755	0.715956
KEGG_PATHWAY	mmu04514:Cell adhesion molecules (CAMs)	15	2.65487	0.000607066	H2-Q2, PTPRC, H2-Q1, H2-D1, NLGN2, ITGB2, H2-Q6, H2-Q7, H2-Q8, VCAM1, SIGLEC1, ITGA6, H2-BL, LOC547349, SELPLG	245	162	7691	2.90665	0.137715	0.0147077	0.782781
KEGG_PATHWAY	mmu05168:Herpes simplex infection	17	3.00885	0.00091534	H2-Q2, IFIH1, RNASEL, H2-Q1, H2-D1, IL15, OAS2, STAT1, TAB1, H2-Q6, H2-Q7, H2-Q8, CFP, H2-BL, LOC547349, IRF7, TAP1	245	208	7691	2.56568	0.200241	0.0201083	1.17812
KEGG_PATHWAY	mmu04612:Antigen processing and presentation	10	1.76991	0.00109214	H2-Q2, RFX5, LOC547349, H2-BL, TAP1, H2-Q1, H2-D1, H2-Q6, H2-Q7, H2-Q8	245	82	7691	3.82827	0.234042	0.021974	1.4042
KEGG_PATHWAY	mmu05332:Graft-versus-host disease	8	1.41593	0.00117313	H2-Q2, LOC547349, H2-BL, H2-Q1, H2-D1, H2-Q6, H2-Q7, H2-Q8	245	52	7691	4.82951	0.249047	0.0217908	1.50759
KEGG_PATHWAY	mmu05330:Allograft rejection	8	1.41593	0.00182643	H2-Q2, LOC547349, H2-BL, H2-Q1, H2-D1, H2-Q6, H2-Q7, H2-Q8	245	56	7691	4.48455	0.359853	0.0292994	2.33804
GOTERM_MF_DIRECT	GO:0005102~receptor binding	23	4.0708	0.00202415	H2-Q2, H2-Q4, H2-L, CADM4, HFE2, H2-Q1, H2-D1, H2-Q6, H2-Q7, SRC, H2-Q8, GAS6, H2-Q9, GSTM7, WNT2, SERPINE2, CLCF1, H2-BL, HAO2, ZAP70, LBP, HAP1, SYK	473	412	17446	2.05904	0.764656	0.0665713	3.01727
KEGG_PATHWAY	mmu04940:Type I diabetes mellitus	8	1.41593	0.00329773	H2-Q2, LOC547349, H2-BL, H2-Q1, H2-D1, H2-Q6, H2-Q7, H2-Q8	245	62	7691	4.05056	0.553348	0.0491258	4.18467
KEGG_PATHWAY	mmu05169:Epstein-Barr virus infection	12	2.12389	0.00386571	H2-Q2, LOC547349, H2-BL, PLCG2, PIK3CD, H2-Q1, H2-D1, TAB1, H2-Q6, H2-Q7, H2-Q8, SYK	245	136	7691	2.76987	0.611344	0.0540748	4.88887
INTERPRO	IPR010579:MHC class I, alpha chain, C-terminal	3	0.530973	0.00639448	H2-Q2, H2-Q1, H2-D1	536	5	20594	23.053	0.998041	0.26785	9.60566
KEGG_PATHWAY	mmu05203:Viral carcinogenesis	16	2.83186	0.00664679	H2-Q2, H2-Q1, PIK3CD, H2-D1, H2-Q6, H2-Q7, SRC, H2-Q8, CCND1, CDKN2B, H2-BL, LOC547349, IRF7, CREB3L2, ATP6V0D2, SYK	245	231	7691	2.17433	0.803527	0.0781397	8.26858
GOTERM_CC_DIRECT	GO:0071556~integral component of lumenal side of endoplasmic reticulum membrane	4	0.707965	0.00667191	H2-D1, H2-Q7, H2-Q8, H2-Q9	523	15	19662	10.0252	0.907741	0.102664	8.7701
KEGG_PATHWAY	mmu05320:Autoimmune thyroid disease	8	1.41593	0.00701246	H2-Q2, LOC547349, H2-BL, H2-Q1, H2-D1, H2-Q6, H2-Q7, H2-Q8	245	71	7691	3.53711	0.820408	0.0785117	8.70462
GOTERM_BP_DIRECT	GO:0002479~antigen processing and presentation of exogenous peptide antigen via MHC class I, TAP-dependent	5	0.884956	0.00788966	H2-D1, H2-Q7, H2-Q8, H2-Q9, PSMB9	483	30	18082	6.23948	1	0.450379	12.9949
GOTERM_CC_DIRECT	GO:0030670~phagocytic vesicle membrane	6	1.06195	0.00792531	CORO1A, TAP1, H2-D1, H2-Q7, H2-Q8, H2-Q9	523	47	19662	4.79932	0.941143	0.111328	10.3359
GOTERM_MF_DIRECT	GO:0042277~peptide binding	8	1.41593	0.0130612	H2-Q2, H2-Q4, PPIC, H2-Q1, H2-D1, ITGB3, H2-Q6, H2-Q7	473	93	17446	3.17279	0.999916	0.261261	18.0281
KEGG_PATHWAY	mmu04144:Endocytosis	16	2.83186	0.0188271	H2-Q2, PLD1, H2-Q1, H2-D1, PSD4, H2-Q6, WAS, H2-Q7, SRC, H2-Q8, RAB11FIP4, RAB11FIP5, H2-BL, LOC547349, IL2RG, GRK5	245	261	7691	1.9244	0.990319	0.157822	21.8055
INTERPRO	IPR007110:Immunoglobulin-like domain	28	4.95575	0.284055	PXDN, CADM4, LEPR, H2-D1, ILDR2, VCAM1, UNC5B, ROBO1, LOC547349, LRFN4, H2-Q2, VSIG10, LAIR1, H2-Q4, H2-L, H2-Q1, AXL, FCGR4, PTPRS, H2-Q6, H2-Q7, H2-Q8, H2-Q9, A1BG, CD83, SIGLEC1, H2-BL, NTRK2	536	920	20594	1.16935	1	0.98684	99.4807
Annotation Cluster 5	Enrichment Score: 3.5953188869509094
Category	Term	Count	%	PValue	Genes	List Total	Pop Hits	Pop Total	Fold Enrichment	Bonferroni	Benjamini	FDR
GOTERM_MF_DIRECT	GO:0050649~testosterone 6-beta-hydroxylase activity	5	0.884956	3.39666e-05	CYP3A16, CYP3A41B, CYP3A41A, CYP3A59, CYP3A44	473	8	17446	23.0523	0.0239608	0.00220235	0.0513472
INTERPRO	IPR008072:Cytochrome P450, E-class, CYP3A	5	0.884956	5.11536e-05	CYP3A16, CYP3A41B, CYP3A41A, CYP3A59, CYP3A44	536	9	20594	21.3454	0.0485066	0.0055095	0.0804983
INTERPRO	IPR002402:Cytochrome P450, E-class, group II	5	0.884956	0.000128528	CYP3A16, CYP3A41B, CYP3A41A, CYP3A59, CYP3A44	536	11	20594	17.4644	0.117448	0.0112937	0.202143
KEGG_PATHWAY	mmu00591:Linoleic acid metabolism	9	1.59292	0.000154922	CYP2C37, CYP2C55, PLA2G16, CYP3A16, CYP2C68, CYP3A41B, CYP3A41A, CYP2C40, CYP3A44	245	50	7691	5.65053	0.0370982	0.00628083	0.200303
GOTERM_MF_DIRECT	GO:0032451~demethylase activity	4	0.707965	0.0014636	CYP3A16, CYP3A41B, CYP3A41A, CYP3A44	473	9	17446	16.3928	0.648581	0.0509452	2.19032
GOTERM_MF_DIRECT	GO:0016712~oxidoreductase activity, acting on paired donors, with incorporation or reduction of molecular oxygen, reduced flavin or flavoprotein as one donor, and incorporation of one atom of oxygen	6	1.06195	0.00529209	CYP2A22, CYP3A16, CYP2B9, CYP3A59, CYP2B10, CYP3A44	473	42	17446	5.2691	0.977372	0.146029	7.70978
Annotation Cluster 6	Enrichment Score: 3.340524323729404
Category	Term	Count	%	PValue	Genes	List Total	Pop Hits	Pop Total	Fold Enrichment	Bonferroni	Benjamini	FDR
UP_SEQ_FEATURE	signal peptide	127	22.4779	1.95205e-06	SCPEP1, CADM4, HFE2, LTBP3, FAM20A, LRTM1, IL15, ZNRF3, CFP, WNT2, APOA4, UNC5B, SERPINE2, ROBO1, CTGF, CHRNA4, PDGFC, MATN2, H2-L, PTPRS, CDHR5, DLL1, MFGE8, C1QA, LRP12, DCBLD1, AB124611, HAMP2, ERBB4, APOC2, ITGB2, ITGB3, MANSC1, LOC547349, GALNS, TFF3, DEFB1, LRFN4, SPP1, H2-Q2, ABCB9, IL1RN, H2-Q1, CD5L, H2-Q6, H2-Q7, H2-Q8, GAS6, H2-Q9, LCN2, ITGA6, TXNDC16, NTRK2, ITGA7, TGFBR3, SLC46A3, B…	493	3124	18012	1.48528	0.00278949	0.000465456	0.00322488
GOTERM_CC_DIRECT	GO:0005615~extracellular space	61	10.7965	0.00100537	PXDN, HFE2, S100A8, ARSG, LY86, LEPR, IL15, WNT2, APOA4, PTGIS, SAA2, SERPINE2, CLCF1, CTGF, SAA1, GPX3, PDGFC, LOXL4, LBP, GPC1, GOLM1, APCS, ACTA1, PRG4, SAA3, MFGE8, PDE4C, RAB11FIP4, PTGDS, CTSC, HAMP2, SERPINB1A, APOC2, VCAM1, CD9, EZR, TFF3, DEFB1, CAR2, SPP1, IL1RN, AXL, FUCA2, GAS6, A1BG, PROM1, LCN2, CDH13, FBLN1, BMPER, SULF2, SERPINB6A, FBLN5, ANXA13, TGFBR3, BMP7, PLAU, ORM2, CES2G, C…	523	1504	19662	1.52478	0.300991	0.0208439	1.36972
UP_KEYWORDS	Secreted	62	10.9735	0.00125951	SCPEP1, PXDN, S100A8, FAM20A, LTBP3, LY86, LEPR, IL15, WNT2, APOA4, CFP, ISG15, SERPINE2, SAA2, CLCF1, CTGF, SAA1, GPX3, PDGFC, LOXL4, LBP, GPC1, MATN2, APCS, PRG4, SAA3, MFGE8, C1QA, SIGLEC1, PTGDS, CHSY1, HAMP2, APOC2, CD9, TFF3, ADAMTS10, LECT2, DEFB1, SPP1, TMPRSS2, COL4A3, COL4A2, COL4A1, IL1RN, NID1, CD5L, FUCA2, GAS6, COL4A5, A1BG, QPCT, LCN2, FBLN1, BMPER, TXNDC16, FBLN5, TGFBR3, BMP7, PL…	554	1685	22680	1.50635	0.328509	0.0197158	1.68315
GOTERM_CC_DIRECT	GO:0005576~extracellular region	62	10.9735	0.0175747	SCPEP1, PXDN, S100A8, FAM20A, LTBP3, LY86, LEPR, IL15, WNT2, APOA4, CFP, ISG15, SERPINE2, SAA2, CLCF1, CTGF, SAA1, GPX3, PDGFC, LOXL4, LBP, GPC1, MATN2, APCS, PRG4, SAA3, MFGE8, WFDC17, C1QA, SIGLEC1, PTGDS, CHSY1, HAMP2, APOC2, CD9, TFF3, ADAMTS10, LECT2, DEFB1, SPP1, TMPRSS2, COL4A3, COL4A2, COL4A1, IL1RN, NID1, CD5L, FUCA2, GAS6, A1BG, QPCT, LCN2, FBLN1, BMPER, TXNDC16, FBLN5, TGFBR3, APOL9A, …	523	1753	19662	1.32965	0.998186	0.195603	21.5819
Annotation Cluster 7	Enrichment Score: 3.291219879042403
Category	Term	Count	%	PValue	Genes	List Total	Pop Hits	Pop Total	Fold Enrichment	Bonferroni	Benjamini	FDR
GOTERM_CC_DIRECT	GO:0005783~endoplasmic reticulum	61	10.7965	3.33559e-05	RTN4, PXDN, FAM20A, ARSG, H2-D1, ILDR2, MFSD2A, ADORA1, DMPK, PTGIS, UGT1A6B, UGT1A6A, AGPAT9, CREB3L2, TMEM98, MX1, PRKCA, ZDHHC2, TRPM4, ZDHHC1, CYP2C55, PLD1, CYP3A16, CYP2B10, PIGP, PTGDS, SORT1, CTSC, HSD3B1, CYP2B9, CYP2C40, OAS2, STAU2, VCAM1, COLGALT2, NUP210, TAP1, HAP1, H2-Q2, COL4A3, CYP2C37, H2-Q4, PLA2G16, CYP21A1, H2-Q1, FADS3, CYP4F14, ATP11A, H2-Q6, H2-Q7, PROM1, CYP4A10, P2RY13, …	523	1323	19662	1.73339	0.0118047	0.00237216	0.0457258
UP_KEYWORDS	Endoplasmic reticulum	41	7.25664	0.00149093	RTN4, HSD3B1, FAM20A, CYP2B9, CYP2C40, ILDR2, MFSD2A, OAS2, STAU2, DMPK, PTGIS, COLGALT2, UGT1A6A, CYP3A41B, NUP210, TAP1, AGPAT9, CYP3A41A, CREB3L2, MX1, HAP1, TRPM4, CYP2C37, PLD1, CYP2C55, CYP3A16, CYP21A1, FADS3, ATP11A, CYP4F14, CYP2B10, PROM1, CYP4A10, PTGDS, SULF2, TXNDC16, SDF2L1, ATP2A1, SORT1, CYP4A14, ATP8A1	554	997	22680	1.68353	0.375925	0.0222015	1.98955
GOTERM_CC_DIRECT	GO:0005789~endoplasmic reticulum membrane	33	5.84071	0.00268974	RTN4, HSD3B1, CYP2B9, CYP2C40, ILDR2, MFSD2A, DMPK, IGTP, PTGIS, UGT1A6A, NUP210, CYP3A41B, AGPAT9, CYP3A41A, CREB3L2, MX1, CYP3A44, CYP2C37, CYP2C55, ABCB9, PLD1, IRGM2, CYP3A16, CYP21A1, FADS3, CYP4F14, CYP2B10, CYP4A10, SDF2L1, ATP2A1, SORT1, CYP4A14, FKBP11	523	710	19662	1.74736	0.616662	0.0518749	3.62561
Annotation Cluster 8	Enrichment Score: 3.20667201223115
Category	Term	Count	%	PValue	Genes	List Total	Pop Hits	Pop Total	Fold Enrichment	Bonferroni	Benjamini	FDR
GOTERM_MF_DIRECT	GO:0005178~integrin binding	12	2.12389	8.19947e-05	VCAM1, COL4A3, CD9, ITGA6, CTGF, FBLN5, ITGA7, MFGE8, ITGB3, CIB2, EMP2, SYK	473	100	17446	4.42605	0.0568658	0.00449346	0.123909
GOTERM_BP_DIRECT	GO:0007155~cell adhesion	26	4.60177	0.00132933	CADM4, ITGB2, ITGB3, SRC, VCAM1, CD9, SORBS3, CTGF, SELPLG, SPP1, PRKCA, COL4A3, NLGN2, PTPRS, CDHR5, ACKR3, MFGE8, NID1, HES1, CDH13, SIGLEC1, ITGA6, FBLN5, ITGA7, TENM3, EMP2	483	485	18082	2.00692	0.959903	0.172382	2.31062
UP_KEYWORDS	Cell adhesion	23	4.0708	0.00220072	PRKCA, COL4A3, CADM4, PTPRS, NLGN2, ITGB2, NID1, MFGE8, ACKR3, ITGB3, SRC, VCAM1, CDH13, CD9, SIGLEC1, SORBS3, ITGA6, CTGF, FBLN5, TENM3, ITGA7, SELPLG, SPP1	554	459	22680	2.05139	0.501522	0.0311498	2.9238
Annotation Cluster 9	Enrichment Score: 3.2042269147655547
Category	Term	Count	%	PValue	Genes	List Total	Pop Hits	Pop Total	Fold Enrichment	Bonferroni	Benjamini	FDR
GOTERM_CC_DIRECT	GO:0016020~membrane	257	45.4867	1.19965e-10	LDHB, SLC9A7, CADM4, S100A8, AQP4, SLC26A10, ADORA1, ZNRF3, SERPINE2, WNK4, CREB3L2, CHRNA4, SYK, GBP6, PLD1, CYP3A16, PTPRS, CDHR5, NME4, ABCB1A, UNC13B, DCBLD1, RTP4, ERBB4, CYP2B9, OAS2, CD72, MANSC1, TRAM2, RAC2, ZAP70, CDC42EP5, SPNS2, GPR157, MKI67, MAOA, ATP11A, CD5L, CYP17A1, ABCG5, RGS2, DCP1B, NTRK2, ATP2A1, TGFBR3, GRK5, SLC46A3, PLAU, D630045J12RIK, RTN4, GYPC, MPEG1, H2-D1, CDCP1, CP…	523	6998	19662	1.38066	4.27076e-08	2.13538e-08	1.64489e-07
UP_SEQ_FEATURE	glycosylation site:N-linked (GlcNAc...)	147	26.0177	6.8936e-08	SCPEP1, CADM4, HFE2, LTBP3, FAM20A, LRTM1, AQP4, IL15, ADORA1, CBX6, SLC7A7, CFP, MARCO, WNT2, SLC2A5, UNC5B, SERPINE2, ROBO1, ST3GAL6, CREB3L2, CHRNA4, PDGFC, SLC12A6, MATN2, H2-L, PTPRS, CDHR5, MFGE8, DLL1, C1QA, ABCB1A, CHPF, LRP12, EMP2, DCBLD1, AB124611, ERBB4, ABCA2, ITGB2, ITGB3, MANSC1, CD72, SLCO2A1, TRAM2, P2RY4, GALNS, LRFN4, SPP1, H2-Q2, IL1RN, H2-Q1, ABHD14A, CD5L, H2-Q6, H2-Q7, H2-Q…	493	3563	18012	1.50736	9.86426e-05	4.93225e-05	0.000113887
UP_KEYWORDS	Membrane	254	44.9558	0.000171966	SLC9A7, CADM4, S100A8, AQP4, SLC26A10, ADORA1, ZNRF3, CREB3L2, CHRNA4, SYK, SLC12A6, GBP6, PLD1, CYP3A16, PIM1, TMEM200B, PTPRS, CDHR5, PPARGC1A, NME4, ABCB1A, UNC13B, DCBLD1, RTP4, ERBB4, CYP2B9, CD72, MANSC1, TRAM2, RAC2, LOC547349, ZAP70, CDC42EP5, SPNS2, GPR157, MAOA, FCGR4, ATP11A, CYP17A1, ABCG5, RGS2, NTRK2, ATP2A1, TGFBR3, GRK5, SLC46A3, D630045J12RIK, RTN4, GYPC, MPEG1, H2-D1, CDCP1, CPE…	554	8683	22680	1.19756	0.0528955	0.0036165	0.23137
UP_SEQ_FEATURE	topological domain:Extracellular	84	14.8673	0.00273997	GYPC, CADM4, MPEG1, LRTM1, LEPR, ANO1, H2-D1, AQP4, CDCP1, ADORA1, ZNRF3, CBX6, SLC1A4, CCRL2, MARCO, SLC1A2, SLC2A5, UNC5B, ROBO1, CHRNA4, MMD2, NIPAL1, TRPM4, LAIR1, ADAM11, H2-L, MS4A6C, MS4A6D, PTPRS, DLL1, CDHR5, ACKR3, LDLRAD4, SMO, CD83, SIGLEC1, ABCB1A, LRP12, SORT1, NGFR, TM4SF4, DCBLD1, MEGF8, AB124611, ERBB4, ITGB2, ITGB3, MANSC1, CD72, VCAM1, CD9, P2RY4, TSPAN33, IL2RG, SLC39A5, MS4A6…	493	2256	18012	1.36036	0.980283	0.300182	4.43164
UP_SEQ_FEATURE	transmembrane region	145	25.6637	0.0034342	SLC9A7, CADM4, LRTM1, SLC7A8, AQP4, SLC26A10, ADORA1, CBX6, ZNRF3, SLC7A7, MARCO, SLC2A5, PTGIS, UNC5B, ROBO1, ST3GAL6, CREB3L2, TMEM98, CHRNA4, SLC12A6, H2-L, PTPRS, CDHR5, DLL1, ABCB1A, CHPF, LRP12, EMP2, DCBLD1, AB124611, RTP4, ERBB4, ABCA2, ITGB2, ITGB3, MANSC1, CD72, SLCO2A1, TRAM2, LAPTM5, P2RY4, SLC30A3, LRFN4, H2-Q2, 2010107G23RIK, SPNS2, ABCB9, EVC, GPR157, MAOA, H2-Q1, SYT12, CASC4, ABH…	493	4312	18012	1.22858	0.992721	0.336504	5.52482
UP_SEQ_FEATURE	topological domain:Cytoplasmic	98	17.3451	0.0147321	RTN4, GYPC, CADM4, MPEG1, LRTM1, LEPR, ANO1, H2-D1, AQP4, CDCP1, ADORA1, ZNRF3, CBX6, MARCO, SLC1A4, CCRL2, SLC1A2, SLC2A5, UNC5B, ROBO1, ST3GAL6, CREB3L2, CHRNA4, MMD2, NIPAL1, GOLM1, TRPM4, SLC12A6, LAIR1, ADAM11, H2-L, MS4A6C, MS4A6D, PTPRS, DLL1, CDHR5, ACKR3, LDLRAD4, SMO, CD83, SIGLEC1, ZDHHC17, ABCB1A, CHPF, LRP12, SORT1, CHSY1, NGFR, TM4SF4, DCBLD1, MEGF8, AB124611, RTP4, FUT8, GALNT7, ER…	493	2880	18012	1.24322	1	0.692695	21.7449
UP_KEYWORDS	Transmembrane helix	176	31.1504	0.307654	SLC22A17, SLC9A7, CADM4, LRTM1, SLC7A8, AQP4, ILDR2, SLC26A10, ADORA1, ZNRF3, SLC7A7, DMPK, MARCO, SLC2A5, PTGIS, UNC5B, ROBO1, SMIM6, ST3GAL6, CREB3L2, CHRNA4, TMEM98, MX1, SLC12A6, CYP3A16, TMEM200B, PTPRS, CDHR5, DLL1, PPARGC1A, ABCB1A, CHPF, LRP12, EMP2, DCBLD1, AB124611, RTP4, ERBB4, CYP2C40, ABCA2, ITGB2, ITGB3, MANSC1, CD72, TTC3, SLCO2A1, TRAM2, LAPTM5, P2RY4, LOC547349, HEG1, SLC30A3, LR…	554	6938	22680	1.03851	1	0.736958	99.2931
UP_KEYWORDS	Transmembrane	176	31.1504	0.321444	SLC22A17, SLC9A7, CADM4, LRTM1, SLC7A8, AQP4, ILDR2, SLC26A10, ADORA1, ZNRF3, SLC7A7, DMPK, MARCO, SLC2A5, PTGIS, UNC5B, ROBO1, SMIM6, ST3GAL6, CREB3L2, CHRNA4, TMEM98, MX1, SLC12A6, CYP3A16, TMEM200B, PTPRS, CDHR5, DLL1, PPARGC1A, ABCB1A, CHPF, LRP12, EMP2, DCBLD1, AB124611, RTP4, ERBB4, CYP2C40, ABCA2, ITGB2, ITGB3, MANSC1, CD72, TTC3, SLCO2A1, TRAM2, LAPTM5, P2RY4, LOC547349, HEG1, SLC30A3, LR…	554	6955	22680	1.03597	1	0.747632	99.4609
GOTERM_CC_DIRECT	GO:0016021~integral component of membrane	177	31.3274	0.744748	SLC22A17, SLC9A7, CADM4, LRTM1, SLC7A8, AQP4, ILDR2, SLC26A10, ADORA1, ZNRF3, SLC7A7, DMPK, MARCO, SLC2A5, PTGIS, UNC5B, ROBO1, SMIM6, ST3GAL6, CREB3L2, CHRNA4, TMEM98, MX1, H2-L, CYP3A16, TMEM200B, PTPRS, CDHR5, DLL1, PPARGC1A, ABCB1A, CHPF, LRP12, EMP2, DCBLD1, AB124611, RTP4, ERBB4, CYP2C40, ABCA2, ITGB2, ITGB3, MANSC1, CD72, TTC3, SLCO2A1, TRAM2, LAPTM5, P2RY4, LOC547349, HEG1, SLC30A3, LRFN4…	523	6878	19662	0.967469	1	0.988903	100
Annotation Cluster 10	Enrichment Score: 2.8542592386045076
Category	Term	Count	%	PValue	Genes	List Total	Pop Hits	Pop Total	Fold Enrichment	Bonferroni	Benjamini	FDR
INTERPRO	IPR003191:Guanylate-binding protein, C-terminal	6	1.06195	1.91445e-05	GBP7, GBP6, GBP10, GBP4, GBP3, GBP2	536	14	20594	16.4664	0.0184365	0.00265484	0.030134
INTERPRO	IPR015894:Guanylate-binding protein, N-terminal	6	1.06195	2.8104e-05	GBP7, GBP6, GBP10, GBP4, GBP3, GBP2	536	15	20594	15.3687	0.0269477	0.00340886	0.0442336
GOTERM_BP_DIRECT	GO:0035458~cellular response to interferon-beta	8	1.41593	9.38417e-05	IFI202B, IFIT3, GBP6, IRGM2, IGTP, STAT1, GBP3, GBP2	483	41	18082	7.30475	0.203015	0.0371137	0.16479
GOTERM_BP_DIRECT	GO:0042832~defense response to protozoan	7	1.23894	0.000119813	GBP7, GBP6, IRGM2, IRF8, GBP10, GBP3, GBP2	483	30	18082	8.73527	0.25153	0.0405444	0.210351
GOTERM_BP_DIRECT	GO:0071346~cellular response to interferon-gamma	9	1.59292	0.000437381	GBP7, GBP6, GBP10, AQP4, GBP4, H2-Q7, GBP3, GBP2, H2-Q9	483	68	18082	4.95488	0.652788	0.100379	0.765879
GOTERM_CC_DIRECT	GO:0020005~symbiont-containing vacuole membrane	4	0.707965	0.000943129	GBP7, GBP6, GBP3, GBP2	523	8	19662	18.7973	0.285314	0.0221453	1.28543
GOTERM_BP_DIRECT	GO:0044406~adhesion of symbiont to host	4	0.707965	0.00140255	GBP7, GBP6, GBP3, GBP2	483	9	18082	16.6386	0.966417	0.171834	2.43642
GOTERM_MF_DIRECT	GO:0003924~GTPase activity	13	2.30088	0.0117943	GNA14, GBP7, TUBA8, GBP6, IRGM2, IGTP, RAC2, TUBB2A, GBP10, MX1, GBP4, GBP3, GBP2	473	209	17446	2.2942	0.999791	0.253313	16.4226
GOTERM_BP_DIRECT	GO:0050830~defense response to Gram-positive bacterium	8	1.41593	0.0121259	GBP7, PLD1, GBP6, GBP10, LBP, DEFB1, GBP3, GBP2	483	93	18082	3.22037	1	0.530648	19.2978
UP_KEYWORDS	GTP-binding	16	2.83186	0.0170713	SEPT5, GNA14, GBP7, GBP6, TUBB2A, MRAS, TUBA8, RAC2, RAB36, GBP10, GUCY1A3, RHOC, GBP4, MX1, GBP3, GBP2	554	332	22680	1.97295	0.995665	0.156364	20.6987
GOTERM_MF_DIRECT	GO:0005525~GTP binding	19	3.36283	0.0172756	SEPT5, GNA14, GBP7, GBP6, IRGM2, TUBB2A, MRAS, TUBA8, IGTP, GM12250, RAC2, RAB36, GBP10, GUCY1A3, RHOC, GBP4, MX1, GBP3, GBP2	473	383	17446	1.82974	0.999996	0.314117	23.1643
UP_SEQ_FEATURE	nucleotide phosphate-binding region:GTP	11	1.9469	0.379965	SEPT5, GNA14, TUBA8, RAC2, TUBB2A, RAB36, MRAS, RHOC, MX1, GBP3, GBP2	493	319	18012	1.25984	1	0.999709	99.9628
Annotation Cluster 11	Enrichment Score: 2.51016090697553
Category	Term	Count	%	PValue	Genes	List Total	Pop Hits	Pop Total	Fold Enrichment	Bonferroni	Benjamini	FDR
UP_KEYWORDS	Innate immunity	21	3.71681	2.13441e-06	IFIH1, S100A8, LY86, PIK3CD, AXL, OAS2, ISG20, MARCO, CFP, C1QA, IFIT3, IFI202B, LCN2, NLRC5, OASL2, IRF7, LBP, MX1, DHX58, SYK, ZBP1	554	241	22680	3.56727	0.000674247	9.63489e-05	0.00287477
UP_KEYWORDS	Antiviral defense	11	1.9469	0.000166077	IFIT3, RNASEL, IFIH1, ISG15, OASL2, TRIM34A, OAS2, MX1, DHX58, ISG20, ZBP1	554	100	22680	4.50325	0.0511311	0.00374188	0.223455
GOTERM_BP_DIRECT	GO:0009615~response to virus	10	1.76991	0.000394811	LCN2, IFIT3, IFIH1, OASL2, IFI27L2A, OAS2, MX1, SRC, DHX58, ISG20	483	84	18082	4.45677	0.615127	0.100659	0.69158
GOTERM_BP_DIRECT	GO:0051607~defense response to virus	14	2.47788	0.00054955	IFIT3, PTPRC, NLRC5, RNASEL, IFIH1, ISG15, OASL2, TRIM34A, OAS2, MX1, DHX58, ISG20, H2-Q9, ZBP1	483	167	18082	3.13842	0.735305	0.104851	0.961401
GOTERM_MF_DIRECT	GO:0003725~double-stranded RNA binding	6	1.06195	0.0409248	IFIH1, OASL2, OAS2, AGO4, DHX58, STAU2	473	70	17446	3.16146	1	0.543941	46.838
UP_KEYWORDS	RNA-binding	12	2.12389	0.870196	ZFP385A, RNASEL, IFIH1, OASL2, CPEB1, IGF2BP3, OAS2, AGO4, PPARGC1A, DHX58, STAU2, ISG20	554	601	22680	0.81741	1	0.988672	100
GOTERM_MF_DIRECT	GO:0003723~RNA binding	14	2.47788	0.980136	IFIT3, ZFP385A, RNASEL, IFIH1, OASL2, AGO4, CPEB1, IGF2BP3, OAS2, PPARGC1A, STAU2, DHX58, ISG20, ZBP1	473	780	17446	0.662016	1	1	100
Annotation Cluster 12	Enrichment Score: 2.1749933440037337
Category	Term	Count	%	PValue	Genes	List Total	Pop Hits	Pop Total	Fold Enrichment	Bonferroni	Benjamini	FDR
UP_SEQ_FEATURE	propeptide:Removed in mature form	19	3.36283	0.000101302	RTN4RL1, ACTA1, HFE2, MRAS, RAET1A, PSMB9, RAET1C, LY6A, CDH13, RAET1E, LY6E, ISG15, RAC2, SORT1, RHOC, CYP4A14, GPC1, NT5E, GBP2	493	238	18012	2.9167	0.134952	0.0159787	0.167226
GOTERM_BP_DIRECT	GO:0001913~T cell mediated cytotoxicity	5	0.884956	0.000294415	RAET1C, RAET1E, CTSC, EMP2, RAET1A	483	13	18082	14.3988	0.509338	0.0851544	0.516148
GOTERM_BP_DIRECT	GO:0019882~antigen processing and presentation	8	1.41593	0.000548713	H2-Q2, RAET1C, RAET1E, H2-L, H2-Q1, H2-D1, PSMB9, RAET1A	483	54	18082	5.5462	0.734768	0.113656	0.959942
UP_KEYWORDS	GPI-anchor	11	1.9469	0.00232269	LY6A, RAET1C, VCAM1, CDH13, RAET1E, RTN4RL1, LY6E, HFE2, GPC1, NT5E, RAET1A	554	140	22680	3.21661	0.520409	0.0314438	3.08349
GOTERM_CC_DIRECT	GO:0031225~anchored component of membrane	11	1.9469	0.00444452	LY6A, RAET1C, VCAM1, CDH13, RAET1E, RTN4RL1, LY6E, HFE2, GPC1, NT5E, RAET1A	523	141	19662	2.93292	0.795211	0.0762269	5.92485
UP_SEQ_FEATURE	chain:Retinoic acid early-inducible protein 1- gamma	3	0.530973	0.00704941	RAET1C, RAET1E, RAET1A	493	5	18012	21.9213	0.99996	0.514755	11.0302
UP_SEQ_FEATURE	chain:Retinoic acid early-inducible protein 1- epsilon	3	0.530973	0.00704941	RAET1C, RAET1E, RAET1A	493	5	18012	21.9213	0.99996	0.514755	11.0302
UP_SEQ_FEATURE	chain:Retinoic acid early-inducible protein 1- delta	3	0.530973	0.00704941	RAET1C, RAET1E, RAET1A	493	5	18012	21.9213	0.99996	0.514755	11.0302
UP_SEQ_FEATURE	chain:Retinoic acid early-inducible protein 1- beta	3	0.530973	0.00704941	RAET1C, RAET1E, RAET1A	493	5	18012	21.9213	0.99996	0.514755	11.0302
UP_SEQ_FEATURE	chain:Retinoic acid early-inducible protein 1- alpha	3	0.530973	0.00704941	RAET1C, RAET1E, RAET1A	493	5	18012	21.9213	0.99996	0.514755	11.0302
GOTERM_MF_DIRECT	GO:0046703~natural killer cell lectin-like receptor binding	4	0.707965	0.0100877	RAET1C, RAET1E, CLEC2H, RAET1A	473	17	17446	8.67852	0.999282	0.24303	14.2134
UP_SEQ_FEATURE	lipid moiety-binding region:GPI-anchor amidated serine	6	1.06195	0.0253406	RAET1C, RAET1E, RTN4RL1, GPC1, NT5E, RAET1A	493	61	18012	3.59366	1	0.826058	34.5602
GOTERM_BP_DIRECT	GO:0042267~natural killer cell mediated cytotoxicity	3	0.530973	0.0522222	RAET1C, RAET1E, RAET1A	483	14	18082	8.02218	1	0.814423	61.0383
GOTERM_CC_DIRECT	GO:0046658~anchored component of plasma membrane	4	0.707965	0.0792537	RAET1C, RAET1E, RTN4RL1, RAET1A	523	38	19662	3.95733	1	0.479636	67.7662
GOTERM_MF_DIRECT	GO:0003823~antigen binding	3	0.530973	0.762281	RAET1C, RAET1E, RAET1A	473	101	17446	1.09556	1	0.99947	100
Annotation Cluster 13	Enrichment Score: 2.101463152113032
Category	Term	Count	%	PValue	Genes	List Total	Pop Hits	Pop Total	Fold Enrichment	Bonferroni	Benjamini	FDR
UP_KEYWORDS	HDL	5	0.884956	0.000814985	APOA4, SAA2, SAA1, SAA3, APOC2	554	18	22680	11.3718	0.227127	0.0134685	1.09213
GOTERM_BP_DIRECT	GO:0006953~acute-phase response	6	1.06195	0.00221083	SAA2, SAA1, SAA3, LBP, ORM2, ORM3	483	35	18082	6.41775	0.99526	0.199875	3.81497
UP_KEYWORDS	Acute phase	5	0.884956	0.00294369	SAA2, SAA1, SAA3, ORM2, ORM3	554	25	22680	8.18773	0.606069	0.0380721	3.89287
INTERPRO	IPR000096:Serum amyloid A protein	3	0.530973	0.00390376	SAA2, SAA1, SAA3	536	4	20594	28.8162	0.977671	0.211496	5.97179
GOTERM_BP_DIRECT	GO:0035634~response to stilbenoid	5	0.884956	0.00404361	IFIT3, APOA4, SAA2, CYP2B9, SAA3	483	25	18082	7.48737	0.999944	0.304318	6.87309
SMART	SM00197:SAA	3	0.530973	0.00489143	SAA2, SAA1, SAA3	305	4	10425	25.6352	0.696245	0.327785	6.14466
PIR_SUPERFAMILY	PIRSF002472:amyloid protein, SAA type	3	0.530973	0.00602969	SAA2, SAA1, SAA3	60	4	1807	22.5875	0.27862	0.27862	5.75279
GOTERM_CC_DIRECT	GO:0034364~high-density lipoprotein particle	4	0.707965	0.0173384	APOA4, SAA2, SAA1, SAA3	523	21	19662	7.16089	0.998024	0.199388	21.3228
GOTERM_MF_DIRECT	GO:0042056~chemoattractant activity	3	0.530973	0.145979	SAA2, SAA1, SAA3	473	25	17446	4.42605	1	0.842295	90.8005
GOTERM_BP_DIRECT	GO:0060326~cell chemotaxis	5	0.884956	0.154699	VCAM1, SAA2, SAA1, ARHGEF16, SAA3	483	78	18082	2.3998	1	0.946259	94.7846
Annotation Cluster 14	Enrichment Score: 2.0507006922985433
Category	Term	Count	%	PValue	Genes	List Total	Pop Hits	Pop Total	Fold Enrichment	Bonferroni	Benjamini	FDR
INTERPRO	IPR020846:Major facilitator superfamily domain	11	1.9469	0.00489224	SLC22A17, SLC16A5, SPNS2, SLC2A5, SLC16A6, SLC17A4, SLC22A3, MFSD2A, SLC46A3, SLC43A1, SLCO2A1	536	146	20594	2.89478	0.991493	0.232663	7.43
INTERPRO	IPR011701:Major facilitator superfamily	7	1.23894	0.00782193	SLC22A17, SLC16A5, SPNS2, SLC16A6, SLC17A4, SLC46A3, SLC43A1	536	67	20594	4.0142	0.999516	0.304738	11.6285
GOTERM_BP_DIRECT	GO:0055085~transmembrane transport	18	3.18584	0.018411	SLC22A17, TRPM4, SLC9A7, SPNS2, ABCB9, SLC26A10, SLC16A5, SLC2A5, ABCB1A, SLC16A6, SLC17A4, TAP1, SLC41A3, SLC22A3, SLC30A3, SLC39A5, SLC46A3, SLC43A1	483	364	18082	1.85127	1	0.592882	27.8608
Annotation Cluster 15	Enrichment Score: 2.0447461158104163
Category	Term	Count	%	PValue	Genes	List Total	Pop Hits	Pop Total	Fold Enrichment	Bonferroni	Benjamini	FDR
GOTERM_MF_DIRECT	GO:0050656~3'-phosphoadenosine 5'-phosphosulfate binding	5	0.884956	1.73549e-05	SULT2A5, SULT2A6, SULT2A1, SULT1A1, SULT2A4	473	7	17446	26.3455	0.012315	0.00154773	0.0262383
GOTERM_MF_DIRECT	GO:0004027~alcohol sulfotransferase activity	4	0.707965	0.000635035	SULT2A5, SULT2A6, SULT2A1, SULT2A4	473	7	17446	21.0764	0.364637	0.0235889	0.955917
INTERPRO	IPR000863:Sulfotransferase domain	6	1.06195	0.00360782	SULT2A5, SULT2A6, SULT2A1, SULT2A2, SULT1A1, SULT2A4	536	40	20594	5.76325	0.970197	0.208804	5.53104
GOTERM_MF_DIRECT	GO:0008144~drug binding	9	1.59292	0.0111076	SULT2A5, SULT2A6, SMO, SULT2A1, SULT2A4, CHRNA4, PDE4C, TOP2A, PYGB	473	112	17446	2.96387	0.999656	0.247857	15.5401
GOTERM_MF_DIRECT	GO:0008146~sulfotransferase activity	6	1.06195	0.0140272	SULT2A5, SULT2A6, SULT2A1, SULT2A2, SULT1A1, SULT2A4	473	53	17446	4.17552	0.999958	0.270355	19.2329
GOTERM_BP_DIRECT	GO:0008202~steroid metabolic process	6	1.06195	0.0736748	CYP17A1, SULT2A1, SULT2A2, SULT1A1, CYP21A1, CYP2B10	483	84	18082	2.67406	1	0.854503	73.9446
UP_SEQ_FEATURE	nucleotide phosphate-binding region:PAPS	3	0.530973	0.177352	SULT2A1, SULT2A2, SULT1A1	493	28	18012	3.91452	1	0.995822	96.0256
UP_KEYWORDS	Steroid metabolism	3	0.530973	0.54178	SULT2A1, SULT2A2, SULT1A1	554	74	22680	1.65967	1	0.889403	99.9973
Annotation Cluster 16	Enrichment Score: 1.8464669649741312
Category	Term	Count	%	PValue	Genes	List Total	Pop Hits	Pop Total	Fold Enrichment	Bonferroni	Benjamini	FDR
INTERPRO	IPR001442:Collagen IV, non-collagenous	4	0.707965	0.000328876	COL4A3, COL4A2, COL4A1, COL4A5	536	6	20594	25.6144	0.273648	0.0242939	0.51648
GOTERM_CC_DIRECT	GO:0005587~collagen type IV trimer	4	0.707965	0.000350512	COL4A3, COL4A2, COL4A1, COL4A5	523	6	19662	25.0631	0.11733	0.00955439	0.47953
SMART	SM00111:C4	4	0.707965	0.000460001	COL4A3, COL4A2, COL4A1, COL4A5	305	6	10425	22.7869	0.105782	0.105782	0.593284
BIOCARTA	m_npp1Pathway:Regulators of Bone Mineralization	5	0.884956	0.000515641	COL4A3, COL4A2, COL4A1, SPP1, COL4A5	56	10	1289	11.5089	0.0706221	0.0706221	0.608218
GOTERM_BP_DIRECT	GO:0038063~collagen-activated tyrosine kinase receptor signaling pathway	4	0.707965	0.000953862	COL4A3, COL4A2, COL4A1, COL4A5	483	8	18082	18.7184	0.900494	0.142587	1.66314
BIOCARTA	m_plateletAppPathway:Platelet Amyloid Precursor Protein Pathway	5	0.884956	0.00216191	COL4A3, COL4A2, COL4A1, PLAU, COL4A5	56	14	1289	8.22066	0.264588	0.142438	2.52747
UP_SEQ_FEATURE	domain:Collagen IV NC1	3	0.530973	0.00430742	COL4A3, COL4A2, COL4A1	493	4	18012	27.4016	0.997924	0.378222	6.88318
GOTERM_MF_DIRECT	GO:0005201~extracellular matrix structural constituent	6	1.06195	0.0047659	COL4A3, FBLN1, COL4A2, PXDN, COL4A1, COL4A5	473	41	17446	5.39762	0.966991	0.137831	6.96881
KEGG_PATHWAY	mmu05146:Amoebiasis	10	1.76991	0.0118357	PRKCA, COL4A3, GNA14, COL4A2, COL4A1, SERPINB6A, PIK3CD, SERPINB1A, ITGB2, COL4A5	245	117	7691	2.68306	0.945259	0.123705	14.28
INTERPRO	IPR008160:Collagen triple helix repeat	7	1.23894	0.0141155	MARCO, C1QA, COL4A3, COL4A2, COL4A1, COL20A1, COL4A5	536	76	20594	3.53884	0.999999	0.451617	20.0522
KEGG_PATHWAY	mmu04510:Focal adhesion	14	2.47788	0.0144899	PRKCA, COL4A3, COL4A2, COL4A1, PIK3CD, ITGB3, SRC, COL4A5, CCND1, RAC2, ITGA6, ITGA7, PDGFC, SPP1	245	207	7691	2.12312	0.971601	0.132774	17.2122
GOTERM_CC_DIRECT	GO:0005604~basement membrane	8	1.41593	0.0147528	MATN2, COL4A3, FBLN1, COL4A2, COL4A1, ITGA6, NID1, COL4A5	523	97	19662	3.10059	0.994964	0.177961	18.4365
BIOCARTA	m_vitCBPathway:Vitamin C in the Brain	4	0.707965	0.015518	COL4A3, COL4A2, COL4A1, COL4A5	56	13	1289	7.08242	0.891482	0.523019	16.8889
KEGG_PATHWAY	mmu05222:Small cell lung cancer	8	1.41593	0.0169119	COL4A3, COL4A2, CCND1, COL4A1, ITGA6, CDKN2B, PIK3CD, COL4A5	245	84	7691	2.9897	0.984421	0.147915	19.807
UP_KEYWORDS	Collagen	7	1.23894	0.0176866	MARCO, C1QA, COL4A3, COL4A2, COL4A1, COL20A1, COL4A5	554	85	22680	3.37142	0.996444	0.157076	21.3648
BIOCARTA	m_ace2Pathway:Angiotensin-converting enzyme 2 regulates heart function	4	0.707965	0.0191606	COL4A3, COL4A2, COL4A1, COL4A5	56	14	1289	6.57653	0.935893	0.496817	20.4542
KEGG_PATHWAY	mmu04512:ECM-receptor interaction	8	1.41593	0.0213261	COL4A3, COL4A2, COL4A1, ITGA6, ITGA7, ITGB3, SPP1, COL4A5	245	88	7691	2.8538	0.994804	0.171263	24.3439
GOTERM_CC_DIRECT	GO:0005581~collagen trimer	7	1.23894	0.0230297	MARCO, C1QA, COL4A3, COL4A2, COL4A1, COL20A1, COL4A5	523	83	19662	3.17063	0.99975	0.228333	27.346
UP_KEYWORDS	Basement membrane	4	0.707965	0.0530551	COL4A3, COL4A2, COL4A1, NID1	554	35	22680	4.6787	1	0.336453	52.0133
BIOCARTA	m_intrinsicPathway:Intrinsic Prothrombin Activation Pathway	4	0.707965	0.0711407	COL4A3, COL4A2, COL4A1, COL4A5	56	23	1289	4.00311	0.999972	0.825626	58.2265
UP_SEQ_FEATURE	region of interest:Triple-helical region	3	0.530973	0.085441	COL4A3, COL4A2, COL4A1	493	18	18012	6.08925	1	0.968389	77.134
KEGG_PATHWAY	mmu04151:PI3K-Akt signaling pathway	17	3.00885	0.091471	PRKCA, COL4A3, COL4A2, COL4A1, PIK3CD, NR4A1, ITGB3, COL4A5, CCND1, ITGA6, ITGA7, CREB3L2, IL2RG, PDGFC, NGFR, SYK, SPP1	245	351	7691	1.5204	1	0.419774	71.1032
KEGG_PATHWAY	mmu05200:Pathways in cancer	18	3.18584	0.122485	PRKCA, COL4A3, COL4A2, COL4A1, PIK3CD, ZBTB16, STAT1, SUFU, FZD6, COL4A5, WNT2, SMO, CCND1, RAC2, CDKN2B, ITGA6, RASGRP2, PLCG2	245	395	7691	1.43051	1	0.507606	81.5652
KEGG_PATHWAY	mmu04974:Protein digestion and absorption	6	1.06195	0.146886	COL4A3, COL4A2, COL4A1, SLC7A8, SLC7A7, COL4A5	245	88	7691	2.14035	1	0.54664	87.202
INTERPRO	IPR016187:C-type lectin fold	7	1.23894	0.176529	LY75, COL4A3, COL4A2, COL4A1, CLEC2H, CD72, COL4A5	536	145	20594	1.85484	1	0.95472	95.3
UP_SEQ_FEATURE	domain:Collagen-like	3	0.530973	0.227457	MARCO, C1QA, COL20A1	493	33	18012	3.32141	1	0.997877	98.5927
UP_KEYWORDS	Hydroxylation	4	0.707965	0.363226	C1QA, COL4A2, COL4A1, H2-D1	554	88	22680	1.86085	1	0.77716	99.771
Annotation Cluster 17	Enrichment Score: 1.7174148720206142
Category	Term	Count	%	PValue	Genes	List Total	Pop Hits	Pop Total	Fold Enrichment	Bonferroni	Benjamini	FDR
UP_KEYWORDS	Metal-binding	115	20.354	0.000183797	GNA14, RNASEL, S100A8, LMO2, CTDSPL, CYP2C69, NT5C3B, CYP2C68, CAR5B, ZNRF3, DMPK, ISG20, PTGIS, OASL2, PLS1, CIB2, MB, CYP2C55, CYP3A16, MTA3, PIM1, PDE4C, CYP2B10, NME4, CHPF, BHMT, PGM1, UNC13B, IFIH1, CYP2B9, CYP2C40, ITGB2, OAS2, TTC3, ZFP618, CYP4A12B, LHX2, GALNS, STAMBPL1, LHX6, DNAJA4, DHX58, ADH6A, CYP2C37, SMAD9, CRIP3, TRIM34A, ESRRG, NR4A2, SMYD4, NR4A1, ATP11A, LHPP, GAS6, CYP17A1, …	554	3395	22680	1.38673	0.0564303	0.00362373	0.24727
GOTERM_MF_DIRECT	GO:0046872~metal ion binding	103	18.2301	0.103058	GNA14, RNASEL, S100A8, LMO2, CTDSPL, NT5C3B, CAR5B, ZNRF3, DMPK, ISG20, PTGIS, OASL2, PLS1, CIB2, MB, CYP2C55, CYP3A16, MTA3, PDE4C, CYP2B10, NME4, CHPF, PGM1, UNC13B, IFIH1, CYP2B9, CYP2C40, ITGB2, OAS2, TTC3, ZFP618, LHX2, GALNS, STAMBPL1, LHX6, DNAJA4, DHX58, CYP2C37, SMAD9, CRIP3, TRIM34A, ESRRG, NR4A2, NR4A1, ATP11A, SMYD4, LHPP, GAS6, CYP17A1, ITGA6, RNF152, ATP2A1, ITGA7, BMI1, SH3RF1, PXD…	473	3355	17446	1.13235	1	0.775397	80.6907
UP_KEYWORDS	Zinc	55	9.73451	0.371822	BMI1, SH3RF1, RNASEL, ZFP385A, S100A8, LMO2, CAR5B, CPEB1, ZNRF3, NT5E, GPC1, PHC1, PRKCA, EGR1, LIMK1, MTA3, BHMT, UNC13B, PEG3, IFIH1, WTIP, TTC3, ZFP618, DCT, NR1D1, LHX2, TRIM30D, RASGRP2, STAMBPL1, ADAMTS10, PPP3CC, LHX6, SLC39A5, SLC30A3, RASA3, DNAJA4, ZC3H12D, DHX58, CAR2, ADH6A, WDFY1, SMAD9, CRIP3, ZFP704, TRIM34A, ESRRG, NR4A2, NR4A1, SMYD4, MSRB2, MID2, QPCT, ZFP9, RNF152, ZBTB8A	554	2099	22680	1.07271	1	0.780109	99.8093
Annotation Cluster 18	Enrichment Score: 1.6168475029512792
Category	Term	Count	%	PValue	Genes	List Total	Pop Hits	Pop Total	Fold Enrichment	Bonferroni	Benjamini	FDR
GOTERM_MF_DIRECT	GO:0005201~extracellular matrix structural constituent	6	1.06195	0.0047659	COL4A3, FBLN1, COL4A2, PXDN, COL4A1, COL4A5	473	41	17446	5.39762	0.966991	0.137831	6.96881
UP_KEYWORDS	Extracellular matrix	13	2.30088	0.0133366	WNT2, COL4A3, COL4A2, FBLN1, PXDN, COL4A1, CTGF, FBLN5, ADAMTS10, TGFBR3, TFF3, NID1, COL4A5	554	235	22680	2.26469	0.985632	0.127909	16.5429
GOTERM_CC_DIRECT	GO:0005604~basement membrane	8	1.41593	0.0147528	MATN2, COL4A3, FBLN1, COL4A2, COL4A1, ITGA6, NID1, COL4A5	523	97	19662	3.10059	0.994964	0.177961	18.4365
GOTERM_CC_DIRECT	GO:0031012~extracellular matrix	15	2.65487	0.0259244	MATN2, COL4A2, PXDN, APCS, COL4A1, LTBP3, MFGE8, NID1, WNT2, CFP, FBLN1, SERPINE2, FBLN5, ADAMTS10, BMP7	523	294	19662	1.91809	0.999913	0.24675	30.2427
GOTERM_CC_DIRECT	GO:0005578~proteinaceous extracellular matrix	15	2.65487	0.0434268	MATN2, COL4A3, COL4A2, PXDN, COL4A1, LTBP3, NID1, WNT2, FBLN1, CTGF, FBLN5, TFF3, TGFBR3, ADAMTS10, GPC1	523	316	19662	1.78456	1	0.333206	45.5973
GOTERM_BP_DIRECT	GO:0030198~extracellular matrix organization	6	1.06195	0.188531	FBLN1, COL4A2, PXDN, COL4A1, FBLN5, NID1	483	114	18082	1.97036	1	0.965528	97.4559
Annotation Cluster 19	Enrichment Score: 1.578935219439763
Category	Term	Count	%	PValue	Genes	List Total	Pop Hits	Pop Total	Fold Enrichment	Bonferroni	Benjamini	FDR
UP_SEQ_FEATURE	domain:LIM zinc-binding 2	6	1.06195	0.0114953	LMO2, CRIP3, LIMK1, LHX2, LHX6, WTIP	493	50	18012	4.38426	1	0.64444	17.3876
UP_SEQ_FEATURE	domain:LIM zinc-binding 1	6	1.06195	0.0114953	LMO2, CRIP3, LIMK1, LHX2, LHX6, WTIP	493	50	18012	4.38426	1	0.64444	17.3876
UP_KEYWORDS	LIM domain	6	1.06195	0.0345038	LMO2, CRIP3, LIMK1, LHX2, LHX6, WTIP	554	74	22680	3.31935	0.999985	0.259097	37.6829
INTERPRO	IPR001781:Zinc finger, LIM-type	6	1.06195	0.0433464	LMO2, CRIP3, LIMK1, LHX2, LHX6, WTIP	536	74	20594	3.11527	1	0.697742	50.2227
SMART	SM00132:LIM	6	1.06195	0.0644861	LMO2, CRIP3, LIMK1, LHX2, LHX6, WTIP	305	74	10425	2.77138	1	0.867977	57.7725
Annotation Cluster 20	Enrichment Score: 1.5557592276961065
Category	Term	Count	%	PValue	Genes	List Total	Pop Hits	Pop Total	Fold Enrichment	Bonferroni	Benjamini	FDR
GOTERM_MF_DIRECT	GO:0005044~scavenger receptor activity	6	1.06195	0.00933708	MARCO, TMPRSS2, PRG4, CD5L, LOXL4, ACKR3	473	48	17446	4.61047	0.998767	0.235031	13.2245
INTERPRO	IPR001190:Speract/scavenger receptor	4	0.707965	0.0352992	MARCO, TMPRSS2, CD5L, LOXL4	536	28	20594	5.48881	1	0.675933	43.2062
INTERPRO	IPR017448:Speract/scavenger receptor-related	4	0.707965	0.038635	MARCO, TMPRSS2, CD5L, LOXL4	536	29	20594	5.29954	1	0.665201	46.2202
SMART	SM00202:SR	4	0.707965	0.0469902	MARCO, TMPRSS2, CD5L, LOXL4	305	28	10425	4.8829	0.999992	0.811904	46.3378
Annotation Cluster 21	Enrichment Score: 1.5043425465314741
Category	Term	Count	%	PValue	Genes	List Total	Pop Hits	Pop Total	Fold Enrichment	Bonferroni	Benjamini	FDR
GOTERM_CC_DIRECT	GO:0005769~early endosome	14	2.47788	0.00753255	WDFY1, RAP1GAP, ATP11A, ACKR3, ARRDC3, SAMD9L, VCAM1, RAB11FIP5, CORO1A, ANKRD13B, PTP4A3, FAM109A, SORT1, ATP6V0D2	523	226	19662	2.32887	0.932237	0.110443	9.84793
UP_KEYWORDS	Endosome	18	3.18584	0.0456004	SLC9A7, WDFY1, PLD1, TNIK, ATP11A, ABCA2, ACKR3, ARRDC3, LDLRAD4, RAB11FIP4, RAB11FIP5, ANKRD13B, PTP4A3, FAM109A, NTRK2, SORT1, SLC30A3, GPC1	554	443	22680	1.66342	1	0.30213	46.6678
GOTERM_CC_DIRECT	GO:0005768~endosome	21	3.71681	0.0893433	SLC9A7, WDFY1, PLD1, TNIK, ATP11A, ABCA2, ACKR3, ARRDC3, LDLRAD4, RAB11FIP4, RAB11FIP5, CYBA, ANKRD13B, EZR, PTP4A3, FAM109A, NTRK2, SORT1, SLC30A3, GPC1, ATP6V0D2	523	544	19662	1.45126	1	0.515336	72.2861
Annotation Cluster 22	Enrichment Score: 1.430081358903721
Category	Term	Count	%	PValue	Genes	List Total	Pop Hits	Pop Total	Fold Enrichment	Bonferroni	Benjamini	FDR
KEGG_PATHWAY	mmu04666:Fc gamma R-mediated phagocytosis	10	1.76991	0.00129867	PRKCA, PTPRC, PLD1, RAC2, LIMK1, PLCG2, PIK3CD, INPP5D, WAS, SYK	245	84	7691	3.73712	0.271729	0.0223942	1.66768
KEGG_PATHWAY	mmu05231:Choline metabolism in cancer	8	1.41593	0.0410518	PRKCA, PLD1, RAC2, PIK3CD, SLC22A3, PDGFC, GPCPD1, WAS	245	101	7691	2.48648	0.999964	0.26651	41.8693
KEGG_PATHWAY	mmu04664:Fc epsilon RI signaling pathway	6	1.06195	0.0640049	PRKCA, RAC2, PLCG2, PIK3CD, INPP5D, SYK	245	68	7691	2.76987	1	0.346048	57.5143
KEGG_PATHWAY	mmu04071:Sphingolipid signaling pathway	5	0.884956	0.557994	PRKCA, PLD1, RAC2, PIK3CD, ADORA1	245	124	7691	1.2658	1	0.879878	99.9974
Annotation Cluster 23	Enrichment Score: 1.3393549372814393
Category	Term	Count	%	PValue	Genes	List Total	Pop Hits	Pop Total	Fold Enrichment	Bonferroni	Benjamini	FDR
INTERPRO	IPR000152:EGF-type aspartate/asparagine hydroxylation site	9	1.59292	0.00401211	MATN2, MEGF8, FBLN1, LTBP3, FBLN5, HEG1, NID1, DLL1, GAS6	536	98	20594	3.52852	0.979912	0.205355	6.13267
INTERPRO	IPR013032:EGF-like, conserved site	13	2.30088	0.00554787	MATN2, MEGF8, FBLN1, ADAM11, LTBP3, FBLN5, TENM3, HEG1, NID1, DLL1, MFGE8, GAS6, PLAU	536	197	20594	2.53544	0.995517	0.247691	8.3855
UP_KEYWORDS	EGF-like domain	13	2.30088	0.00920615	MATN2, MEGF8, FBLN1, ADAM11, LTBP3, FBLN5, TENM3, HEG1, NID1, DLL1, MFGE8, GAS6, PLAU	554	224	22680	2.3759	0.946207	0.0991163	11.7124
UP_SEQ_FEATURE	domain:EGF-like 4; calcium-binding	5	0.884956	0.0107915	FBLN1, LTBP3, FBLN5, DLL1, GAS6	493	32	18012	5.70867	1	0.64481	16.4105
INTERPRO	IPR018097:EGF-like calcium-binding, conserved site	8	1.41593	0.013244	MEGF8, FBLN1, LTBP3, FBLN5, HEG1, NID1, DLL1, GAS6	536	97	20594	3.1688	0.999998	0.445147	18.9324
INTERPRO	IPR001881:EGF-like calcium-binding	9	1.59292	0.0171696	MATN2, MEGF8, FBLN1, LTBP3, FBLN5, HEG1, NID1, DLL1, GAS6	536	126	20594	2.7444	1	0.504113	23.8633
INTERPRO	IPR009030:Insulin-like growth factor binding protein, N-terminal	9	1.59292	0.0203249	MATN2, FBLN1, ERBB4, CTGF, LTBP3, FBLN5, NID1, DLL1, GAS6	536	130	20594	2.65996	1	0.535906	27.6216
INTERPRO	IPR000742:Epidermal growth factor-like domain	13	2.30088	0.0215689	MATN2, MEGF8, FBLN1, ADAM11, LTBP3, FBLN5, TENM3, HEG1, NID1, DLL1, MFGE8, GAS6, PLAU	536	237	20594	2.10752	1	0.518496	29.0549
UP_SEQ_FEATURE	domain:EGF-like 3; calcium-binding	5	0.884956	0.0231372	MEGF8, FBLN1, FBLN5, NID1, GAS6	493	40	18012	4.56694	1	0.828483	32.0729
SMART	SM00179:EGF_CA	9	1.59292	0.0309549	MATN2, MEGF8, FBLN1, LTBP3, FBLN5, HEG1, NID1, DLL1, GAS6	305	126	10425	2.44145	0.99952	0.78307	33.4132
UP_SEQ_FEATURE	domain:EGF-like 1	8	1.41593	0.0325641	MATN2, MEGF8, FBLN1, LTBP3, TENM3, NID1, DLL1, MFGE8	493	111	18012	2.63319	1	0.883911	42.128
SMART	SM00181:EGF	11	1.9469	0.0392186	MATN2, MEGF8, FBLN1, LTBP3, FBLN5, TENM3, HEG1, NID1, DLL1, MFGE8, GAS6	305	181	10425	2.07726	0.99994	0.802168	40.3946
UP_SEQ_FEATURE	domain:EGF-like 5; calcium-binding	4	0.707965	0.051753	FBLN1, LTBP3, FBLN5, NID1	493	31	18012	4.71426	1	0.952249	58.4351
UP_SEQ_FEATURE	domain:EGF-like 2	6	1.06195	0.0798788	MATN2, MEGF8, TENM3, NID1, DLL1, MFGE8	493	84	18012	2.60968	1	0.966751	74.7248
UP_SEQ_FEATURE	domain:EGF-like 6	4	0.707965	0.0846479	MATN2, TENM3, NID1, DLL1	493	38	18012	3.84584	1	0.970274	76.8042
INTERPRO	IPR026823:Complement Clr-like EGF domain	3	0.530973	0.102304	FBLN1, FBLN5, NID1	536	21	20594	5.48881	1	0.872151	81.7133
UP_SEQ_FEATURE	domain:EGF-like 5	4	0.707965	0.112355	MATN2, MEGF8, TENM3, DLL1	493	43	18012	3.39865	1	0.985931	86.0402
UP_SEQ_FEATURE	domain:EGF-like 6; calcium-binding	3	0.530973	0.12943	FBLN1, LTBP3, FBLN5	493	23	18012	4.7655	1	0.991108	89.8723
UP_SEQ_FEATURE	domain:EGF-like 7; calcium-binding	3	0.530973	0.148235	FBLN1, LTBP3, DLL1	493	25	18012	4.38426	1	0.993203	92.9395
UP_SEQ_FEATURE	domain:EGF-like 8	3	0.530973	0.157833	MATN2, TENM3, DLL1	493	26	18012	4.21563	1	0.994031	94.145
UP_SEQ_FEATURE	domain:EGF-like 2; calcium-binding	4	0.707965	0.169244	FBLN1, LTBP3, FBLN5, GAS6	493	52	18012	2.81042	1	0.995042	95.3265
UP_SEQ_FEATURE	domain:EGF-like 4	4	0.707965	0.189771	MATN2, MEGF8, TENM3, NID1	493	55	18012	2.65713	1	0.996215	96.9088
UP_SEQ_FEATURE	domain:EGF-like 3	4	0.707965	0.269261	MATN2, LTBP3, TENM3, DLL1	493	66	18012	2.21427	1	0.998769	99.4386
GOTERM_MF_DIRECT	GO:0005509~calcium ion binding	22	3.89381	0.337558	MATN2, MEGF8, APCS, S100A8, LTBP3, SYT12, CDHR5, NID1, DLL1, GAS6, RAB11FIP4, CDH13, FBLN1, SULF2, FBLN5, RASGRP2, ATP2A1, PLS1, HEG1, ANXA13, CIB2, GCA	473	699	17446	1.16086	1	0.956199	99.8025
Annotation Cluster 24	Enrichment Score: 1.3236239027293122
Category	Term	Count	%	PValue	Genes	List Total	Pop Hits	Pop Total	Fold Enrichment	Bonferroni	Benjamini	FDR
GOTERM_MF_DIRECT	GO:0008391~arachidonic acid monooxygenase activity	3	0.530973	0.0101931	CYP4A10, CYP4F14, CYP4A14	473	6	17446	18.4419	0.999335	0.237334	14.3514
UP_SEQ_FEATURE	binding site:Heme (covalent; via 1 link)	3	0.530973	0.0410036	CYP4A10, CYP4F14, CYP4A14	493	12	18012	9.13387	1	0.926091	49.927
UP_KEYWORDS	NADP	7	1.23894	0.255858	CYP4A10, CYBA, PTGR1, ALDH18A1, CYP4F14, NQO1, CYP4A14	554	175	22680	1.63755	1	0.688799	98.1321
Annotation Cluster 25	Enrichment Score: 1.2717949390186891
Category	Term	Count	%	PValue	Genes	List Total	Pop Hits	Pop Total	Fold Enrichment	Bonferroni	Benjamini	FDR
GOTERM_BP_DIRECT	GO:0002485~antigen processing and presentation of endogenous peptide antigen via MHC class I via ER pathway, TAP-dependent	4	0.707965	0.00140255	ABCB9, ABCB1A, TAP1, H2-D1	483	9	18082	16.6386	0.966417	0.171834	2.43642
GOTERM_BP_DIRECT	GO:0002591~positive regulation of antigen processing and presentation of peptide antigen via MHC class I	3	0.530973	0.0136251	ABCB9, ABCB1A, TAP1	483	7	18082	16.0444	1	0.537653	21.4233
GOTERM_BP_DIRECT	GO:0002489~antigen processing and presentation of endogenous peptide antigen via MHC class Ib via ER pathway, TAP-dependent	3	0.530973	0.0178488	ABCB9, ABCB1A, TAP1	483	8	18082	14.0388	1	0.588826	27.1313
GOTERM_BP_DIRECT	GO:0002481~antigen processing and presentation of exogenous protein antigen via MHC class Ib, TAP-dependent	3	0.530973	0.0225477	ABCB9, ABCB1A, TAP1	483	9	18082	12.479	1	0.619948	33.0211
INTERPRO	IPR017871:ABC transporter, conserved site	5	0.884956	0.0356604	ABCB9, ABCG5, ABCB1A, TAP1, ABCA2	536	48	20594	4.00225	1	0.668116	43.54
GOTERM_MF_DIRECT	GO:0042626~ATPase activity, coupled to transmembrane movement of substances	5	0.884956	0.0430926	ABCB9, ABCG5, ABCB1A, TAP1, ABCA2	473	49	17446	3.76364	1	0.55355	48.6262
INTERPRO	IPR003439:ABC transporter-like	5	0.884956	0.0485725	ABCB9, ABCG5, ABCB1A, TAP1, ABCA2	536	53	20594	3.62468	1	0.720183	54.3354
KEGG_PATHWAY	mmu02010:ABC transporters	5	0.884956	0.057091	ABCB9, ABCG5, ABCB1A, TAP1, ABCA2	245	46	7691	3.41216	0.999999	0.32863	53.2689
UP_SEQ_FEATURE	domain:ABC transporter	3	0.530973	0.0694248	ABCB9, ABCG5, TAP1	493	16	18012	6.85041	1	0.974708	69.5384
INTERPRO	IPR011527:ABC transporter, transmembrane domain, type 1	3	0.530973	0.154819	ABCB9, ABCB1A, TAP1	536	27	20594	4.26907	1	0.937406	92.9204
INTERPRO	IPR003593:AAA+ ATPase domain	6	1.06195	0.319815	RAD51B, ABCB9, ABCG5, ABCB1A, TAP1, ABCA2	536	144	20594	1.6009	1	0.989624	99.7682
SMART	SM00382:AAA	6	1.06195	0.4108	RAD51B, ABCB9, ABCG5, ABCB1A, TAP1, ABCA2	305	144	10425	1.42418	1	0.988116	99.8931
GOTERM_MF_DIRECT	GO:0016887~ATPase activity	6	1.06195	0.632825	ABCB9, ABCG5, ABCB1A, TAP1, DQX1, ABCA2	473	200	17446	1.10651	1	0.996095	100
Annotation Cluster 26	Enrichment Score: 1.2272605240316554
Category	Term	Count	%	PValue	Genes	List Total	Pop Hits	Pop Total	Fold Enrichment	Bonferroni	Benjamini	FDR
GOTERM_BP_DIRECT	GO:0045579~positive regulation of B cell differentiation	4	0.707965	0.0114009	ZAP70, IL2RG, INPP5D, SYK	483	18	18082	8.3193	1	0.517909	18.2506
UP_SEQ_FEATURE	domain:SH2 1	3	0.530973	0.0236041	PLCG2, ZAP70, SYK	493	9	18012	12.1785	1	0.818975	32.6072
UP_SEQ_FEATURE	domain:SH2 2	3	0.530973	0.0236041	PLCG2, ZAP70, SYK	493	9	18012	12.1785	1	0.818975	32.6072
UP_KEYWORDS	SH2 domain	7	1.23894	0.043643	SH2D4A, PLCG2, ZAP70, INPP5D, STAT1, SRC, SYK	554	105	22680	2.72924	0.999999	0.310014	45.1756
GOTERM_BP_DIRECT	GO:0050853~B cell receptor signaling pathway	5	0.884956	0.0586557	PTPRC, PLCG2, ZAP70, SYK, PLEKHA1	483	55	18082	3.40335	1	0.828119	65.4337
INTERPRO	IPR000980:SH2 domain	7	1.23894	0.0743889	SH2D4A, PLCG2, ZAP70, INPP5D, STAT1, SRC, SYK	536	113	20594	2.3801	1	0.811697	70.3858
KEGG_PATHWAY	mmu04064:NF-kappa B signaling pathway	7	1.23894	0.0873207	VCAM1, PLCG2, ZAP70, LBP, TAB1, PLAU, SYK	245	97	7691	2.26539	1	0.411878	69.3475
SMART	SM00252:SH2	6	1.06195	0.181958	SH2D4A, PLCG2, ZAP70, INPP5D, SRC, SYK	305	103	10425	1.99109	1	0.933554	92.5538
UP_SEQ_FEATURE	domain:SH2	4	0.707965	0.468728	SH2D4A, INPP5D, STAT1, SRC	493	93	18012	1.57142	1	0.999893	99.9971
Annotation Cluster 27	Enrichment Score: 1.1653494712265569
Category	Term	Count	%	PValue	Genes	List Total	Pop Hits	Pop Total	Fold Enrichment	Bonferroni	Benjamini	FDR
KEGG_PATHWAY	mmu04650:Natural killer cell mediated cytotoxicity	12	2.12389	0.000468004	PRKCA, RAET1C, RAET1E, RAC2, PLCG2, PIK3CD, ZAP70, FCGR4, PPP3CC, ITGB2, SYK, RAET1A	245	105	7691	3.58764	0.107938	0.0126109	0.603968
KEGG_PATHWAY	mmu05205:Proteoglycans in cancer	14	2.47788	0.0124686	PRKCA, ERBB4, MRAS, PIK3CD, ITGB3, SRC, FZD6, WNT2, SMO, CCND1, EZR, PLCG2, GPC1, PLAU	245	203	7691	2.16495	0.953181	0.11976	14.9877
KEGG_PATHWAY	mmu04662:B cell receptor signaling pathway	7	1.23894	0.0231636	RAC2, PLCG2, PIK3CD, PPP3CC, INPP5D, CD72, SYK	245	70	7691	3.13918	0.996715	0.173548	26.1617
KEGG_PATHWAY	mmu04370:VEGF signaling pathway	6	1.06195	0.0409679	PRKCA, RAC2, PLCG2, PIK3CD, PPP3CC, SRC	245	60	7691	3.13918	0.999963	0.273095	41.8035
KEGG_PATHWAY	mmu04664:Fc epsilon RI signaling pathway	6	1.06195	0.0640049	PRKCA, RAC2, PLCG2, PIK3CD, INPP5D, SYK	245	68	7691	2.76987	1	0.346048	57.5143
KEGG_PATHWAY	mmu04919:Thyroid hormone signaling pathway	8	1.41593	0.0699739	PRKCA, CCND1, PLCG2, PIK3CD, ITGB3, STAT1, RCAN2, SRC	245	114	7691	2.20294	1	0.364826	60.8902
KEGG_PATHWAY	mmu04670:Leukocyte transendothelial migration	8	1.41593	0.0808274	PRKCA, VCAM1, CYBA, EZR, RAC2, PLCG2, PIK3CD, ITGB2	245	118	7691	2.12826	1	0.394425	66.4022
KEGG_PATHWAY	mmu04070:Phosphatidylinositol signaling system	7	1.23894	0.0873207	PRKCA, PIK3C2A, PLCG2, PIK3CD, PPIP5K1, INPP5D, IP6K2	245	97	7691	2.26539	1	0.411878	69.3475
KEGG_PATHWAY	mmu00562:Inositol phosphate metabolism	5	0.884956	0.181478	ISYNA1, PIK3C2A, PLCG2, PIK3CD, INPP5D	245	70	7691	2.24227	1	0.609239	92.5097
KEGG_PATHWAY	mmu05223:Non-small cell lung cancer	4	0.707965	0.261878	PRKCA, CCND1, PLCG2, PIK3CD	245	56	7691	2.24227	1	0.703166	98.0348
KEGG_PATHWAY	mmu04012:ErbB signaling pathway	5	0.884956	0.297964	PRKCA, ERBB4, PLCG2, PIK3CD, SRC	245	87	7691	1.80413	1	0.734994	98.9727
KEGG_PATHWAY	mmu05214:Glioma	4	0.707965	0.340425	PRKCA, CCND1, PLCG2, PIK3CD	245	65	7691	1.93181	1	0.775365	99.5418
KEGG_PATHWAY	mmu04066:HIF-1 signaling pathway	3	0.530973	0.839861	PRKCA, PLCG2, PIK3CD	245	102	7691	0.923289	1	0.971193	100
Annotation Cluster 28	Enrichment Score: 1.1597877913781187
Category	Term	Count	%	PValue	Genes	List Total	Pop Hits	Pop Total	Fold Enrichment	Bonferroni	Benjamini	FDR
INTERPRO	IPR024607:Sulfatase, conserved site	3	0.530973	0.0374223	SULF2, ARSG, GALNS	536	12	20594	9.60541	1	0.674832	45.1423
UP_SEQ_FEATURE	metal ion-binding site:Calcium; via 3-oxoalanine	3	0.530973	0.0410036	SULF2, ARSG, GALNS	493	12	18012	9.13387	1	0.926091	49.927
INTERPRO	IPR000917:Sulfatase	3	0.530973	0.04348	SULF2, ARSG, GALNS	536	13	20594	8.86653	1	0.688952	50.3321
GOTERM_MF_DIRECT	GO:0008484~sulfuric ester hydrolase activity	3	0.530973	0.0467834	SULF2, ARSG, GALNS	473	13	17446	8.51163	1	0.574823	51.5421
UP_SEQ_FEATURE	metal ion-binding site:Calcium	5	0.884956	0.101743	PXDN, SULF2, ARSG, GALNS, GAS6	493	65	18012	2.81042	1	0.982414	83.0119
INTERPRO	IPR017849:Alkaline phosphatase-like, alpha/beta/alpha	3	0.530973	0.154819	SULF2, ARSG, GALNS	536	27	20594	4.26907	1	0.937406	92.9204
INTERPRO	IPR017850:Alkaline-phosphatase-like, core domain	3	0.530973	0.154819	SULF2, ARSG, GALNS	536	27	20594	4.26907	1	0.937406	92.9204
Annotation Cluster 29	Enrichment Score: 1.1400062495376517
Category	Term	Count	%	PValue	Genes	List Total	Pop Hits	Pop Total	Fold Enrichment	Bonferroni	Benjamini	FDR
UP_KEYWORDS	Integrin	6	1.06195	0.00927638	ADAM11, ITGA6, ITGA7, ITGB2, ITGB3, CIB2	554	53	22680	4.63456	0.947399	0.0965661	11.7967
GOTERM_BP_DIRECT	GO:0034113~heterotypic cell-cell adhesion	4	0.707965	0.013275	PTPRC, ITGA7, ITGB2, ITGB3	483	19	18082	7.88144	1	0.536698	20.9317
KEGG_PATHWAY	mmu04512:ECM-receptor interaction	8	1.41593	0.0213261	COL4A3, COL4A2, COL4A1, ITGA6, ITGA7, ITGB3, SPP1, COL4A5	245	88	7691	2.8538	0.994804	0.171263	24.3439
GOTERM_CC_DIRECT	GO:0008305~integrin complex	4	0.707965	0.0277381	ITGA6, ITGA7, ITGB2, ITGB3	523	25	19662	6.01514	0.999955	0.248829	32.0026
KEGG_PATHWAY	mmu05410:Hypertrophic cardiomyopathy (HCM)	4	0.707965	0.460529	ITGA6, ITGA7, ITGB3, TPM2	245	79	7691	1.58946	1	0.837052	99.966
KEGG_PATHWAY	mmu05414:Dilated cardiomyopathy	4	0.707965	0.493244	ITGA6, ITGA7, ITGB3, TPM2	245	83	7691	1.51286	1	0.854637	99.9849
KEGG_PATHWAY	mmu05412:Arrhythmogenic right ventricular cardiomyopathy (ARVC)	3	0.530973	0.632759	ITGA6, ITGA7, ITGB3	245	67	7691	1.4056	1	0.904652	99.9998
Annotation Cluster 30	Enrichment Score: 1.031205833534036
Category	Term	Count	%	PValue	Genes	List Total	Pop Hits	Pop Total	Fold Enrichment	Bonferroni	Benjamini	FDR
INTERPRO	IPR011993:Pleckstrin homology-like domain	19	3.36283	0.0216914	IRS2, PLD1, PLEK2, NOS1AP, PTPN4, ARHGEF16, PSD4, ARHGAP24, WAS, RASAL2, MTMR11, EZR, FAM109A, DCP1B, PLCG2, ARHGEF40, RASA3, EPS8L2, PLEKHA1	536	409	20594	1.78487	1	0.508618	29.1946
INTERPRO	IPR001849:Pleckstrin homology domain	12	2.12389	0.0812155	RASAL2, IRS2, PLD1, PLEK2, FAM109A, PLCG2, ARHGEF16, ARHGEF40, PSD4, RASA3, ARHGAP24, PLEKHA1	536	262	20594	1.75977	1	0.820081	73.6433
SMART	SM00233:PH	12	2.12389	0.12165	RASAL2, IRS2, PLD1, PLEK2, FAM109A, PLCG2, ARHGEF16, ARHGEF40, PSD4, RASA3, ARHGAP24, PLEKHA1	305	253	10425	1.6212	1	0.927678	81.3164
UP_SEQ_FEATURE	domain:PH	8	1.41593	0.350057	IRS2, PLD1, PLCG2, ARHGEF16, ARHGEF40, PSD4, RASA3, ARHGAP24	493	208	18012	1.40521	1	0.999592	99.919
Annotation Cluster 31	Enrichment Score: 1.0224675639188603
Category	Term	Count	%	PValue	Genes	List Total	Pop Hits	Pop Total	Fold Enrichment	Bonferroni	Benjamini	FDR
INTERPRO	IPR000008:C2 calcium-dependent membrane targeting	10	1.76991	0.020919	CPNE8, RASAL2, PRKCA, RAB11FIP5, PIK3C2A, PLCG2, SYT12, PIK3CD, RASA3, UNC13B	536	156	20594	2.46293	1	0.532835	28.3094
SMART	SM00239:C2	9	1.59292	0.0297099	CPNE8, RASAL2, PRKCA, RAB11FIP5, PIK3C2A, PLCG2, SYT12, RASA3, UNC13B	305	125	10425	2.46098	0.999344	0.839944	32.2983
UP_SEQ_FEATURE	domain:C2 2	4	0.707965	0.20379	CPNE8, SYT12, RASA3, UNC13B	493	57	18012	2.56389	1	0.996725	97.6831
UP_SEQ_FEATURE	domain:C2 1	4	0.707965	0.20379	CPNE8, SYT12, RASA3, UNC13B	493	57	18012	2.56389	1	0.996725	97.6831
UP_SEQ_FEATURE	domain:C2	4	0.707965	0.299125	PRKCA, RAB11FIP5, PIK3C2A, PLCG2	493	70	18012	2.08774	1	0.999371	99.7182
Annotation Cluster 32	Enrichment Score: 1.0008326257977602
Category	Term	Count	%	PValue	Genes	List Total	Pop Hits	Pop Total	Fold Enrichment	Bonferroni	Benjamini	FDR
KEGG_PATHWAY	mmu04142:Lysosome	9	1.59292	0.0397965	AP1S3, ABCB9, LAPTM5, ARSG, GALNS, SORT1, ABCA2, CTSC, ATP6V0D2	245	122	7691	2.31579	0.99995	0.27359	40.8768
UP_KEYWORDS	Lysosome	11	1.9469	0.0862688	ABCB9, LAPTM5, RNF152, ARSG, GALNS, SORT1, ABCA2, CTSC, SLC30A3, ARRDC3, HAP1	554	249	22680	1.80853	1	0.422041	70.3333
GOTERM_CC_DIRECT	GO:0005765~lysosomal membrane	10	1.76991	0.168823	SPNS2, PLD1, ABCB9, LAPTM5, RNF152, SORT1, ATP11A, ABCA2, SLC30A3, ATP6V0D2	523	234	19662	1.60661	1	0.68491	92.0771
GOTERM_CC_DIRECT	GO:0005764~lysosome	13	2.30088	0.171213	ABCB9, ARSG, ABCA2, ARRDC3, SRC, LAPTM5, RNF152, GALNS, MT1, SORT1, CTSC, SLC30A3, HAP1	523	331	19662	1.47653	1	0.677973	92.3838
Annotation Cluster 33	Enrichment Score: 0.9467956561473803
Category	Term	Count	%	PValue	Genes	List Total	Pop Hits	Pop Total	Fold Enrichment	Bonferroni	Benjamini	FDR
UP_SEQ_FEATURE	domain:SH3 1	4	0.707965	0.069647	SH3RF1, SORBS3, SH3PXD2A, ARHGEF37	493	35	18012	4.17549	1	0.971625	69.6584
UP_KEYWORDS	SH3 domain	10	1.76991	0.0703121	SH3RF1, SORBS3, SH3PXD2A, FUT8, ARHGEF37, PLCG2, ARHGEF16, DLG5, EPS8L2, SRC	554	208	22680	1.9682	1	0.393976	62.5426
UP_SEQ_FEATURE	domain:SH3 2	4	0.707965	0.0745028	SH3RF1, SORBS3, SH3PXD2A, ARHGEF37	493	36	18012	4.0595	1	0.968643	72.1713
UP_SEQ_FEATURE	domain:SH3 3	3	0.530973	0.0773007	SH3RF1, SORBS3, SH3PXD2A	493	17	18012	6.44744	1	0.969459	73.5291
INTERPRO	IPR001452:Src homology-3 domain	10	1.76991	0.102282	SH3RF1, SORBS3, SH3PXD2A, FUT8, ARHGEF37, PLCG2, ARHGEF16, DLG5, EPS8L2, SRC	536	212	20594	1.81234	1	0.877244	81.7061
SMART	SM00326:SH3	10	1.76991	0.122306	SH3RF1, SORBS3, SH3PXD2A, FUT8, ARHGEF37, PLCG2, ARHGEF16, DLG5, EPS8L2, SRC	305	197	10425	1.73504	1	0.912713	81.4962
UP_SEQ_FEATURE	domain:SH3	5	0.884956	0.668182	FUT8, PLCG2, ARHGEF16, EPS8L2, SRC	493	166	18012	1.10047	1	0.999999	100
Annotation Cluster 34	Enrichment Score: 0.9128501203812616
Category	Term	Count	%	PValue	Genes	List Total	Pop Hits	Pop Total	Fold Enrichment	Bonferroni	Benjamini	FDR
GOTERM_BP_DIRECT	GO:0042326~negative regulation of phosphorylation	4	0.707965	0.0114009	CDKN1C, CDKN2B, CDKN2C, BMP7	483	18	18082	8.3193	1	0.517909	18.2506
GOTERM_MF_DIRECT	GO:0004861~cyclin-dependent protein serine/threonine kinase inhibitor activity	3	0.530973	0.0402932	CDKN1C, CDKN2B, CDKN2C	473	12	17446	9.22093	1	0.547808	46.3061
GOTERM_BP_DIRECT	GO:0007050~cell cycle arrest	3	0.530973	0.639906	CDKN1C, CDKN2B, CDKN2C	483	81	18082	1.38655	1	0.999935	100
KEGG_PATHWAY	mmu04110:Cell cycle	4	0.707965	0.759125	CDKN1C, CCND1, CDKN2B, CDKN2C	245	124	7691	1.01264	1	0.947317	100
Annotation Cluster 35	Enrichment Score: 0.8978118239960722
Category	Term	Count	%	PValue	Genes	List Total	Pop Hits	Pop Total	Fold Enrichment	Bonferroni	Benjamini	FDR
GOTERM_BP_DIRECT	GO:0043401~steroid hormone mediated signaling pathway	6	1.06195	0.0132318	NR1D1, NR4A2, ESRRG, NR4A1, ABHD2, BMP7	483	53	18082	4.23813	1	0.544138	20.871
GOTERM_MF_DIRECT	GO:0003707~steroid hormone receptor activity	5	0.884956	0.0646378	NR1D1, NR4A2, ESRRG, NR4A1, ABHD2	473	56	17446	3.29319	1	0.661872	63.5919
INTERPRO	IPR001628:Zinc finger, nuclear hormone receptor-type	4	0.707965	0.122608	NR1D1, NR4A2, ESRRG, NR4A1	536	47	20594	3.26993	1	0.909178	87.2437
INTERPRO	IPR001723:Steroid hormone receptor	4	0.707965	0.128405	NR1D1, NR4A2, ESRRG, NR4A1	536	48	20594	3.2018	1	0.915731	88.5077
INTERPRO	IPR000536:Nuclear hormone receptor, ligand-binding, core	4	0.707965	0.134297	NR1D1, NR4A2, ESRRG, NR4A1	536	49	20594	3.13646	1	0.921812	89.6716
UP_SEQ_FEATURE	DNA-binding region:Nuclear receptor	4	0.707965	0.136655	NR1D1, NR4A2, ESRRG, NR4A1	493	47	18012	3.1094	1	0.992479	91.1748
UP_SEQ_FEATURE	zinc finger region:NR C4-type	4	0.707965	0.136655	NR1D1, NR4A2, ESRRG, NR4A1	493	47	18012	3.1094	1	0.992479	91.1748
SMART	SM00399:ZnF_C4	4	0.707965	0.156813	NR1D1, NR4A2, ESRRG, NR4A1	305	47	10425	2.90896	1	0.948209	88.9851
SMART	SM00430:HOLI	4	0.707965	0.171068	NR1D1, NR4A2, ESRRG, NR4A1	305	49	10425	2.79023	1	0.931561	91.1648
INTERPRO	IPR013088:Zinc finger, NHR/GATA-type	4	0.707965	0.184418	NR1D1, NR4A2, ESRRG, NR4A1	536	57	20594	2.69626	1	0.95694	95.961
GOTERM_MF_DIRECT	GO:0004879~RNA polymerase II transcription factor activity, ligand-activated sequence-specific DNA binding	3	0.530973	0.254492	NR4A2, ESRRG, NR4A1	473	36	17446	3.07364	1	0.915161	98.8213
GOTERM_MF_DIRECT	GO:0000977~RNA polymerase II regulatory region sequence-specific DNA binding	8	1.41593	0.396012	EGR1, ATF3, LMO2, NR1D1, IRF8, NR4A2, ESRRG, CUX2	473	221	17446	1.33516	1	0.969655	99.9511
Annotation Cluster 36	Enrichment Score: 0.8341693722166895
Category	Term	Count	%	PValue	Genes	List Total	Pop Hits	Pop Total	Fold Enrichment	Bonferroni	Benjamini	FDR
GOTERM_BP_DIRECT	GO:0046777~protein autophosphorylation	11	1.9469	0.0251597	PRKCA, TNIK, ERBB4, STK10, NTRK2, PIM1, ZAP70, GRK5, MAP3K13, SRC, SYK	483	183	18082	2.2503	1	0.648067	36.0979
UP_KEYWORDS	SH2 domain	7	1.23894	0.043643	SH2D4A, PLCG2, ZAP70, INPP5D, STAT1, SRC, SYK	554	105	22680	2.72924	0.999999	0.310014	45.1756
INTERPRO	IPR020635:Tyrosine-protein kinase, catalytic domain	6	1.06195	0.0596908	ERBB4, NTRK2, AXL, ZAP70, SRC, SYK	536	81	20594	2.84605	1	0.759338	62.0498
INTERPRO	IPR001245:Serine-threonine/tyrosine-protein kinase catalytic domain	8	1.41593	0.0708989	ERBB4, LIMK1, NTRK2, AXL, ZAP70, MAP3K13, SRC, SYK	536	139	20594	2.21132	1	0.802993	68.5782
INTERPRO	IPR000980:SH2 domain	7	1.23894	0.0743889	SH2D4A, PLCG2, ZAP70, INPP5D, STAT1, SRC, SYK	536	113	20594	2.3801	1	0.811697	70.3858
SMART	SM00219:TyrKc	6	1.06195	0.0874012	ERBB4, NTRK2, AXL, ZAP70, SRC, SYK	305	81	10425	2.53188	1	0.915364	69.3589
GOTERM_BP_DIRECT	GO:0038083~peptidyl-tyrosine autophosphorylation	4	0.707965	0.0954651	ERBB4, ZAP70, SRC, SYK	483	41	18082	3.65238	1	0.889808	82.852
INTERPRO	IPR008266:Tyrosine-protein kinase, active site	6	1.06195	0.115505	ERBB4, NTRK2, AXL, ZAP70, SRC, SYK	536	99	20594	2.32858	1	0.899165	85.5173
UP_KEYWORDS	Tyrosine-protein kinase	6	1.06195	0.142571	ERBB4, NTRK2, AXL, ZAP70, SRC, SYK	554	113	22680	2.17373	1	0.537694	87.4034
SMART	SM00252:SH2	6	1.06195	0.181958	SH2D4A, PLCG2, ZAP70, INPP5D, SRC, SYK	305	103	10425	1.99109	1	0.933554	92.5538
GOTERM_MF_DIRECT	GO:0004713~protein tyrosine kinase activity	6	1.06195	0.230309	ERBB4, NTRK2, AXL, ZAP70, SRC, SYK	473	121	17446	1.82894	1	0.908934	98.09
GOTERM_BP_DIRECT	GO:0018108~peptidyl-tyrosine phosphorylation	4	0.707965	0.250297	ERBB4, ZAP70, SRC, SYK	483	65	18082	2.30381	1	0.982575	99.3672
INTERPRO	IPR017441:Protein kinase, ATP binding site	13	2.30088	0.327686	PRKCA, TNIK, ERBB4, LIMK1, STK10, PIM1, AXL, SRC, DMPK, NTRK2, ZAP70, GRK5, SYK	536	394	20594	1.26772	1	0.98989	99.807
GOTERM_MF_DIRECT	GO:0004715~non-membrane spanning protein tyrosine kinase activity	3	0.530973	0.344831	ZAP70, SRC, SYK	473	45	17446	2.45891	1	0.956934	99.8328
GOTERM_MF_DIRECT	GO:0004714~transmembrane receptor protein tyrosine kinase activity	3	0.530973	0.431397	ERBB4, NTRK2, AXL	473	54	17446	2.0491	1	0.976886	99.9804
GOTERM_BP_DIRECT	GO:0007169~transmembrane receptor protein tyrosine kinase signaling pathway	4	0.707965	0.500586	ERBB4, NTRK2, ZAP70, SYK	483	100	18082	1.49747	1	0.999425	99.9995
GOTERM_CC_DIRECT	GO:0031234~extrinsic component of cytoplasmic side of plasma membrane	3	0.530973	0.542364	ZAP70, SRC, SYK	523	68	19662	1.65859	1	0.944907	99.9978
Annotation Cluster 37	Enrichment Score: 0.8318012771040583
Category	Term	Count	%	PValue	Genes	List Total	Pop Hits	Pop Total	Fold Enrichment	Bonferroni	Benjamini	FDR
UP_KEYWORDS	Nucleotide-binding	61	10.7965	0.00482274	SEPT5, GNA14, RNASEL, RAD51B, NT5C3B, TUBB2A, DQX1, PPIP5K1, DMPK, NLRC5, OASL2, WNK4, GBP10, GUCY1A3, RHOC, MX1, TOP2A, NT5E, IP6K2, SYK, TRPM4, PRKCA, GBP7, GBP6, TNIK, ACTA1, PIK3C2A, LIMK1, PIK3CD, PIM1, NME4, ABCB1A, GBP4, GBP3, MAP3K13, GBP2, IFIH1, ALDH18A1, ERBB4, MRAS, STK10, ABCA2, ASNS, OAS2, SRC, RAC2, TAP1, ZAP70, DHX58, ABCB9, MKI67, PDK4, AXL, ATP11A, TUBA8, ABCG5, RAB36, ATP2A1, N…	554	1754	22680	1.42375	0.78296	0.0570637	6.30393
GOTERM_BP_DIRECT	GO:0046777~protein autophosphorylation	11	1.9469	0.0251597	PRKCA, TNIK, ERBB4, STK10, NTRK2, PIM1, ZAP70, GRK5, MAP3K13, SRC, SYK	483	183	18082	2.2503	1	0.648067	36.0979
UP_KEYWORDS	Transferase	54	9.55752	0.0258678	PPIP5K1, GSTM7, DMPK, CDKN2B, UGT1A6B, OASL2, UGT1A6A, SULT1A1, WNK4, AGPAT9, ST3GAL6, IP6K2, SYK, PRKCA, ZDHHC2, SULT2A5, ZDHHC1, SULT2A6, TNIK, SULT2A1, SULT2A2, PIK3C2A, LIMK1, PIK3CD, SULT2A4, PIM1, PIGP, NME4, ZDHHC17, CHPF, BHMT, CHSY1, OAT, MAP3K13, ALDH18A1, FUT8, GALNT7, ERBB4, STK10, OAS2, SRC, COLGALT2, ZAP70, PDK4, AXL, SMYD4, UAP1L1, QPCT, CDKN1C, NTRK2, SETD7, GRK5, PLAU, PYGB	554	1654	22680	1.33657	0.999747	0.216185	29.742
UP_KEYWORDS	Kinase	25	4.42478	0.0666833	ALDH18A1, ERBB4, STK10, PPIP5K1, SRC, DMPK, CDKN2B, WNK4, ZAP70, SYK, IP6K2, PRKCA, TNIK, LIMK1, PIK3C2A, PIK3CD, PDK4, PIM1, AXL, CDKN1C, NME4, NTRK2, GRK5, MAP3K13, PLAU	554	707	22680	1.44762	1	0.390808	60.5247
INTERPRO	IPR001245:Serine-threonine/tyrosine-protein kinase catalytic domain	8	1.41593	0.0708989	ERBB4, LIMK1, NTRK2, AXL, ZAP70, MAP3K13, SRC, SYK	536	139	20594	2.21132	1	0.802993	68.5782
UP_KEYWORDS	ATP-binding	43	7.61062	0.0724449	RAD51B, IFIH1, RNASEL, ALDH18A1, ERBB4, STK10, DQX1, PPIP5K1, ABCA2, ASNS, OAS2, SRC, DMPK, NLRC5, OASL2, WNK4, TAP1, ZAP70, TOP2A, DHX58, IP6K2, SYK, PRKCA, TRPM4, ABCB9, TNIK, MKI67, ACTA1, LIMK1, PIK3C2A, PDK4, PIK3CD, AXL, PIM1, ATP11A, NME4, ABCG5, ABCB1A, NTRK2, ATP2A1, GRK5, MAP3K13, ATP8A1	554	1363	22680	1.29153	1	0.390482	63.6836
GOTERM_MF_DIRECT	GO:0004672~protein kinase activity	21	3.71681	0.0866395	PRKCA, RNASEL, TNIK, ERBB4, LIMK1, STK10, PDK4, PIM1, AXL, TRIB3, SRC, TRIB2, DMPK, CCND1, WNK4, NTRK2, ZAP70, MMD2, GRK5, MAP3K13, SYK	473	531	17446	1.45868	1	0.733007	74.5969
GOTERM_BP_DIRECT	GO:0006468~protein phosphorylation	22	3.89381	0.0950038	PRKCA, RNASEL, TNIK, SMAD9, ERBB4, LIMK1, STK10, PDK4, PIM1, AXL, TRIB3, SRC, TRIB2, GAS6, DMPK, CCND1, WNK4, NTRK2, ZAP70, GRK5, MAP3K13, SYK	483	576	18082	1.42988	1	0.893004	82.6977
GOTERM_MF_DIRECT	GO:0016740~transferase activity	49	8.67257	0.100333	PPIP5K1, GSTM7, DMPK, OASL2, UGT1A6A, SULT1A1, WNK4, ST3GAL6, AGPAT9, CDK5RAP1, IP6K2, SYK, PRKCA, ZDHHC2, SULT2A5, SULT2A6, ZDHHC1, TNIK, SULT2A1, SULT2A2, PIK3C2A, LIMK1, PIK3CD, SULT2A4, PIGP, NME4, ZDHHC17, CHPF, CHSY1, OAT, MAP3K13, ALDH18A1, FUT8, GALNT7, ERBB4, STK10, OAS2, SRC, COLGALT2, ZAP70, PDK4, AXL, SMYD4, UAP1L1, QPCT, NTRK2, SETD7, GRK5, PYGB	473	1472	17446	1.22779	1	0.772414	79.7842
GOTERM_MF_DIRECT	GO:0016301~kinase activity	25	4.42478	0.105863	ALDH18A1, ERBB4, STK10, PPIP5K1, SRC, DMPK, CDKN2B, WNK4, ZAP70, IP6K2, SYK, PRKCA, TNIK, PIK3C2A, LIMK1, PIK3CD, PDK4, AXL, CDKN1C, NME4, CCND1, NTRK2, GRK5, MAP3K13, PLAU	473	674	17446	1.36809	1	0.772252	81.5838
GOTERM_MF_DIRECT	GO:0000166~nucleotide binding	62	10.9735	0.114867	SEPT5, GNA14, RNASEL, RAD51B, NT5C3B, TUBB2A, DQX1, PPIP5K1, CPEB1, DMPK, NLRC5, OASL2, SULT1A1, WNK4, GUCY1A3, RHOC, MX1, TOP2A, IMPDH1, NT5E, IP6K2, SYK, TRPM4, PRKCA, TNIK, ACTA1, PIK3C2A, LIMK1, PIK3CD, PPARGC1A, NME4, ABCB1A, GBP3, MAP3K13, GBP2, IFIH1, ALDH18A1, ERBB4, MRAS, STK10, ABCA2, ASNS, OAS2, IGF2BP3, SRC, RAC2, TAP1, ZAP70, DHX58, ABCB9, MKI67, PDK4, AXL, ATP11A, RCAN2, TUBA8, ABCG…	473	1936	17446	1.18119	1	0.783123	84.197
INTERPRO	IPR011009:Protein kinase-like domain	20	3.53982	0.137072	PRKCA, RNASEL, TNIK, ERBB4, LIMK1, PIK3C2A, STK10, PIK3CD, PIM1, AXL, TRIB3, SRC, TRIB2, DMPK, WNK4, NTRK2, ZAP70, GRK5, MAP3K13, SYK	536	556	20594	1.38207	1	0.922607	90.1807
UP_SEQ_FEATURE	domain:Protein kinase	19	3.36283	0.147434	PRKCA, RNASEL, TNIK, ERBB4, LIMK1, STK10, PIM1, AXL, TRIB3, SRC, TRIB2, DMPK, TGFBR3L, WNK4, NTRK2, ZAP70, GRK5, MAP3K13, SYK	493	502	18012	1.38282	1	0.993732	92.8291
GOTERM_MF_DIRECT	GO:0005524~ATP binding	48	8.49558	0.169823	RNASEL, RAD51B, IFIH1, ALDH18A1, ERBB4, STK10, DQX1, TRIB3, PPIP5K1, ABCA2, ASNS, OAS2, TRIB2, SRC, DMPK, SLFN2, NLRC5, P2RY4, OASL2, WNK4, TAP1, ZAP70, DNAJA4, TOP2A, DHX58, IP6K2, SYK, PRKCA, TRPM4, ABCB9, TNIK, MKI67, ACTA1, LIMK1, PIK3C2A, PDK4, PIK3CD, AXL, PIM1, ATP11A, NME4, ABCG5, ABCB1A, NTRK2, ATP2A1, GRK5, MAP3K13, ATP8A1	473	1507	17446	1.1748	1	0.870544	94.0046
INTERPRO	IPR000719:Protein kinase, catalytic domain	18	3.18584	0.186409	PRKCA, RNASEL, TNIK, ERBB4, LIMK1, STK10, PIM1, AXL, TRIB3, SRC, TRIB2, DMPK, WNK4, NTRK2, ZAP70, GRK5, MAP3K13, SYK	536	515	20594	1.34289	1	0.954268	96.1135
GOTERM_BP_DIRECT	GO:0016310~phosphorylation	21	3.71681	0.204373	PRKCA, TNIK, ALDH18A1, ERBB4, LIMK1, PIK3C2A, STK10, PDK4, PIK3CD, AXL, PPIP5K1, SRC, DMPK, NME4, WNK4, NTRK2, ZAP70, GRK5, MAP3K13, IP6K2, SYK	483	612	18082	1.2846	1	0.971747	98.2009
UP_SEQ_FEATURE	active site:Proton acceptor	24	4.24779	0.233016	PRKCA, LDHB, PXDN, TNIK, HSD3B1, ERBB4, SULT2A1, SULT2A2, ALDOC, STK10, PIM1, AXL, SRC, DMPK, QPCT, TGFBR3L, SULT1A1, WNK4, NTRK2, HAO2, ZAP70, GRK5, MAP3K13, SYK	493	710	18012	1.235	1	0.998018	98.7509
INTERPRO	IPR017441:Protein kinase, ATP binding site	13	2.30088	0.327686	PRKCA, TNIK, ERBB4, LIMK1, STK10, PIM1, AXL, SRC, DMPK, NTRK2, ZAP70, GRK5, SYK	536	394	20594	1.26772	1	0.98989	99.807
UP_SEQ_FEATURE	binding site:ATP	19	3.36283	0.329225	PRKCA, TNIK, ERBB4, LIMK1, STK10, PDK4, PIM1, AXL, SRC, DMPK, NME4, TGFBR3L, WNK4, NTRK2, ZAP70, GRK5, MAP3K13, TOP2A, SYK	493	583	18012	1.19069	1	0.999557	99.8636
UP_SEQ_FEATURE	nucleotide phosphate-binding region:ATP	25	4.42478	0.708919	RAD51B, ERBB4, STK10, DQX1, SRC, DMPK, TGFBR3L, WNK4, TAP1, ZAP70, TOP2A, DHX58, SYK, PRKCA, ABCB9, TNIK, LIMK1, PDK4, PIM1, AXL, ABCG5, NTRK2, GRK5, MAP3K13, ATP8A1	493	963	18012	0.948481	1	1	100
UP_KEYWORDS	Serine/threonine-protein kinase	9	1.59292	0.774035	PRKCA, TNIK, LIMK1, WNK4, STK10, PIM1, GRK5, MAP3K13, DMPK	554	405	22680	0.909747	1	0.97081	100
SMART	SM00220:S_TKc	10	1.76991	0.784033	PRKCA, TNIK, LIMK1, WNK4, STK10, PIM1, TRIB3, GRK5, MAP3K13, DMPK	305	380	10425	0.899482	1	0.999789	100
GOTERM_MF_DIRECT	GO:0004674~protein serine/threonine kinase activity	10	1.76991	0.82243	PRKCA, TNIK, LIMK1, WNK4, STK10, PIM1, GRK5, MAP3K13, SYK, DMPK	473	428	17446	0.861769	1	0.999851	100
INTERPRO	IPR008271:Serine/threonine-protein kinase, active site	7	1.23894	0.866855	PRKCA, TNIK, WNK4, STK10, PIM1, MAP3K13, DMPK	536	333	20594	0.807662	1	1	100
Annotation Cluster 38	Enrichment Score: 0.8275821676785006
Category	Term	Count	%	PValue	Genes	List Total	Pop Hits	Pop Total	Fold Enrichment	Bonferroni	Benjamini	FDR
GOTERM_MF_DIRECT	GO:0015179~L-amino acid transmembrane transporter activity	3	0.530973	0.0467834	SLC7A8, SLC43A1, SLC7A7	473	13	17446	8.51163	1	0.574823	51.5421
UP_KEYWORDS	Amino-acid transport	3	0.530973	0.227806	SLC7A8, SLC43A1, SLC7A7	554	37	22680	3.31935	1	0.658667	96.9253
GOTERM_BP_DIRECT	GO:0006865~amino acid transport	3	0.530973	0.308743	SLC7A8, SLC43A1, SLC7A7	483	42	18082	2.67406	1	0.99134	99.848
Annotation Cluster 39	Enrichment Score: 0.8199342997681373
Category	Term	Count	%	PValue	Genes	List Total	Pop Hits	Pop Total	Fold Enrichment	Bonferroni	Benjamini	FDR
GOTERM_BP_DIRECT	GO:0060070~canonical Wnt signaling pathway	7	1.23894	0.0316121	WNT2, CCND1, DACT1, SOX4, ZNRF3, BCL9, FZD6	483	89	18082	2.94447	1	0.691753	43.137
GOTERM_BP_DIRECT	GO:0030178~negative regulation of Wnt signaling pathway	4	0.707965	0.18738	CCND1, DACT1, LECT2, ZNRF3	483	56	18082	2.67406	1	0.965515	97.3918
UP_KEYWORDS	Wnt signaling pathway	7	1.23894	0.259952	WNT2, TNIK, DACT1, GRK5, ZNRF3, BCL9, FZD6	554	176	22680	1.62824	1	0.691005	98.2659
GOTERM_BP_DIRECT	GO:0016055~Wnt signaling pathway	8	1.41593	0.34103	WNT2, CCND1, TNIK, DACT1, GRK5, ZNRF3, BCL9, FZD6	483	213	18082	1.40608	1	0.994019	99.9344
Annotation Cluster 40	Enrichment Score: 0.8098406505019957
Category	Term	Count	%	PValue	Genes	List Total	Pop Hits	Pop Total	Fold Enrichment	Bonferroni	Benjamini	FDR
INTERPRO	IPR000242:Protein-tyrosine phosphatase, receptor/non-receptor type	5	0.884956	0.019668	PTPRC, PTP4A3, PTPN18, PTPN4, PTPRS	536	40	20594	4.80271	1	0.538056	26.8537
INTERPRO	IPR003595:Protein-tyrosine phosphatase, catalytic	5	0.884956	0.0810765	PTPRC, PTP4A3, PTPN18, PTPN4, PTPRS	536	63	20594	3.04934	1	0.825985	73.5805
SMART	SM00194:PTPc	4	0.707965	0.0981699	PTPRC, PTPN18, PTPN4, PTPRS	305	38	10425	3.59793	1	0.918805	73.7196
UP_KEYWORDS	Protein phosphatase	7	1.23894	0.0988555	PTPRC, PTP4A3, PTPN18, CTDSPL, PTPN4, PTPRS, PPP3CC	554	130	22680	2.20439	1	0.456169	75.3888
SMART	SM00404:PTPc_motif	5	0.884956	0.111292	PTPRC, PTP4A3, PTPN18, PTPN4, PTPRS	305	63	10425	2.71272	1	0.926203	78.2577
GOTERM_BP_DIRECT	GO:0006470~protein dephosphorylation	7	1.23894	0.163573	PTPRC, PTP4A3, PTPN18, PTPN4, PTPRS, TAB1, LHPP	483	138	18082	1.89897	1	0.95121	95.6675
INTERPRO	IPR000387:Protein-tyrosine/Dual specificity phosphatase	5	0.884956	0.164546	PTPRC, PTP4A3, PTPN18, PTPN4, PTPRS	536	82	20594	2.34278	1	0.945657	94.0999
GOTERM_MF_DIRECT	GO:0004721~phosphoprotein phosphatase activity	7	1.23894	0.175419	PTPRC, PTP4A3, PTPN18, CTDSPL, PTPN4, PTPRS, PPP3CC	473	139	17446	1.85745	1	0.868038	94.5875
UP_SEQ_FEATURE	active site:Phosphocysteine intermediate	5	0.884956	0.197167	PTPRC, PTP4A3, PTPN18, PTPN4, PTPRS	493	84	18012	2.17473	1	0.996345	97.3433
GOTERM_MF_DIRECT	GO:0016791~phosphatase activity	6	1.06195	0.215546	PTPRC, PTP4A3, PTPN18, CTDSPL, PTPN4, PTPRS	473	118	17446	1.87544	1	0.900853	97.4544
GOTERM_MF_DIRECT	GO:0004725~protein tyrosine phosphatase activity	5	0.884956	0.267904	PTPRC, PTP4A3, PTPN18, PTPN4, PTPRS	473	97	17446	1.90122	1	0.924907	99.1042
INTERPRO	IPR016130:Protein-tyrosine phosphatase, active site	4	0.707965	0.294865	PTPRC, PTPN18, PTPN4, PTPRS	536	73	20594	2.1053	1	0.98714	99.5913
GOTERM_BP_DIRECT	GO:0016311~dephosphorylation	5	0.884956	0.331231	PTPRC, PTP4A3, PTPN18, PTPN4, PTPRS	483	109	18082	1.71729	1	0.993529	99.915
UP_SEQ_FEATURE	domain:Tyrosine-protein phosphatase	3	0.530973	0.508099	PTP4A3, PTPN18, PTPN4	493	62	18012	1.76785	1	0.999948	99.9992
Annotation Cluster 41	Enrichment Score: 0.7404897491205464
Category	Term	Count	%	PValue	Genes	List Total	Pop Hits	Pop Total	Fold Enrichment	Bonferroni	Benjamini	FDR
INTERPRO	IPR023214:HAD-like domain	6	1.06195	0.0571681	CTDSPL, NT5C3B, ATP2A1, ATP11A, LHPP, ATP8A1	536	80	20594	2.88162	1	0.760805	60.415
UP_SEQ_FEATURE	active site:4-aspartylphosphate intermediate	4	0.707965	0.0603873	CTDSPL, ATP2A1, ATP11A, ATP8A1	493	33	18012	4.42855	1	0.967555	64.2648
UP_SEQ_FEATURE	metal ion-binding site:Magnesium	6	1.06195	0.187309	CTDSPL, NT5C3B, PGM1, ATP2A1, ATP11A, ATP8A1	493	111	18012	1.97489	1	0.996302	96.7499
INTERPRO	IPR023299:P-type ATPase, cytoplasmic domain N	3	0.530973	0.249739	ATP2A1, ATP11A, ATP8A1	536	37	20594	3.11527	1	0.982537	98.9148
INTERPRO	IPR008250:P-type ATPase, A domain	3	0.530973	0.249739	ATP2A1, ATP11A, ATP8A1	536	37	20594	3.11527	1	0.982537	98.9148
INTERPRO	IPR001757:Cation-transporting P-type ATPase	3	0.530973	0.249739	ATP2A1, ATP11A, ATP8A1	536	37	20594	3.11527	1	0.982537	98.9148
INTERPRO	IPR018303:P-type ATPase, phosphorylation site	3	0.530973	0.249739	ATP2A1, ATP11A, ATP8A1	536	37	20594	3.11527	1	0.982537	98.9148
GOTERM_MF_DIRECT	GO:0000287~magnesium ion binding	7	1.23894	0.473671	NT5C3B, PGM1, ATP11A, CIB2, LHPP, TOP2A, ATP8A1	473	202	17446	1.27815	1	0.982045	99.9939
Annotation Cluster 42	Enrichment Score: 0.7251298159551522
Category	Term	Count	%	PValue	Genes	List Total	Pop Hits	Pop Total	Fold Enrichment	Bonferroni	Benjamini	FDR
GOTERM_MF_DIRECT	GO:0016409~palmitoyltransferase activity	3	0.530973	0.0840455	ZDHHC2, ZDHHC1, ZDHHC17	473	18	17446	6.14729	1	0.729059	73.4838
GOTERM_BP_DIRECT	GO:0018345~protein palmitoylation	3	0.530973	0.0983054	ZDHHC2, ZDHHC1, ZDHHC17	483	20	18082	5.61553	1	0.892906	83.7741
INTERPRO	IPR001594:Zinc finger, DHHC-type, palmitoyltransferase	3	0.530973	0.14573	ZDHHC2, ZDHHC1, ZDHHC17	536	26	20594	4.43327	1	0.931842	91.6221
UP_SEQ_FEATURE	zinc finger region:DHHC-type	3	0.530973	0.148235	ZDHHC2, ZDHHC1, ZDHHC17	493	25	18012	4.38426	1	0.993203	92.9395
GOTERM_MF_DIRECT	GO:0019706~protein-cysteine S-palmitoyltransferase activity	3	0.530973	0.165046	ZDHHC2, ZDHHC1, ZDHHC17	473	27	17446	4.09819	1	0.866325	93.4613
GOTERM_MF_DIRECT	GO:0016746~transferase activity, transferring acyl groups	6	1.06195	0.473139	ZDHHC2, QPCT, ZDHHC1, PLA2G16, ZDHHC17, AGPAT9	473	167	17446	1.32516	1	0.982561	99.9938
UP_KEYWORDS	Acyltransferase	5	0.884956	0.602432	ZDHHC2, QPCT, ZDHHC1, ZDHHC17, AGPAT9	554	171	22680	1.19704	1	0.915426	99.9996
Annotation Cluster 43	Enrichment Score: 0.7154105149103968
Category	Term	Count	%	PValue	Genes	List Total	Pop Hits	Pop Total	Fold Enrichment	Bonferroni	Benjamini	FDR
UP_SEQ_FEATURE	metal ion-binding site:Calcium 1	4	0.707965	0.136655	PRKCA, APCS, ATP2A1, CBX6	493	47	18012	3.1094	1	0.992479	91.1748
UP_SEQ_FEATURE	metal ion-binding site:Calcium 2	4	0.707965	0.210888	PRKCA, APCS, ATP2A1, CBX6	493	58	18012	2.51969	1	0.997102	98.0017
UP_SEQ_FEATURE	metal ion-binding site:Calcium 1; via carbonyl oxygen	3	0.530973	0.247795	PRKCA, APCS, CBX6	493	35	18012	3.13161	1	0.998447	99.0943
Annotation Cluster 44	Enrichment Score: 0.6750291357013645
Category	Term	Count	%	PValue	Genes	List Total	Pop Hits	Pop Total	Fold Enrichment	Bonferroni	Benjamini	FDR
UP_KEYWORDS	Translation regulation	6	1.06195	0.100944	ZFP385A, RGS2, CPEB1, IGF2BP3, AGO4, PAIP2B	554	101	22680	2.432	1	0.457397	76.1462
GOTERM_BP_DIRECT	GO:0006417~regulation of translation	6	1.06195	0.221541	ZFP385A, RGS2, CPEB1, IGF2BP3, AGO4, PAIP2B	483	121	18082	1.85637	1	0.976745	98.7738
GOTERM_MF_DIRECT	GO:0003730~mRNA 3'-UTR binding	3	0.530973	0.422061	ZFP385A, CPEB1, IGF2BP3	473	53	17446	2.08776	1	0.975107	99.9749
Annotation Cluster 45	Enrichment Score: 0.6425770864212318
Category	Term	Count	%	PValue	Genes	List Total	Pop Hits	Pop Total	Fold Enrichment	Bonferroni	Benjamini	FDR
UP_KEYWORDS	Activator	24	4.24779	0.0337933	EGR1, ERBB4, RFX4, RFX5, ELF4, ESRRG, SOX4, TEAD1, SOX7, TEAD2, CPEB1, STAT1, WWTR1, PPARGC1A, MEIS2, NR1D1, LHX2, IRF7, IRF8, CREB3L2, SETD7, PBX1, PBX3, MLLT3	554	624	22680	1.57456	0.999981	0.260483	37.0624
GOTERM_MF_DIRECT	GO:0000978~RNA polymerase II core promoter proximal region sequence-specific DNA binding	17	3.00885	0.0367783	BMI1, SSBP4, RFX4, ELF4, RFX5, NR4A2, TEAD1, STAT1, MEIS2, ATF3, NR1D1, LHX2, CREB3L2, HOXA10, PBX1, CUX2, BHLHE41	473	359	17446	1.74658	1	0.524405	43.2545
GOTERM_BP_DIRECT	GO:0045893~positive regulation of transcription, DNA-templated	24	4.24779	0.0369855	EGR1, SMAD9, ERBB4, ELF4, PIM1, ESRRG, NR4A2, SOX4, NR4A1, SOX7, ZBTB16, STAT1, PPARGC1A, SRC, CDKN1C, HES1, SMO, NR1D1, LHX2, IRF7, IRF8, CREB3L2, SETD7, BMP7	483	576	18082	1.55987	1	0.727961	48.4342
GOTERM_BP_DIRECT	GO:0045944~positive regulation of transcription from RNA polymerase II promoter	36	6.37168	0.0584195	RNASEL, LMO2, HFE2, ELF4, SOX4, WNT2, NLRC5, MEIS2, LHX2, CREB3L2, HOXA10, ARMCX3, TOP2A, BCL9, EGR1, SSBP4, RFX4, ESRRG, NR4A2, NR4A1, TEAD1, TEAD2, DLL1, WWTR1, STAT1, PPARGC1A, HES1, CDH13, SMO, ATF3, ITGA6, IRF7, PBX1, PBX3, BMP7, PEG3	483	995	18082	1.3545	1	0.830522	65.281
GOTERM_MF_DIRECT	GO:0043565~sequence-specific DNA binding	23	4.0708	0.139904	BMI1, EGR1, ELF4, MTA3, IRX1, ESRRG, NR4A2, NR4A1, SOX7, STAT1, PPARGC1A, HES1, ATF3, MEIS2, NR1D1, LHX2, HOXA10, CREB3L2, LHX6, PBX1, CUX2, PBX3, TOP2A	473	633	17446	1.34017	1	0.838598	89.7597
GOTERM_MF_DIRECT	GO:0003700~transcription factor activity, sequence-specific DNA binding	28	4.95575	0.287377	ELF4, SOX4, SOX7, ZBTB16, NR1D1, TSC22D4, CREB3L2, LHX6, OLIG1, EGR1, SMAD9, RFX4, RFX5, MTA3, ESRRG, NR4A2, TEAD1, NR4A1, TEAD2, STAT1, MYCL, HES1, ATF3, IRF7, IRF8, PBX1, PBX3, PEG3	473	883	17446	1.16959	1	0.931972	99.4041
UP_KEYWORDS	DNA-binding	42	7.43363	0.398125	RAD51B, ELF4, IRX1, POT1A, SOX4, SOX7, ZFP618, MEIS2, NR1D1, LHX2, CREB3L2, HOXA10, LHX6, OLIG1, BHLHE41, TOP2A, PHC1, ZBP1, EGR1, SMAD9, MKI67, HIST1H1C, RFX4, RFX5, MTA3, ESRRG, NR4A2, NR4A1, TEAD1, TEAD2, STAT1, MYCL, IFI202B, HES1, TOX, ATF3, IRF7, IRF8, PBX1, CUX2, PBX3, ZBTB8A	554	1604	22680	1.07196	1	0.798979	99.8928
GOTERM_MF_DIRECT	GO:0003677~DNA binding	51	9.02655	0.520938	RAD51B, LMO2, ELF4, POT1A, CREB3L2, OLIG1, BHLHE41, FBXO21, TOP2A, IMPDH1, PHC1, EGR1, HIST1H1C, MTA3, PPARGC1A, MYCL, EEPD1, HES1, CUX2, IFIH1, IRX1, SOX4, SOX7, ZBTB16, IGF2BP3, ZFP618, MEIS2, NR1D1, LHX2, HOXA10, LHX6, DHX58, ZBP1, SMAD9, MKI67, RFX4, RFX5, ESRRG, NR4A2, NR4A1, TEAD1, TEAD2, STAT1, E130308A19RIK, TOX, ATF3, IRF7, IRF8, PBX1, PBX3, ZBTB8A	473	1847	17446	1.01845	1	0.986997	99.9985
UP_KEYWORDS	Transcription regulation	44	7.78761	0.578065	BMI1, EID1, ZFP385A, ERBB4, ELF4, TRIB3, SOX4, SOX7, WTIP, CBX6, ZFP618, MEIS2, NR1D1, TSC22D4, LHX2, CREB3L2, HOXA10, LHX6, SUPT7L, OLIG1, BHLHE41, MLLT3, EGR1, SMAD9, RFX4, RFX5, ESRRG, NR4A2, NR4A1, TEAD1, TEAD2, WWTR1, STAT1, PPARGC1A, HES1, CCND1, ATF3, IRF7, IRF8, SETD7, PBX1, CUX2, PBX3, ZBTB8A	554	1799	22680	1.00128	1	0.902761	99.9991
UP_KEYWORDS	Transcription	44	7.78761	0.665247	BMI1, EID1, ZFP385A, ERBB4, ELF4, TRIB3, SOX4, SOX7, WTIP, CBX6, ZFP618, MEIS2, NR1D1, TSC22D4, LHX2, CREB3L2, HOXA10, LHX6, SUPT7L, OLIG1, BHLHE41, MLLT3, EGR1, SMAD9, RFX4, RFX5, ESRRG, NR4A2, NR4A1, TEAD1, TEAD2, WWTR1, STAT1, PPARGC1A, HES1, CCND1, ATF3, IRF7, IRF8, SETD7, PBX1, CUX2, PBX3, ZBTB8A	554	1859	22680	0.968962	1	0.941256	100
UP_KEYWORDS	Nucleus	108	19.115	0.665574	RAD51B, LMO2, CTDSPL, FAM110C, DQX1, CBX6, CTNNBL1, DMPK, ISG20, CREB3L2, OLIG1, PDGFC, MX1, TNIK, MTA3, PIM1, DLL1, PPARGC1A, HES1, IFI202B, GBP3, EMP2, EID1, IFIH1, ERBB4, SOX4, SOX7, IGF2BP3, OAS2, SRC, TTC3, ZFP618, P3H4, MEIS2, PPL, LHX2, HOXA10, LHX6, SUPT7L, HAP1, SMAD9, PTPN18, MKI67, RFX4, RFX5, ESRRG, NR4A2, TEAD1, NR4A1, TEAD2, MUSTN1, LHPP, PSMB9, CDKN1C, ATF3, RGS2, DCP1B, GRK5, UTP1…	554	4534	22680	0.975159	1	0.940038	100
GOTERM_BP_DIRECT	GO:0006351~transcription, DNA-templated	46	8.14159	0.806169	BMI1, EID1, ZFP385A, ERBB4, ELF4, TRIB3, SOX4, SOX7, WTIP, CBX6, ZFP618, MEIS2, NR1D1, TSC22D4, LHX2, CREB3L2, HOXA10, LHX6, SUPT7L, OLIG1, BHLHE41, MLLT3, EGR1, COL4A2, SMAD9, RFX4, RFX5, ESRRG, NR4A2, NR4A1, TEAD1, TEAD2, WWTR1, STAT1, PPARGC1A, HES1, CCND1, ATF3, IRF7, IRF8, SETD7, PBX1, CUX2, PBX3, PEG3, ZBTB8A	483	1885	18082	0.913578	1	0.999999	100
GOTERM_BP_DIRECT	GO:0006355~regulation of transcription, DNA-templated	50	8.84956	0.958999	BMI1, ZFP385A, ELF4, CBX6, CREB3L2, OLIG1, BHLHE41, EGR1, MTA3, PPARGC1A, MYCL, HES1, CCND1, CUX2, EID1, ERBB4, IRX1, TRIB3, SOX4, SOX7, ZBTB16, IGF2BP3, WTIP, ZFP618, MEIS2, NR1D1, TSC22D4, LHX2, HOXA10, SUPT7L, LHX6, MLLT3, SMAD9, RFX4, RFX5, ESRRG, NR4A2, NR4A1, TEAD1, TEAD2, STAT1, WWTR1, ZFP9, ATF3, IRF7, IRF8, SETD7, PBX1, PBX3, ZBTB8A	483	2279	18082	0.821344	1	1	100
Annotation Cluster 46	Enrichment Score: 0.6378175457080383
Category	Term	Count	%	PValue	Genes	List Total	Pop Hits	Pop Total	Fold Enrichment	Bonferroni	Benjamini	FDR
UP_SEQ_FEATURE	domain:RGS	3	0.530973	0.187247	RGS2, GRK5, RGS16	493	29	18012	3.77953	1	0.996672	96.7457
INTERPRO	IPR016137:Regulator of G protein signalling superfamily	3	0.530973	0.249739	RGS2, GRK5, RGS16	536	37	20594	3.11527	1	0.982537	98.9148
SMART	SM00315:RGS	3	0.530973	0.261003	RGS2, GRK5, RGS16	305	34	10425	3.01591	1	0.974648	97.9994
Annotation Cluster 47	Enrichment Score: 0.6376864573836081
Category	Term	Count	%	PValue	Genes	List Total	Pop Hits	Pop Total	Fold Enrichment	Bonferroni	Benjamini	FDR
INTERPRO	IPR013098:Immunoglobulin I-set	9	1.59292	0.0383539	VCAM1, VSIG10, SIGLEC1, PXDN, UNC5B, ROBO1, NTRK2, PTPRS, LRFN4	536	147	20594	2.35235	1	0.673084	45.9721
UP_SEQ_FEATURE	domain:Ig-like C2-type 1	8	1.41593	0.0702607	VCAM1, SIGLEC1, PXDN, CADM4, ROBO1, NTRK2, AXL, PTPRS	493	132	18012	2.21427	1	0.969038	69.9874
UP_SEQ_FEATURE	domain:Ig-like C2-type 2	8	1.41593	0.0725163	VCAM1, SIGLEC1, PXDN, CADM4, ROBO1, NTRK2, AXL, PTPRS	493	133	18012	2.19762	1	0.969039	71.1679
INTERPRO	IPR003598:Immunoglobulin subtype 2	11	1.9469	0.100702	VCAM1, VSIG10, SIGLEC1, PXDN, CADM4, UNC5B, ROBO1, NTRK2, FCGR4, PTPRS, LRFN4	536	242	20594	1.74644	1	0.878214	81.1927
SMART	SM00408:IGc2	11	1.9469	0.169221	VCAM1, VSIG10, SIGLEC1, PXDN, CADM4, UNC5B, ROBO1, NTRK2, FCGR4, PTPRS, LRFN4	305	242	10425	1.55365	1	0.940134	90.9069
UP_SEQ_FEATURE	domain:Ig-like C2-type 4	4	0.707965	0.19675	VCAM1, SIGLEC1, PXDN, ROBO1	493	56	18012	2.60968	1	0.996655	97.3204
UP_KEYWORDS	Immunoglobulin domain	16	2.83186	0.202576	VSIG10, A1BG, VCAM1, SIGLEC1, CD83, LAIR1, PXDN, CADM4, UNC5B, ROBO1, LEPR, NTRK2, AXL, PTPRS, ILDR2, LRFN4	554	481	22680	1.36178	1	0.63487	95.2591
UP_SEQ_FEATURE	domain:Ig-like C2-type 3	5	0.884956	0.219979	VCAM1, SIGLEC1, PXDN, ROBO1, PTPRS	493	88	18012	2.07588	1	0.997584	98.3499
INTERPRO	IPR013783:Immunoglobulin-like fold	33	5.84071	0.273368	PXDN, CADM4, LEPR, H2-D1, ILDR2, GPCPD1, VCAM1, UNC5B, ROBO1, LOC547349, IL2RG, LRFN4, H2-Q2, VSIG10, LAIR1, PTPRC, H2-Q4, H2-L, H2-Q1, FCGR4, AXL, PTPRS, H2-Q6, H2-Q7, H2-Q8, MID2, H2-Q9, A1BG, CD83, SIGLEC1, H2-BL, NTRK2, COL20A1	536	1099	20594	1.1537	1	0.984922	99.3442
INTERPRO	IPR007110:Immunoglobulin-like domain	28	4.95575	0.284055	PXDN, CADM4, LEPR, H2-D1, ILDR2, VCAM1, UNC5B, ROBO1, LOC547349, LRFN4, H2-Q2, VSIG10, LAIR1, H2-Q4, H2-L, H2-Q1, AXL, FCGR4, PTPRS, H2-Q6, H2-Q7, H2-Q8, H2-Q9, A1BG, CD83, SIGLEC1, H2-BL, NTRK2	536	920	20594	1.16935	1	0.98684	99.4807
UP_SEQ_FEATURE	domain:Ig-like C2-type 5	3	0.530973	0.378764	VCAM1, SIGLEC1, ROBO1	493	48	18012	2.28347	1	0.999727	99.9616
INTERPRO	IPR003599:Immunoglobulin subtype	15	2.65487	0.48444	VSIG10, PXDN, CADM4, AXL, FCGR4, PTPRS, ILDR2, VCAM1, A1BG, CD83, SIGLEC1, UNC5B, ROBO1, NTRK2, LRFN4	536	518	20594	1.1126	1	0.9986	99.997
SMART	SM00409:IG	15	2.65487	0.65479	VSIG10, PXDN, CADM4, AXL, FCGR4, PTPRS, ILDR2, VCAM1, A1BG, CD83, SIGLEC1, UNC5B, ROBO1, NTRK2, LRFN4	305	518	10425	0.989778	1	0.998171	99.9999
INTERPRO	IPR013106:Immunoglobulin V-set	6	1.06195	0.998906	VSIG10, SIGLEC1, CD83, PXDN, CADM4, ROBO1	536	554	20594	0.416119	1	1	100
SMART	SM00406:IGv	3	0.530973	0.99996	VSIG10, PXDN, ROBO1	305	423	10425	0.242414	1	1	100
Annotation Cluster 48	Enrichment Score: 0.6365406222761073
Category	Term	Count	%	PValue	Genes	List Total	Pop Hits	Pop Total	Fold Enrichment	Bonferroni	Benjamini	FDR
GOTERM_BP_DIRECT	GO:0016042~lipid catabolic process	6	1.06195	0.166141	PLA2G16, PLD1, PLCG2, APOC2, ABHD2, ADORA1	483	109	18082	2.06074	1	0.952684	95.8954
UP_KEYWORDS	Lipid degradation	5	0.884956	0.227553	PLA2G16, PLD1, PLCG2, APOC2, ABHD2	554	100	22680	2.04693	1	0.66306	96.9117
UP_KEYWORDS	Lipid metabolism	13	2.30088	0.325699	PLD1, PLA2G16, ISYNA1, PTGIS, PTGDS, SULT2A1, SULT2A2, SULT1A1, PLCG2, AGPAT9, FADS3, APOC2, ABHD2	554	417	22680	1.27626	1	0.745499	99.5047
Annotation Cluster 49	Enrichment Score: 0.6133286914042927
Category	Term	Count	%	PValue	Genes	List Total	Pop Hits	Pop Total	Fold Enrichment	Bonferroni	Benjamini	FDR
UP_KEYWORDS	Pyrrolidone carboxylic acid	4	0.707965	0.173984	LCN2, PTGDS, SELPLG, ORM2	554	59	22680	2.7755	1	0.588623	92.3805
INTERPRO	IPR000566:Lipocalin/cytosolic fatty-acid binding protein domain	4	0.707965	0.238523	LCN2, PTGDS, ORM2, ORM3	536	65	20594	2.36441	1	0.980807	98.6292
INTERPRO	IPR012674:Calycin	4	0.707965	0.287754	LCN2, PTGDS, ORM2, ORM3	536	72	20594	2.13454	1	0.986962	99.5213
INTERPRO	IPR011038:Calycin-like	4	0.707965	0.294865	LCN2, PTGDS, ORM2, ORM3	536	73	20594	2.1053	1	0.98714	99.5913
Annotation Cluster 50	Enrichment Score: 0.6087582993733642
Category	Term	Count	%	PValue	Genes	List Total	Pop Hits	Pop Total	Fold Enrichment	Bonferroni	Benjamini	FDR
KEGG_PATHWAY	mmu04919:Thyroid hormone signaling pathway	8	1.41593	0.0699739	PRKCA, CCND1, PLCG2, PIK3CD, ITGB3, STAT1, RCAN2, SRC	245	114	7691	2.20294	1	0.364826	60.8902
KEGG_PATHWAY	mmu05161:Hepatitis B	8	1.41593	0.181425	PRKCA, IFIH1, CCND1, IRF7, PIK3CD, CREB3L2, STAT1, SRC	245	146	7691	1.7201	1	0.616254	92.5034
KEGG_PATHWAY	mmu04917:Prolactin signaling pathway	5	0.884956	0.200906	CYP17A1, CCND1, PIK3CD, STAT1, SRC	245	73	7691	2.15013	1	0.637017	94.5111
KEGG_PATHWAY	mmu05162:Measles	7	1.23894	0.262817	IFIH1, CCND1, IRF7, PIK3CD, IL2RG, OAS2, STAT1	245	136	7691	1.61576	1	0.698807	98.0669
KEGG_PATHWAY	mmu05164:Influenza A	8	1.41593	0.299666	PRKCA, TMPRSS2, RNASEL, IFIH1, IRF7, PIK3CD, OAS2, STAT1	245	171	7691	1.46862	1	0.732023	99.0045
KEGG_PATHWAY	mmu04630:Jak-STAT signaling pathway	7	1.23894	0.312407	CCND1, LEPR, PIK3CD, PIM1, IL2RG, IL15, STAT1	245	145	7691	1.51547	1	0.74438	99.215
KEGG_PATHWAY	mmu05212:Pancreatic cancer	4	0.707965	0.340425	CCND1, RAC2, PIK3CD, STAT1	245	65	7691	1.93181	1	0.775365	99.5418
KEGG_PATHWAY	mmu05160:Hepatitis C	5	0.884956	0.631353	RNASEL, IRF7, PIK3CD, OAS2, STAT1	245	136	7691	1.15411	1	0.905956	99.9998
Annotation Cluster 51	Enrichment Score: 0.6011549152968214
Category	Term	Count	%	PValue	Genes	List Total	Pop Hits	Pop Total	Fold Enrichment	Bonferroni	Benjamini	FDR
UP_SEQ_FEATURE	domain:WW	3	0.530973	0.102435	STXBP4, WWTR1, GAS7	493	20	18012	5.48032	1	0.981038	83.2267
INTERPRO	IPR001202:WW domain	3	0.530973	0.383605	STXBP4, WWTR1, GAS7	536	51	20594	2.2601	1	0.99493	99.9508
SMART	SM00456:WW	3	0.530973	0.400133	STXBP4, WWTR1, GAS7	305	47	10425	2.18172	1	0.988147	99.8652
Annotation Cluster 52	Enrichment Score: 0.5971844543469351
Category	Term	Count	%	PValue	Genes	List Total	Pop Hits	Pop Total	Fold Enrichment	Bonferroni	Benjamini	FDR
GOTERM_MF_DIRECT	GO:0005096~GTPase activator activity	10	1.76991	0.18996	RASAL2, ARHGAP6, RAP1GAP, RGS2, TBC1D30, RGS16, RASA3, ARHGAP24, ARL2BP, CDC42EP5	473	235	17446	1.56952	1	0.876208	95.8641
UP_KEYWORDS	GTPase activation	7	1.23894	0.2083	RASAL2, ARHGAP6, RAP1GAP, RGS2, RGS16, RASA3, ARHGAP24	554	163	22680	1.7581	1	0.641249	95.6974
INTERPRO	IPR008936:Rho GTPase activation protein	4	0.707965	0.408409	RASAL2, ARHGAP6, RASA3, ARHGAP24	536	89	20594	1.72682	1	0.995858	99.9742
Annotation Cluster 53	Enrichment Score: 0.585488942898812
Category	Term	Count	%	PValue	Genes	List Total	Pop Hits	Pop Total	Fold Enrichment	Bonferroni	Benjamini	FDR
INTERPRO	IPR000884:Thrombospondin, type 1 repeat	4	0.707965	0.245477	CFP, UNC5B, CTGF, ADAMTS10	536	66	20594	2.32858	1	0.982158	98.8135
UP_SEQ_FEATURE	domain:TSP type-1 2	3	0.530973	0.257988	CFP, UNC5B, ADAMTS10	493	36	18012	3.04462	1	0.998597	99.2771
UP_SEQ_FEATURE	domain:TSP type-1 1	3	0.530973	0.257988	CFP, UNC5B, ADAMTS10	493	36	18012	3.04462	1	0.998597	99.2771
SMART	SM00209:TSP1	4	0.707965	0.278505	CFP, UNC5B, CTGF, ADAMTS10	305	63	10425	2.17018	1	0.972828	98.5326
Annotation Cluster 54	Enrichment Score: 0.5450740613603996
Category	Term	Count	%	PValue	Genes	List Total	Pop Hits	Pop Total	Fold Enrichment	Bonferroni	Benjamini	FDR
INTERPRO	IPR005829:Sugar transporter, conserved site	3	0.530973	0.182669	SLC22A17, SLC2A5, SLC22A3	536	30	20594	3.84216	1	0.957672	95.8225
INTERPRO	IPR005828:General substrate transporter	3	0.530973	0.269121	SLC22A17, SLC2A5, SLC22A3	536	39	20594	2.95551	1	0.984615	99.2812
GOTERM_MF_DIRECT	GO:0022857~transmembrane transporter activity	3	0.530973	0.354699	SLC22A17, SLC2A5, SLC22A3	473	46	17446	2.40546	1	0.960217	99.8671
GOTERM_MF_DIRECT	GO:0005215~transporter activity	8	1.41593	0.378644	LCN2, SLC22A17, SLC2A5, PTGDS, AQP4, SLC22A3, ABCA2, SLCO2A1	473	217	17446	1.35977	1	0.965401	99.925
Annotation Cluster 55	Enrichment Score: 0.5215071715328927
Category	Term	Count	%	PValue	Genes	List Total	Pop Hits	Pop Total	Fold Enrichment	Bonferroni	Benjamini	FDR
UP_KEYWORDS	Guanine-nucleotide releasing factor	7	1.23894	0.107205	ARHGEF37, RASGRP2, ARHGEF16, RAB3IL1, ARHGEF40, PSD4, DENND1C	554	133	22680	2.15466	1	0.472649	78.2889
GOTERM_MF_DIRECT	GO:0005085~guanyl-nucleotide exchange factor activity	7	1.23894	0.247845	ARHGEF37, RASGRP2, ARHGEF16, RAB3IL1, ARHGEF40, PSD4, DENND1C	473	156	17446	1.65504	1	0.921288	98.652
GOTERM_MF_DIRECT	GO:0005089~Rho guanyl-nucleotide exchange factor activity	4	0.707965	0.323858	ARHGEF37, ARHGEF16, ARHGEF40, EPS8L2	473	74	17446	1.99371	1	0.95044	99.7308
GOTERM_BP_DIRECT	GO:0035023~regulation of Rho protein signal transduction	4	0.707965	0.337733	ARHGEF37, ARHGEF16, ARHGEF40, EPS8L2	483	77	18082	1.94477	1	0.993804	99.9284
UP_SEQ_FEATURE	domain:DH	3	0.530973	0.481842	ARHGEF37, ARHGEF16, ARHGEF40	493	59	18012	1.85774	1	0.99991	99.9981
INTERPRO	IPR000219:Dbl homology (DH) domain	3	0.530973	0.530554	ARHGEF37, ARHGEF16, ARHGEF40	536	68	20594	1.69507	1	0.999309	99.9993
Annotation Cluster 56	Enrichment Score: 0.5042633342917064
Category	Term	Count	%	PValue	Genes	List Total	Pop Hits	Pop Total	Fold Enrichment	Bonferroni	Benjamini	FDR
SMART	SM00060:FN3	8	1.41593	0.159682	PTPRC, ROBO1, LEPR, AXL, PTPRS, IL2RG, COL20A1, MID2	305	153	10425	1.78721	1	0.940298	89.4601
INTERPRO	IPR003961:Fibronectin, type III	9	1.59292	0.184611	PTPRC, ROBO1, LEPR, AXL, PTPRS, IL2RG, LRFN4, COL20A1, MID2	536	211	20594	1.63884	1	0.954933	95.9759
UP_SEQ_FEATURE	domain:Fibronectin type-III 3	4	0.707965	0.344169	ROBO1, LEPR, PTPRS, COL20A1	493	76	18012	1.92292	1	0.999645	99.906
UP_SEQ_FEATURE	domain:Fibronectin type-III 2	5	0.884956	0.44026	PTPRC, ROBO1, LEPR, AXL, PTPRS	493	124	18012	1.47321	1	0.99988	99.9931
UP_SEQ_FEATURE	domain:Fibronectin type-III 1	5	0.884956	0.446333	PTPRC, ROBO1, LEPR, AXL, PTPRS	493	125	18012	1.46142	1	0.999851	99.9943
UP_SEQ_FEATURE	domain:Fibronectin type-III 4	3	0.530973	0.4729	LEPR, PTPRS, COL20A1	493	58	18012	1.88977	1	0.999895	99.9975
Annotation Cluster 57	Enrichment Score: 0.5033931997331557
Category	Term	Count	%	PValue	Genes	List Total	Pop Hits	Pop Total	Fold Enrichment	Bonferroni	Benjamini	FDR
GOTERM_MF_DIRECT	GO:0035091~phosphatidylinositol binding	5	0.884956	0.220864	SEPT5, PLD1, SH3PXD2A, PIK3C2A, PLEKHA1	473	89	17446	2.07212	1	0.904119	97.7032
UP_SEQ_FEATURE	domain:PX	3	0.530973	0.329083	PLD1, SH3PXD2A, PIK3C2A	493	43	18012	2.54899	1	0.9996	99.8631
SMART	SM00312:PX	3	0.530973	0.347626	PLD1, SH3PXD2A, PIK3C2A	305	42	10425	2.44145	1	0.986763	99.6011
INTERPRO	IPR001683:Phox homologous domain	3	0.530973	0.383605	PLD1, SH3PXD2A, PIK3C2A	536	51	20594	2.2601	1	0.99493	99.9508
Annotation Cluster 58	Enrichment Score: 0.4748848502023038
Category	Term	Count	%	PValue	Genes	List Total	Pop Hits	Pop Total	Fold Enrichment	Bonferroni	Benjamini	FDR
UP_SEQ_FEATURE	DNA-binding region:Homeobox; TALE-type	4	0.707965	0.0141733	MEIS2, IRX1, PBX1, PBX3	493	19	18012	7.69168	1	0.699285	21.0083
GOTERM_MF_DIRECT	GO:0043565~sequence-specific DNA binding	23	4.0708	0.139904	BMI1, EGR1, ELF4, MTA3, IRX1, ESRRG, NR4A2, NR4A1, SOX7, STAT1, PPARGC1A, HES1, ATF3, MEIS2, NR1D1, LHX2, HOXA10, CREB3L2, LHX6, PBX1, CUX2, PBX3, TOP2A	473	633	17446	1.34017	1	0.838598	89.7597
INTERPRO	IPR017970:Homeobox, conserved site	7	1.23894	0.34479	LHX2, IRX1, HOXA10, PBX1, LHX6, CUX2, PBX3	536	184	20594	1.46169	1	0.991592	99.8714
UP_KEYWORDS	Homeobox	8	1.41593	0.54703	MEIS2, LHX2, IRX1, HOXA10, PBX1, LHX6, CUX2, PBX3	554	280	22680	1.16968	1	0.890803	99.9977
INTERPRO	IPR001356:Homeodomain	8	1.41593	0.559295	MEIS2, LHX2, IRX1, HOXA10, PBX1, LHX6, CUX2, PBX3	536	271	20594	1.13422	1	0.999528	99.9997
UP_SEQ_FEATURE	compositionally biased region:Poly-Ala	8	1.41593	0.65021	PACS1, DIP2A, LHX2, IRX1, PBX1, PBX3, DMPK, ZFP618	493	281	18012	1.04016	1	0.999999	100
SMART	SM00389:HOX	8	1.41593	0.662321	MEIS2, LHX2, IRX1, HOXA10, PBX1, LHX6, CUX2, PBX3	305	266	10425	1.02798	1	0.998129	99.9999
INTERPRO	IPR009057:Homeodomain-like	9	1.59292	0.676709	MEIS2, LHX2, MTA3, IRX1, HOXA10, PBX1, LHX6, CUX2, PBX3	536	345	20594	1.0023	1	0.999945	100
UP_SEQ_FEATURE	DNA-binding region:Homeobox	4	0.707965	0.872985	LHX2, HOXA10, LHX6, CUX2	493	180	18012	0.8119	1	1	100
Annotation Cluster 59	Enrichment Score: 0.4733955290133021
Category	Term	Count	%	PValue	Genes	List Total	Pop Hits	Pop Total	Fold Enrichment	Bonferroni	Benjamini	FDR
UP_KEYWORDS	Cell junction	22	3.89381	0.13248	SH3PXD2A, SYT12, NLGN2, DLL1, ITGB3, WTIP, CPEB1, ARHGAP24, FMN1, SORBS3, ZDHHC17, TMEM47, DACT1, PPL, WNK4, RASGRP2, CHRNA4, HEG1, PARD3B, SLC30A3, UNC13B, HAP1	554	661	22680	1.36256	1	0.526914	85.2532
GOTERM_CC_DIRECT	GO:0030054~cell junction	23	4.0708	0.271133	SH3PXD2A, SYT12, NLGN2, DLL1, CPEB1, ITGB3, WTIP, ARHGAP24, FMN1, SORBS3, ZDHHC17, TMEM47, DACT1, PPL, WNK4, RASGRP2, CHRNA4, HEG1, PARD3B, SLC30A3, UNC13B, IMPDH1, HAP1	523	718	19662	1.20429	1	0.804411	98.6917
UP_KEYWORDS	Synapse	10	1.76991	0.513383	ZDHHC17, DACT1, RASGRP2, SYT12, CHRNA4, NLGN2, CPEB1, SLC30A3, UNC13B, HAP1	554	357	22680	1.14674	1	0.873709	99.9939
GOTERM_CC_DIRECT	GO:0045202~synapse	13	2.30088	0.692858	SEPT5, SLC1A2, ZDHHC17, DACT1, RASGRP2, SYT12, CHRNA4, NLGN2, CPEB1, SLC30A3, UNC13B, ADORA1, HAP1	523	505	19662	0.967783	1	0.981023	100
Annotation Cluster 60	Enrichment Score: 0.4635219752394946
Category	Term	Count	%	PValue	Genes	List Total	Pop Hits	Pop Total	Fold Enrichment	Bonferroni	Benjamini	FDR
GOTERM_BP_DIRECT	GO:0032922~circadian regulation of gene expression	4	0.707965	0.221871	NR1D1, NGFR, BHLHE41, PPARGC1A	483	61	18082	2.45488	1	0.976349	98.7829
GOTERM_BP_DIRECT	GO:0007623~circadian rhythm	5	0.884956	0.325173	NR1D1, NTRK2, NGFR, BHLHE41, PPARGC1A	483	108	18082	1.73319	1	0.993297	99.9004
UP_KEYWORDS	Biological rhythms	5	0.884956	0.369164	NR1D1, NGFR, BHLHE41, PPARGC1A, TOP2A	554	126	22680	1.62455	1	0.780521	99.7981
GOTERM_BP_DIRECT	GO:0042752~regulation of circadian rhythm	3	0.530973	0.405354	NR1D1, PPARGC1A, TOP2A	483	52	18082	2.15982	1	0.997555	99.9892
GOTERM_BP_DIRECT	GO:0048511~rhythmic process	5	0.884956	0.445781	NR1D1, NGFR, BHLHE41, PPARGC1A, TOP2A	483	128	18082	1.46238	1	0.998607	99.9969
Annotation Cluster 61	Enrichment Score: 0.44543544429309007
Category	Term	Count	%	PValue	Genes	List Total	Pop Hits	Pop Total	Fold Enrichment	Bonferroni	Benjamini	FDR
INTERPRO	IPR023415:Low-density lipoprotein (LDL) receptor class A, conserved site	3	0.530973	0.3078	TMPRSS2, LRP12, LDLRAD4	536	43	20594	2.68058	1	0.98918	99.6946
INTERPRO	IPR002172:Low-density lipoprotein (LDL) receptor class A repeat	3	0.530973	0.374301	TMPRSS2, LRP12, LDLRAD4	536	50	20594	2.3053	1	0.994692	99.9377
SMART	SM00192:LDLa	3	0.530973	0.400133	TMPRSS2, LRP12, LDLRAD4	305	47	10425	2.18172	1	0.988147	99.8652
Annotation Cluster 62	Enrichment Score: 0.4116230642976847
Category	Term	Count	%	PValue	Genes	List Total	Pop Hits	Pop Total	Fold Enrichment	Bonferroni	Benjamini	FDR
UP_SEQ_FEATURE	repeat:ANK 9	3	0.530973	0.237615	ANKRD44, RNASEL, ASB2	493	34	18012	3.22372	1	0.998092	98.8691
UP_SEQ_FEATURE	repeat:ANK 4	6	1.06195	0.266937	ANKRD44, RNASEL, ZDHHC17, CDKN2B, CDKN2C, ASB2	493	127	18012	1.72609	1	0.998809	99.4084
UP_SEQ_FEATURE	repeat:ANK 8	3	0.530973	0.288571	ANKRD44, RNASEL, ASB2	493	39	18012	2.81042	1	0.999227	99.6393
UP_SEQ_FEATURE	repeat:ANK 5	5	0.884956	0.341351	ANKRD44, RNASEL, ZDHHC17, CDKN2C, ASB2	493	108	18012	1.69146	1	0.999653	99.8991
UP_KEYWORDS	ANK repeat	8	1.41593	0.375334	ANKRD44, RNASEL, ZDHHC17, ANKRD13B, CDKN2B, CDKN2C, GLS, ASB2	554	240	22680	1.36462	1	0.780685	99.8231
INTERPRO	IPR002110:Ankyrin repeat	8	1.41593	0.397627	ANKRD44, RNASEL, ZDHHC17, ANKRD13B, CDKN2B, CDKN2C, GLS, ASB2	536	232	20594	1.32488	1	0.995547	99.9658
UP_SEQ_FEATURE	repeat:ANK 7	3	0.530973	0.426841	ANKRD44, RNASEL, ASB2	493	53	18012	2.06805	1	0.99987	99.9898
UP_SEQ_FEATURE	repeat:ANK 1	7	1.23894	0.432505	ANKRD44, RNASEL, ZDHHC17, ANKRD13B, CDKN2B, CDKN2C, ASB2	493	193	18012	1.32512	1	0.999878	99.9914
UP_SEQ_FEATURE	repeat:ANK 2	7	1.23894	0.432505	ANKRD44, RNASEL, ZDHHC17, ANKRD13B, CDKN2B, CDKN2C, ASB2	493	193	18012	1.32512	1	0.999878	99.9914
INTERPRO	IPR020683:Ankyrin repeat-containing domain	8	1.41593	0.438827	ANKRD44, RNASEL, ZDHHC17, ANKRD13B, CDKN2B, CDKN2C, GLS, ASB2	536	242	20594	1.27014	1	0.997119	99.9888
UP_SEQ_FEATURE	repeat:ANK 3	6	1.06195	0.444416	ANKRD44, RNASEL, ZDHHC17, CDKN2B, CDKN2C, ASB2	493	160	18012	1.37008	1	0.99987	99.9939
SMART	SM00248:ANK	8	1.41593	0.484954	ANKRD44, RNASEL, ZDHHC17, ANKRD13B, CDKN2B, CDKN2C, GLS, ASB2	305	225	10425	1.2153	1	0.993516	99.9812
UP_SEQ_FEATURE	repeat:ANK 6	3	0.530973	0.63276	ANKRD44, RNASEL, ASB2	493	78	18012	1.40521	1	0.999998	100
Annotation Cluster 63	Enrichment Score: 0.37821768033745207
Category	Term	Count	%	PValue	Genes	List Total	Pop Hits	Pop Total	Fold Enrichment	Bonferroni	Benjamini	FDR
UP_SEQ_FEATURE	DNA-binding region:HMG box	3	0.530973	0.349115	TOX, SOX4, SOX7	493	45	18012	2.4357	1	0.999621	99.917
INTERPRO	IPR009071:High mobility group (HMG) box domain	3	0.530973	0.446886	TOX, SOX4, SOX7	536	58	20594	1.98733	1	0.997352	99.9911
SMART	SM00398:HMG	3	0.530973	0.470091	TOX, SOX4, SOX7	305	54	10425	1.89891	1	0.993112	99.9729
Annotation Cluster 64	Enrichment Score: 0.36001521844977424
Category	Term	Count	%	PValue	Genes	List Total	Pop Hits	Pop Total	Fold Enrichment	Bonferroni	Benjamini	FDR
UP_KEYWORDS	Prenylation	8	1.41593	0.0902679	PTP4A3, RAC2, RAB36, MRAS, RHOC, DNAJA4, GBP2, ALDH3B1	554	157	22680	2.08604	1	0.431106	72.0352
UP_SEQ_FEATURE	lipid moiety-binding region:S-geranylgeranyl cysteine	5	0.884956	0.353797	RAC2, RAB36, MRAS, RHOC, GBP2	493	110	18012	1.6607	1	0.999553	99.9264
UP_SEQ_FEATURE	nucleotide phosphate-binding region:GTP	11	1.9469	0.379965	SEPT5, GNA14, TUBA8, RAC2, TUBB2A, RAB36, MRAS, RHOC, MX1, GBP3, GBP2	493	319	18012	1.25984	1	0.999709	99.9628
UP_SEQ_FEATURE	short sequence motif:Effector region	4	0.707965	0.517008	RAC2, RAB36, MRAS, RHOC	493	100	18012	1.46142	1	0.999955	99.9994
INTERPRO	IPR001806:Small GTPase superfamily	4	0.707965	0.680174	RAC2, RAB36, MRAS, RHOC	536	134	20594	1.14691	1	0.999945	100
INTERPRO	IPR005225:Small GTP-binding protein domain	4	0.707965	0.805879	RAC2, RAB36, MRAS, RHOC	536	165	20594	0.931434	1	0.999999	100
GOTERM_BP_DIRECT	GO:0007264~small GTPase mediated signal transduction	5	0.884956	0.877962	RAC2, RAB36, MRAS, RASGRP2, RHOC	483	236	18082	0.793154	1	1	100
Annotation Cluster 65	Enrichment Score: 0.35574075200368815
Category	Term	Count	%	PValue	Genes	List Total	Pop Hits	Pop Total	Fold Enrichment	Bonferroni	Benjamini	FDR
KEGG_PATHWAY	mmu04931:Insulin resistance	6	1.06195	0.270296	IRS2, PIK3CD, CREB3L2, TRIB3, PPARGC1A, PYGB	245	110	7691	1.71228	1	0.704904	98.3059
KEGG_PATHWAY	mmu04152:AMPK signaling pathway	6	1.06195	0.38327	IRS2, CCND1, LEPR, PIK3CD, CREB3L2, PPARGC1A	245	128	7691	1.47149	1	0.792457	99.8079
KEGG_PATHWAY	mmu04910:Insulin signaling pathway	4	0.707965	0.826861	IRS2, PIK3CD, PPARGC1A, PYGB	245	140	7691	0.89691	1	0.968278	100
Annotation Cluster 66	Enrichment Score: 0.349240598788759
Category	Term	Count	%	PValue	Genes	List Total	Pop Hits	Pop Total	Fold Enrichment	Bonferroni	Benjamini	FDR
INTERPRO	IPR016187:C-type lectin fold	7	1.23894	0.176529	LY75, COL4A3, COL4A2, COL4A1, CLEC2H, CD72, COL4A5	536	145	20594	1.85484	1	0.95472	95.3
UP_KEYWORDS	Lectin	7	1.23894	0.247724	LY75, SIGLEC1, APCS, GALNT7, CLEC2H, CD72, SELPLG	554	173	22680	1.65648	1	0.684377	97.8376
GOTERM_MF_DIRECT	GO:0030246~carbohydrate binding	9	1.59292	0.284922	LY75, SIGLEC1, APCS, GALNT7, GPCPD1, CLEC2H, CD72, SELPLG, PYGB	473	229	17446	1.44958	1	0.932149	99.3723
INTERPRO	IPR001304:C-type lectin	3	0.530973	0.836149	LY75, CLEC2H, CD72	536	124	20594	0.929556	1	0.999999	100
INTERPRO	IPR016186:C-type lectin-like	3	0.530973	0.874462	LY75, CLEC2H, CD72	536	137	20594	0.84135	1	1	100
SMART	SM00034:CLECT	3	0.530973	0.881094	LY75, CLEC2H, CD72	305	124	10425	0.826943	1	0.999983	100
Annotation Cluster 67	Enrichment Score: 0.3417786541574323
Category	Term	Count	%	PValue	Genes	List Total	Pop Hits	Pop Total	Fold Enrichment	Bonferroni	Benjamini	FDR
INTERPRO	IPR011598:Myc-type, basic helix-loop-helix (bHLH) domain	5	0.884956	0.338074	HES1, OLIG1, BHLHE41, MYCL, TCF24	536	113	20594	1.70007	1	0.991069	99.849
SMART	SM00353:HLH	5	0.884956	0.400074	HES1, OLIG1, BHLHE41, MYCL, TCF24	305	110	10425	1.55365	1	0.989934	99.8651
UP_SEQ_FEATURE	DNA-binding region:Basic motif	6	1.06195	0.422938	HES1, ATF3, CREB3L2, OLIG1, BHLHE41, MYCL	493	156	18012	1.40521	1	0.999869	99.9886
UP_SEQ_FEATURE	domain:Helix-loop-helix motif	4	0.707965	0.581647	HES1, OLIG1, BHLHE41, MYCL	493	110	18012	1.32856	1	0.99999	99.9999
GOTERM_MF_DIRECT	GO:0046983~protein dimerization activity	6	1.06195	0.587514	HES1, NUP210, ANO1, OLIG1, BHLHE41, MYCL	473	190	17446	1.16475	1	0.993898	99.9998
Annotation Cluster 68	Enrichment Score: 0.3242762152233717
Category	Term	Count	%	PValue	Genes	List Total	Pop Hits	Pop Total	Fold Enrichment	Bonferroni	Benjamini	FDR
UP_SEQ_FEATURE	repeat:Kelch 6	3	0.530973	0.378764	MEGF8, KLHL26, KLHL13	493	48	18012	2.28347	1	0.999727	99.9616
UP_SEQ_FEATURE	repeat:Kelch 5	3	0.530973	0.454739	MEGF8, KLHL26, KLHL13	493	56	18012	1.95726	1	0.99987	99.9955
UP_SEQ_FEATURE	repeat:Kelch 4	3	0.530973	0.481842	MEGF8, KLHL26, KLHL13	493	59	18012	1.85774	1	0.99991	99.9981
UP_SEQ_FEATURE	repeat:Kelch 2	3	0.530973	0.499443	MEGF8, KLHL26, KLHL13	493	61	18012	1.79683	1	0.999939	99.9989
UP_SEQ_FEATURE	repeat:Kelch 3	3	0.530973	0.499443	MEGF8, KLHL26, KLHL13	493	61	18012	1.79683	1	0.999939	99.9989
UP_SEQ_FEATURE	repeat:Kelch 1	3	0.530973	0.499443	MEGF8, KLHL26, KLHL13	493	61	18012	1.79683	1	0.999939	99.9989
UP_KEYWORDS	Kelch repeat	3	0.530973	0.519484	MEGF8, KLHL26, KLHL13	554	71	22680	1.7298	1	0.875872	99.9948
Annotation Cluster 69	Enrichment Score: 0.319768351031182
Category	Term	Count	%	PValue	Genes	List Total	Pop Hits	Pop Total	Fold Enrichment	Bonferroni	Benjamini	FDR
SMART	SM00133:S_TK_X	3	0.530973	0.379346	PRKCA, GRK5, DMPK	305	45	10425	2.27869	1	0.988414	99.7906
INTERPRO	IPR000961:AGC-kinase, C-terminal	3	0.530973	0.402029	PRKCA, GRK5, DMPK	536	53	20594	2.17481	1	0.995629	99.9695
UP_SEQ_FEATURE	domain:AGC-kinase C-terminal	3	0.530973	0.445525	PRKCA, GRK5, DMPK	493	55	18012	1.99285	1	0.999861	99.9941
UP_KEYWORDS	Serine/threonine-protein kinase	9	1.59292	0.774035	PRKCA, TNIK, LIMK1, WNK4, STK10, PIM1, GRK5, MAP3K13, DMPK	554	405	22680	0.909747	1	0.97081	100
Annotation Cluster 70	Enrichment Score: 0.2906141109422264
Category	Term	Count	%	PValue	Genes	List Total	Pop Hits	Pop Total	Fold Enrichment	Bonferroni	Benjamini	FDR
UP_SEQ_FEATURE	repeat:9	3	0.530973	0.388523	APOA4, PRG4, SELPLG	493	49	18012	2.23687	1	0.999721	99.9704
UP_SEQ_FEATURE	repeat:10	3	0.530973	0.388523	APOA4, PRG4, SELPLG	493	49	18012	2.23687	1	0.999721	99.9704
UP_SEQ_FEATURE	repeat:8	3	0.530973	0.499443	APOA4, PRG4, SELPLG	493	61	18012	1.79683	1	0.999939	99.9989
UP_SEQ_FEATURE	repeat:7	3	0.530973	0.573731	APOA4, PRG4, SELPLG	493	70	18012	1.56581	1	0.999989	99.9999
UP_SEQ_FEATURE	repeat:5	3	0.530973	0.81452	APOA4, PRG4, SELPLG	493	112	18012	0.978629	1	1	100
Annotation Cluster 71	Enrichment Score: 0.23699111386616087
Category	Term	Count	%	PValue	Genes	List Total	Pop Hits	Pop Total	Fold Enrichment	Bonferroni	Benjamini	FDR
KEGG_PATHWAY	mmu00071:Fatty acid degradation	3	0.530973	0.463755	CYP4A10, CYP4A12B, CYP4A14	245	49	7691	1.92195	1	0.836369	99.9686
KEGG_PATHWAY	mmu04270:Vascular smooth muscle contraction	5	0.884956	0.577058	CYP4A10, PRKCA, CYP4A12B, GUCY1A3, CYP4A14	245	127	7691	1.2359	1	0.887765	99.9985
KEGG_PATHWAY	mmu03320:PPAR signaling pathway	3	0.530973	0.726974	CYP4A10, CYP4A12B, CYP4A14	245	80	7691	1.17719	1	0.937873	100
Annotation Cluster 72	Enrichment Score: 0.22256531248646802
Category	Term	Count	%	PValue	Genes	List Total	Pop Hits	Pop Total	Fold Enrichment	Bonferroni	Benjamini	FDR
INTERPRO	IPR023795:Protease inhibitor I4, serpin, conserved site	3	0.530973	0.392848	SERPINE2, SERPINB6A, SERPINB1A	536	52	20594	2.21663	1	0.995433	99.9612
UP_SEQ_FEATURE	site:Reactive bond	3	0.530973	0.426841	SERPINE2, SERPINB6A, SERPINB1A	493	53	18012	2.06805	1	0.99987	99.9898
INTERPRO	IPR000215:Serpin family	3	0.530973	0.522581	SERPINE2, SERPINB6A, SERPINB1A	536	67	20594	1.72037	1	0.999243	99.9991
INTERPRO	IPR023796:Serpin domain	3	0.530973	0.522581	SERPINE2, SERPINB6A, SERPINB1A	536	67	20594	1.72037	1	0.999243	99.9991
SMART	SM00093:SERPIN	3	0.530973	0.586082	SERPINE2, SERPINB6A, SERPINB1A	305	67	10425	1.53046	1	0.997405	99.9989
UP_KEYWORDS	Serine protease inhibitor	3	0.530973	0.610794	SERPINE2, SERPINB6A, SERPINB1A	554	84	22680	1.46209	1	0.916669	99.9997
GOTERM_MF_DIRECT	GO:0004867~serine-type endopeptidase inhibitor activity	4	0.707965	0.65066	SERPINE2, SERPINB6A, SERPINB1A, WFDC17	473	123	17446	1.19947	1	0.99676	100
UP_KEYWORDS	Protease inhibitor	3	0.530973	0.797805	SERPINE2, SERPINB6A, SERPINB1A	554	121	22680	1.01501	1	0.974956	100
GOTERM_BP_DIRECT	GO:0010466~negative regulation of peptidase activity	3	0.530973	0.82277	SERPINE2, SERPINB6A, SERPINB1A	483	117	18082	0.959919	1	1	100
GOTERM_MF_DIRECT	GO:0030414~peptidase inhibitor activity	3	0.530973	0.849505	SERPINE2, SERPINB6A, SERPINB1A	473	123	17446	0.899603	1	0.999922	100
Annotation Cluster 73	Enrichment Score: 0.22057089223596513
Category	Term	Count	%	PValue	Genes	List Total	Pop Hits	Pop Total	Fold Enrichment	Bonferroni	Benjamini	FDR
UP_KEYWORDS	Fatty acid biosynthesis	3	0.530973	0.380568	PTGIS, PTGDS, FADS3	554	54	22680	2.27437	1	0.783199	99.8421
UP_KEYWORDS	Lipid biosynthesis	5	0.884956	0.549857	ISYNA1, PTGIS, PTGDS, AGPAT9, FADS3	554	160	22680	1.27933	1	0.890576	99.9979
GOTERM_BP_DIRECT	GO:0006633~fatty acid biosynthetic process	3	0.530973	0.590663	PTGIS, PTGDS, FADS3	483	74	18082	1.51771	1	0.999841	100
GOTERM_BP_DIRECT	GO:0006631~fatty acid metabolic process	4	0.707965	0.789381	CYP4A10, PTGIS, PTGDS, FADS3	483	156	18082	0.959919	1	0.999999	100
UP_KEYWORDS	Fatty acid metabolism	3	0.530973	0.808793	PTGIS, PTGDS, FADS3	554	124	22680	0.990451	1	0.976741	100
Annotation Cluster 74	Enrichment Score: 0.2027289366242032
Category	Term	Count	%	PValue	Genes	List Total	Pop Hits	Pop Total	Fold Enrichment	Bonferroni	Benjamini	FDR
INTERPRO	IPR011992:EF-hand-like domain	9	1.59292	0.418331	RAB11FIP4, S100A8, RASGRP2, PLCG2, PLS1, STXBP4, STAT1, CIB2, GCA	536	273	20594	1.26665	1	0.996313	99.9803
UP_SEQ_FEATURE	calcium-binding region:2	4	0.707965	0.605921	RASGRP2, PLS1, CIB2, GCA	493	114	18012	1.28195	1	0.999995	100
SMART	SM00054:EFh	5	0.884956	0.614722	S100A8, RASGRP2, PLS1, CIB2, GCA	305	145	10425	1.17863	1	0.998097	99.9996
INTERPRO	IPR018247:EF-Hand 1, calcium-binding site	5	0.884956	0.669915	S100A8, RASGRP2, PLS1, CIB2, GCA	536	175	20594	1.09776	1	0.999939	100
UP_SEQ_FEATURE	calcium-binding region:1	4	0.707965	0.672972	RASGRP2, PLS1, CIB2, GCA	493	126	18012	1.15986	1	0.999999	100
INTERPRO	IPR002048:EF-hand domain	6	1.06195	0.691077	RAB11FIP4, S100A8, RASGRP2, PLS1, CIB2, GCA	536	223	20594	1.03377	1	0.999955	100
UP_SEQ_FEATURE	domain:EF-hand 2	5	0.884956	0.69933	S100A8, RASGRP2, PLS1, CIB2, GCA	493	173	18012	1.05594	1	1	100
UP_SEQ_FEATURE	domain:EF-hand 1	5	0.884956	0.703604	S100A8, RASGRP2, PLS1, CIB2, GCA	493	174	18012	1.04987	1	1	100
Annotation Cluster 75	Enrichment Score: 0.18410727281822092
Category	Term	Count	%	PValue	Genes	List Total	Pop Hits	Pop Total	Fold Enrichment	Bonferroni	Benjamini	FDR
INTERPRO	IPR001478:PDZ domain	5	0.884956	0.569962	LIMK1, PTPN4, STXBP4, PARD3B, DLG5	536	154	20594	1.24746	1	0.999595	99.9998
SMART	SM00228:PDZ	5	0.884956	0.641332	LIMK1, PTPN4, STXBP4, PARD3B, DLG5	305	150	10425	1.13934	1	0.99832	99.9998
UP_SEQ_FEATURE	domain:PDZ	3	0.530973	0.766918	LIMK1, PTPN4, STXBP4	493	101	18012	1.08521	1	1	100
Annotation Cluster 76	Enrichment Score: 0.17494570806946635
Category	Term	Count	%	PValue	Genes	List Total	Pop Hits	Pop Total	Fold Enrichment	Bonferroni	Benjamini	FDR
INTERPRO	IPR003879:Butyrophylin-like	3	0.530973	0.438062	TRIM30D, TRIM34A, MID2	536	57	20594	2.02219	1	0.997253	99.9885
SMART	SM00184:RING	8	1.41593	0.526788	BMI1, SH3RF1, RNF152, TRIM30D, TRIM34A, TTC3, ZNRF3, MID2	305	234	10425	1.16856	1	0.995952	99.9937
SMART	SM00336:BBOX	3	0.530973	0.534959	TRIM30D, TRIM34A, MID2	305	61	10425	1.681	1	0.995797	99.995
INTERPRO	IPR000315:Zinc finger, B-box	3	0.530973	0.553923	TRIM30D, TRIM34A, MID2	536	71	20594	1.62345	1	0.999509	99.9997
INTERPRO	IPR003877:SPla/RYanodine receptor SPRY	3	0.530973	0.598149	TRIM30D, TRIM34A, MID2	536	77	20594	1.49695	1	0.999766	99.9999
INTERPRO	IPR017907:Zinc finger, RING-type, conserved site	5	0.884956	0.614824	BMI1, SH3RF1, TRIM30D, TRIM34A, MID2	536	163	20594	1.17858	1	0.999828	100
INTERPRO	IPR001841:Zinc finger, RING-type	8	1.41593	0.616177	BMI1, SH3RF1, RNF152, TRIM30D, TRIM34A, TTC3, ZNRF3, MID2	536	286	20594	1.07473	1	0.999819	100
INTERPRO	IPR001870:B30.2/SPRY domain	3	0.530973	0.639001	TRIM30D, TRIM34A, MID2	536	83	20594	1.38873	1	0.999887	100
INTERPRO	IPR013320:Concanavalin A-like lectin/glucanase, subgroup	6	1.06195	0.643829	APCS, TRIM30D, TRIM34A, COL20A1, GAS6, MID2	536	211	20594	1.09256	1	0.999891	100
SMART	SM00449:SPRY	3	0.530973	0.647611	TRIM30D, TRIM34A, MID2	305	75	10425	1.36721	1	0.998229	99.9999
UP_SEQ_FEATURE	zinc finger region:RING-type	5	0.884956	0.751476	BMI1, SH3RF1, RNF152, TRIM34A, MID2	493	186	18012	0.982137	1	1	100
INTERPRO	IPR013083:Zinc finger, RING/FYVE/PHD-type	9	1.59292	0.895127	BMI1, SH3RF1, WDFY1, RNF152, TRIM30D, TRIM34A, TTC3, ZNRF3, MID2	536	445	20594	0.777067	1	1	100
UP_KEYWORDS	Ligase	6	1.06195	0.907389	SH3RF1, RNF152, ASNS, TTC3, ZNRF3, MID2	554	330	22680	0.744339	1	0.9942	100
GOTERM_MF_DIRECT	GO:0016874~ligase activity	6	1.06195	0.969509	SH3RF1, RNF152, ASNS, TTC3, ZNRF3, MID2	473	362	17446	0.611332	1	1	100
UP_KEYWORDS	Ubl conjugation pathway	10	1.76991	0.972467	SH3RF1, ISG15, RNF152, KLHL13, STAMBPL1, ASB2, FBXO21, TTC3, ZNRF3, MID2	554	631	22680	0.64879	1	0.999371	100
Annotation Cluster 77	Enrichment Score: 0.15058205752352188
Category	Term	Count	%	PValue	Genes	List Total	Pop Hits	Pop Total	Fold Enrichment	Bonferroni	Benjamini	FDR
UP_KEYWORDS	Cell cycle	17	3.00885	0.471232	SEPT5, EID1, ZFP385A, MKI67, DSN1, STK10, PIM1, SRC, RAB11FIP4, CDKN1C, RASSF4, CCND1, CDKN2B, RGS2, CDKN2C, KLHL13, PARD3B	554	626	22680	1.11175	1	0.850371	99.9813
GOTERM_BP_DIRECT	GO:0007049~cell cycle	17	3.00885	0.573269	SEPT5, EID1, ZFP385A, MKI67, DSN1, STK10, PIM1, SRC, RAB11FIP4, CDKN1C, RASSF4, CCND1, CDKN2B, RGS2, CDKN2C, KLHL13, PARD3B	483	614	18082	1.03653	1	0.999798	100
UP_KEYWORDS	Cell division	6	1.06195	0.950689	RAB11FIP4, SEPT5, CCND1, DSN1, KLHL13, PARD3B	554	372	22680	0.6603	1	0.998236	100
GOTERM_BP_DIRECT	GO:0051301~cell division	6	1.06195	0.972836	RAB11FIP4, SEPT5, CCND1, DSN1, KLHL13, PARD3B	483	374	18082	0.600591	1	1	100
Annotation Cluster 78	Enrichment Score: 0.1209019922257268
Category	Term	Count	%	PValue	Genes	List Total	Pop Hits	Pop Total	Fold Enrichment	Bonferroni	Benjamini	FDR
INTERPRO	IPR000483:Cysteine-rich flanking region, C-terminal	4	0.707965	0.31625	PXDN, LRTM1, NTRK2, LRFN4	536	76	20594	2.02219	1	0.990137	99.7483
SMART	SM00082:LRRCT	4	0.707965	0.374697	PXDN, LRTM1, NTRK2, LRFN4	305	75	10425	1.82295	1	0.989577	99.7694
INTERPRO	IPR003591:Leucine-rich repeat, typical subtype	5	0.884956	0.669915	NLRC5, PXDN, RTN4RL1, LRTM1, LRFN4	536	175	20594	1.09776	1	0.999939	100
SMART	SM00369:LRR_TYP	5	0.884956	0.755715	NLRC5, PXDN, RTN4RL1, LRTM1, LRFN4	305	175	10425	0.976581	1	0.999653	100
UP_KEYWORDS	Leucine-rich repeat	6	1.06195	0.803509	NLRC5, PXDN, RTN4RL1, LRTM1, NTRK2, LRFN4	554	275	22680	0.893206	1	0.975909	100
INTERPRO	IPR001611:Leucine-rich repeat	6	1.06195	0.806172	NLRC5, PXDN, RTN4RL1, LRTM1, NTRK2, LRFN4	536	259	20594	0.890077	1	0.999998	100
UP_SEQ_FEATURE	repeat:LRR 5	4	0.707965	0.929021	PXDN, RTN4RL1, LRTM1, LRFN4	493	210	18012	0.695914	1	1	100
UP_SEQ_FEATURE	repeat:LRR 7	3	0.530973	0.932438	PXDN, RTN4RL1, LRFN4	493	158	18012	0.693712	1	1	100
UP_SEQ_FEATURE	repeat:LRR 1	5	0.884956	0.943958	PXDN, RTN4RL1, LRTM1, NTRK2, LRFN4	493	274	18012	0.666706	1	1	100
UP_SEQ_FEATURE	repeat:LRR 2	5	0.884956	0.943958	PXDN, RTN4RL1, LRTM1, NTRK2, LRFN4	493	274	18012	0.666706	1	1	100
UP_SEQ_FEATURE	repeat:LRR 4	4	0.707965	0.950666	PXDN, RTN4RL1, LRTM1, LRFN4	493	228	18012	0.640974	1	1	100
UP_SEQ_FEATURE	repeat:LRR 6	3	0.530973	0.968522	PXDN, RTN4RL1, LRFN4	493	191	18012	0.573856	1	1	100
UP_SEQ_FEATURE	repeat:LRR 3	4	0.707965	0.970687	PXDN, RTN4RL1, LRTM1, LRFN4	493	253	18012	0.577636	1	1	100
Annotation Cluster 79	Enrichment Score: 0.10210770140039463
Category	Term	Count	%	PValue	Genes	List Total	Pop Hits	Pop Total	Fold Enrichment	Bonferroni	Benjamini	FDR
GOTERM_CC_DIRECT	GO:0031463~Cul3-RING ubiquitin ligase complex	3	0.530973	0.534353	KLHL26, KCTD17, KLHL13	523	67	19662	1.68334	1	0.942972	99.9972
INTERPRO	IPR000210:BTB/POZ-like	5	0.884956	0.831897	KLHL26, KCTD17, KLHL13, ZBTB16, ZBTB8A	536	222	20594	0.865352	1	0.999999	100
INTERPRO	IPR011333:BTB/POZ fold	5	0.884956	0.85617	KLHL26, KCTD17, KLHL13, ZBTB16, ZBTB8A	536	232	20594	0.828053	1	1	100
SMART	SM00225:BTB	5	0.884956	0.884173	KLHL26, KCTD17, KLHL13, ZBTB16, ZBTB8A	305	218	10425	0.783952	1	0.999982	100
UP_SEQ_FEATURE	domain:BTB	3	0.530973	0.917205	KLHL26, KLHL13, ZBTB8A	493	149	18012	0.735614	1	1	100
Annotation Cluster 80	Enrichment Score: 0.09850778082638262
Category	Term	Count	%	PValue	Genes	List Total	Pop Hits	Pop Total	Fold Enrichment	Bonferroni	Benjamini	FDR
UP_SEQ_FEATURE	domain:Helicase C-terminal	3	0.530973	0.736713	IFIH1, DQX1, DHX58	493	95	18012	1.15375	1	1	100
UP_SEQ_FEATURE	domain:Helicase ATP-binding	3	0.530973	0.752212	IFIH1, DQX1, DHX58	493	98	18012	1.11843	1	1	100
INTERPRO	IPR001650:Helicase, C-terminal	3	0.530973	0.779067	IFIH1, DQX1, DHX58	536	109	20594	1.05748	1	0.999997	100
INTERPRO	IPR014001:Helicase, superfamily 1/2, ATP-binding domain	3	0.530973	0.787576	IFIH1, DQX1, DHX58	536	111	20594	1.03842	1	0.999997	100
UP_KEYWORDS	Helicase	3	0.530973	0.829183	IFIH1, DQX1, DHX58	554	130	22680	0.944738	1	0.980945	100
SMART	SM00487:DEXDc	3	0.530973	0.835509	IFIH1, DQX1, DHX58	305	110	10425	0.932191	1	0.999941	100
GOTERM_MF_DIRECT	GO:0004386~helicase activity	3	0.530973	0.867637	IFIH1, DQX1, DHX58	473	129	17446	0.857761	1	0.999953	100
Annotation Cluster 81	Enrichment Score: 0.09610928256451731
Category	Term	Count	%	PValue	Genes	List Total	Pop Hits	Pop Total	Fold Enrichment	Bonferroni	Benjamini	FDR
UP_KEYWORDS	Sodium transport	3	0.530973	0.765738	SLC9A7, SLC17A4, SCNN1A	554	113	22680	1.08687	1	0.969829	100
UP_KEYWORDS	Sodium	3	0.530973	0.794021	SLC9A7, SLC17A4, SCNN1A	554	120	22680	1.02347	1	0.974552	100
GOTERM_BP_DIRECT	GO:0006814~sodium ion transport	3	0.530973	0.84676	SLC9A7, SLC17A4, SCNN1A	483	124	18082	0.90573	1	1	100
Annotation Cluster 82	Enrichment Score: 0.08595461033628857
Category	Term	Count	%	PValue	Genes	List Total	Pop Hits	Pop Total	Fold Enrichment	Bonferroni	Benjamini	FDR
GOTERM_CC_DIRECT	GO:0005759~mitochondrial matrix	6	1.06195	0.561126	NME4, CHPF, ETHE1, GLS, PDK4, OAT	523	188	19662	1.19983	1	0.949795	99.9988
UP_KEYWORDS	Transit peptide	7	1.23894	0.986219	NME4, ETHE1, GLS, PDK4, CAR5B, OAT, MSRB2	554	510	22680	0.561903	1	0.99982	100
UP_SEQ_FEATURE	transit peptide:Mitochondrion	6	1.06195	0.997936	NME4, ETHE1, PDK4, CAR5B, OAT, MSRB2	493	496	18012	0.441962	1	1	100
Annotation Cluster 83	Enrichment Score: 0.08264139183950107
Category	Term	Count	%	PValue	Genes	List Total	Pop Hits	Pop Total	Fold Enrichment	Bonferroni	Benjamini	FDR
GOTERM_BP_DIRECT	GO:0051603~proteolysis involved in cellular protein catabolic process	3	0.530973	0.451244	SCPEP1, CTSC, PSMB9	483	57	18082	1.97036	1	0.998714	99.9974
UP_KEYWORDS	Zymogen	5	0.884956	0.765934	CASP6, TMPRSS2, CTSC, PLAU, PSMB9	554	213	22680	0.961001	1	0.96908	100
GOTERM_BP_DIRECT	GO:0006508~proteolysis	10	1.76991	0.974711	SCPEP1, CASP6, TMPRSS2, ADAM11, STAMBPL1, ADAMTS10, CTSC, GCA, PLAU, PSMB9	483	582	18082	0.643245	1	1	100
UP_KEYWORDS	Protease	8	1.41593	0.979488	SCPEP1, CASP6, TMPRSS2, STAMBPL1, ADAMTS10, CTSC, PLAU, PSMB9	554	542	22680	0.60426	1	0.999619	100
GOTERM_MF_DIRECT	GO:0004252~serine-type endopeptidase activity	3	0.530973	0.979941	TMPRSS2, CTSC, PLAU	473	212	17446	0.521939	1	1	100
GOTERM_MF_DIRECT	GO:0008233~peptidase activity	8	1.41593	0.987357	SCPEP1, CASP6, TMPRSS2, STAMBPL1, ADAMTS10, CTSC, PLAU, PSMB9	473	516	17446	0.571841	1	1	100
Annotation Cluster 84	Enrichment Score: 0.07809394355781908
Category	Term	Count	%	PValue	Genes	List Total	Pop Hits	Pop Total	Fold Enrichment	Bonferroni	Benjamini	FDR
INTERPRO	IPR011990:Tetratricopeptide-like helical	5	0.884956	0.779691	IFIT3, P3H4, TTC21B, SMYD4, TTC3	536	204	20594	0.941707	1	0.999997	100
INTERPRO	IPR013026:Tetratricopeptide repeat-containing domain	3	0.530973	0.822387	IFIT3, TTC21B, TTC3	536	120	20594	0.960541	1	0.999999	100
INTERPRO	IPR019734:Tetratricopeptide repeat	3	0.530973	0.842663	IFIT3, TTC21B, TTC3	536	126	20594	0.914801	1	1	100
SMART	SM00028:TPR	3	0.530973	0.866341	IFIT3, TTC21B, TTC3	305	119	10425	0.861689	1	0.999976	100
UP_KEYWORDS	TPR repeat	3	0.530973	0.869337	IFIT3, TTC21B, TTC3	554	144	22680	0.852888	1	0.98886	100
Annotation Cluster 85	Enrichment Score: 0.03762906558784006
Category	Term	Count	%	PValue	Genes	List Total	Pop Hits	Pop Total	Fold Enrichment	Bonferroni	Benjamini	FDR
UP_SEQ_FEATURE	repeat:1	4	0.707965	0.913514	APOA4, ITGA7, CDHR5, SELPLG	493	200	18012	0.73071	1	1	100
UP_SEQ_FEATURE	repeat:2	4	0.707965	0.918462	APOA4, ITGA7, CDHR5, SELPLG	493	203	18012	0.719911	1	1	100
UP_SEQ_FEATURE	repeat:3	3	0.530973	0.919044	APOA4, ITGA7, SELPLG	493	150	18012	0.73071	1	1	100
Annotation Cluster 86	Enrichment Score: 0.02758612697079146
Category	Term	Count	%	PValue	Genes	List Total	Pop Hits	Pop Total	Fold Enrichment	Bonferroni	Benjamini	FDR
GOTERM_CC_DIRECT	GO:0000775~chromosome, centromeric region	3	0.530973	0.891807	CENPM, MKI67, DSN1	523	141	19662	0.799886	1	0.998224	100
GOTERM_CC_DIRECT	GO:0005694~chromosome	6	1.06195	0.952858	CENPM, MKI67, HIST1H1C, DSN1, POT1A, SETD7	523	344	19662	0.655721	1	0.999719	100
UP_KEYWORDS	Chromosome	6	1.06195	0.972619	CENPM, MKI67, HIST1H1C, DSN1, POT1A, SETD7	554	409	22680	0.600567	1	0.999348	100
Annotation Cluster 87	Enrichment Score: 0.01611998173394221
Category	Term	Count	%	PValue	Genes	List Total	Pop Hits	Pop Total	Fold Enrichment	Bonferroni	Benjamini	FDR
INTERPRO	IPR001680:WD40 repeat	5	0.884956	0.913313	DCAF4, WDFY1, CORO1A, DCAF12L1, EML5	536	263	20594	0.730449	1	1	100
INTERPRO	IPR019775:WD40 repeat, conserved site	3	0.530973	0.924339	WDFY1, CORO1A, EML5	536	161	20594	0.715931	1	1	100
SMART	SM00320:WD40	5	0.884956	0.950526	DCAF4, WDFY1, CORO1A, DCAF12L1, EML5	305	262	10425	0.652296	1	1	100
UP_KEYWORDS	WD repeat	4	0.707965	0.950843	WDFY1, CORO1A, DCAF12L1, EML5	554	256	22680	0.639666	1	0.998173	100
INTERPRO	IPR017986:WD40-repeat-containing domain	5	0.884956	0.959833	DCAF4, WDFY1, CORO1A, DCAF12L1, EML5	536	307	20594	0.62576	1	1	100
INTERPRO	IPR015943:WD40/YVTN repeat-like-containing domain	5	0.884956	0.978156	DCAF4, WDFY1, CORO1A, DCAF12L1, EML5	536	340	20594	0.565024	1	1	100
UP_SEQ_FEATURE	repeat:WD 4	3	0.530973	0.987605	CORO1A, DCAF12L1, EML5	493	230	18012	0.47655	1	1	100
UP_SEQ_FEATURE	repeat:WD 3	3	0.530973	0.990967	CORO1A, DCAF12L1, EML5	493	243	18012	0.451056	1	1	100
UP_SEQ_FEATURE	repeat:WD 2	3	0.530973	0.992007	CORO1A, DCAF12L1, EML5	493	248	18012	0.441962	1	1	100
UP_SEQ_FEATURE	repeat:WD 1	3	0.530973	0.992007	CORO1A, DCAF12L1, EML5	493	248	18012	0.441962	1	1	100
Annotation Cluster 88	Enrichment Score: 0.010404451028963056
Category	Term	Count	%	PValue	Genes	List Total	Pop Hits	Pop Total	Fold Enrichment	Bonferroni	Benjamini	FDR
GOTERM_MF_DIRECT	GO:0004871~signal transducer activity	15	2.65487	0.840453	CCRL2, GNA14, SMO, P2RY13, IRS2, ZDHHC17, GPR157, P2RY4, PLCG2, RHOC, ACKR3, STAT1, ADORA1, SUFU, FZD6	473	648	17446	0.85379	1	0.999902	100
KEGG_PATHWAY	mmu04080:Neuroactive ligand-receptor interaction	5	0.884956	0.982315	P2RY13, P2RY4, LEPR, CHRNA4, ADORA1	245	285	7691	0.550734	1	0.999486	100
GOTERM_BP_DIRECT	GO:0007186~G-protein coupled receptor signaling pathway	14	2.47788	1	GNA14, GPR157, ACKR3, RGS16, ADORA1, FZD6, CCRL2, P2RY13, SMO, P2RY4, RAC2, RGS2, SORT1, SYK	483	1706	18082	0.307219	1	1	100
UP_KEYWORDS	Transducer	11	1.9469	1	CCRL2, GNA14, SMO, P2RY13, IRS2, GPR157, P2RY4, PLCG2, ACKR3, ADORA1, FZD6	554	1801	22680	0.250042	1	1	100
UP_KEYWORDS	G-protein coupled receptor	8	1.41593	1	CCRL2, SMO, P2RY13, GPR157, P2RY4, ACKR3, ADORA1, FZD6	554	1741	22680	0.188115	1	1	100
INTERPRO	IPR000276:G protein-coupled receptor, rhodopsin-like	5	0.884956	1	CCRL2, P2RY13, P2RY4, ACKR3, ADORA1	536	1458	20594	0.131761	1	1	100
GOTERM_MF_DIRECT	GO:0004930~G-protein coupled receptor activity	8	1.41593	1	CCRL2, SMO, P2RY13, GPR157, P2RY4, ACKR3, ADORA1, FZD6	473	1749	17446	0.168708	1	1	100
INTERPRO	IPR017452:GPCR, rhodopsin-like, 7TM	6	1.06195	1	CCRL2, P2RY13, GPR157, P2RY4, ACKR3, ADORA1	536	1708	20594	0.134971	1	1	100
Annotation Cluster 89	Enrichment Score: 0.006268325044985708
Category	Term	Count	%	PValue	Genes	List Total	Pop Hits	Pop Total	Fold Enrichment	Bonferroni	Benjamini	FDR
INTERPRO	IPR012677:Nucleotide-binding, alpha-beta plait	4	0.707965	0.978249	CPEB1, IGF2BP3, RCAN2, PPARGC1A	536	281	20594	0.546927	1	1	100
INTERPRO	IPR000504:RNA recognition motif domain	3	0.530973	0.987294	CPEB1, IGF2BP3, PPARGC1A	536	241	20594	0.478278	1	1	100
SMART	SM00360:RRM	3	0.530973	0.991515	CPEB1, IGF2BP3, PPARGC1A	305	229	10425	0.447777	1	1	100
Annotation Cluster 90	Enrichment Score: 0.0028302274155069225
Category	Term	Count	%	PValue	Genes	List Total	Pop Hits	Pop Total	Fold Enrichment	Bonferroni	Benjamini	FDR
UP_SEQ_FEATURE	zinc finger region:C2H2-type 1	4	0.707965	0.976303	EGR1, PEG3, ZFP618, ZBTB8A	493	263	18012	0.555673	1	1	100
UP_SEQ_FEATURE	zinc finger region:C2H2-type 2	4	0.707965	0.978712	EGR1, PEG3, ZFP618, ZBTB8A	493	268	18012	0.545306	1	1	100
UP_SEQ_FEATURE	zinc finger region:C2H2-type 3	3	0.530973	0.994194	EGR1, PEG3, ZFP618	493	261	18012	0.419948	1	1	100
INTERPRO	IPR007087:Zinc finger, C2H2	8	1.41593	0.999609	EGR1, ZFP9, ZFP385A, ZFP704, ZBTB16, PEG3, ZFP618, ZBTB8A	536	731	20594	0.420483	1	1	100
INTERPRO	IPR015880:Zinc finger, C2H2-like	7	1.23894	0.99976	EGR1, ZFP9, ZFP385A, ZBTB16, PEG3, ZFP618, ZBTB8A	536	693	20594	0.388097	1	1	100
INTERPRO	IPR013087:Zinc finger C2H2-type/integrase DNA-binding domain	6	1.06195	0.999857	EGR1, ZFP9, ZBTB16, PEG3, ZFP618, ZBTB8A	536	652	20594	0.353573	1	1	100
SMART	SM00355:ZnF_C2H2	7	1.23894	0.999966	EGR1, ZFP9, ZFP385A, ZBTB16, PEG3, ZFP618, ZBTB8A	305	693	10425	0.345256	1	1	100
GOTERM_MF_DIRECT	GO:0003676~nucleic acid binding	13	2.30088	0.999997	EGR1, ZFP385A, IGF2BP3, CPEB1, PPARGC1A, PNLDC1, ZFP618, ISG20, ZFP9, AGO4, IMPDH1, ZBTB8A, PEG3	473	1237	17446	0.387622	1	1	100

## Sheet: S5C Table_All DOWN_128+144
S5C Table_DAVID results for All 128 + 144 DOWN genes (see sheet A)
Annotation Cluster 1	Enrichment Score: 9.640883479305216
Category	Term	Count	%	PValue	Genes	List Total	Pop Hits	Pop Total	Fold Enrichment	Bonferroni	Benjamini	FDR
UP_KEYWORDS	Endoplasmic reticulum	39	14.7727	9.80425e-12	HSD3B2, CYB5R3, CYP2D9, CYP2F2, HMGCR, CLSTN3, SLC16A11, HSD3B5, FDFT1, ELOVL1, FMO5, UGT1A9, CYP4A12A, ACSL1, FITM1, PGRMC1, FITM2, FMO3, CES1F, PCSK9, CES1D, CES3B, ELOVL6, CES1E, CES1C, EGFR, REEP6, NAT8, TMEM97, CES3A, STIM2, CYP2C50, SAMD8, CYP7B1, RDH11, SQLE, CYP2C38, CYP2C39, CYP2A4	244	997	22680	3.63599	2.40205e-09	2.40205e-09	1.26962e-08
GOTERM_CC_DIRECT	GO:0005783~endoplasmic reticulum	45	17.0455	2.46221e-10	HSD3B2, CYB5R3, CYP2D9, CYP2F2, HMGCR, CLSTN3, SLC16A11, HSD3B5, CLDN14, FDFT1, ELOVL1, FMO5, UGT1A9, CYP4A12A, ACSL1, STARD4, SLC35D1, FITM1, PGRMC1, FITM2, FMO3, CES1F, PCSK9, CES1D, CES3B, ELOVL6, CES1E, CES1C, EGFR, REEP6, NAT8, TMEM97, CES3A, STIM2, FAM213B, SERPINA1E, CYP2C50, SAMD8, UGT2B38, RDH11, CYP7B1, SQLE, CYP2C38, CYP2C39, SCP2	231	1323	19662	2.89513	4.92442e-08	4.92442e-08	3.08612e-07
GOTERM_CC_DIRECT	GO:0005789~endoplasmic reticulum membrane	30	11.3636	4.95005e-09	HSD3B2, CYP2D9, CYB5R3, CYP2F2, CLSTN3, HMGCR, SLC16A11, HSD3B5, FDFT1, ELOVL1, FMO5, ACSL1, CYP4A12A, FITM1, PGRMC1, FITM2, FMO3, REEP6, EGFR, NAT8, STIM2, GDPD3, CYP2C50, CYP7B1, RDH11, SLC17A3, SQLE, CYP2C38, CYP2C39, CYP2A4	231	710	19662	3.59649	9.9001e-07	4.95005e-07	6.20438e-06
Annotation Cluster 2	Enrichment Score: 7.772114015970707
Category	Term	Count	%	PValue	Genes	List Total	Pop Hits	Pop Total	Fold Enrichment	Bonferroni	Benjamini	FDR
UP_KEYWORDS	Oxidoreductase	30	11.3636	6.32238e-11	HSD3B2, ME1, CYP2D9, CYB5R3, CYP2C44, CYP2F2, HMGCR, HSD3B5, CYP2C67, ADH7, FDFT1, ALDH1A1, GPD1L, FMO5, CYP4A12A, AKR1C6, FMO3, FASN, IDO2, FAM213B, CYP2C50, CYP7B1, RDH11, NNT, CYP27A1, SQLE, AOX1, CYP2C38, CYP2C39, CYP2A4	244	639	22680	4.36389	1.54898e-08	7.74491e-09	8.18726e-08
GOTERM_CC_DIRECT	GO:0005789~endoplasmic reticulum membrane	30	11.3636	4.95005e-09	HSD3B2, CYP2D9, CYB5R3, CYP2F2, CLSTN3, HMGCR, SLC16A11, HSD3B5, FDFT1, ELOVL1, FMO5, ACSL1, CYP4A12A, FITM1, PGRMC1, FITM2, FMO3, REEP6, EGFR, NAT8, STIM2, GDPD3, CYP2C50, CYP7B1, RDH11, SLC17A3, SQLE, CYP2C38, CYP2C39, CYP2A4	231	710	19662	3.59649	9.9001e-07	4.95005e-07	6.20438e-06
GOTERM_MF_DIRECT	GO:0016491~oxidoreductase activity	27	10.2273	2.50251e-08	HSD3B2, CYB5R3, CYP2D9, ME1, CYP2F2, HMGCR, HSD3B5, IDO2, FAM213B, ADH7, CYP2C50, FDFT1, GPD1L, ALDH1A1, FMO5, RDH11, CYP7B1, NNT, CYP4A12A, CYP27A1, AKR1C6, SQLE, AOX1, FMO3, FASN, CYP2C38, CYP2C39	214	604	17446	3.64426	1.24124e-05	6.20622e-06	3.59965e-05
UP_KEYWORDS	NADP	14	5.30303	5.62672e-08	ME1, HMGCR, HSD3B5, FAM213B, FDFT1, FMO5, RDH11, CYP7B1, NNT, CYP27A1, AKR1C6, SQLE, FMO3, FASN	244	175	22680	7.43607	1.37854e-05	1.96935e-06	7.2864e-05
GOTERM_BP_DIRECT	GO:0055114~oxidation-reduction process	27	10.2273	6.49183e-08	HSD3B2, CYB5R3, CYP2D9, ME1, CYP2F2, HMGCR, HSD3B5, IDO2, FAM213B, ADH7, CYP2C50, FDFT1, GPD1L, ALDH1A1, FMO5, RDH11, CYP7B1, NNT, CYP4A12A, CYP27A1, AKR1C6, SQLE, AOX1, FMO3, FASN, CYP2C38, CYP2C39	208	676	18082	3.47216	6.59548e-05	1.31913e-05	0.000102776
GOTERM_MF_DIRECT	GO:0004497~monooxygenase activity	11	4.16667	8.1438e-07	CYP2D9, CYP7B1, FMO5, CYP4A12A, CYP27A1, CYP2C44, CYP2F2, FMO3, CYP2C38, CYP2C39, CYP2C50	214	108	17446	8.30331	0.000403851	6.73198e-05	0.00117141
Annotation Cluster 3	Enrichment Score: 6.618572857031055
Category	Term	Count	%	PValue	Genes	List Total	Pop Hits	Pop Total	Fold Enrichment	Bonferroni	Benjamini	FDR
INTERPRO	IPR002971:Major urinary protein	11	4.16667	1.39862e-13	MUP10, MUP5, MUP7, MUP21, MUP20, MUP1, MUP3, MUP13, MUP9, GM2083, MUP12	236	26	20594	36.9188	7.90368e-11	7.90368e-11	2.04903e-10
INTERPRO	IPR002345:Lipocalin	11	4.16667	1.1112e-12	MUP10, MUP5, MUP7, MUP21, MUP20, MUP1, MUP3, MUP13, MUP9, GM2083, MUP12	236	31	20594	30.9642	6.27841e-10	3.1392e-10	1.62769e-09
GOTERM_MF_DIRECT	GO:0036094~small molecule binding	11	4.16667	3.0397e-12	MUP10, MUP5, MUP7, MUP21, MUP20, MUP1, MUP3, MUP13, MUP9, GM2083, MUP12	214	32	17446	28.0237	1.50768e-09	1.50768e-09	4.37232e-09
INTERPRO	IPR022272:Lipocalin conserved site	11	4.16667	4.41939e-12	MUP10, MUP5, MUP7, MUP21, MUP20, MUP1, MUP3, MUP13, MUP9, GM2083, MUP12	236	35	20594	27.4254	2.49693e-09	8.32312e-10	6.47334e-09
INTERPRO	IPR012674:Calycin	12	4.54545	5.5401e-10	MUP10, MUP5, MUP7, MUP21, MUP20, MUP1, MUP3, MUP13, APOM, MUP9, GM2083, MUP12	236	72	20594	14.5438	3.13016e-07	7.82539e-08	8.11498e-07
INTERPRO	IPR011038:Calycin-like	12	4.54545	6.45806e-10	MUP10, MUP5, MUP7, MUP21, MUP20, MUP1, MUP3, MUP13, APOM, MUP9, GM2083, MUP12	236	73	20594	14.3446	3.6488e-07	7.29761e-08	9.45959e-07
INTERPRO	IPR000566:Lipocalin/cytosolic fatty-acid binding protein domain	11	4.16667	3.19538e-09	MUP10, MUP5, MUP7, MUP21, MUP20, MUP1, MUP3, MUP13, MUP9, GM2083, MUP12	236	65	20594	14.7675	1.80539e-06	3.00898e-07	4.68051e-06
GOTERM_BP_DIRECT	GO:0031649~heat generation	7	2.65152	9.6149e-09	MUP5, ADRB3, MUP20, MUP1, MUP3, MUP9, MUP12	208	15	18082	40.5686	9.76869e-06	3.25624e-06	1.5222e-05
GOTERM_BP_DIRECT	GO:0051055~negative regulation of lipid biosynthetic process	7	2.65152	1.52374e-08	MUP5, MUP20, MUP1, SERPINA12, MUP3, MUP9, MUP12	208	16	18082	38.0331	1.54811e-05	3.8703e-06	2.41234e-05
UP_SEQ_FEATURE	chain:Major urinary protein 6	7	2.65152	1.65121e-08	MUP10, MUP7, MUP1, MUP13, MUP9, GM2083, MUP12	210	16	18012	37.525	1.00063e-05	1.00063e-05	2.44204e-05
UP_SEQ_FEATURE	chain:Major urinary protein 2	7	2.65152	1.65121e-08	MUP10, MUP7, MUP1, MUP13, MUP9, GM2083, MUP12	210	16	18012	37.525	1.00063e-05	1.00063e-05	2.44204e-05
UP_SEQ_FEATURE	chain:Major urinary protein 1	7	2.65152	1.65121e-08	MUP10, MUP7, MUP1, MUP13, MUP9, GM2083, MUP12	210	16	18012	37.525	1.00063e-05	1.00063e-05	2.44204e-05
GOTERM_BP_DIRECT	GO:0061179~negative regulation of insulin secretion involved in cellular response to glucose stimulus	7	2.65152	1.34059e-07	MUP5, MUP20, MUP1, HMGCR, MUP3, MUP9, MUP12	208	22	18082	27.6604	0.000136194	2.27004e-05	0.000212237
GOTERM_BP_DIRECT	GO:0045721~negative regulation of gluconeogenesis	7	2.65152	2.37255e-07	MUP5, MUP20, MUP1, SERPINA12, MUP3, MUP9, MUP12	208	24	18082	25.3554	0.000241022	3.44353e-05	0.000375614
GOTERM_MF_DIRECT	GO:0005009~insulin-activated receptor activity	6	2.27273	3.07637e-07	MUP5, MUP20, MUP1, MUP3, MUP9, MUP12	214	13	17446	37.6262	0.000152576	5.08614e-05	0.000442509
GOTERM_BP_DIRECT	GO:0045475~locomotor rhythm	7	2.65152	3.98154e-07	MUP5, MUP20, MUP1, MUP3, CIART, MUP9, MUP12	208	26	18082	23.405	0.000404443	4.49462e-05	0.000630343
GOTERM_MF_DIRECT	GO:0005215~transporter activity	15	5.68182	4.63252e-07	MUP5, MUP7, MUP1, MUP3, ABCA8A, GM2083, MUP10, SLCO1A4, MUP21, SLCO1A1, MUP20, MUP13, MUP9, MUP12, SLC15A5	214	217	17446	5.63526	0.000229747	4.59536e-05	0.000666347
GOTERM_BP_DIRECT	GO:0045834~positive regulation of lipid metabolic process	6	2.27273	5.12496e-07	MUP5, MUP20, MUP1, MUP3, MUP9, MUP12	208	15	18082	34.7731	0.000520561	5.20683e-05	0.000811364
GOTERM_BP_DIRECT	GO:0071396~cellular response to lipid	6	2.27273	5.12496e-07	MUP5, MUP20, MUP1, MUP3, MUP9, MUP12	208	15	18082	34.7731	0.000520561	5.20683e-05	0.000811364
GOTERM_MF_DIRECT	GO:0005550~pheromone binding	11	4.16667	9.65627e-07	MUP10, MUP5, MUP7, MUP21, MUP20, MUP1, MUP3, MUP13, MUP9, GM2083, MUP12	214	110	17446	8.15234	0.000478837	6.84193e-05	0.00138896
GOTERM_BP_DIRECT	GO:0010888~negative regulation of lipid storage	6	2.27273	1.91175e-06	MUP5, MUP20, MUP1, MUP3, MUP9, MUP12	208	19	18082	27.4524	0.00194045	0.000161848	0.00302657
GOTERM_BP_DIRECT	GO:0010907~positive regulation of glucose metabolic process	6	2.27273	3.28374e-06	MUP5, MUP20, MUP1, MUP3, MUP9, MUP12	208	21	18082	24.8379	0.00333072	0.000256604	0.00519858
GOTERM_BP_DIRECT	GO:0006112~energy reserve metabolic process	6	2.27273	4.21011e-06	MUP5, MUP20, MUP1, MUP3, MUP9, MUP12	208	22	18082	23.7089	0.00426835	0.000305488	0.00666511
UP_KEYWORDS	Pheromone-binding	5	1.89394	1.18278e-05	MUP5, MUP20, MUP3, MUP9, MUP12	244	14	22680	33.1967	0.00289364	0.000263405	0.0153156
GOTERM_BP_DIRECT	GO:0070584~mitochondrion morphogenesis	6	2.27273	2.93328e-05	MUP5, MUP20, MUP1, MUP3, MUP9, MUP12	208	32	18082	16.2999	0.0293628	0.00156733	0.0464286
GOTERM_BP_DIRECT	GO:0009060~aerobic respiration	6	2.27273	7.8585e-05	MUP5, MUP20, MUP1, MUP3, MUP9, MUP12	208	39	18082	13.3743	0.076741	0.00379495	0.124341
GOTERM_BP_DIRECT	GO:0051897~positive regulation of protein kinase B signaling	8	3.0303	0.000125171	EGFR, MUP5, MUP20, MUP1, MUP3, MUP9, MUP12, IGFBP5	208	97	18082	7.16971	0.119426	0.00576431	0.197983
GOTERM_BP_DIRECT	GO:0042593~glucose homeostasis	8	3.0303	0.000857936	MUP5, MUP20, MUP1, MUP3, FOXA1, MUP9, MUP12, IGFBP5	208	133	18082	5.22903	0.581901	0.0296226	1.34965
GOTERM_MF_DIRECT	GO:0005186~pheromone activity	3	1.13636	0.0178857	MUP20, MUP1, MUP12	214	17	17446	14.3865	0.99987	0.291279	22.864
GOTERM_BP_DIRECT	GO:0045892~negative regulation of transcription, DNA-templated	10	3.78788	0.217669	MUP5, MUP20, MUP1, MUP3, PCGF6, CIART, PER2, SMARCA2, MUP9, MUP12	208	579	18082	1.50143	1	0.971644	97.9479
GOTERM_BP_DIRECT	GO:0010628~positive regulation of gene expression	7	2.65152	0.307316	MUP5, NAT8, MUP20, MUP1, MUP3, MUP9, MUP12	208	399	18082	1.52513	1	0.992131	99.7012
Annotation Cluster 4	Enrichment Score: 5.4008846880111
Category	Term	Count	%	PValue	Genes	List Total	Pop Hits	Pop Total	Fold Enrichment	Bonferroni	Benjamini	FDR
KEGG_PATHWAY	mmu00830:Retinol metabolism	15	5.68182	4.73871e-11	ALDH1A1, UGT2B38, RDH11, UGT2B36, UGT1A9, CYP4A12A, CYP2C44, UGT2B1, AOX1, ADH7, UGT2A3, CYP2C38, CYP2C39, CYP2C50, CYP2A4	118	89	7691	10.9851	7.67671e-09	3.83835e-09	5.73407e-08
KEGG_PATHWAY	mmu00982:Drug metabolism - cytochrome P450	13	4.92424	2.14155e-10	GSTA3, UGT2B1, ADH7, GSTT3, UGT2B38, FMO5, UGT2B36, UGT1A9, FMO3, AOX1, UGT2A3, GSTP2, GSTP1	118	66	7691	12.8381	3.46931e-08	1.15644e-08	2.59138e-07
KEGG_PATHWAY	mmu05204:Chemical carcinogenesis	14	5.30303	9.68929e-10	GSTA3, CYP2C44, UGT2B1, ADH7, GSTT3, CYP2C50, UGT2B38, UGT1A9, UGT2B36, UGT2A3, CYP2C38, CYP2C39, GSTP2, GSTP1	118	92	7691	9.91839	1.56967e-07	3.92416e-08	1.17245e-06
KEGG_PATHWAY	mmu00140:Steroid hormone biosynthesis	13	4.92424	5.90522e-09	HSD3B2, UGT2B38, CYP2D9, CYP7B1, UGT2B36, UGT1A9, CYP2C44, HSD3B5, UGT2B1, UGT2A3, CYP2C38, CYP2C39, CYP2C50	118	87	7691	9.73924	9.56646e-07	1.91329e-07	7.14561e-06
KEGG_PATHWAY	mmu00980:Metabolism of xenobiotics by cytochrome P450	11	4.16667	3.42138e-08	UGT2B38, UGT2B36, GSTA3, UGT1A9, CYP2F2, UGT2B1, ADH7, GSTT3, UGT2A3, GSTP2, GSTP1	118	64	7691	11.2025	5.54261e-06	9.23771e-07	4.14003e-05
KEGG_PATHWAY	mmu00983:Drug metabolism - other enzymes	9	3.40909	8.32142e-07	UGT2B38, UGT2B36, UGT1A9, UGT2B1, CES1D, UGT2A3, CES1E, TPMT, CES1C	118	51	7691	11.502	0.000134798	1.9258e-05	0.00100693
GOTERM_BP_DIRECT	GO:0052696~flavonoid glucuronidation	6	2.27273	3.28374e-06	UGT2B38, UGT2B36, UGT1A9, UGT2B1, UGT2A3, UGT3A1	208	21	18082	24.8379	0.00333072	0.000256604	0.00519858
GOTERM_BP_DIRECT	GO:0009813~flavonoid biosynthetic process	6	2.27273	3.28374e-06	UGT2B38, UGT2B36, UGT1A9, UGT2B1, UGT2A3, UGT3A1	208	21	18082	24.8379	0.00333072	0.000256604	0.00519858
INTERPRO	IPR002213:UDP-glucuronosyl/UDP-glucosyltransferase	6	2.27273	4.16716e-06	UGT2B38, UGT2B36, UGT1A9, UGT2B1, UGT2A3, UGT3A1	236	22	20594	23.7989	0.00235168	0.000235417	0.00610376
GOTERM_MF_DIRECT	GO:0015020~glucuronosyltransferase activity	6	2.27273	2.42087e-05	UGT2B38, UGT2B36, UGT1A9, UGT2B1, UGT2A3, UGT3A1	214	29	17446	16.8669	0.0119359	0.00109101	0.0348165
KEGG_PATHWAY	mmu00860:Porphyrin and chlorophyll metabolism	7	2.65152	3.17324e-05	UGT2B38, UGT2B36, ALAD, UGT1A9, ALAS2, UGT2B1, UGT2A3	118	41	7691	11.1279	0.00512753	0.000642384	0.038391
KEGG_PATHWAY	mmu00053:Ascorbate and aldarate metabolism	5	1.89394	0.000681219	UGT2B38, UGT2B36, UGT1A9, UGT2B1, UGT2A3	118	27	7691	12.07	0.10452	0.0121912	0.8212
KEGG_PATHWAY	mmu00040:Pentose and glucuronate interconversions	5	1.89394	0.00148061	UGT2B38, UGT2B36, UGT1A9, UGT2B1, UGT2A3	118	33	7691	9.87545	0.213401	0.0215852	1.77696
UP_KEYWORDS	Glycosyltransferase	8	3.0303	0.0109464	NAMPT, UGT2B36, UGT1A9, GBE1, UGT2B1, UGT2A3, DPY19L3, UGT3A1	244	225	22680	3.30492	0.932569	0.0887953	13.2841
GOTERM_MF_DIRECT	GO:0016758~transferase activity, transferring hexosyl groups	3	1.13636	0.0547327	UGT1A9, UGT2A3, UGT3A1	214	31	17446	7.88936	1	0.605691	55.4986
GOTERM_MF_DIRECT	GO:0016757~transferase activity, transferring glycosyl groups	6	2.27273	0.111747	NAMPT, UGT1A9, GBE1, UGT2A3, DPY19L3, UGT3A1	214	208	17446	2.35164	1	0.822481	81.8136
Annotation Cluster 5	Enrichment Score: 5.118967856082127
Category	Term	Count	%	PValue	Genes	List Total	Pop Hits	Pop Total	Fold Enrichment	Bonferroni	Benjamini	FDR
UP_KEYWORDS	Oxidoreductase	30	11.3636	6.32238e-11	HSD3B2, ME1, CYP2D9, CYB5R3, CYP2C44, CYP2F2, HMGCR, HSD3B5, CYP2C67, ADH7, FDFT1, ALDH1A1, GPD1L, FMO5, CYP4A12A, AKR1C6, FMO3, FASN, IDO2, FAM213B, CYP2C50, CYP7B1, RDH11, NNT, CYP27A1, SQLE, AOX1, CYP2C38, CYP2C39, CYP2A4	244	639	22680	4.36389	1.54898e-08	7.74491e-09	8.18726e-08
UP_KEYWORDS	Microsome	14	5.30303	1.85458e-09	CYP2D9, CYP7B1, FMO5, UGT1A9, ACSL1, CYP4A12A, CYP2F2, SQLE, PGRMC1, FMO3, CYP2C38, CYP2C39, CYP2C50, CYP2A4	244	132	22680	9.85842	4.54371e-07	1.13593e-07	2.40161e-06
GOTERM_CC_DIRECT	GO:0031090~organelle membrane	12	4.54545	1.30094e-08	CYP2D9, CYP7B1, FMO5, CYP4A12A, CYP2F2, SQLE, PGRMC1, FMO3, CYP2C38, CYP2C39, CYP2A4, CYP2C50	231	94	19662	10.866	2.60188e-06	8.67295e-07	1.6306e-05
UP_KEYWORDS	Monooxygenase	13	4.92424	2.13175e-08	CYP2D9, CYP7B1, FMO5, CYP4A12A, CYP27A1, CYP2C44, CYP2F2, FMO3, CYP2C67, CYP2C38, CYP2C39, CYP2A4, CYP2C50	244	133	22680	9.08542	5.22279e-06	8.70466e-07	2.76055e-05
GOTERM_CC_DIRECT	GO:0043231~intracellular membrane-bounded organelle	29	10.9848	6.41774e-08	CYP2D9, CYP2F2, CYP2C44, HMGCR, HSD3B5, UGT2B1, AP3S1, ACSS2, UGT3A1, FDFT1, FMO5, UGT1A9, ACSL1, CYP4A12A, PLIN4, PGRMC1, FMO3, UGT2A3, XRCC6BP1, CYP2C50, UGT2B38, CYP7B1, UGT2B36, SQLE, CYP2C38, CYP2C39, SCP2, SMARCA2, SLC25A17	231	751	19662	3.2868	1.28354e-05	3.20887e-06	8.04397e-05
INTERPRO	IPR001128:Cytochrome P450	11	4.16667	3.16009e-07	CYP2D9, CYP7B1, CYP4A12A, CYP27A1, CYP2C44, CYP2F2, CYP2C67, CYP2C38, CYP2C39, CYP2A4, CYP2C50	236	104	20594	9.22971	0.000178529	2.55061e-05	0.000462881
INTERPRO	IPR002401:Cytochrome P450, E-class, group I	10	3.78788	4.44353e-07	CYP2D9, CYP4A12A, CYP27A1, CYP2C44, CYP2F2, CYP2C67, CYP2C38, CYP2C39, CYP2A4, CYP2C50	236	83	20594	10.5136	0.000251028	3.1382e-05	0.000650875
GOTERM_MF_DIRECT	GO:0004497~monooxygenase activity	11	4.16667	8.1438e-07	CYP2D9, CYP7B1, FMO5, CYP4A12A, CYP27A1, CYP2C44, CYP2F2, FMO3, CYP2C38, CYP2C39, CYP2C50	214	108	17446	8.30331	0.000403851	6.73198e-05	0.00117141
GOTERM_BP_DIRECT	GO:0019373~epoxygenase P450 pathway	7	2.65152	9.88395e-07	CYP2C44, CYP2F2, CYP2C67, CYP2C38, CYP2C39, CYP2A4, CYP2C50	208	30	18082	20.2843	0.00100371	9.12877e-05	0.00156478
GOTERM_MF_DIRECT	GO:0008392~arachidonic acid epoxygenase activity	8	3.0303	1.52256e-06	CYP2D9, CYP2C44, CYP2F2, CYP2C67, CYP2C38, CYP2C39, CYP2A4, CYP2C50	214	47	17446	13.8763	0.000754903	9.43941e-05	0.00219004
INTERPRO	IPR017972:Cytochrome P450, conserved site	10	3.78788	1.54152e-06	CYP2D9, CYP4A12A, CYP27A1, CYP2C44, CYP2F2, CYP2C67, CYP2C38, CYP2C39, CYP2A4, CYP2C50	236	96	20594	9.08987	0.000870578	9.67683e-05	0.00225795
GOTERM_MF_DIRECT	GO:0020037~heme binding	13	4.92424	1.64937e-06	CYP2D9, CYP7B1, CYP4A12A, CYP27A1, CYP2C44, CYP2F2, PGRMC1, CYP2C67, IDO2, CYP2C38, CYP2C39, CYP2A4, CYP2C50	214	175	17446	6.05602	0.000817756	9.08948e-05	0.00237246
UP_KEYWORDS	Heme	12	4.54545	2.49159e-06	CYP2D9, CYP7B1, CYP4A12A, CYP27A1, CYP2C44, CYP2F2, CYP2C67, IDO2, CYP2C38, CYP2C39, CYP2A4, CYP2C50	244	171	22680	6.52286	0.000610253	6.78243e-05	0.00322647
GOTERM_MF_DIRECT	GO:0008395~steroid hydroxylase activity	8	3.0303	3.98825e-06	CYP2D9, CYP2C44, CYP2F2, CYP2C67, CYP2C38, CYP2C39, CYP2A4, CYP2C50	214	54	17446	12.0775	0.00197622	0.000197798	0.0057366
UP_SEQ_FEATURE	metal ion-binding site:Iron (heme axial ligand)	10	3.78788	7.26338e-06	CYP2D9, CYP7B1, CYP4A12A, CYP27A1, CYP2F2, CYP2C67, CYP2C38, CYP2C39, CYP2A4, CYP2C50	210	114	18012	7.52381	0.00439195	0.00146613	0.0107415
GOTERM_MF_DIRECT	GO:0016705~oxidoreductase activity, acting on paired donors, with incorporation or reduction of molecular oxygen	9	3.40909	2.86026e-05	CYP2D9, CYP7B1, CYP4A12A, CYP27A1, CYP2C44, CYP2F2, CYP2C38, CYP2C39, CYP2C50	214	99	17446	7.41121	0.0140869	0.00109072	0.0411345
UP_KEYWORDS	Iron	15	5.68182	5.77547e-05	CYP2D9, CYP2F2, CYP2C44, CYP2C67, IDO2, CIAPIN1, CYP2C50, CYP7B1, CYP4A12A, CYP27A1, AOX1, SLC25A37, CYP2C38, CYP2C39, CYP2A4	244	375	22680	3.71803	0.0140507	0.00101023	0.0747646
GOTERM_MF_DIRECT	GO:0005506~iron ion binding	12	4.54545	6.10615e-05	CYP2D9, CYP7B1, CYP4A12A, CYP27A1, CYP2C44, CYP2F2, AOX1, CYP2C67, CYP2C38, CYP2C39, CYP2A4, CYP2C50	214	212	17446	4.61453	0.0298333	0.00201712	0.0877958
GOTERM_MF_DIRECT	GO:0070330~aromatase activity	6	2.27273	7.16953e-05	CYP2D9, CYP4A12A, CYP2C38, CYP2C39, CYP2A4, CYP2C50	214	36	17446	13.5872	0.0349372	0.00222016	0.103078
COG_ONTOLOGY	Secondary metabolites biosynthesis, transport, and catabolism	11	4.16667	8.78132e-05	CYP2D9, CYP7B1, CYP4A12A, CYP27A1, CYP2C44, CYP2F2, CYP2C67, CYP2C38, CYP2C39, CYP2A4, CYP2C50	45	117	2126	4.44179	0.00105325	0.000526763	0.0564826
KEGG_PATHWAY	mmu00590:Arachidonic acid metabolism	6	2.27273	0.0112569	CYP4A12A, CYP2C44, FAM213B, CYP2C38, CYP2C39, CYP2C50	118	89	7691	4.39402	0.840221	0.102265	12.8018
KEGG_PATHWAY	mmu00591:Linoleic acid metabolism	4	1.51515	0.0400988	CYP2C44, CYP2C38, CYP2C39, CYP2C50	118	50	7691	5.21424	0.99868	0.270726	39.0558
KEGG_PATHWAY	mmu04750:Inflammatory mediator regulation of TRP channels	6	2.27273	0.0427323	CYP4A12A, CYP2C44, KLK1B4, CYP2C38, CYP2C39, CYP2C50	118	126	7691	3.10371	0.999154	0.264794	41.0485
GOTERM_MF_DIRECT	GO:0016712~oxidoreductase activity, acting on paired donors, with incorporation or reduction of molecular oxygen, reduced flavin or flavoprotein as one donor, and incorporation of one atom of oxygen	3	1.13636	0.0929913	CYP2D9, CYP2C44, CYP2F2	214	42	17446	5.8231	1	0.779719	75.4373
KEGG_PATHWAY	mmu04726:Serotonergic synapse	5	1.89394	0.141357	CYP2D9, CYP2C44, CYP2C38, CYP2C39, CYP2C50	118	132	7691	2.46886	1	0.585945	84.184
Annotation Cluster 6	Enrichment Score: 4.315977453524421
Category	Term	Count	%	PValue	Genes	List Total	Pop Hits	Pop Total	Fold Enrichment	Bonferroni	Benjamini	FDR
INTERPRO	IPR019826:Carboxylesterase type B, active site	6	2.27273	4.16716e-06	CES3A, CES1F, CES3B, CES1D, CES1E, CES1C	236	22	20594	23.7989	0.00235168	0.000235417	0.00610376
UP_SEQ_FEATURE	active site:Charge relay system	13	4.92424	5.07275e-06	HMGCR, ACNAT2, CTRB1, CES3A, ABHD6, ABHD17B, BAAT, PCSK9, CES3B, CES1D, CES1E, CES1C, PCSK4	210	205	18012	5.43916	0.00306937	0.00153587	0.007502
COG_ONTOLOGY	Lipid metabolism	11	4.16667	6.88958e-06	ACSL1, CES3A, ACACA, CES1F, CES3B, CES1D, ACACB, CES1E, CES1C, ECI3, ACSM5	45	88	2126	5.90556	8.26718e-05	8.26718e-05	0.00443245
INTERPRO	IPR019819:Carboxylesterase type B, conserved site	6	2.27273	1.21938e-05	CES3A, CES1F, CES3B, CES1D, CES1E, CES1C	236	27	20594	19.3917	0.00686585	0.000626125	0.0178596
INTERPRO	IPR002018:Carboxylesterase, type B	6	2.27273	1.47071e-05	CES3A, CES1F, CES3B, CES1D, CES1E, CES1C	236	28	20594	18.6992	0.00827516	0.000692226	0.0215404
UP_SEQ_FEATURE	active site:Acyl-ester intermediate	5	1.89394	2.17493e-05	CES3A, CES3B, CES1D, CES1E, CES1C	210	15	18012	28.5905	0.0130937	0.00328963	0.032161
UP_KEYWORDS	Serine esterase	6	2.27273	3.38313e-05	BAAT, CES3A, CES3B, CES1D, CES1E, CES1C	244	35	22680	15.9344	0.00825455	0.000637398	0.0438015
GOTERM_MF_DIRECT	GO:0052689~carboxylic ester hydrolase activity	7	2.65152	0.000467729	BAAT, CES3A, CES1F, CES3B, CES1D, CES1E, CES1C	214	81	17446	7.04523	0.207092	0.0128088	0.670687
GOTERM_CC_DIRECT	GO:0005788~endoplasmic reticulum lumen	7	2.65152	0.00140366	CES3A, PCSK9, CES3B, CES1D, CES1E, CES1C, PCSK4	231	104	19662	5.72902	0.244918	0.0345068	1.74517
UP_SEQ_FEATURE	short sequence motif:Prevents secretion from ER	5	1.89394	0.00548609	CES3A, CES3B, CES1D, CES1E, CES1C	210	61	18012	7.03044	0.96434	0.486623	7.81374
Annotation Cluster 7	Enrichment Score: 4.212848325469258
Category	Term	Count	%	PValue	Genes	List Total	Pop Hits	Pop Total	Fold Enrichment	Bonferroni	Benjamini	FDR
GOTERM_BP_DIRECT	GO:0006629~lipid metabolic process	25	9.4697	5.97491e-10	CYB5R3, HMGCR, SLC16A11, FDFT1, ELOVL1, ACSL1, AKR1C6, FASN, PCSK9, CES1D, ELOVL6, PLTP, ACNAT2, FDPS, ACACA, FAM213B, MID1IP1, ACACB, GDPD3, SAMD8, CYP7B1, BAAT, SULT1B1, GPAM, ACSM5	208	459	18082	4.7349	6.07051e-07	6.07051e-07	9.45929e-07
UP_KEYWORDS	Lipid metabolism	23	8.71212	9.39031e-10	CYB5R3, HMGCR, SLC16A11, ACNAT2, ACACA, FDPS, FAM213B, ACACB, MID1IP1, FDFT1, ELOVL1, SAMD8, CYP7B1, BAAT, ACSL1, SULT1B1, AKR1C6, FASN, PCSK9, CES1D, ELOVL6, GPAM, ACSM5	244	417	22680	5.12678	2.30062e-07	7.66875e-08	1.21601e-06
UP_KEYWORDS	Lipid biosynthesis	13	4.92424	1.65808e-07	CYB5R3, HMGCR, FDPS, ACACA, FAM213B, ACACB, MID1IP1, FDFT1, ELOVL1, AKR1C6, FASN, ELOVL6, GPAM	244	160	22680	7.55225	4.06222e-05	5.07786e-06	0.000214716
GOTERM_BP_DIRECT	GO:0006631~fatty acid metabolic process	13	4.92424	2.4464e-07	ACNAT2, ACACA, FAM213B, ACACB, ELOVL1, BAAT, CYP4A12A, ACSL1, FASN, PER2, ELOVL6, GPAM, ACSM5	208	156	18082	7.24439	0.000248523	3.10688e-05	0.000387305
UP_KEYWORDS	Fatty acid metabolism	10	3.78788	7.8112e-06	ELOVL1, BAAT, ACSL1, ACNAT2, ACACA, FASN, FAM213B, ACACB, ELOVL6, ACSM5	244	124	22680	7.49603	0.00191192	0.000191357	0.0101148
GOTERM_BP_DIRECT	GO:0006633~fatty acid biosynthetic process	7	2.65152	0.000202965	ELOVL1, ACACA, FASN, FAM213B, ACACB, ELOVL6, ACSM5	208	74	18082	8.22336	0.186357	0.00892659	0.320844
UP_KEYWORDS	Fatty acid biosynthesis	6	2.27273	0.000279321	ELOVL1, ACACA, FASN, FAM213B, ACACB, ELOVL6	244	54	22680	10.3279	0.0661535	0.00401797	0.361108
KEGG_PATHWAY	mmu00061:Fatty acid biosynthesis	4	1.51515	0.00110513	ACSL1, ACACA, FASN, ACACB	118	14	7691	18.6223	0.164003	0.0177535	1.32909
GOTERM_BP_DIRECT	GO:0006084~acetyl-CoA metabolic process	3	1.13636	0.00263719	ACACA, FASN, ACACB	208	7	18082	37.2569	0.931637	0.0855485	4.09445
UP_KEYWORDS	Multifunctional enzyme	5	1.89394	0.00644885	HSD3B2, ACACA, FASN, ACACB, FDFT1	244	69	22680	6.73557	0.795069	0.0570168	8.03672
KEGG_PATHWAY	mmu01212:Fatty acid metabolism	4	1.51515	0.0421467	ACSL1, ACACA, FASN, ELOVL6	118	51	7691	5.112	0.999066	0.27173	40.6106
KEGG_PATHWAY	mmu04152:AMPK signaling pathway	5	1.89394	0.130472	PFKFB3, HMGCR, ACACA, FASN, ACACB	118	128	7691	2.54601	1	0.567783	81.5795
KEGG_PATHWAY	mmu04910:Insulin signaling pathway	5	1.89394	0.16416	PPP1R3E, PKLR, ACACA, FASN, ACACB	118	140	7691	2.32778	1	0.62028	88.5804
Annotation Cluster 8	Enrichment Score: 4.118861703615838
Category	Term	Count	%	PValue	Genes	List Total	Pop Hits	Pop Total	Fold Enrichment	Bonferroni	Benjamini	FDR
UP_KEYWORDS	NADP	14	5.30303	5.62672e-08	ME1, HMGCR, HSD3B5, FAM213B, FDFT1, FMO5, RDH11, CYP7B1, NNT, CYP27A1, AKR1C6, SQLE, FMO3, FASN	244	175	22680	7.43607	1.37854e-05	1.96935e-06	7.2864e-05
GOTERM_MF_DIRECT	GO:0050661~NADP binding	5	1.89394	0.00127123	ME1, FMO5, NNT, HMGCR, FMO3	214	39	17446	10.4517	0.467905	0.0295976	1.81309
UP_SEQ_FEATURE	nucleotide phosphate-binding region:NADP	5	1.89394	0.00615084	ME1, FMO5, RDH11, AKR1C6, FMO3	210	63	18012	6.80726	0.97622	0.463749	8.72085
Annotation Cluster 9	Enrichment Score: 4.0371370462544105
Category	Term	Count	%	PValue	Genes	List Total	Pop Hits	Pop Total	Fold Enrichment	Bonferroni	Benjamini	FDR
UP_KEYWORDS	Peroxisome	9	3.40909	2.02527e-05	PEX11A, BAAT, ACSL1, ACNAT2, NUDT7, PEX26, SCP2, ECI3, SLC25A17	244	107	22680	7.81829	0.00494968	0.000413412	0.0262234
GOTERM_CC_DIRECT	GO:0005777~peroxisome	10	3.78788	2.40817e-05	PEX11A, BAAT, ACSL1, ACNAT2, NUDT7, PEX26, FDPS, SCP2, ECI3, SLC25A17	231	131	19662	6.49747	0.00480482	0.000962816	0.0301797
KEGG_PATHWAY	mmu04146:Peroxisome	7	2.65152	0.00158642	PEX11A, BAAT, ACSL1, NUDT7, PEX26, SCP2, SLC25A17	118	83	7691	5.49694	0.22679	0.0195905	1.90284
Annotation Cluster 10	Enrichment Score: 3.5491423978328362
Category	Term	Count	%	PValue	Genes	List Total	Pop Hits	Pop Total	Fold Enrichment	Bonferroni	Benjamini	FDR
GOTERM_BP_DIRECT	GO:0006694~steroid biosynthetic process	8	3.0303	6.71648e-06	HSD3B2, CYB5R3, HMGCR, AKR1C6, HSD3B5, FDPS, SCP2, FDFT1	208	62	18082	11.2171	0.00680074	0.000454828	0.0106328
GOTERM_BP_DIRECT	GO:0008203~cholesterol metabolic process	9	3.40909	8.2241e-06	CYB5R3, CYP7B1, CYP27A1, HMGCR, SQLE, PCTP, FDPS, PCSK9, FDFT1	208	89	18082	8.79095	0.00832091	0.000522096	0.0130193
GOTERM_BP_DIRECT	GO:0008202~steroid metabolic process	8	3.0303	5.00206e-05	CYB5R3, CYP7B1, SULT1B1, HMGCR, AKR1C6, FDPS, PCSK9, FDFT1	208	84	18082	8.2793	0.0495523	0.00253788	0.0791616
UP_KEYWORDS	Steroid metabolism	7	2.65152	0.000143366	CYB5R3, CYP7B1, SULT1B1, HMGCR, FDPS, PCSK9, FDFT1	244	74	22680	8.79265	0.0345174	0.00219304	0.185495
GOTERM_BP_DIRECT	GO:0016126~sterol biosynthetic process	5	1.89394	0.000238153	CYB5R3, HMGCR, SQLE, FDPS, FDFT1	208	27	18082	16.0986	0.214938	0.00963298	0.37637
UP_KEYWORDS	Cholesterol metabolism	6	2.27273	0.000304595	CYB5R3, CYP7B1, HMGCR, FDPS, PCSK9, FDFT1	244	55	22680	10.1401	0.0719199	0.00413793	0.393723
GOTERM_BP_DIRECT	GO:0006695~cholesterol biosynthetic process	5	1.89394	0.000466628	CYB5R3, HMGCR, FDPS, CES1D, FDFT1	208	32	18082	13.5832	0.37762	0.0174098	0.7362
UP_KEYWORDS	Sterol metabolism	6	2.27273	0.000533195	CYB5R3, CYP7B1, HMGCR, FDPS, PCSK9, FDFT1	244	62	22680	8.99524	0.122491	0.00651208	0.688274
UP_KEYWORDS	Steroid biosynthesis	5	1.89394	0.000712818	CYB5R3, HMGCR, AKR1C6, FDPS, FDFT1	244	38	22680	12.2304	0.160293	0.00828467	0.919154
UP_KEYWORDS	Cholesterol biosynthesis	4	1.51515	0.00121024	CYB5R3, HMGCR, FDPS, FDFT1	244	20	22680	18.5902	0.256725	0.0133954	1.55594
UP_KEYWORDS	Sterol biosynthesis	4	1.51515	0.00263258	CYB5R3, HMGCR, FDPS, FDFT1	244	26	22680	14.3001	0.475774	0.0255025	3.35599
GOTERM_BP_DIRECT	GO:0008299~isoprenoid biosynthetic process	3	1.13636	0.0158415	HMGCR, FDPS, FDFT1	208	17	18082	15.3411	1	0.354985	22.3381
Annotation Cluster 11	Enrichment Score: 2.980096096476315
Category	Term	Count	%	PValue	Genes	List Total	Pop Hits	Pop Total	Fold Enrichment	Bonferroni	Benjamini	FDR
INTERPRO	IPR016040:NAD(P)-binding domain	12	4.54545	1.89e-05	HSD3B2, GPD1L, ME1, FMO5, RDH11, NNT, HSD3B5, FMO3, FASN, ADH7, RDH18-PS, GM4737	236	199	20594	5.26207	0.0106218	0.000821095	0.0276807
GOTERM_MF_DIRECT	GO:0051287~NAD binding	7	2.65152	5.4345e-05	GPD1L, CYB5R3, ME1, NNT, HSD3B5, AOX1, ADH7	214	55	17446	10.3757	0.0265958	0.00192357	0.0781422
UP_KEYWORDS	NAD	8	3.0303	0.00366617	HSD3B2, GPD1L, ALDH1A1, CYB5R3, NNT, FASN, ADH7, GM4737	244	183	22680	4.06342	0.593374	0.034018	4.64495
UP_SEQ_FEATURE	nucleotide phosphate-binding region:NAD	4	1.51515	0.318993	GPD1L, ALDH1A1, NNT, ADH7	210	171	18012	2.00635	1	0.999975	99.6593
Annotation Cluster 12	Enrichment Score: 2.2024528309131024
Category	Term	Count	%	PValue	Genes	List Total	Pop Hits	Pop Total	Fold Enrichment	Bonferroni	Benjamini	FDR
GOTERM_CC_DIRECT	GO:0005615~extracellular space	37	14.0152	3.08041e-05	NAMPT, ALAD, KLK1B4, SERPINA12, C6, SELENBP2, ZFC3H1, ARG1, WFDC21, SERPINA6, CES1F, PCSK9, VNN1, CES1D, CES3B, CES1E, CES1C, APOM, PCSK4, PLTP, MUP12, VNN3, MUP5, AMY1, C4A, MUP1, MUP3, CTRB1, CES3A, SERPINA1E, CTSK, BC048546, MUP20, CLEC3B, MUP9, GSTP2, GSTP1	231	1504	19662	2.09397	0.00614197	0.00102629	0.0386029
UP_KEYWORDS	Signal	72	27.2727	0.000375573	RARRES1, KLK1B4, CLSTN3, CYP2C67, LSR, RDH18-PS, MUP10, 9430015G10RIK, SERPINA6, PGRMC1, CES1F, VNN1, CES1D, CES1E, APOM, MUP13, CES1C, MUP12, VNN3, EGFR, AMY1, C4A, CTRB1, GM11127, LIFR, STIM2, PKDCC, RNASEH2A, GM2083, CTSK, ABHD17B, MUP21, MUP20, SMARCA2, CYP2C44, SERPINA12, C6, UGT2B1, UGT3A1, UGT1A9, WFDC21, PCSK9, CES3B, D130043K22RIK, UGT2A3, SLC39A4, PCSK4, PLTP, MUP5, MUP7, MUP1, MUP3, CE…	244	4543	22680	1.47314	0.0879247	0.00483211	0.485265
UP_KEYWORDS	Secreted	32	12.1212	0.00225084	NAMPT, SERPINA12, MUP10, WFDC21, SERPINA6, PCSK9, MUP13, APOM, MUP12, PLTP, MUP5, AMY1, MUP7, C4A, MUP1, CTRB1, MUP3, LIFR, SERPINA1E, PKDCC, GM2083, SAMD1, NTN3, MUP21, BC048546, ABHD17B, MUP20, LAMA3, FAM198A, CLEC3B, MUP9, IGFBP5	244	1685	22680	1.76524	0.424248	0.0227407	2.87589
GOTERM_CC_DIRECT	GO:0005576~extracellular region	34	12.8788	0.00434778	NAMPT, SERPINA12, ADH7, MUP10, HSPH1, WFDC21, SERPINA6, PCSK9, MUP13, APOM, PLTP, MUP12, MUP5, AMY1, MUP7, C4A, MUP1, MUP3, CTRB1, LIFR, SERPINA1E, PKDCC, SAMD1, GM2083, NTN3, MUP21, BC048546, ABHD17B, MUP20, LAMA3, FAM198A, CLEC3B, MUP9, IGFBP5	231	1753	19662	1.65087	0.581656	0.076166	5.31492
UP_SEQ_FEATURE	signal peptide	46	17.4242	0.0675871	CLSTN3, KLK1B4, SERPINA12, LSR, UGT3A1, MUP10, UGT1A9, SERPINA6, PCSK9, VNN1, D130043K22RIK, CES1D, CES3B, UGT2A3, CES1E, SLC39A4, CES1C, MUP13, APOM, PCSK4, PLTP, MUP12, VNN3, EGFR, MUP5, AMY1, MUP7, C4A, MUP1, MUP3, CTRB1, CES3A, LIFR, STIM2, SERPINA1E, GAS1, GM2083, NTN3, CTSK, BC048546, ABHD17B, LAMA3, FAM198A, CLEC3B, MUP9, IGFBP5	210	3124	18012	1.26296	1	0.970811	64.4757
UP_KEYWORDS	Disulfide bond	41	15.5303	0.130626	KLK1B4, C6, SYT3, LSR, MUP10, ADRB3, SLCO1A4, SLCO1A1, WFDC21, CES1F, PCSK9, CES1D, CES3B, CES1E, CES1C, MUP13, APOM, PLTP, MUP12, EGFR, MUP5, AMY1, MUP7, C4A, MUP1, MUP3, CTRB1, CES3A, GM11127, LIFR, PALLD, GM2083, ABCG2, NTN3, CTSK, MUP21, MUP20, LAMA3, CLEC3B, MUP9, IGFBP5	244	3124	22680	1.21991	1	0.517942	83.6789
UP_SEQ_FEATURE	disulfide bond	32	12.1212	0.382844	KLK1B4, LSR, MUP10, ADRB3, PCSK9, CES1D, CES3B, CES1E, CES1C, MUP13, APOM, MUP12, PLTP, EGFR, MUP5, AMY1, MUP7, C4A, MUP1, CES3A, CTRB1, MUP3, LIFR, PALLD, GM2083, ABCG2, NTN3, CTSK, LAMA3, CLEC3B, MUP9, IGFBP5	210	2510	18012	1.0935	1	0.999997	99.9206
Annotation Cluster 13	Enrichment Score: 1.9593847327706233
Category	Term	Count	%	PValue	Genes	List Total	Pop Hits	Pop Total	Fold Enrichment	Bonferroni	Benjamini	FDR
GOTERM_BP_DIRECT	GO:0006749~glutathione metabolic process	6	2.27273	0.000237224	NAT8, GSTA3, GGT6, GSTT3, GSTP2, GSTP1	208	49	18082	10.6448	0.214196	0.00999341	0.374905
INTERPRO	IPR004046:Glutathione S-transferase, C-terminal	4	1.51515	0.0052092	GSTA3, GSTT3, GSTP2, GSTP1	236	31	20594	11.2597	0.947707	0.190046	7.36493
INTERPRO	IPR004045:Glutathione S-transferase, N-terminal	4	1.51515	0.00621813	GSTA3, GSTT3, GSTP2, GSTP1	236	33	20594	10.5773	0.970525	0.209388	8.73163
GOTERM_MF_DIRECT	GO:0004364~glutathione transferase activity	4	1.51515	0.00747603	GSTA3, GSTT3, GSTP2, GSTP1	214	33	17446	9.88162	0.975815	0.143658	10.2319
KEGG_PATHWAY	mmu00480:Glutathione metabolism	5	1.89394	0.00955392	GSTA3, GGT6, GSTT3, GSTP2, GSTP1	118	55	7691	5.92527	0.788848	0.0926241	10.967
INTERPRO	IPR010987:Glutathione S-transferase, C-terminal-like	4	1.51515	0.0155274	GSTA3, GSTT3, GSTP2, GSTP1	236	46	20594	7.58806	0.999855	0.405543	20.4851
UP_SEQ_FEATURE	domain:GST N-terminal	3	1.13636	0.0471251	GSTA3, GSTP2, GSTP1	210	30	18012	8.57714	1	0.930005	51.0273
INTERPRO	IPR012336:Thioredoxin-like fold	5	1.89394	0.0705922	GSTA3, FAM213B, GSTT3, GSTP2, GSTP1	236	136	20594	3.20819	1	0.821547	65.7789
UP_SEQ_FEATURE	domain:GST C-terminal	3	1.13636	0.081844	GSTA3, GSTP2, GSTP1	210	41	18012	6.27596	1	0.968244	71.7149
Annotation Cluster 14	Enrichment Score: 1.8714213581959902
Category	Term	Count	%	PValue	Genes	List Total	Pop Hits	Pop Total	Fold Enrichment	Bonferroni	Benjamini	FDR
GOTERM_BP_DIRECT	GO:0043252~sodium-independent organic anion transport	5	1.89394	0.000275368	SLC22A29, SLCO1A4, SLCO1A1, SLC22A28, SLC22A27	208	28	18082	15.5237	0.244075	0.0107043	0.435065
GOTERM_MF_DIRECT	GO:0015347~sodium-independent organic anion transmembrane transporter activity	5	1.89394	0.00030411	SLC22A29, SLCO1A4, SLCO1A1, SLC22A28, SLC22A27	214	27	17446	15.0969	0.140033	0.00883494	0.436547
INTERPRO	IPR020846:Major facilitator superfamily domain	7	2.65152	0.00667885	SLC22A29, SLCO1A4, SLCO1A1, SLC22A28, SLC22A27, SLC17A3, SLC16A11	236	146	20594	4.18383	0.977319	0.210723	9.34944
GOTERM_MF_DIRECT	GO:0005452~inorganic anion exchanger activity	3	1.13636	0.0267517	SLC22A29, SLC22A28, SLC22A27	214	21	17446	11.6462	0.999999	0.392336	32.2971
INTERPRO	IPR005828:General substrate transporter	3	1.13636	0.0729486	SLC22A29, SLC22A28, SLC22A27	236	39	20594	6.71252	1	0.819471	67.028
GOTERM_MF_DIRECT	GO:0022857~transmembrane transporter activity	3	1.13636	0.108369	SLC22A29, SLC22A28, SLC22A27	214	46	17446	5.31674	1	0.821653	80.7932
GOTERM_CC_DIRECT	GO:0005887~integral component of plasma membrane	13	4.92424	0.671629	SLC22A29, SLC22A28, SLC22A27, SLC16A11, TSPAN4, SAMD8, ADRB3, SLCO1A4, SLCO1A1, SLC6A9, SLC17A3, SLC39A4, HCN3	231	1126	19662	0.982699	1	0.996182	99.9999
Annotation Cluster 15	Enrichment Score: 1.7805091786423173
Category	Term	Count	%	PValue	Genes	List Total	Pop Hits	Pop Total	Fold Enrichment	Bonferroni	Benjamini	FDR
GOTERM_MF_DIRECT	GO:0005496~steroid binding	5	1.89394	0.00200079	UGT1A9, SERPINA6, PGRMC1, HSD3B5, ESR1	214	44	17446	9.26402	0.629679	0.0441496	2.83975
GOTERM_BP_DIRECT	GO:0006869~lipid transport	6	2.27273	0.00902187	STARD4, PCTP, ABCA8A, APOM, SCP2, PLTP	208	111	18082	4.69906	0.9999	0.250047	13.3661
UP_KEYWORDS	Steroid-binding	3	1.13636	0.0124266	SERPINA6, PGRMC1, ESR1	244	16	22680	17.4283	0.95328	0.0970782	14.9497
UP_KEYWORDS	Lipid transport	5	1.89394	0.0132352	STARD4, PCTP, APOM, SCP2, PLTP	244	85	22680	5.4677	0.961775	0.096978	15.8471
UP_KEYWORDS	Lipid-binding	6	2.27273	0.0612679	STARD4, SERPINA6, PGRMC1, PCTP, ESR1, SCP2	244	197	22680	2.83099	1	0.302489	55.9015
GOTERM_MF_DIRECT	GO:0008289~lipid binding	7	2.65152	0.11406	STARD4, SERPINA6, PGRMC1, PCTP, ESR1, SCP2, PLTP	214	270	17446	2.11357	1	0.811484	82.4832
Annotation Cluster 16	Enrichment Score: 1.7409616678353672
Category	Term	Count	%	PValue	Genes	List Total	Pop Hits	Pop Total	Fold Enrichment	Bonferroni	Benjamini	FDR
KEGG_PATHWAY	mmu00620:Pyruvate metabolism	5	1.89394	0.00277474	ME1, PKLR, ACACA, ACACB, ACSS2	118	39	7691	8.35615	0.362457	0.0295631	3.30635
UP_KEYWORDS	Allosteric enzyme	4	1.51515	0.0131409	ALAD, PKLR, ACACA, ACACB	244	46	22680	8.08268	0.960869	0.0992645	15.7429
KEGG_PATHWAY	mmu04910:Insulin signaling pathway	5	1.89394	0.16416	PPP1R3E, PKLR, ACACA, FASN, ACACB	118	140	7691	2.32778	1	0.62028	88.5804
Annotation Cluster 17	Enrichment Score: 1.5124657587006312
Category	Term	Count	%	PValue	Genes	List Total	Pop Hits	Pop Total	Fold Enrichment	Bonferroni	Benjamini	FDR
GOTERM_BP_DIRECT	GO:0009058~biosynthetic process	5	1.89394	0.000819595	ALAS2, FASN, TAT, GPT2, FDFT1	208	37	18082	11.7477	0.565279	0.0293135	1.2897
INTERPRO	IPR004839:Aminotransferase, class I/classII	3	1.13636	0.0157527	ALAS2, TAT, GPT2	236	17	20594	15.3993	0.999873	0.392495	20.7512
UP_KEYWORDS	Pyridoxal phosphate	4	1.51515	0.0265729	ALAS2, FASN, TAT, GPT2	244	60	22680	6.19672	0.998637	0.163339	29.4441
INTERPRO	IPR015422:Pyridoxal phosphate-dependent transferase, major region, subdomain 2	3	1.13636	0.0697157	ALAS2, TAT, GPT2	236	38	20594	6.88916	1	0.830552	65.3031
INTERPRO	IPR015421:Pyridoxal phosphate-dependent transferase, major region, subdomain 1	3	1.13636	0.08634	ALAS2, TAT, GPT2	236	43	20594	6.0881	1	0.859454	73.3569
INTERPRO	IPR015424:Pyridoxal phosphate-dependent transferase	3	1.13636	0.08634	ALAS2, TAT, GPT2	236	43	20594	6.0881	1	0.859454	73.3569
GOTERM_MF_DIRECT	GO:0030170~pyridoxal phosphate binding	3	1.13636	0.145075	ALAS2, TAT, GPT2	214	55	17446	4.44673	1	0.877688	89.5084
Annotation Cluster 18	Enrichment Score: 1.494026409317405
Category	Term	Count	%	PValue	Genes	List Total	Pop Hits	Pop Total	Fold Enrichment	Bonferroni	Benjamini	FDR
KEGG_PATHWAY	mmu00061:Fatty acid biosynthesis	4	1.51515	0.00110513	ACSL1, ACACA, FASN, ACACB	118	14	7691	18.6223	0.164003	0.0177535	1.32909
KEGG_PATHWAY	mmu00620:Pyruvate metabolism	5	1.89394	0.00277474	ME1, PKLR, ACACA, ACACB, ACSS2	118	39	7691	8.35615	0.362457	0.0295631	3.30635
GOTERM_BP_DIRECT	GO:0014070~response to organic cyclic compound	5	1.89394	0.0134146	NAMPT, ACSL1, ACACA, ACACB, TAT	208	80	18082	5.43329	0.999999	0.316926	19.2501
INTERPRO	IPR020845:AMP-binding, conserved site	3	1.13636	0.0327403	ACSL1, ACSS2, ACSM5	236	25	20594	10.4715	1	0.609525	38.59
INTERPRO	IPR000873:AMP-dependent synthetase/ligase	3	1.13636	0.0430165	ACSL1, ACSS2, ACSM5	236	29	20594	9.02718	1	0.693635	47.4837
KEGG_PATHWAY	mmu00640:Propanoate metabolism	3	1.13636	0.0629209	ACACA, ACACB, ACSS2	118	27	7691	7.242	0.999973	0.355104	54.451
UP_KEYWORDS	Ligase	5	1.89394	0.472552	ACSL1, ACACA, ACACB, ACSS2, ACSM5	244	330	22680	1.40835	1	0.900223	99.9747
GOTERM_MF_DIRECT	GO:0016874~ligase activity	5	1.89394	0.648057	ACSL1, ACACA, ACACB, ACSS2, ACSM5	214	362	17446	1.12601	1	0.999561	100
Annotation Cluster 19	Enrichment Score: 1.387521187654293
Category	Term	Count	%	PValue	Genes	List Total	Pop Hits	Pop Total	Fold Enrichment	Bonferroni	Benjamini	FDR
GOTERM_MF_DIRECT	GO:0050660~flavin adenine dinucleotide binding	5	1.89394	0.0116427	CYB5R3, FMO5, SQLE, AOX1, FMO3	214	72	17446	5.66134	0.996999	0.207328	15.5029
UP_SEQ_FEATURE	nucleotide phosphate-binding region:FAD	4	1.51515	0.0311339	CYB5R3, FMO5, SQLE, FMO3	210	59	18012	5.81501	1	0.85291	37.3603
UP_KEYWORDS	FAD	5	1.89394	0.0382987	CYB5R3, FMO5, SQLE, AOX1, FMO3	244	118	22680	3.93859	0.99993	0.217548	39.6918
UP_KEYWORDS	Flavoprotein	5	1.89394	0.051439	CYB5R3, FMO5, SQLE, AOX1, FMO3	244	130	22680	3.57503	0.999998	0.270625	49.5335
INTERPRO	IPR023753:Pyridine nucleotide-disulphide oxidoreductase, FAD/NAD(P)-binding domain	3	1.13636	0.16167	FMO5, SQLE, FMO3	236	63	20594	4.15537	1	0.967796	92.4456
Annotation Cluster 20	Enrichment Score: 1.3004905051170799
Category	Term	Count	%	PValue	Genes	List Total	Pop Hits	Pop Total	Fold Enrichment	Bonferroni	Benjamini	FDR
UP_SEQ_FEATURE	repeat:TPR 3	6	2.27273	0.0153265	TTC23, VPS13A, LONRF3, TTC7, TTC39C, TTC39B	210	125	18012	4.11703	0.999914	0.737395	20.4213
UP_KEYWORDS	TPR repeat	6	2.27273	0.0196149	TTC23, VPS13A, LONRF3, TTC7, TTC39C, TTC39B	244	144	22680	3.87295	0.992198	0.133027	22.6269
UP_SEQ_FEATURE	repeat:TPR 1	6	2.27273	0.0218685	TTC23, VPS13A, LONRF3, TTC7, TTC39C, TTC39B	210	137	18012	3.75641	0.999998	0.812677	27.8923
UP_SEQ_FEATURE	repeat:TPR 2	6	2.27273	0.0218685	TTC23, VPS13A, LONRF3, TTC7, TTC39C, TTC39B	210	137	18012	3.75641	0.999998	0.812677	27.8923
INTERPRO	IPR011990:Tetratricopeptide-like helical	7	2.65152	0.0296951	ZFC3H1, TTC23, LONRF3, TTC7, TTC39C, TTC39B, ST7	236	204	20594	2.99431	1	0.59197	35.6964
INTERPRO	IPR019734:Tetratricopeptide repeat	5	1.89394	0.0564611	ZFC3H1, TTC23, LONRF3, TTC7, TTC39B	236	126	20594	3.46281	1	0.775205	57.3137
SMART	SM00028:TPR	4	1.51515	0.0771974	ZFC3H1, TTC23, LONRF3, TTC7	88	119	10425	3.98205	0.999876	0.999876	59.7764
UP_SEQ_FEATURE	repeat:TPR 4	4	1.51515	0.0783918	TTC23, VPS13A, LONRF3, TTC7	210	86	18012	3.98937	1	0.970801	70.1005
UP_SEQ_FEATURE	repeat:TPR 5	3	1.13636	0.170038	TTC23, VPS13A, TTC7	210	64	18012	4.02054	1	0.998117	93.6478
INTERPRO	IPR013026:Tetratricopeptide repeat-containing domain	3	1.13636	0.398637	ZFC3H1, LONRF3, TTC7	236	120	20594	2.18157	1	0.999728	99.9418
Annotation Cluster 21	Enrichment Score: 0.8419304691772922
Category	Term	Count	%	PValue	Genes	List Total	Pop Hits	Pop Total	Fold Enrichment	Bonferroni	Benjamini	FDR
UP_SEQ_FEATURE	binding site:S-adenosyl-L-methionine; via carbonyl oxygen	3	1.13636	0.0288893	HNMT, TPMT, INMT	210	23	18012	11.1876	1	0.861081	35.1794
UP_SEQ_FEATURE	binding site:S-adenosyl-L-methionine	3	1.13636	0.0959323	HNMT, TPMT, INMT	210	45	18012	5.7181	1	0.978066	77.497
GOTERM_MF_DIRECT	GO:0008168~methyltransferase activity	5	1.89394	0.150301	HNMT, EZH1, TPMT, CIAPIN1, INMT	214	168	17446	2.42629	1	0.880677	90.3941
UP_KEYWORDS	S-adenosyl-L-methionine	4	1.51515	0.239635	HNMT, EZH1, TPMT, INMT	244	158	22680	2.35319	1	0.718157	97.1208
UP_KEYWORDS	Methyltransferase	4	1.51515	0.291426	HNMT, EZH1, TPMT, INMT	244	176	22680	2.11252	1	0.784456	98.8451
GOTERM_BP_DIRECT	GO:0032259~methylation	4	1.51515	0.305264	HNMT, EZH1, TPMT, INMT	208	169	18082	2.05758	1	0.99232	99.6869
Annotation Cluster 22	Enrichment Score: 0.8227343159617394
Category	Term	Count	%	PValue	Genes	List Total	Pop Hits	Pop Total	Fold Enrichment	Bonferroni	Benjamini	FDR
SMART	SM00093:SERPIN	3	1.13636	0.107578	SERPINA12, SERPINA6, SERPINA1E	88	67	10425	5.30444	0.999997	0.998294	72.4782
INTERPRO	IPR023795:Protease inhibitor I4, serpin, conserved site	3	1.13636	0.118779	SERPINA12, SERPINA6, SERPINA1E	236	52	20594	5.03439	1	0.929066	84.3101
INTERPRO	IPR000215:Serpin family	3	1.13636	0.177891	SERPINA12, SERPINA6, SERPINA1E	236	67	20594	3.90729	1	0.975006	94.3258
INTERPRO	IPR023796:Serpin domain	3	1.13636	0.177891	SERPINA12, SERPINA6, SERPINA1E	236	67	20594	3.90729	1	0.975006	94.3258
GOTERM_MF_DIRECT	GO:0004867~serine-type endopeptidase inhibitor activity	4	1.51515	0.190353	BC048546, SERPINA12, SERPINA6, SERPINA1E	214	123	17446	2.65117	1	0.912461	95.2036
Annotation Cluster 23	Enrichment Score: 0.5996750066479598
Category	Term	Count	%	PValue	Genes	List Total	Pop Hits	Pop Total	Fold Enrichment	Bonferroni	Benjamini	FDR
SMART	SM00454:SAM	3	1.13636	0.152367	SAMD8, STIM2, SAMD1	88	83	10425	4.2819	1	0.997912	84.6474
INTERPRO	IPR001660:Sterile alpha motif domain	3	1.13636	0.278467	SAMD8, STIM2, SAMD1	236	91	20594	2.87679	1	0.996857	99.161
INTERPRO	IPR013761:Sterile alpha motif/pointed domain	3	1.13636	0.374379	SAMD8, STIM2, SAMD1	236	114	20594	2.29639	1	0.999588	99.8961
Annotation Cluster 24	Enrichment Score: 0.5848008277289238
Category	Term	Count	%	PValue	Genes	List Total	Pop Hits	Pop Total	Fold Enrichment	Bonferroni	Benjamini	FDR
GOTERM_MF_DIRECT	GO:0030414~peptidase inhibitor activity	4	1.51515	0.190353	BC048546, WFDC21, SERPINA12, SERPINA1E	214	123	17446	2.65117	1	0.912461	95.2036
GOTERM_MF_DIRECT	GO:0004867~serine-type endopeptidase inhibitor activity	4	1.51515	0.190353	BC048546, SERPINA12, SERPINA6, SERPINA1E	214	123	17446	2.65117	1	0.912461	95.2036
UP_KEYWORDS	Serine protease inhibitor	3	1.13636	0.22724	BC048546, SERPINA12, SERPINA1E	244	84	22680	3.31967	1	0.710149	96.4501
UP_KEYWORDS	Protease inhibitor	3	1.13636	0.372748	BC048546, SERPINA12, SERPINA1E	244	121	22680	2.30457	1	0.855832	99.7618
GOTERM_BP_DIRECT	GO:0010466~negative regulation of peptidase activity	3	1.13636	0.38813	BC048546, SERPINA12, SERPINA1E	208	117	18082	2.22904	1	0.997727	99.9581
Annotation Cluster 25	Enrichment Score: 0.5659345225328386
Category	Term	Count	%	PValue	Genes	List Total	Pop Hits	Pop Total	Fold Enrichment	Bonferroni	Benjamini	FDR
UP_KEYWORDS	Lyase	4	1.51515	0.206477	ALAD, FASN, CAR1, CAR3	244	146	22680	2.5466	1	0.685372	94.9959
GOTERM_MF_DIRECT	GO:0016829~lyase activity	4	1.51515	0.24117	ALAD, FASN, CAR1, CAR3	214	139	17446	2.346	1	0.952255	98.1121
UP_SEQ_FEATURE	metal ion-binding site:Zinc; catalytic	3	1.13636	0.402719	ALAD, CAR1, CAR3	210	119	18012	2.1623	1	0.999998	99.951
Annotation Cluster 26	Enrichment Score: 0.5603611044596011
Category	Term	Count	%	PValue	Genes	List Total	Pop Hits	Pop Total	Fold Enrichment	Bonferroni	Benjamini	FDR
UP_SEQ_FEATURE	signal peptide	46	17.4242	0.0675871	CLSTN3, KLK1B4, SERPINA12, LSR, UGT3A1, MUP10, UGT1A9, SERPINA6, PCSK9, VNN1, D130043K22RIK, CES1D, CES3B, UGT2A3, CES1E, SLC39A4, CES1C, MUP13, APOM, PCSK4, PLTP, MUP12, VNN3, EGFR, MUP5, AMY1, MUP7, C4A, MUP1, MUP3, CTRB1, CES3A, LIFR, STIM2, SERPINA1E, GAS1, GM2083, NTN3, CTSK, BC048546, ABHD17B, LAMA3, FAM198A, CLEC3B, MUP9, IGFBP5	210	3124	18012	1.26296	1	0.970811	64.4757
UP_KEYWORDS	Glycoprotein	43	16.2879	0.449787	HMGCR, CLSTN3, SERPINA12, TSPAN4, UGT3A1, ADRB3, SLCO1A4, SLCO1A1, UGT1A9, ACSL1, SERPINA6, VNN1, PCSK9, D130043K22RIK, CES1D, CES3B, UGT2A3, ELOVL6, CES1E, SLC39A4, CES1C, HCN3, PCSK4, PLTP, VNN3, EGFR, SLC22A27, MUP3, CES3A, ABCA8A, LIFR, STIM2, ESR1, PKDCC, SERPINA1E, GAS1, ABCG2, NTN3, GGT6, CTSK, BC048546, LAMA3, ST7	244	3815	22680	1.04768	1	0.891152	99.9564
UP_SEQ_FEATURE	glycosylation site:N-linked (GlcNAc...)	40	15.1515	0.685561	HMGCR, CLSTN3, SERPINA12, TSPAN4, UGT3A1, ADRB3, SLCO1A4, SLCO1A1, UGT1A9, SERPINA6, VNN1, PCSK9, D130043K22RIK, CES1D, CES3B, CES1E, UGT2A3, SLC39A4, CES1C, HCN3, PLTP, PCSK4, VNN3, EGFR, C4A, MUP3, CES3A, ABCA8A, LIFR, STIM2, SERPINA1E, GAS1, ABCG2, NTN3, SLC6A9, GGT6, CTSK, BC048546, LAMA3, ST7	210	3563	18012	0.962912	1	1	100
Annotation Cluster 27	Enrichment Score: 0.4890918431791802
Category	Term	Count	%	PValue	Genes	List Total	Pop Hits	Pop Total	Fold Enrichment	Bonferroni	Benjamini	FDR
GOTERM_BP_DIRECT	GO:0045429~positive regulation of nitric oxide biosynthetic process	3	1.13636	0.0937757	EGFR, HSP90AA1, ESR1	208	45	18082	5.79551	1	0.837809	78.9637
KEGG_PATHWAY	mmu04915:Estrogen signaling pathway	3	1.13636	0.441396	EGFR, HSP90AA1, ESR1	118	98	7691	1.99524	1	0.927228	99.9129
GOTERM_CC_DIRECT	GO:0048471~perinuclear region of cytoplasm	7	2.65152	0.823768	EGFR, HSP90AA1, SLC17A3, NME1, PER2, ESR1, PCSK9	231	692	19662	0.861009	1	0.999381	100
Annotation Cluster 28	Enrichment Score: 0.4644852487571409
Category	Term	Count	%	PValue	Genes	List Total	Pop Hits	Pop Total	Fold Enrichment	Bonferroni	Benjamini	FDR
UP_KEYWORDS	ATP-binding	22	8.33333	0.0604481	EGFR, PDK1, HSP90AA1, NEK2, ABCA8A, ACACA, PKDCC, ACACB, AK4, ACSS2, NMRK1, WEE1, MCM5, ABCG2, HSPH1, ACSL1, NME1, PKLR, DDX3Y, NLRP12, SMARCA2, ACSM5	244	1363	22680	1.50031	1	0.304915	55.4002
UP_KEYWORDS	Nucleotide-binding	26	9.84848	0.0879557	NEK2, ACSS2, NMRK1, HSPH1, ACSL1, DDX3Y, RAPGEF4, HCN3, PDK1, EGFR, EIF2S3Y, HSP90AA1, ABCA8A, ACACA, AK3, PKDCC, ACACB, AK4, WEE1, MCM5, ABCG2, NME1, PKLR, NLRP12, SMARCA2, ACSM5	244	1754	22680	1.37783	1	0.394228	69.6457
GOTERM_MF_DIRECT	GO:0005524~ATP binding	24	9.09091	0.156823	EGFR, PDK1, HSP90AA1, PFKFB3, NEK2, ABCA8A, AK3, ACACA, PKDCC, ACACB, AK4, ACSS2, NMRK1, WEE1, MCM5, ABCG2, HSPH1, ACSL1, NME1, PKLR, DDX3Y, NLRP12, SMARCA2, ACSM5	214	1507	17446	1.29832	1	0.885755	91.4019
GOTERM_BP_DIRECT	GO:0018108~peptidyl-tyrosine phosphorylation	3	1.13636	0.170575	EGFR, PKDCC, WEE1	208	65	18082	4.01228	1	0.946244	94.8227
GOTERM_MF_DIRECT	GO:0004713~protein tyrosine kinase activity	4	1.51515	0.184204	EGFR, HSP90AA1, PKDCC, WEE1	214	121	17446	2.69499	1	0.909673	94.6522
UP_KEYWORDS	Kinase	11	4.16667	0.228226	EGFR, PDK1, PFKFB3, NEK2, NME1, PKLR, AK3, PKDCC, AK4, NMRK1, WEE1	244	707	22680	1.44619	1	0.704943	96.5083
GOTERM_BP_DIRECT	GO:0016310~phosphorylation	10	3.78788	0.268463	EGFR, PDK1, NEK2, NME1, PKLR, AK3, PKDCC, AK4, NMRK1, WEE1	208	612	18082	1.42047	1	0.985517	99.291
GOTERM_MF_DIRECT	GO:0016301~kinase activity	11	4.16667	0.309541	EGFR, PDK1, CCNE1, NEK2, NME1, PKLR, AK3, PKDCC, AK4, NMRK1, WEE1	214	674	17446	1.3305	1	0.974634	99.5146
GOTERM_MF_DIRECT	GO:0000166~nucleotide binding	27	10.2273	0.332908	NEK2, ACSS2, NMRK1, HSPH1, ACSL1, DDX3Y, RAPGEF4, HCN3, RDM1, PDK1, EGFR, EIF2S3Y, HSP90AA1, ABCA8A, ACACA, AK3, PKDCC, ACACB, AK4, WEE1, MCM5, ABCG2, NME1, PKLR, NLRP12, SMARCA2, ACSM5	214	1936	17446	1.13695	1	0.978962	99.7042
UP_KEYWORDS	Tyrosine-protein kinase	3	1.13636	0.34183	EGFR, PKDCC, WEE1	244	113	22680	2.46772	1	0.829142	99.5558
UP_SEQ_FEATURE	nucleotide phosphate-binding region:ATP	12	4.54545	0.565309	EGFR, PDK1, NEK2, DDX3Y, ACACA, AK4, SMARCA2, NMRK1, WEE1, ACSM5, MCM5, ABCG2	210	963	18012	1.0688	1	1	99.9996
UP_SEQ_FEATURE	binding site:ATP	7	2.65152	0.673602	EGFR, PDK1, NEK2, NME1, NMRK1, WEE1, ACSM5	210	583	18012	1.02985	1	1	100
GOTERM_BP_DIRECT	GO:0006468~protein phosphorylation	6	2.27273	0.792759	EGFR, PDK1, CCNE1, NEK2, PKDCC, WEE1	208	576	18082	0.905549	1	1	100
GOTERM_MF_DIRECT	GO:0004672~protein kinase activity	5	1.89394	0.892142	EGFR, PDK1, NEK2, PKDCC, WEE1	214	531	17446	0.76764	1	1	100
UP_SEQ_FEATURE	domain:Protein kinase	4	1.51515	0.933511	EGFR, NEK2, PKDCC, WEE1	210	502	18012	0.683438	1	1	100
INTERPRO	IPR000719:Protein kinase, catalytic domain	4	1.51515	0.9357	EGFR, NEK2, PKDCC, WEE1	236	515	20594	0.677769	1	1	100
INTERPRO	IPR011009:Protein kinase-like domain	4	1.51515	0.954677	EGFR, NEK2, PKDCC, WEE1	236	556	20594	0.627789	1	1	100
Annotation Cluster 29	Enrichment Score: 0.3254165928313491
Category	Term	Count	%	PValue	Genes	List Total	Pop Hits	Pop Total	Fold Enrichment	Bonferroni	Benjamini	FDR
UP_KEYWORDS	Zymogen	5	1.89394	0.195561	GGT6, CTSK, CTRB1, PCSK9, PCSK4	244	213	22680	2.18194	1	0.670677	94.0273
GOTERM_BP_DIRECT	GO:0006508~proteolysis	9	3.40909	0.348963	CTSK, KLK1B4, CAPN8, CTRB1, PCSK9, LONRF3, YOD1, XRCC6BP1, PCSK4	208	582	18082	1.34432	1	0.995993	99.888
UP_KEYWORDS	Thiol protease	3	1.13636	0.421667	CTSK, CAPN8, YOD1	244	134	22680	2.08099	1	0.87709	99.9168
GOTERM_MF_DIRECT	GO:0004252~serine-type endopeptidase activity	4	1.51515	0.480692	KLK1B4, CTRB1, PCSK9, PCSK4	214	212	17446	1.53818	1	0.995948	99.9919
GOTERM_MF_DIRECT	GO:0008234~cysteine-type peptidase activity	3	1.13636	0.515653	CTSK, CAPN8, YOD1	214	141	17446	1.73454	1	0.997246	99.997
UP_KEYWORDS	Protease	7	2.65152	0.525171	CTSK, CAPN8, CTRB1, PCSK9, YOD1, XRCC6BP1, PCSK4	244	542	22680	1.20047	1	0.923471	99.9935
UP_KEYWORDS	Serine protease	3	1.13636	0.553542	CTRB1, PCSK9, PCSK4	244	173	22680	1.61186	1	0.935689	99.9971
GOTERM_MF_DIRECT	GO:0008236~serine-type peptidase activity	3	1.13636	0.594214	CTRB1, PCSK9, PCSK4	214	163	17446	1.50043	1	0.999176	99.9998
GOTERM_MF_DIRECT	GO:0008233~peptidase activity	7	2.65152	0.605385	CTSK, CAPN8, CTRB1, PCSK9, YOD1, XRCC6BP1, PCSK4	214	516	17446	1.10594	1	0.999171	99.9998
GOTERM_CC_DIRECT	GO:0005764~lysosome	4	1.51515	0.746712	TMEM97, CTSK, CTRB1, PCSK9	231	331	19662	1.0286	1	0.998317	100
Annotation Cluster 30	Enrichment Score: 0.28347870080649373
Category	Term	Count	%	PValue	Genes	List Total	Pop Hits	Pop Total	Fold Enrichment	Bonferroni	Benjamini	FDR
GOTERM_MF_DIRECT	GO:0019901~protein kinase binding	8	3.0303	0.279497	EGFR, CCNE1, DUSP3, HSP90AA1, NME1, GSTP2, GSTP1, DVL1	214	434	17446	1.50273	1	0.966201	99.1042
KEGG_PATHWAY	mmu05215:Prostate cancer	3	1.13636	0.388394	EGFR, CCNE1, HSP90AA1	118	88	7691	2.22198	1	0.897277	99.7393
KEGG_PATHWAY	mmu04151:PI3K-Akt signaling pathway	5	1.89394	0.788239	EGFR, CCNE1, HSP90AA1, LAMA3, KLK1B4	118	351	7691	0.928461	1	0.99749	100
KEGG_PATHWAY	mmu05200:Pathways in cancer	5	1.89394	0.858574	EGFR, CCNE1, HSP90AA1, LAMA3, DVL1	118	395	7691	0.825038	1	0.999125	100
Annotation Cluster 31	Enrichment Score: 0.25014067076966295
Category	Term	Count	%	PValue	Genes	List Total	Pop Hits	Pop Total	Fold Enrichment	Bonferroni	Benjamini	FDR
GOTERM_CC_DIRECT	GO:0016020~membrane	89	33.7121	0.216607	CYP2D9, CYB5R3, TMEM19, CLSTN3, HMGCR, SLC16A11, TSPAN4, SYT3, AP3S1, DPY19L3, SELENBP2, LSR, FDFT1, ELOVL1, PLEKHB1, FITM1, PGRMC1, FITM2, VNN1, RAPGEF4, ELOVL6, TMEM14A, VNN3, EGFR, SLC22A27, HSP90AA1, LIFR, ESR1, STIM2, MCM5, CYP2C50, KRTCAP3, ABHD17B, NNT, CYP27A1, NME1, SQLE, SLC35E3, PEX26, GPAM, HSD3B2, CYP2F2, ABHD6, HSD3B5, TTC7, UGT3A1, CLDN14, GPD1L, SLCO1A4, FMO5, ADRB3, SLCO1A1, UGT1…	231	6998	19662	1.08251	1	0.902212	95.3103
UP_SEQ_FEATURE	transmembrane region	55	20.8333	0.28283	TMEM19, CLSTN3, HMGCR, SLC16A11, TSPAN4, SYT3, DPY19L3, LSR, FDFT1, ELOVL1, FITM1, PGRMC1, FITM2, ELOVL6, TMEM14A, EGFR, STIM2, LIFR, KRTCAP3, NNT, SQLE, SLC35E3, PEX26, SLC25A37, GPAM, HSD3B2, ABHD6, HSD3B5, UGT3A1, CLDN14, ADRB3, SLCO1A4, UGT1A9, SLCO1A1, ACSL1, MARVELD1, D130043K22RIK, UGT2A3, SLC39A4, HCN3, REEP6, TMEM97, NAT8, RRP12, ABCA8A, GDPD3, ABCG2, SAMD8, PEX11A, RDH11, SLC6A9, GGT6, …	210	4312	18012	1.09402	1	0.999932	99.2676
UP_KEYWORDS	Membrane	95	35.9848	0.473244	CYP2D9, CYB5R3, TMEM19, CLSTN3, HMGCR, SLC16A11, TSPAN4, SYT3, AP3S1, DPY19L3, SELENBP2, ACSS2, LSR, FDFT1, ELOVL1, 9430015G10RIK, PLEKHB1, SLC35D1, FITM1, PGRMC1, FITM2, VNN1, RAPGEF4, ELOVL6, TMEM14A, VNN3, EGFR, SLC22A29, SLC22A28, SLC22A27, HSP90AA1, GM11127, LIFR, ESR1, STIM2, CYP2C50, TMEM243, KRTCAP3, NNT, CYP27A1, SQLE, SLC35E3, PEX26, SLC25A37, GPAM, CYP2A4, HSD3B2, CYP2F2, ABHD6, PPIL1,…	244	8683	22680	1.01697	1	0.897314	99.9752
UP_SEQ_FEATURE	topological domain:Cytoplasmic	32	12.1212	0.705057	CLSTN3, SLC16A11, ABHD6, TSPAN4, SYT3, UGT3A1, LSR, CLDN14, ADRB3, ACSL1, MARVELD1, FITM1, FITM2, D130043K22RIK, UGT2A3, SLC39A4, HCN3, EGFR, TMEM97, STIM2, LIFR, GDPD3, ABCG2, SAMD8, PEX11A, RDH11, SLC6A9, GGT6, NNT, PEX26, GPAM, SLC25A17	210	2880	18012	0.953016	1	1	100
UP_KEYWORDS	Transmembrane	71	26.8939	0.75718	TMEM19, CLSTN3, HMGCR, SLC16A11, TSPAN4, SYT3, DPY19L3, ACSS2, LSR, FDFT1, 9430015G10RIK, ELOVL1, SLC35D1, FITM1, PGRMC1, FITM2, ELOVL6, TMEM14A, EGFR, SLC22A29, SLC22A28, SLC22A27, GM11127, LIFR, STIM2, TMEM243, KRTCAP3, NNT, SQLE, SLC35E3, PEX26, SLC25A37, GPAM, HSD3B2, ABHD6, PPIL1, UGT2B1, HSD3B5, UGT3A1, CLDN14, SLCO1A4, FMO5, ADRB3, SLCO1A1, UGT1A9, ACSL1, MARVELD1, FMO3, D130043K22RIK, UGT…	244	6955	22680	0.948887	1	0.988932	100
UP_KEYWORDS	Transmembrane helix	70	26.5152	0.792121	TMEM19, CLSTN3, HMGCR, SLC16A11, TSPAN4, SYT3, DPY19L3, ACSS2, LSR, FDFT1, 9430015G10RIK, ELOVL1, SLC35D1, FITM1, PGRMC1, FITM2, ELOVL6, TMEM14A, EGFR, SLC22A29, SLC22A28, SLC22A27, GM11127, LIFR, STIM2, TMEM243, KRTCAP3, NNT, SQLE, SLC35E3, PEX26, SLC25A37, GPAM, HSD3B2, ABHD6, PPIL1, UGT2B1, HSD3B5, UGT3A1, CLDN14, SLCO1A4, FMO5, ADRB3, SLCO1A1, UGT1A9, ACSL1, MARVELD1, D130043K22RIK, UGT2A3, S…	244	6938	22680	0.937815	1	0.98976	100
UP_SEQ_FEATURE	topological domain:Extracellular	22	8.33333	0.88621	EGFR, TMEM97, CLSTN3, SLC16A11, ABHD6, TSPAN4, STIM2, LIFR, GDPD3, UGT3A1, LSR, CLDN14, ABCG2, ADRB3, SLC6A9, GGT6, MARVELD1, FITM1, FITM2, D130043K22RIK, UGT2A3, SLC39A4	210	2256	18012	0.836424	1	1	100
GOTERM_CC_DIRECT	GO:0016021~integral component of membrane	72	27.2727	0.917996	TMEM19, CLSTN3, HMGCR, SLC16A11, TSPAN4, SYT3, DPY19L3, ACSS2, LSR, FDFT1, 9430015G10RIK, ELOVL1, PLEKHB1, SLC35D1, FITM1, PGRMC1, FITM2, VNN1, ELOVL6, TMEM14A, EGFR, SLC22A29, SLC22A28, SLC22A27, GM11127, LIFR, STIM2, TMEM243, KRTCAP3, NNT, SQLE, SLC35E3, PEX26, SLC25A37, GPAM, HSD3B2, ABHD6, PPIL1, UGT2B1, HSD3B5, UGT3A1, CLDN14, SLCO1A4, FMO5, ADRB3, SLCO1A1, UGT1A9, ACSL1, MARVELD1, FMO3, D13…	231	6878	19662	0.891017	1	0.99992	100
Annotation Cluster 32	Enrichment Score: 0.21224170107093301
Category	Term	Count	%	PValue	Genes	List Total	Pop Hits	Pop Total	Fold Enrichment	Bonferroni	Benjamini	FDR
UP_KEYWORDS	GPI-anchor	3	1.13636	0.443586	VNN1, GAS1, VNN3	244	140	22680	1.9918	1	0.890264	99.9495
GOTERM_CC_DIRECT	GO:0031225~anchored component of membrane	3	1.13636	0.492813	VNN1, GAS1, VNN3	231	141	19662	1.811	1	0.989174	99.9798
UP_SEQ_FEATURE	propeptide:Removed in mature form	3	1.13636	0.766128	VNN1, GAS1, VNN3	210	238	18012	1.08115	1	1	100
UP_KEYWORDS	Lipoprotein	7	2.65152	0.84542	CYB5R3, ADRB3, ESR1, VNN1, GAS1, APOM, VNN3	244	780	22680	0.834174	1	0.99414	100
Annotation Cluster 33	Enrichment Score: 0.18870490583010355
Category	Term	Count	%	PValue	Genes	List Total	Pop Hits	Pop Total	Fold Enrichment	Bonferroni	Benjamini	FDR
GOTERM_CC_DIRECT	GO:0030424~axon	6	2.27273	0.436172	C4A, AP3S1, RAPGEF4, PALLD, HCN3, DVL1	231	370	19662	1.38027	1	0.985657	99.924
GOTERM_CC_DIRECT	GO:0030426~growth cone	3	1.13636	0.557287	RAPGEF4, PALLD, DVL1	231	159	19662	1.60598	1	0.990497	99.9963
GOTERM_CC_DIRECT	GO:0043025~neuronal cell body	7	2.65152	0.596825	ARG1, HSP90AA1, C4A, RAPGEF4, PALLD, HCN3, DVL1	231	534	19662	1.11576	1	0.992629	99.9989
GOTERM_CC_DIRECT	GO:0045202~synapse	5	1.89394	0.845433	EGFR, SLC6A9, C4A, HCN3, DVL1	231	505	19662	0.842741	1	0.999582	100
GOTERM_CC_DIRECT	GO:0030425~dendrite	4	1.51515	0.928565	C4A, RAPGEF4, HCN3, DVL1	231	490	19662	0.694832	1	0.999919	100
Annotation Cluster 34	Enrichment Score: 0.12615632749410347
Category	Term	Count	%	PValue	Genes	List Total	Pop Hits	Pop Total	Fold Enrichment	Bonferroni	Benjamini	FDR
KEGG_PATHWAY	mmu04110:Cell cycle	3	1.13636	0.566347	CCNE1, WEE1, MCM5	118	124	7691	1.57689	1	0.971616	99.9959
UP_KEYWORDS	Cell division	4	1.51515	0.763786	CCNE1, NEK2, WEE1, MCM5	244	372	22680	0.999471	1	0.989247	100
UP_KEYWORDS	Cell cycle	6	2.27273	0.803964	CCNE1, MARVELD1, NEK2, GAS1, WEE1, MCM5	244	626	22680	0.890902	1	0.990362	100
GOTERM_BP_DIRECT	GO:0051301~cell division	4	1.51515	0.804976	CCNE1, NEK2, WEE1, MCM5	208	374	18082	0.929761	1	1	100
GOTERM_BP_DIRECT	GO:0007049~cell cycle	6	2.27273	0.83588	CCNE1, MARVELD1, NEK2, GAS1, WEE1, MCM5	208	614	18082	0.849505	1	1	100
Annotation Cluster 35	Enrichment Score: 0.11903483943600639
Category	Term	Count	%	PValue	Genes	List Total	Pop Hits	Pop Total	Fold Enrichment	Bonferroni	Benjamini	FDR
SMART	SM00233:PH	3	1.13636	0.627966	PLEKHB1, PLEKHA7, PHLDA1	88	253	10425	1.40473	1	1	99.9986
UP_SEQ_FEATURE	domain:PH	3	1.13636	0.698033	PLEKHB1, PLEKHA7, PHLDA1	210	208	18012	1.23709	1	1	100
INTERPRO	IPR001849:Pleckstrin homology domain	3	1.13636	0.802927	PLEKHB1, PLEKHA7, PHLDA1	236	262	20594	0.999191	1	1	100
INTERPRO	IPR011993:Pleckstrin homology-like domain	3	1.13636	0.949232	PLEKHB1, PLEKHA7, PHLDA1	236	409	20594	0.640069	1	1	100
Annotation Cluster 36	Enrichment Score: 0.1160197103118881
Category	Term	Count	%	PValue	Genes	List Total	Pop Hits	Pop Total	Fold Enrichment	Bonferroni	Benjamini	FDR
INTERPRO	IPR011991:Winged helix-turn-helix DNA-binding domain	4	1.51515	0.480604	FOXA3, FOXA1, RAPGEF4, DVL1	236	227	20594	1.53767	1	0.999966	99.9932
UP_KEYWORDS	Developmental protein	7	2.65152	0.952706	EGFR, PLEKHB1, FOXA3, FOXA1, D130043K22RIK, PKDCC, DVL1	244	976	22680	0.666655	1	0.999585	100
GOTERM_BP_DIRECT	GO:0007275~multicellular organism development	7	2.65152	0.979929	EGFR, PLEKHB1, FOXA3, FOXA1, D130043K22RIK, PKDCC, DVL1	208	1029	18082	0.591379	1	1	100
Annotation Cluster 37	Enrichment Score: 0.07342513120072319
Category	Term	Count	%	PValue	Genes	List Total	Pop Hits	Pop Total	Fold Enrichment	Bonferroni	Benjamini	FDR
UP_KEYWORDS	Chromatin regulator	3	1.13636	0.787707	FOXA3, EZH1, FOXA1	244	270	22680	1.03279	1	0.98969	100
GOTERM_BP_DIRECT	GO:0016569~covalent chromatin modification	3	1.13636	0.811376	FOXA3, EZH1, FOXA1	208	266	18082	0.980444	1	1	100
GOTERM_BP_DIRECT	GO:0045944~positive regulation of transcription from RNA polymerase II promoter	8	3.0303	0.942189	EGFR, NAMPT, HSPH1, FOXA3, EZH1, FOXA1, ESR1, SMARCA2	208	995	18082	0.698956	1	1	100
Annotation Cluster 38	Enrichment Score: 0.07121936594691029
Category	Term	Count	%	PValue	Genes	List Total	Pop Hits	Pop Total	Fold Enrichment	Bonferroni	Benjamini	FDR
GOTERM_MF_DIRECT	GO:0008134~transcription factor binding	6	2.27273	0.402586	FOXA3, MNDAL, FOXA1, PER2, ESR1, PPP1R13L	214	342	17446	1.43023	1	0.991188	99.9395
GOTERM_BP_DIRECT	GO:0000122~negative regulation of transcription from RNA polymerase II promoter	8	3.0303	0.733856	CCNE1, TSC22D3, EZH1, PCGF6, FOXA1, PER2, ESR1, PPP1R13L	208	729	18082	0.953994	1	0.999999	100
UP_KEYWORDS	Repressor	5	1.89394	0.826943	EZH1, PCGF6, CIART, FOXA1, PPP1R13L	244	534	22680	0.870326	1	0.992431	100
UP_KEYWORDS	Activator	5	1.89394	0.904688	FOXA3, FOXA1, ESR1, SERTAD3, SMARCA2	244	624	22680	0.744798	1	0.997955	100
GOTERM_MF_DIRECT	GO:0003700~transcription factor activity, sequence-specific DNA binding	8	3.0303	0.918729	ZKSCAN7, TSC22D3, FOXA3, PCGF6, FOXA1, ESR1, ZFP707, ZFP445	214	883	17446	0.738604	1	1	100
UP_KEYWORDS	Transcription	13	4.92424	0.982095	ZKSCAN7, POLR3G, FOXA3, EZH1, CIART, FOXA1, ESR1, ZFP445, PPP1R13L, PCGF6, SERTAD3, PER2, SMARCA2	244	1859	22680	0.650006	1	0.999936	100
GOTERM_BP_DIRECT	GO:0006351~transcription, DNA-templated	14	5.30303	0.986161	ZKSCAN7, POLR3G, FOXA3, EZH1, CIART, FOXA1, ESR1, PPP1R10, ZFP445, PPP1R13L, PCGF6, PER2, SERTAD3, SMARCA2	208	1885	18082	0.645654	1	1	100
UP_KEYWORDS	Transcription regulation	12	4.54545	0.987424	ZKSCAN7, FOXA3, EZH1, PCGF6, CIART, FOXA1, PER2, ESR1, SERTAD3, ZFP445, SMARCA2, PPP1R13L	244	1799	22680	0.620017	1	0.99997	100
GOTERM_MF_DIRECT	GO:0003677~DNA binding	11	4.16667	0.999381	FOXA3, PCGF6, FOXA1, ESR1, MEIOB, PPP1R10, ZFP445, MCM10, SMARCA2, MCM5, RDM1	214	1847	17446	0.485521	1	1	100
GOTERM_BP_DIRECT	GO:0006355~regulation of transcription, DNA-templated	13	4.92424	0.99963	TSC22D3, FOXA3, EZH1, PCGF6, CIART, FOXA1, ESR1, SERTAD3, ZFP707, ZFP445, SMARCA2, PPP1R13L, NTN3	208	2279	18082	0.495886	1	1	100
Annotation Cluster 39	Enrichment Score: 0.059026690136688854
Category	Term	Count	%	PValue	Genes	List Total	Pop Hits	Pop Total	Fold Enrichment	Bonferroni	Benjamini	FDR
GOTERM_MF_DIRECT	GO:0044212~transcription regulatory region DNA binding	3	1.13636	0.780339	FOXA3, FOXA1, SMARCA2	214	233	17446	1.04966	1	0.999971	100
UP_KEYWORDS	Activator	5	1.89394	0.904688	FOXA3, FOXA1, ESR1, SERTAD3, SMARCA2	244	624	22680	0.744798	1	0.997955	100
GOTERM_BP_DIRECT	GO:0045944~positive regulation of transcription from RNA polymerase II promoter	8	3.0303	0.942189	EGFR, NAMPT, HSPH1, FOXA3, EZH1, FOXA1, ESR1, SMARCA2	208	995	18082	0.698956	1	1	100
Annotation Cluster 40	Enrichment Score: 0.041385793645649455
Category	Term	Count	%	PValue	Genes	List Total	Pop Hits	Pop Total	Fold Enrichment	Bonferroni	Benjamini	FDR
UP_KEYWORDS	Microtubule	3	1.13636	0.777167	NEK2, MID1IP1, KEG1	244	264	22680	1.05626	1	0.989338	100
UP_KEYWORDS	Cytoskeleton	7	2.65152	0.975355	MARVELD1, PLEKHA7, NEK2, MID1IP1, PALLD, CABYR, KEG1	244	1073	22680	0.606389	1	0.999874	100
GOTERM_CC_DIRECT	GO:0005856~cytoskeleton	7	2.65152	0.99121	MARVELD1, PLEKHA7, NEK2, MID1IP1, PALLD, CABYR, KEG1	231	1113	19662	0.535326	1	1	100
Annotation Cluster 41	Enrichment Score: 0.00867575723853529
Category	Term	Count	%	PValue	Genes	List Total	Pop Hits	Pop Total	Fold Enrichment	Bonferroni	Benjamini	FDR
GOTERM_MF_DIRECT	GO:0003700~transcription factor activity, sequence-specific DNA binding	8	3.0303	0.918729	ZKSCAN7, TSC22D3, FOXA3, PCGF6, FOXA1, ESR1, ZFP707, ZFP445	214	883	17446	0.738604	1	1	100
SMART	SM00355:ZnF_C2H2	3	1.13636	0.982211	ZKSCAN7, ZFP707, ZFP445	88	693	10425	0.512839	1	1	100
INTERPRO	IPR007087:Zinc finger, C2H2	4	1.51515	0.990675	ZKSCAN7, ZFP707, YOD1, ZFP445	236	731	20594	0.477498	1	1	100
INTERPRO	IPR013087:Zinc finger C2H2-type/integrase DNA-binding domain	3	1.13636	0.995628	ZKSCAN7, ZFP707, ZFP445	236	652	20594	0.401516	1	1	100
INTERPRO	IPR015880:Zinc finger, C2H2-like	3	1.13636	0.997157	ZKSCAN7, ZFP707, ZFP445	236	693	20594	0.377761	1	1	100
GOTERM_MF_DIRECT	GO:0003676~nucleic acid binding	6	2.27273	0.999452	ZKSCAN7, DDX3Y, ZFP707, RNASEH2A, ZFP445, RDM1	214	1237	17446	0.395425	1	1	100

## Sheet: S5D Table_291sex UP genes
S5D Table_DAVID results for 291 UP_sex-biased gene set
Annotation Cluster 1	Enrichment Score: 7.241588784326082
Category	Term	Count	%	PValue	Genes	List Total	Pop Hits	Pop Total	Fold Enrichment	Bonferroni	Benjamini	FDR
INTERPRO	IPR017972:Cytochrome P450, conserved site	18	6.27178	1.13911e-14	CYP2C37, CYP3A16, CYP2C69, CYP2B9, CYP21A1, CYP2C68, CYP2C40, CYP4F14, CYP2B10, CYP4A12B, CYP4A10, CYP2A22, CYP17A1, CYP3A41B, CYP3A41A, CYP3A59, CYP4A14, CYP3A44	278	96	20594	13.8898	6.71252e-12	6.71252e-12	1.68421e-11
INTERPRO	IPR001128:Cytochrome P450	18	6.27178	4.54609e-14	CYP2C37, CYP3A16, CYP2C69, CYP2B9, CYP21A1, CYP2C68, CYP2C40, CYP4F14, CYP2B10, CYP4A12B, CYP4A10, CYP2A22, CYP17A1, CYP3A41B, CYP3A41A, CYP3A59, CYP4A14, CYP3A44	278	104	20594	12.8214	2.66546e-11	1.33273e-11	6.68687e-11
UP_KEYWORDS	Heme	20	6.96864	4.31256e-13	CYP2C37, CYP3A16, CYP2C69, CYP2B9, CYP21A1, CYP2C68, CYP2C40, CYP4F14, CYP2B10, CYP4A12B, CYP4A10, CYBA, CYP2A22, CYP17A1, CYP3A41B, CYP3A41A, CYP3A59, CYP4A14, MB, CYP3A44	281	171	22680	9.43997	1.06509e-10	1.06509e-10	5.59119e-10
COG_ONTOLOGY	Secondary metabolites biosynthesis, transport, and catabolism	18	6.27178	4.39911e-13	CYP2C37, CYP3A16, CYP2C69, CYP2B9, CYP21A1, CYP2C68, CYP2C40, CYP4F14, CYP2B10, CYP4A12B, CYP4A10, CYP2A22, CYP17A1, CYP3A41B, CYP3A41A, CYP3A59, CYP4A14, CYP3A44	37	117	2126	8.83992	5.27844e-12	5.27844e-12	2.82996e-10
UP_KEYWORDS	Monooxygenase	18	6.27178	7.55918e-13	CYP2C37, CYP3A16, CYP2C69, CYP2B9, CYP21A1, CYP2C68, CYP2C40, CYP4F14, CYP2B10, CYP4A12B, CYP4A10, CYP2A22, CYP17A1, CYP3A41B, CYP3A41A, CYP3A59, CYP4A14, CYP3A44	281	133	22680	10.9234	1.8672e-10	9.336e-11	9.80183e-10
GOTERM_MF_DIRECT	GO:0020037~heme binding	20	6.96864	3.34879e-12	CYP2C37, CYP3A16, CYP2C69, CYP2B9, CYP21A1, CYP2C68, CYP2C40, CYP4F14, CYP2B10, CYP4A12B, CYP4A10, CYBA, CYP2A22, CYP17A1, CYP3A41B, CYP3A41A, CYP3A59, CYP4A14, MB, CYP3A44	239	175	17446	8.34238	1.59066e-09	1.59066e-09	4.78757e-09
UP_SEQ_FEATURE	metal ion-binding site:Iron (heme axial ligand)	16	5.57491	4.92224e-11	CYP2C37, CYP3A16, CYP2C69, CYP21A1, CYP2B9, CYP2C40, CYP4F14, CYP2B10, CYP4A10, CYP2A22, CYBA, CYP17A1, CYP3A41B, CYP3A41A, CYP3A59, CYP4A14	249	114	18012	10.1526	4.24297e-08	4.24297e-08	7.62973e-08
GOTERM_MF_DIRECT	GO:0005506~iron ion binding	20	6.96864	9.82047e-11	CYP2C37, CYP3A16, CYP2C69, CYP2B9, ETHE1, CYP21A1, CYP2C68, CYP2C40, CYP4F14, CYP2B10, LCN2, CYP4A12B, CYP4A10, CYP2A22, CYP17A1, CYP3A41B, CYP3A41A, CYP3A59, CYP4A14, CYP3A44	239	212	17446	6.8864	4.66472e-08	2.33236e-08	1.40399e-07
KEGG_PATHWAY	mmu00830:Retinol metabolism	15	5.22648	2.72027e-10	CYP2C37, CYP3A16, CYP2C68, CYP2B9, CYP2C40, CYP2B10, CYP4A12B, CYP4A10, RDH9, UGT1A6B, UGT1A6A, CYP3A41B, CYP3A41A, CYP4A14, CYP3A44	134	89	7691	9.6734	5.73976e-08	5.73976e-08	3.43945e-07
INTERPRO	IPR002401:Cytochrome P450, E-class, group I	13	4.52962	1.14588e-09	CYP2C37, CYP2C69, CYP21A1, CYP2C68, CYP2B9, CYP2C40, CYP4F14, CYP2B10, CYP4A12B, CYP4A10, CYP2A22, CYP17A1, CYP4A14	278	83	20594	11.6028	6.72633e-07	2.24211e-07	1.68731e-06
KEGG_PATHWAY	mmu00140:Steroid hormone biosynthesis	14	4.87805	2.36083e-09	CYP2C37, HSD3B1, CYP3A16, CYP2B9, CYP21A1, CYP2C68, CYP2C40, CYP2B10, CYP17A1, UGT1A6B, UGT1A6A, CYP3A41B, CYP3A41A, CYP3A44	134	87	7691	9.23606	4.98136e-07	2.49068e-07	2.98499e-06
KEGG_PATHWAY	mmu05204:Chemical carcinogenesis	13	4.52962	4.85538e-08	CYP2C37, CYP3A16, SULT2A1, UGT1A6B, UGT1A6A, CYP2C68, CYP3A41B, SULT1A1, CYP2B9, CYP3A41A, CYP2C40, CYP2B10, CYP3A44	134	92	7691	8.11024	1.02448e-05	3.41494e-06	6.13904e-05
UP_KEYWORDS	Iron	21	7.31707	5.06552e-08	CYP2C37, CYP3A16, CYP2C69, CYP2B9, CYP21A1, CYP2C68, CYP2C40, CYP4F14, CYP2B10, CYP4A12B, CYP4A10, LCN2, CYBA, CYP2A22, CYP17A1, CYP3A41B, CYP3A41A, CYP3A59, CYP4A14, MB, CYP3A44	281	375	22680	4.51986	1.25118e-05	2.0853e-06	6.5681e-05
UP_KEYWORDS	Microsome	13	4.52962	9.28025e-08	CYP4A10, CYP2C37, CYP3A16, UGT1A6A, CYP2B9, CYP3A41B, CYP21A1, CYP3A41A, CYP2C40, CYP4F14, OAS2, CYP2B10, CYP4A14	281	132	22680	7.94888	2.2922e-05	2.86527e-06	0.00012033
GOTERM_MF_DIRECT	GO:0016705~oxidoreductase activity, acting on paired donors, with incorporation or reduction of molecular oxygen	12	4.18118	1.0607e-07	CYP4A10, CYP4A12B, CYP2C37, CYP17A1, CYP3A16, CYP2C68, CYP21A1, CYP2B9, CYP2C40, CYP4F14, CYP4A14, CYP2B10	239	99	17446	8.84798	5.03821e-05	1.67943e-05	0.000151643
GOTERM_CC_DIRECT	GO:0005783~endoplasmic reticulum	43	14.9826	2.53448e-07	RTN4, HSD3B1, ARSG, CYP2B9, CYP2C40, H2-D1, ILDR2, MFSD2A, OAS2, ADORA1, DMPK, VCAM1, UGT1A6B, UGT1A6A, TAP1, AGPAT9, TMEM98, MX1, PRKCA, ZDHHC1, COL4A3, CYP2C37, H2-Q4, PLA2G16, CYP3A16, CYP21A1, H2-Q1, CYP4F14, CYP2B10, H2-Q6, H2-Q7, CYP4A10, PROM1, P2RY13, CYP17A1, PTGDS, SULF2, SDF2L1, ATP2A1, SORT1, CTSC, CYP4A14, ATP8A1	269	1323	19662	2.37566	6.5134e-05	1.30271e-05	0.000330683
GOTERM_MF_DIRECT	GO:0004497~monooxygenase activity	12	4.18118	2.60669e-07	CYP4A10, CYP4A12B, CYP2C37, CYP17A1, CYP3A16, CYP2C68, CYP21A1, CYP2B9, CYP2C40, CYP4F14, CYP4A14, CYP2B10	239	108	17446	8.11065	0.00012381	2.47632e-05	0.000372665
GOTERM_CC_DIRECT	GO:0031090~organelle membrane	11	3.83275	6.18825e-07	CYP4A10, CYP2C37, CYP3A16, CYP3A41B, CYP21A1, CYP2B9, CYP3A41A, CYP2C40, CYP4F14, CYP4A14, CYP2B10	269	94	19662	8.55343	0.000159025	2.6506e-05	0.000807402
KEGG_PATHWAY	mmu00590:Arachidonic acid metabolism	11	3.83275	2.7168e-06	CYP4A10, CYP4A12B, CYP2C37, PLA2G16, PTGDS, CYP2C68, CYP2B9, CYP2C40, CYP4F14, CYP4A14, CYP2B10	134	89	7691	7.09383	0.000573081	0.000143301	0.00343501
GOTERM_BP_DIRECT	GO:0019373~epoxygenase P450 pathway	7	2.43902	2.95715e-06	CYP2A22, CYP2C37, CYP2C69, CYP2C68, CYP2B9, CYP2C40, CYP2B10	251	30	18082	16.8093	0.00484682	0.00161822	0.0049674
GOTERM_MF_DIRECT	GO:0008392~arachidonic acid epoxygenase activity	8	2.78746	3.1816e-06	CYP4A10, CYP2A22, CYP2C37, CYP2C69, CYP2C68, CYP2B9, CYP2C40, CYP2B10	239	47	17446	12.4248	0.00151012	0.00018889	0.00454849
UP_KEYWORDS	Oxidoreductase	24	8.36237	5.06369e-06	CYP2C37, HSD3B1, CYP3A16, CYP2C69, MAOA, CYP2B9, ETHE1, CYP21A1, CYP2C68, CYP2C40, CYP4F14, CYP2B10, CYP4A12B, CYP4A10, CYBA, CYP2A22, CYP17A1, CYP3A41B, HAO2, CYP3A41A, CYP3A59, NQO1, CYP4A14, CYP3A44	281	639	22680	3.03143	0.00124995	0.000138961	0.00656552
GOTERM_MF_DIRECT	GO:0008395~steroid hydroxylase activity	8	2.78746	8.2614e-06	CYP2A22, CYP2C37, CYP2C69, CYP2C68, CYP21A1, CYP2B9, CYP2C40, CYP2B10	239	54	17446	10.8142	0.00391649	0.000435925	0.0118103
GOTERM_MF_DIRECT	GO:0070330~aromatase activity	7	2.43902	8.36818e-06	CYP2C37, CYP3A16, CYP3A41B, CYP2B9, CYP3A41A, CYP2C40, CYP2B10	239	36	17446	14.1936	0.00396701	0.000397411	0.0119629
GOTERM_CC_DIRECT	GO:0005789~endoplasmic reticulum membrane	26	9.05923	1.51729e-05	RTN4, HSD3B1, CYP2B9, CYP2C40, MFSD2A, ILDR2, DMPK, IGTP, CYP3A41B, UGT1A6A, CYP3A41A, AGPAT9, MX1, CYP3A44, CYP2C37, IRGM2, CYP3A16, CYP21A1, CYP4F14, CYP2B10, CYP4A10, SDF2L1, ATP2A1, SORT1, CYP4A14, FKBP11	269	710	19662	2.67664	0.00389188	0.000556912	0.0197949
KEGG_PATHWAY	mmu00591:Linoleic acid metabolism	8	2.78746	2.12265e-05	CYP2C37, PLA2G16, CYP3A16, CYP2C68, CYP3A41B, CYP3A41A, CYP2C40, CYP3A44	134	50	7691	9.18328	0.00446883	0.000746195	0.0268351
UP_KEYWORDS	Endoplasmic reticulum	29	10.1045	4.72773e-05	RTN4, HSD3B1, CYP2B9, CYP2C40, MFSD2A, ILDR2, OAS2, DMPK, UGT1A6A, CYP3A41B, TAP1, CYP3A41A, AGPAT9, MX1, CYP2C37, CYP3A16, CYP21A1, CYP4F14, CYP2B10, PROM1, CYP4A10, SULF2, PTGDS, TXNDC16, SDF2L1, ATP2A1, SORT1, CYP4A14, ATP8A1	281	997	22680	2.34768	0.0116098	0.000897886	0.0612837
GOTERM_CC_DIRECT	GO:0043231~intracellular membrane-bounded organelle	25	8.7108	0.000103318	CYP2B9, CYP2C40, OAS2, CYP4A12B, CTGF, UGT1A6B, CYP3A41B, UGT1A6A, TAP1, CYP3A41A, CYP3A44, COL4A3, CYP2C37, CYP3A16, CYP21A1, MTA3, CYP4F14, CYP2B10, PROM1, CYP4A10, CYP17A1, ATP2A1, SORT1, CYP4A14, ATP8A1	269	751	19662	2.43319	0.0262046	0.00265188	0.134719
GOTERM_MF_DIRECT	GO:0016491~oxidoreductase activity	21	7.31707	0.000242633	CYP2C37, HSD3B1, CYP3A16, MAOA, ETHE1, CYP21A1, CYP2B9, CYP2C40, CYP4F14, CYP2B10, DCT, CYP4A10, CYBA, CYP17A1, CYP3A41B, HAO2, CYP3A41A, BC089597, NQO1, CYP4A14, CYP3A44	239	604	17446	2.53793	0.10887	0.00717817	0.346323
KEGG_PATHWAY	mmu04750:Inflammatory mediator regulation of TRP channels	9	3.13589	0.00147112	CYP4A10, PRKCA, CYP4A12B, CYP2C37, CYP2C68, PLCG2, PIK3CD, CYP2C40, CYP4A14	134	126	7691	4.09968	0.267018	0.025554	1.8442
GOTERM_BP_DIRECT	GO:0055114~oxidation-reduction process	20	6.96864	0.00279316	CYP2C37, HSD3B1, CYP3A16, MAOA, ETHE1, CYP21A1, CYP2B9, CYP2C40, CYP4F14, CYP2B10, CYP4A10, CYBA, CYP17A1, CYP3A41B, HAO2, CYP3A41A, CYP3A59, NQO1, CYP4A14, CYP3A44	251	676	18082	2.13136	0.989904	0.181112	4.58994
KEGG_PATHWAY	mmu01100:Metabolic pathways	33	11.4983	0.015123	HSD3B1, FUT8, CYP2C68, CYP2B9, CYP2C40, ASNS, DCT, CYP4A12B, RDH9, CSAD, UGT1A6B, UGT1A6A, CYP3A41B, AGPAT9, CYP3A41A, ST3GAL6, ATP6V0D2, NT5E, CYP3A44, CYP2C37, PLA2G16, CYP3A16, MAOA, CYP21A1, CYP4F14, CYP2B10, CYP4A10, CYP17A1, PTGDS, HAO2, PLCG2, CYP4A14, OAT	134	1269	7691	1.49255	0.959858	0.135973	17.5249
Annotation Cluster 2	Enrichment Score: 6.817977158269043
Category	Term	Count	%	PValue	Genes	List Total	Pop Hits	Pop Total	Fold Enrichment	Bonferroni	Benjamini	FDR
UP_KEYWORDS	Immunity	25	8.7108	2.21013e-10	LY86, PIK3CD, H2-Q1, AXL, H2-D1, CD5L, OAS2, H2-Q7, H2-Q8, H2-Q9, PSMB9, MARCO, CFP, C1QA, IFIT3, LCN2, OASL2, TAP1, ZAP70, LBP, INPP5D, MX1, THEMIS2, SYK, ZBP1	281	401	22680	5.0319	5.45902e-08	1.81967e-08	2.86572e-07
GOTERM_BP_DIRECT	GO:0002376~immune system process	23	8.01394	1.93184e-08	H2-L, LY86, PIK3CD, AXL, H2-D1, CD5L, OAS2, H2-Q7, PSMB9, MARCO, CFP, C1QA, IFIT3, LCN2, OASL2, TAP1, ZAP70, LBP, INPP5D, MX1, THEMIS2, SYK, ZBP1	251	383	18082	4.32615	3.17397e-05	3.17397e-05	3.24517e-05
UP_KEYWORDS	Innate immunity	14	4.87805	1.02567e-05	LY86, PIK3CD, AXL, OAS2, C1QA, IFIT3, LCN2, CFP, MARCO, OASL2, LBP, MX1, ZBP1, SYK	281	241	22680	4.68865	0.00253022	0.00025331	0.0132983
GOTERM_BP_DIRECT	GO:0045087~innate immune response	19	6.62021	1.22094e-05	APCS, ELF4, LY86, PIK3CD, AXL, OAS2, MARCO, C1QA, IFIT3, LCN2, CFP, CYBA, OASL2, ZAP70, LBP, MX1, DEFB1, SYK, ZBP1	251	400	18082	3.42189	0.0198603	0.00400399	0.0205077
Annotation Cluster 3	Enrichment Score: 6.607037497058854
Category	Term	Count	%	PValue	Genes	List Total	Pop Hits	Pop Total	Fold Enrichment	Bonferroni	Benjamini	FDR
UP_KEYWORDS	Glycoprotein	87	30.3136	5.93654e-09	SCPEP1, CADM4, ARSG, MPEG1, LRTM1, LEPR, LY86, H2-D1, AQP4, MFSD2A, IL15, ADORA1, CFP, SLC1A4, MARCO, SLC1A2, SERPINE2, ROBO1, UGT1A6A, ST3GAL6, CHRNA4, SLC22A3, NIPAL1, LBP, NT5E, GPC1, SLC43A1, LAIR1, ADAM11, APCS, PRG4, DLL1, CDHR5, C1QA, SIGLEC1, ABCB1A, PTGDS, SORT1, CTSC, EMP2, TM4SF4, DCBLD1, MEGF8, AB124611, ITGB2, ABHD2, OAS2, ITGB3, VCAM1, DCT, LY6A, P2RY4, LY6E, TSPAN33, HEG1, IL2RG, S…	281	3815	22680	1.84061	1.46633e-06	3.66582e-07	7.69749e-06
UP_KEYWORDS	Signal	98	34.1463	6.68952e-09	SCPEP1, CADM4, CYP2C69, LRTM1, CYP2C68, ILDR2, IL15, APOA4, CFP, SERPINE2, CTGF, ROBO1, BC089597, CHRNA4, CDHR5, DLL1, WFDC17, CYP2B10, C1QA, DCBLD1, HAMP2, AB124611, CYP2C40, ITGB2, ITGB3, LOC547349, STAMBPL1, HEG1, TFF3, LRFN4, DEFB1, CYP2C37, H2-Q4, IL1RN, H2-Q1, FCGR4, CD5L, H2-Q6, H2-Q7, GAS6, H2-Q8, 9030619P08RIK, H2-Q9, LCN2, CYP17A1, ITGA6, TXNDC16, IFI27L2A, IFI27L2B, NTRK2, COL20A1, MPE…	281	4543	22680	1.74109	1.65231e-06	3.30462e-07	8.67382e-06
UP_SEQ_FEATURE	glycosylation site:N-linked (GlcNAc...)	86	29.9652	5.13527e-08	SCPEP1, CADM4, ARSG, MPEG1, LRTM1, LEPR, LY86, H2-D1, AQP4, IL15, ADORA1, CFP, SLC1A4, MARCO, SLC1A2, SERPINE2, ROBO1, UGT1A6B, UGT1A6A, ST3GAL6, SLC22A3, CHRNA4, NIPAL1, LBP, NT5E, GPC1, SLC43A1, LAIR1, ADAM11, H2-L, APCS, PRG4, DLL1, CDHR5, C1QA, SIGLEC1, ABCB1A, PTGDS, SORT1, CTSC, EMP2, TM4SF4, DCBLD1, MEGF8, AB124611, ITGB2, ITGB3, VCAM1, DCT, P2RY4, LY6E, TSPAN33, IL2RG, SLC39A5, CLEC2H, SE…	249	3563	18012	1.746	4.42651e-05	2.21328e-05	7.95994e-05
UP_KEYWORDS	Disulfide bond	73	25.4355	7.04915e-08	CADM4, LEPR, LY86, SLC7A8, H2-D1, ILDR2, IL15, ADORA1, CFP, MARCO, ROBO1, CTGF, CHRNA4, LBP, NT5E, GPC1, LAIR1, ADAM11, APCS, PRG4, DLL1, C1QA, SIGLEC1, PTGDS, SORT1, CTSC, DCBLD1, MEGF8, HAMP2, FUT8, ITGB2, ITGB3, VCAM1, LY6A, P2RY4, LY6E, TSPAN33, LOC547349, TFF3, HEG1, IL2RG, LECT2, CLEC2H, SELPLG, LRFN4, DEFB1, LY75, COL4A3, TMPRSS2, H2-Q4, IL1RN, H2-Q1, AXL, NID1, CD5L, H2-Q6, H2-Q7, H2-Q8, …	281	3124	22680	1.88603	1.74112e-05	2.48734e-06	9.14012e-05
UP_SEQ_FEATURE	signal peptide	77	26.8293	1.71064e-07	SCPEP1, CADM4, ARSG, MPEG1, LRTM1, LY86, LEPR, H2-D1, IL15, APOA4, CFP, SERPINE2, ROBO1, UGT1A6B, CTGF, SAA1, UGT1A6A, CHRNA4, LBP, NT5E, GPC1, LAIR1, ADAM11, H2-L, APCS, PRG4, DLL1, CDHR5, C1QA, SIGLEC1, PTGDS, SORT1, CTSC, FKBP11, DCBLD1, MEGF8, AB124611, HAMP2, ITGB2, ITGB3, VCAM1, DCT, LY6A, LY6E, LOC547349, TFF3, IL2RG, SLC39A5, LECT2, SELPLG, LRFN4, DEFB1, LY75, PTPRC, COL4A3, IL1RN, H2-Q1,…	249	3124	18012	1.78296	0.000147446	3.68636e-05	0.000265158
UP_SEQ_FEATURE	disulfide bond	59	20.5575	3.86818e-05	CADM4, LEPR, H2-D1, IL15, ADORA1, MARCO, CFP, CTGF, ROBO1, CHRNA4, LAIR1, ADAM11, APCS, H2-L, PRG4, DLL1, C1QA, SIGLEC1, PTGDS, SORT1, CTSC, DCBLD1, MEGF8, HAMP2, ITGB2, ITGB3, LY6A, VCAM1, P2RY4, LY6E, TFF3, IL2RG, CLEC2H, LRFN4, SELPLG, DEFB1, LY75, TMPRSS2, COL4A3, IL1RN, H2-Q1, AXL, NID1, CD5L, H2-Q6, H2-Q7, H2-Q8, GAS6, H2-Q9, A1BG, LCN2, P2RY13, PTP4A3, ITGA6, TENM3, ATP2A1, NTRK2, ORM2, OR…	249	2510	18012	1.70036	0.0327946	0.00369807	0.059942
UP_SEQ_FEATURE	topological domain:Extracellular	54	18.8153	5.92167e-05	GYPC, CADM4, MPEG1, LRTM1, LEPR, H2-D1, AQP4, ADORA1, SLC1A4, MARCO, SLC1A2, ROBO1, CHRNA4, NIPAL1, MMD2, LAIR1, ADAM11, H2-L, MS4A6C, MS4A6D, CDHR5, DLL1, SIGLEC1, ABCB1A, SORT1, TM4SF4, MEGF8, DCBLD1, AB124611, ITGB2, ITGB3, VCAM1, TSPAN33, P2RY4, IL2RG, SLC39A5, CLEC2H, LRFN4, SELPLG, LY75, TMPRSS2, PTPRC, H2-Q1, AXL, H2-Q6, H2-Q7, H2-Q8, H2-Q9, PROM1, P2RY13, ITGA6, TENM3, NTRK2, ATP8A1	249	2256	18012	1.73148	0.0497653	0.00509162	0.0917495
Annotation Cluster 4	Enrichment Score: 4.673214687248281
Category	Term	Count	%	PValue	Genes	List Total	Pop Hits	Pop Total	Fold Enrichment	Bonferroni	Benjamini	FDR
GOTERM_MF_DIRECT	GO:0050649~testosterone 6-beta-hydroxylase activity	5	1.74216	2.26483e-06	CYP3A16, CYP3A41B, CYP3A41A, CYP3A59, CYP3A44	239	8	17446	45.6224	0.00107522	0.000153673	0.00323787
INTERPRO	IPR008072:Cytochrome P450, E-class, CYP3A	5	1.74216	3.8271e-06	CYP3A16, CYP3A41B, CYP3A41A, CYP3A59, CYP3A44	278	9	20594	41.1551	0.00224399	0.000280774	0.00563524
INTERPRO	IPR002402:Cytochrome P450, E-class, group II	5	1.74216	9.81231e-06	CYP3A16, CYP3A41B, CYP3A41A, CYP3A59, CYP3A44	278	11	20594	33.6723	0.0057433	0.00057582	0.0144476
KEGG_PATHWAY	mmu00591:Linoleic acid metabolism	8	2.78746	2.12265e-05	CYP2C37, PLA2G16, CYP3A16, CYP2C68, CYP3A41B, CYP3A41A, CYP2C40, CYP3A44	134	50	7691	9.18328	0.00446883	0.000746195	0.0268351
GOTERM_MF_DIRECT	GO:0032451~demethylase activity	4	1.39373	0.00019819	CYP3A16, CYP3A41B, CYP3A41A, CYP3A44	239	9	17446	32.4426	0.0898535	0.00625699	0.28297
GOTERM_MF_DIRECT	GO:0016712~oxidoreductase activity, acting on paired donors, with incorporation or reduction of molecular oxygen, reduced flavin or flavoprotein as one donor, and incorporation of one atom of oxygen	6	2.09059	0.000255314	CYP2A22, CYP3A16, CYP2B9, CYP3A59, CYP2B10, CYP3A44	239	42	17446	10.428	0.114223	0.0071093	0.364392
Annotation Cluster 5	Enrichment Score: 4.298318195693818
Category	Term	Count	%	PValue	Genes	List Total	Pop Hits	Pop Total	Fold Enrichment	Bonferroni	Benjamini	FDR
GOTERM_CC_DIRECT	GO:0016020~membrane	146	50.8711	3.66681e-10	CADM4, LRTM1, SLC7A8, AQP4, ILDR2, SLC26A10, ADORA1, DMPK, MARCO, SERPINE2, ROBO1, WNK4, ST3GAL6, CHRNA4, TMEM98, PARD3B, MX1, SYK, GBP6, H2-L, CYP3A16, PSD4, CDHR5, DLL1, CYP2B10, ABCB1A, GBP4, UNC13B, GBP3, EMP2, GBP2, COBL, DCBLD1, AB124611, RTP4, STK10, CYP2B9, CYP2C40, ITGB2, ITGB3, OAS2, LAPTM5, P2RY4, RAC2, PPL, STAMBPL1, ZAP70, HEG1, TBC1D30, LRFN4, H2-Q4, CYP2C37, EVC, MKI67, MAOA, H2-Q1…	269	6998	19662	1.52495	9.42369e-08	9.42369e-08	4.78422e-07
UP_KEYWORDS	Glycoprotein	87	30.3136	5.93654e-09	SCPEP1, CADM4, ARSG, MPEG1, LRTM1, LEPR, LY86, H2-D1, AQP4, MFSD2A, IL15, ADORA1, CFP, SLC1A4, MARCO, SLC1A2, SERPINE2, ROBO1, UGT1A6A, ST3GAL6, CHRNA4, SLC22A3, NIPAL1, LBP, NT5E, GPC1, SLC43A1, LAIR1, ADAM11, APCS, PRG4, DLL1, CDHR5, C1QA, SIGLEC1, ABCB1A, PTGDS, SORT1, CTSC, EMP2, TM4SF4, DCBLD1, MEGF8, AB124611, ITGB2, ABHD2, OAS2, ITGB3, VCAM1, DCT, LY6A, P2RY4, LY6E, TSPAN33, HEG1, IL2RG, S…	281	3815	22680	1.84061	1.46633e-06	3.66582e-07	7.69749e-06
UP_SEQ_FEATURE	glycosylation site:N-linked (GlcNAc...)	86	29.9652	5.13527e-08	SCPEP1, CADM4, ARSG, MPEG1, LRTM1, LEPR, LY86, H2-D1, AQP4, IL15, ADORA1, CFP, SLC1A4, MARCO, SLC1A2, SERPINE2, ROBO1, UGT1A6B, UGT1A6A, ST3GAL6, SLC22A3, CHRNA4, NIPAL1, LBP, NT5E, GPC1, SLC43A1, LAIR1, ADAM11, H2-L, APCS, PRG4, DLL1, CDHR5, C1QA, SIGLEC1, ABCB1A, PTGDS, SORT1, CTSC, EMP2, TM4SF4, DCBLD1, MEGF8, AB124611, ITGB2, ITGB3, VCAM1, DCT, P2RY4, LY6E, TSPAN33, IL2RG, SLC39A5, CLEC2H, SE…	249	3563	18012	1.746	4.42651e-05	2.21328e-05	7.95994e-05
UP_KEYWORDS	Membrane	142	49.4774	2.39621e-05	CADM4, LRTM1, SLC7A8, AQP4, ILDR2, SLC26A10, ADORA1, DMPK, MARCO, ROBO1, ST3GAL6, CHRNA4, TMEM98, PARD3B, MX1, SYK, GBP6, CYP3A16, TMEM200B, PSD4, CDHR5, DLL1, CYP2B10, PPARGC1A, ABCB1A, GBP4, UNC13B, GBP3, EMP2, GBP2, COBL, DCBLD1, AB124611, RTP4, STK10, CYP2B9, CYP2C40, ITGB2, ITGB3, LAPTM5, P2RY4, RAC2, PPL, LOC547349, ZAP70, HEG1, TBC1D30, LRFN4, H2-Q4, CYP2C37, EVC, MAOA, H2-Q1, FCGR4, H2-Q6…	281	8683	22680	1.31994	0.00590124	0.000493105	0.0310655
UP_SEQ_FEATURE	topological domain:Extracellular	54	18.8153	5.92167e-05	GYPC, CADM4, MPEG1, LRTM1, LEPR, H2-D1, AQP4, ADORA1, SLC1A4, MARCO, SLC1A2, ROBO1, CHRNA4, NIPAL1, MMD2, LAIR1, ADAM11, H2-L, MS4A6C, MS4A6D, CDHR5, DLL1, SIGLEC1, ABCB1A, SORT1, TM4SF4, MEGF8, DCBLD1, AB124611, ITGB2, ITGB3, VCAM1, TSPAN33, P2RY4, IL2RG, SLC39A5, CLEC2H, LRFN4, SELPLG, LY75, TMPRSS2, PTPRC, H2-Q1, AXL, H2-Q6, H2-Q7, H2-Q8, H2-Q9, PROM1, P2RY13, ITGA6, TENM3, NTRK2, ATP8A1	249	2256	18012	1.73148	0.0497653	0.00509162	0.0917495
UP_SEQ_FEATURE	transmembrane region	82	28.5714	0.00106901	RTN4, GYPC, CADM4, MPEG1, LRTM1, LEPR, SLC7A8, H2-D1, AQP4, MFSD2A, SLC26A10, ADORA1, SLC1A4, MARCO, SLC1A2, ROBO1, UGT1A6B, UGT1A6A, AGPAT9, ST3GAL6, TMEM98, SLC22A3, CHRNA4, MMD2, NIPAL1, SLC43A1, ZDHHC1, LAIR1, ADAM11, H2-L, MS4A6C, MS4A6D, DLL1, CDHR5, SIGLEC1, ABCB1A, SORT1, FKBP11, EMP2, TM4SF4, DCBLD1, MEGF8, AB124611, RTP4, HSD3B1, FUT8, ABHD2, ITGB2, ITGB3, VCAM1, DCT, LAPTM5, P2RY4, TSP…	249	4312	18012	1.37562	0.60227	0.0803999	1.64424
UP_SEQ_FEATURE	topological domain:Cytoplasmic	57	19.8606	0.00393904	RTN4, GYPC, CADM4, MPEG1, LRTM1, LEPR, H2-D1, AQP4, ADORA1, SLC1A4, MARCO, SLC1A2, ROBO1, ST3GAL6, CHRNA4, MMD2, NIPAL1, LAIR1, ADAM11, H2-L, MS4A6C, MS4A6D, CDHR5, DLL1, SIGLEC1, ABCB1A, SORT1, TM4SF4, MEGF8, DCBLD1, AB124611, RTP4, FUT8, ITGB2, ITGB3, DCT, VCAM1, TSPAN33, P2RY4, TAP1, IL2RG, SLC39A5, CLEC2H, LRFN4, SELPLG, LY75, TMPRSS2, PTPRC, MAOA, AXL, PROM1, P2RY13, ITGA6, TENM3, ATP2A1, NT…	249	2880	18012	1.43168	0.966699	0.230261	5.9344
UP_KEYWORDS	Transmembrane helix	102	35.5401	0.0276086	CADM4, LRTM1, SLC7A8, AQP4, ILDR2, SLC26A10, ADORA1, DMPK, MARCO, ROBO1, ST3GAL6, TMEM98, CHRNA4, MX1, CYP3A16, TMEM200B, DLL1, CDHR5, PPARGC1A, ABCB1A, EMP2, DCBLD1, AB124611, RTP4, CYP2C40, ITGB2, ITGB3, LAPTM5, P2RY4, LOC547349, HEG1, LRFN4, H2-Q4, EVC, MAOA, H2-Q1, FCGR4, H2-Q6, H2-Q7, H2-Q8, H2-Q9, ITGA6, UCP2, IFI27L2A, ATP2A1, IFI27L2B, NTRK2, RTN4, GYPC, MPEG1, LEPR, H2-D1, MFSD2A, SLC1A4…	281	6938	22680	1.1866	0.999007	0.269721	30.4425
UP_KEYWORDS	Transmembrane	102	35.5401	0.0294229	CADM4, LRTM1, SLC7A8, AQP4, ILDR2, SLC26A10, ADORA1, DMPK, MARCO, ROBO1, ST3GAL6, TMEM98, CHRNA4, MX1, CYP3A16, TMEM200B, DLL1, CDHR5, PPARGC1A, ABCB1A, EMP2, DCBLD1, AB124611, RTP4, CYP2C40, ITGB2, ITGB3, LAPTM5, P2RY4, LOC547349, HEG1, LRFN4, H2-Q4, EVC, MAOA, H2-Q1, FCGR4, H2-Q6, H2-Q7, H2-Q8, H2-Q9, ITGA6, UCP2, IFI27L2A, ATP2A1, IFI27L2B, NTRK2, RTN4, GYPC, MPEG1, LEPR, H2-D1, MFSD2A, SLC1A4…	281	6955	22680	1.18369	0.999374	0.247016	32.1065
GOTERM_CC_DIRECT	GO:0016021~integral component of membrane	102	35.5401	0.191585	CADM4, LRTM1, SLC7A8, AQP4, ILDR2, SLC26A10, ADORA1, DMPK, MARCO, ROBO1, ST3GAL6, TMEM98, CHRNA4, MX1, CYP3A16, H2-L, TMEM200B, DLL1, CDHR5, PPARGC1A, ABCB1A, EMP2, DCBLD1, AB124611, RTP4, CYP2C40, ITGB2, ITGB3, LAPTM5, P2RY4, LOC547349, HEG1, LRFN4, H2-Q4, EVC, MAOA, H2-Q1, FCGR4, H2-Q6, H2-Q7, H2-Q8, H2-Q9, ITGA6, UCP2, IFI27L2A, ATP2A1, IFI27L2B, NTRK2, RTN4, GYPC, MPEG1, LEPR, H2-D1, MFSD2A, …	269	6878	19662	1.08396	1	0.711263	93.7645
Annotation Cluster 6	Enrichment Score: 4.165251480544125
Category	Term	Count	%	PValue	Genes	List Total	Pop Hits	Pop Total	Fold Enrichment	Bonferroni	Benjamini	FDR
GOTERM_CC_DIRECT	GO:0042612~MHC class I protein complex	8	2.78746	8.32675e-10	H2-Q4, H2-L, H2-Q1, H2-D1, H2-Q6, H2-Q7, H2-Q8, H2-Q9	269	16	19662	36.5465	2.13997e-07	1.06999e-07	1.08642e-06
UP_SEQ_FEATURE	region of interest:Alpha-3	7	2.43902	1.03654e-07	H2-L, H2-Q1, H2-D1, H2-Q6, H2-Q7, H2-Q8, H2-Q9	249	18	18012	28.1312	8.93461e-05	2.97829e-05	0.00016067
INTERPRO	IPR001039:MHC class I, alpha chain, alpha1/alpha2	9	3.13589	1.35639e-07	H2-Q4, H2-L, LOC547349, H2-Q1, H2-D1, H2-Q6, H2-Q7, H2-Q8, H2-Q9	278	45	20594	14.8158	7.96166e-05	1.99048e-05	0.000199727
GOTERM_MF_DIRECT	GO:0042605~peptide antigen binding	9	3.13589	1.48765e-07	H2-Q4, H2-L, TAP1, H2-Q1, H2-D1, H2-Q6, H2-Q7, H2-Q8, H2-Q9	239	45	17446	14.5992	7.06608e-05	1.76657e-05	0.000212682
UP_SEQ_FEATURE	region of interest:Alpha-1	7	2.43902	2.11476e-07	H2-L, H2-Q1, H2-D1, H2-Q6, H2-Q7, H2-Q8, H2-Q9	249	20	18012	25.3181	0.000182276	3.64578e-05	0.000327798
UP_SEQ_FEATURE	region of interest:Alpha-2	7	2.43902	2.11476e-07	H2-L, H2-Q1, H2-D1, H2-Q6, H2-Q7, H2-Q8, H2-Q9	249	20	18012	25.3181	0.000182276	3.64578e-05	0.000327798
GOTERM_BP_DIRECT	GO:0002474~antigen processing and presentation of peptide antigen via MHC class I	8	2.78746	5.26492e-07	H2-Q4, H2-L, H2-Q1, H2-D1, H2-Q6, H2-Q7, H2-Q8, H2-Q9	251	36	18082	16.0089	0.000864653	0.00043242	0.000884415
INTERPRO	IPR011161:MHC class I-like antigen recognition	9	3.13589	1.03695e-06	H2-Q4, H2-L, LOC547349, H2-Q1, H2-D1, H2-Q6, H2-Q7, H2-Q8, H2-Q9	278	58	20594	11.495	0.000608503	0.000101443	0.00152689
UP_SEQ_FEATURE	chain:H-2 class I histocompatibility antigen, Q9 alpha chain	5	1.74216	1.18856e-06	H2-Q1, H2-Q6, H2-Q7, H2-Q8, H2-Q9	249	7	18012	51.6695	0.00102401	0.000170742	0.00184231
UP_SEQ_FEATURE	chain:H-2 class I histocompatibility antigen, Q8 alpha chain	5	1.74216	1.18856e-06	H2-Q1, H2-Q6, H2-Q7, H2-Q8, H2-Q9	249	7	18012	51.6695	0.00102401	0.000170742	0.00184231
UP_SEQ_FEATURE	chain:H-2 class I histocompatibility antigen, Q7 alpha chain	5	1.74216	1.18856e-06	H2-Q1, H2-Q6, H2-Q7, H2-Q8, H2-Q9	249	7	18012	51.6695	0.00102401	0.000170742	0.00184231
UP_SEQ_FEATURE	chain:class Ib MHC antigen Qa-2	5	1.74216	1.18856e-06	H2-Q1, H2-Q6, H2-Q7, H2-Q8, H2-Q9	249	7	18012	51.6695	0.00102401	0.000170742	0.00184231
GOTERM_MF_DIRECT	GO:0046977~TAP binding	5	1.74216	2.26483e-06	H2-Q4, H2-Q1, H2-D1, H2-Q6, H2-Q7	239	8	17446	45.6224	0.00107522	0.000153673	0.00323787
INTERPRO	IPR011162:MHC classes I/II-like antigen recognition protein	9	3.13589	3.98102e-06	H2-Q4, H2-L, LOC547349, H2-Q1, H2-D1, H2-Q6, H2-Q7, H2-Q8, H2-Q9	278	69	20594	9.6625	0.00233414	0.000259618	0.00586188
KEGG_PATHWAY	mmu04145:Phagosome	14	4.87805	7.22951e-06	H2-Q1, H2-D1, FCGR4, ITGB2, ITGB3, H2-Q6, H2-Q7, H2-Q8, MARCO, CYBA, CORO1A, LOC547349, TAP1, ATP6V0D2	134	171	7691	4.69905	0.00152427	0.00030504	0.00914046
UP_SEQ_FEATURE	domain:Ig-like C1-type	7	2.43902	8.836e-06	H2-L, H2-Q1, H2-D1, H2-Q6, H2-Q7, H2-Q8, H2-Q9	249	36	18012	14.0656	0.00758773	0.0010875	0.0136954
UP_SEQ_FEATURE	region of interest:Connecting peptide	7	2.43902	1.22385e-05	H2-L, H2-Q1, H2-D1, H2-Q6, H2-Q7, H2-Q8, H2-Q9	249	38	18012	13.3253	0.0104942	0.00131784	0.0189686
UP_KEYWORDS	MHC I	5	1.74216	1.48918e-05	H2-Q1, H2-D1, H2-Q7, H2-Q8, H2-Q9	281	13	22680	31.043	0.00367155	0.000334335	0.0193074
INTERPRO	IPR003006:Immunoglobulin/major histocompatibility complex, conserved site	9	3.13589	1.90342e-05	H2-Q4, H2-L, LOC547349, H2-Q1, H2-D1, H2-Q6, H2-Q7, H2-Q8, H2-Q9	278	85	20594	7.84367	0.011111	0.00101523	0.0280241
GOTERM_MF_DIRECT	GO:0030881~beta-2-microglobulin binding	5	1.74216	2.19214e-05	H2-Q4, H2-Q1, H2-D1, H2-Q6, H2-Q7	239	13	17446	28.0753	0.0103588	0.00094617	0.0313355
GOTERM_MF_DIRECT	GO:0042608~T cell receptor binding	5	1.74216	3.03618e-05	H2-Q4, H2-Q1, H2-D1, H2-Q6, H2-Q7	239	14	17446	26.0699	0.0143186	0.00120112	0.0433981
KEGG_PATHWAY	mmu05416:Viral myocarditis	9	3.13589	6.02353e-05	CCND1, RAC2, LOC547349, H2-Q1, H2-D1, ITGB2, H2-Q6, H2-Q7, H2-Q8	134	79	7691	6.53873	0.0126296	0.00181407	0.0761335
INTERPRO	IPR003597:Immunoglobulin C1-set	9	3.13589	6.64274e-05	H2-Q4, H2-L, LOC547349, H2-Q1, H2-D1, H2-Q6, H2-Q7, H2-Q8, H2-Q9	278	101	20594	6.60111	0.0382437	0.00324424	0.0977696
GOTERM_CC_DIRECT	GO:0005797~Golgi medial cisterna	5	1.74216	6.98457e-05	H2-Q4, H2-Q1, H2-D1, H2-Q6, H2-Q7	269	17	19662	21.4979	0.0177908	0.00199256	0.091092
SMART	SM00407:IGc1	9	3.13589	8.03362e-05	H2-Q4, H2-L, LOC547349, H2-Q1, H2-D1, H2-Q6, H2-Q7, H2-Q8, H2-Q9	151	98	10425	6.34038	0.0129307	0.0129307	0.0971675
KEGG_PATHWAY	mmu04514:Cell adhesion molecules (CAMs)	12	4.18118	0.000106102	VCAM1, SIGLEC1, PTPRC, ITGA6, LOC547349, H2-Q1, H2-D1, ITGB2, H2-Q6, H2-Q7, SELPLG, H2-Q8	134	162	7691	4.25152	0.02214	0.00248455	0.134071
GOTERM_CC_DIRECT	GO:0070971~endoplasmic reticulum exit site	5	1.74216	0.000111331	H2-Q4, H2-Q1, H2-D1, H2-Q6, H2-Q7	269	19	19662	19.235	0.0282082	0.00259787	0.145161
GOTERM_CC_DIRECT	GO:0030670~phagocytic vesicle membrane	6	2.09059	0.000435486	CORO1A, TAP1, H2-D1, H2-Q7, H2-Q8, H2-Q9	269	47	19662	9.33101	0.105906	0.00796414	0.566707
GOTERM_BP_DIRECT	GO:0002479~antigen processing and presentation of exogenous peptide antigen via MHC class I, TAP-dependent	5	1.74216	0.000736775	H2-D1, H2-Q7, H2-Q8, H2-Q9, PSMB9	251	30	18082	12.0066	0.702091	0.0828624	1.23048
KEGG_PATHWAY	mmu05168:Herpes simplex infection	12	4.18118	0.000914234	CFP, RNASEL, LOC547349, TAP1, H2-Q1, H2-D1, OAS2, IL15, STAT1, H2-Q6, H2-Q7, H2-Q8	134	208	7691	3.31128	0.175511	0.0191141	1.14981
KEGG_PATHWAY	mmu05166:HTLV-I infection	14	4.87805	0.000933703	EGR1, H2-Q1, PIK3CD, H2-D1, ITGB2, IL15, H2-Q6, H2-Q7, H2-Q8, VCAM1, CCND1, CDKN2C, LOC547349, IL2RG	134	276	7691	2.91137	0.178894	0.0177589	1.17416
GOTERM_CC_DIRECT	GO:0071556~integral component of lumenal side of endoplasmic reticulum membrane	4	1.39373	0.00100915	H2-D1, H2-Q7, H2-Q8, H2-Q9	269	15	19662	19.4914	0.228549	0.01715	1.3087
GOTERM_MF_DIRECT	GO:0005102~receptor binding	15	5.22648	0.00163191	H2-Q4, CADM4, H2-L, H2-Q1, H2-D1, H2-Q6, H2-Q7, GAS6, H2-Q8, H2-Q9, SERPINE2, HAO2, ZAP70, LBP, SYK	239	412	17446	2.65761	0.539659	0.0400086	2.30791
KEGG_PATHWAY	mmu05332:Graft-versus-host disease	6	2.09059	0.00194303	LOC547349, H2-Q1, H2-D1, H2-Q6, H2-Q7, H2-Q8	134	52	7691	6.62256	0.3366	0.0310744	2.42912
KEGG_PATHWAY	mmu05169:Epstein-Barr virus infection	9	3.13589	0.0023873	LOC547349, PLCG2, PIK3CD, H2-Q1, H2-D1, H2-Q6, H2-Q7, H2-Q8, SYK	134	136	7691	3.79823	0.396086	0.0330626	2.97686
KEGG_PATHWAY	mmu05330:Allograft rejection	6	2.09059	0.00270289	LOC547349, H2-Q1, H2-D1, H2-Q6, H2-Q7, H2-Q8	134	56	7691	6.14952	0.435086	0.0350631	3.36421
KEGG_PATHWAY	mmu04612:Antigen processing and presentation	7	2.43902	0.0028545	LOC547349, TAP1, H2-Q1, H2-D1, H2-Q6, H2-Q7, H2-Q8	134	82	7691	4.89962	0.45292	0.034858	3.54979
KEGG_PATHWAY	mmu04940:Type I diabetes mellitus	6	2.09059	0.00421681	LOC547349, H2-Q1, H2-D1, H2-Q6, H2-Q7, H2-Q8	134	62	7691	5.55441	0.590012	0.0483281	5.2027
KEGG_PATHWAY	mmu05320:Autoimmune thyroid disease	6	2.09059	0.00750093	LOC547349, H2-Q1, H2-D1, H2-Q6, H2-Q7, H2-Q8	134	71	7691	4.85033	0.795801	0.0763602	9.08068
GOTERM_MF_DIRECT	GO:0042277~peptide binding	6	2.09059	0.00890733	H2-Q4, H2-Q1, H2-D1, ITGB3, H2-Q6, H2-Q7	239	93	17446	4.70941	0.985735	0.156333	12.0071
INTERPRO	IPR013783:Immunoglobulin-like fold	25	8.7108	0.0136024	PTPRC, LAIR1, H2-Q4, CADM4, H2-L, LEPR, H2-Q1, H2-D1, FCGR4, AXL, ILDR2, H2-Q6, GPCPD1, H2-Q7, H2-Q8, H2-Q9, A1BG, VCAM1, SIGLEC1, ROBO1, LOC547349, NTRK2, IL2RG, LRFN4, COL20A1	278	1099	20594	1.68515	0.999678	0.414894	18.2635
KEGG_PATHWAY	mmu05203:Viral carcinogenesis	10	3.48432	0.0184624	CCND1, LOC547349, PIK3CD, H2-Q1, H2-D1, H2-Q6, H2-Q7, ATP6V0D2, H2-Q8, SYK	134	231	7691	2.48465	0.980395	0.145535	20.9917
INTERPRO	IPR007110:Immunoglobulin-like domain	21	7.31707	0.0243953	LAIR1, H2-Q4, H2-L, CADM4, LEPR, H2-Q1, AXL, FCGR4, H2-D1, ILDR2, H2-Q6, H2-Q7, H2-Q8, H2-Q9, VCAM1, A1BG, SIGLEC1, ROBO1, LOC547349, NTRK2, LRFN4	278	920	20594	1.69094	0.999999	0.515617	30.4882
GOTERM_BP_DIRECT	GO:0019882~antigen processing and presentation	4	1.39373	0.0386533	H2-L, H2-Q1, H2-D1, PSMB9	251	54	18082	5.33628	1	0.71221	48.4281
KEGG_PATHWAY	mmu04144:Endocytosis	9	3.13589	0.0823363	LOC547349, H2-Q1, H2-D1, PSD4, IL2RG, H2-Q6, H2-Q7, WAS, H2-Q8	134	261	7691	1.97916	1	0.40429	66.2574
GOTERM_MF_DIRECT	GO:0044822~poly(A) RNA binding	11	3.83275	0.943052	RTN4, H2-Q4, CORO1A, MKI67, H2-Q1, DQX1, H2-D1, NQO1, H2-Q6, TOP2A, H2-Q7	239	1113	17446	0.721432	1	1	100
Annotation Cluster 7	Enrichment Score: 3.316277037080918
Category	Term	Count	%	PValue	Genes	List Total	Pop Hits	Pop Total	Fold Enrichment	Bonferroni	Benjamini	FDR
INTERPRO	IPR003191:Guanylate-binding protein, C-terminal	6	2.09059	7.69813e-07	GBP7, GBP6, GBP10, GBP4, GBP3, GBP2	278	14	20594	31.7482	0.000451778	9.0372e-05	0.00113354
INTERPRO	IPR015894:Guanylate-binding protein, N-terminal	6	2.09059	1.14204e-06	GBP7, GBP6, GBP10, GBP4, GBP3, GBP2	278	15	20594	29.6317	0.000670153	9.57636e-05	0.00168164
GOTERM_BP_DIRECT	GO:0042832~defense response to protozoan	7	2.43902	2.95715e-06	GBP7, GBP6, IRGM2, IRF8, GBP10, GBP3, GBP2	251	30	18082	16.8093	0.00484682	0.00161822	0.0049674
GOTERM_BP_DIRECT	GO:0071346~cellular response to interferon-gamma	9	3.13589	4.31372e-06	GBP7, GBP6, GBP10, AQP4, GBP4, H2-Q7, GBP3, GBP2, H2-Q9	251	68	18082	9.53468	0.0070624	0.00177029	0.00724608
GOTERM_BP_DIRECT	GO:0035458~cellular response to interferon-beta	7	2.43902	1.97174e-05	IFIT3, GBP6, IRGM2, IGTP, STAT1, GBP3, GBP2	251	41	18082	12.2995	0.0318769	0.00461731	0.0331168
GOTERM_CC_DIRECT	GO:0020005~symbiont-containing vacuole membrane	4	1.39373	0.00013331	GBP7, GBP6, GBP3, GBP2	269	8	19662	36.5465	0.0336826	0.00285117	0.173795
GOTERM_BP_DIRECT	GO:0044406~adhesion of symbiont to host	4	1.39373	0.000206257	GBP7, GBP6, GBP3, GBP2	251	9	18082	32.0177	0.287457	0.0414795	0.345913
GOTERM_BP_DIRECT	GO:0050830~defense response to Gram-positive bacterium	7	2.43902	0.00183951	GBP7, GBP6, GBP10, LBP, DEFB1, GBP3, GBP2	251	93	18082	5.42235	0.951447	0.147188	3.04558
GOTERM_MF_DIRECT	GO:0003924~GTPase activity	10	3.48432	0.00234587	GBP7, GBP6, IRGM2, IGTP, RAC2, GBP10, GBP4, MX1, GBP3, GBP2	239	209	17446	3.49262	0.67228	0.0542526	3.30197
INTERPRO	IPR027417:P-loop containing nucleoside triphosphate hydrolase	22	7.66551	0.0114969	SULT2A5, SULT2A6, GBP7, GBP6, RAD51B, IRGM2, SULT2A1, SULT2A2, SULT2A4, DQX1, SAMD9L, IGTP, GM12250, ABCB1A, RAC2, SULT1A1, TAP1, GBP10, MX1, GBP4, GBP3, GBP2	278	909	20594	1.79289	0.998873	0.384205	15.6565
GOTERM_MF_DIRECT	GO:0005525~GTP binding	12	4.18118	0.0162923	GBP7, GBP6, IRGM2, IGTP, GM12250, RAC2, GBP10, GUCY1A3, GBP4, MX1, GBP3, GBP2	239	383	17446	2.28708	0.999591	0.243205	20.9303
UP_KEYWORDS	GTP-binding	9	3.13589	0.0544554	GBP7, GBP6, RAC2, GBP10, GUCY1A3, GBP4, MX1, GBP3, GBP2	281	332	22680	2.18797	0.999999	0.350924	51.6178
GOTERM_CC_DIRECT	GO:0031410~cytoplasmic vesicle	13	4.52962	0.170457	GBP7, GBP6, ABHD2, DLL1, DENND1C, CORO1A, GBP10, SORT1, GBP3, EMP2, GBP2, SYK, ATP8A1	269	646	19662	1.47091	1	0.681309	91.2691
UP_SEQ_FEATURE	nucleotide phosphate-binding region:GTP	4	1.39373	0.818435	RAC2, MX1, GBP3, GBP2	249	319	18012	0.907051	1	1	100
Annotation Cluster 8	Enrichment Score: 2.8342566303959726
Category	Term	Count	%	PValue	Genes	List Total	Pop Hits	Pop Total	Fold Enrichment	Bonferroni	Benjamini	FDR
GOTERM_MF_DIRECT	GO:0050656~3'-phosphoadenosine 5'-phosphosulfate binding	5	1.74216	1.14468e-06	SULT2A5, SULT2A6, SULT2A1, SULT1A1, SULT2A4	239	7	17446	52.1399	0.000543578	9.06168e-05	0.00163649
GOTERM_MF_DIRECT	GO:0004027~alcohol sulfotransferase activity	4	1.39373	8.42688e-05	SULT2A5, SULT2A6, SULT2A1, SULT2A4	239	7	17446	41.7119	0.0392388	0.00307445	0.120408
INTERPRO	IPR000863:Sulfotransferase domain	6	2.09059	0.000190074	SULT2A5, SULT2A6, SULT2A1, SULT2A2, SULT1A1, SULT2A4	278	40	20594	11.1119	0.105584	0.00854667	0.279519
GOTERM_MF_DIRECT	GO:0008146~sulfotransferase activity	6	2.09059	0.000762642	SULT2A5, SULT2A6, SULT2A1, SULT2A2, SULT1A1, SULT2A4	239	53	17446	8.26368	0.303991	0.0199316	1.0848
GOTERM_BP_DIRECT	GO:0008202~steroid metabolic process	6	2.09059	0.00617579	CYP17A1, SULT2A1, SULT2A2, SULT1A1, CYP21A1, CYP2B10	251	84	18082	5.1457	0.999962	0.32394	9.8833
GOTERM_MF_DIRECT	GO:0008144~drug binding	6	2.09059	0.0187083	SULT2A5, SULT2A6, SULT2A1, SULT2A4, CHRNA4, TOP2A	239	112	17446	3.91049	0.999873	0.266063	23.6619
UP_SEQ_FEATURE	nucleotide phosphate-binding region:PAPS	3	1.0453	0.0564556	SULT2A1, SULT2A2, SULT1A1	249	28	18012	7.75043	1	0.928384	59.3741
UP_KEYWORDS	Steroid metabolism	3	1.0453	0.232228	SULT2A1, SULT2A2, SULT1A1	281	74	22680	3.2721	1	0.701432	96.75
Annotation Cluster 9	Enrichment Score: 2.148120012506768
Category	Term	Count	%	PValue	Genes	List Total	Pop Hits	Pop Total	Fold Enrichment	Bonferroni	Benjamini	FDR
GOTERM_BP_DIRECT	GO:0007160~cell-matrix adhesion	7	2.43902	0.000735832	VCAM1, ITGA6, CTGF, ITGB2, NID1, ITGB3, EMP2	251	78	18082	6.46511	0.701629	0.0888357	1.22892
GOTERM_BP_DIRECT	GO:0007229~integrin-mediated signaling pathway	7	2.43902	0.00183951	ADAM11, FUT8, ITGA6, CTGF, ITGB2, ITGB3, SYK	251	93	18082	5.42235	0.951447	0.147188	3.04558
GOTERM_MF_DIRECT	GO:0005178~integrin binding	7	2.43902	0.00248187	VCAM1, COL4A3, ITGA6, CTGF, ITGB3, EMP2, SYK	239	100	17446	5.10971	0.69283	0.0546568	3.49026
GOTERM_BP_DIRECT	GO:0007155~cell adhesion	15	5.22648	0.0077793	PRKCA, COL4A3, CADM4, CDHR5, ITGB2, NID1, ITGB3, VCAM1, HES1, SIGLEC1, ITGA6, CTGF, TENM3, EMP2, SELPLG	251	485	18082	2.22804	0.999997	0.367619	12.2949
UP_KEYWORDS	Integrin	4	1.39373	0.0277172	ADAM11, ITGA6, ITGB2, ITGB3	281	53	22680	6.09145	0.999034	0.260559	30.5431
UP_KEYWORDS	Cell adhesion	12	4.18118	0.0280588	PRKCA, VCAM1, COL4A3, SIGLEC1, CADM4, ITGA6, CTGF, TENM3, ITGB2, NID1, ITGB3, SELPLG	281	459	22680	2.11011	0.999115	0.253903	30.8588
GOTERM_CC_DIRECT	GO:0008305~integrin complex	3	1.0453	0.0452003	ITGA6, ITGB2, ITGB3	269	25	19662	8.77115	0.999993	0.345932	45.3101
Annotation Cluster 10	Enrichment Score: 2.009157171189965
Category	Term	Count	%	PValue	Genes	List Total	Pop Hits	Pop Total	Fold Enrichment	Bonferroni	Benjamini	FDR
UP_KEYWORDS	Secreted	35	12.1951	0.0032212	SCPEP1, HAMP2, LEPR, LY86, IL15, CFP, APOA4, SERPINE2, SAA1, CTGF, TFF3, LBP, LECT2, DEFB1, GPC1, TMPRSS2, COL4A3, APCS, PRG4, IL1RN, NID1, CD5L, GAS6, COL4A5, LCN2, A1BG, QPCT, C1QA, SIGLEC1, BMPER, PTGDS, TXNDC16, ORM2, COL20A1, ORM3	281	1685	22680	1.67651	0.549285	0.0517414	4.09714
GOTERM_CC_DIRECT	GO:0005615~extracellular space	33	11.4983	0.00807687	HAMP2, ARSG, LEPR, LY86, SERPINB1A, IL15, APOA4, VCAM1, SERPINE2, SAA1, CTGF, TFF3, LBP, GPC1, DEFB1, CAR2, APCS, ACTA1, PRG4, IL1RN, AXL, GAS6, LCN2, A1BG, PROM1, BMPER, PTGDS, SERPINB6A, SULF2, CTSC, ORM2, COL20A1, ORM3	269	1504	19662	1.60377	0.875591	0.115382	10.0404
GOTERM_CC_DIRECT	GO:0005576~extracellular region	34	11.8467	0.0360801	SCPEP1, HAMP2, LY86, LEPR, IL15, CFP, APOA4, SERPINE2, SAA1, CTGF, TFF3, LBP, LECT2, DEFB1, GPC1, TMPRSS2, COL4A3, APCS, PRG4, IL1RN, NID1, CD5L, WFDC17, GAS6, LCN2, A1BG, QPCT, C1QA, SIGLEC1, BMPER, PTGDS, TXNDC16, ORM2, COL20A1	269	1753	19662	1.41766	0.999921	0.304574	38.0878
Annotation Cluster 11	Enrichment Score: 1.7607440675656107
Category	Term	Count	%	PValue	Genes	List Total	Pop Hits	Pop Total	Fold Enrichment	Bonferroni	Benjamini	FDR
GOTERM_MF_DIRECT	GO:0008391~arachidonic acid monooxygenase activity	3	1.0453	0.00268124	CYP4A10, CYP4F14, CYP4A14	239	6	17446	36.4979	0.720653	0.0563201	3.76567
UP_SEQ_FEATURE	binding site:Heme (covalent; via 1 link)	3	1.0453	0.011378	CYP4A10, CYP4F14, CYP4A14	249	12	18012	18.0843	0.999948	0.46017	16.2535
UP_KEYWORDS	NADP	5	1.74216	0.171146	CYP4A10, CYBA, CYP4F14, NQO1, CYP4A14	281	175	22680	2.30605	1	0.604377	91.2307
Annotation Cluster 12	Enrichment Score: 1.6638966615740707
Category	Term	Count	%	PValue	Genes	List Total	Pop Hits	Pop Total	Fold Enrichment	Bonferroni	Benjamini	FDR
GOTERM_BP_DIRECT	GO:0045579~positive regulation of B cell differentiation	4	1.39373	0.00182737	ZAP70, IL2RG, INPP5D, SYK	251	18	18082	16.0089	0.950467	0.153759	3.02577
UP_SEQ_FEATURE	domain:SH2 2	3	1.0453	0.00637727	PLCG2, ZAP70, SYK	249	9	18012	24.1124	0.995973	0.307643	9.44091
UP_SEQ_FEATURE	domain:SH2 1	3	1.0453	0.00637727	PLCG2, ZAP70, SYK	249	9	18012	24.1124	0.995973	0.307643	9.44091
UP_KEYWORDS	SH2 domain	6	2.09059	0.00981469	SH2D4A, PLCG2, ZAP70, INPP5D, STAT1, SYK	281	105	22680	4.6121	0.912508	0.120341	12.0049
INTERPRO	IPR000980:SH2 domain	6	2.09059	0.0183947	SH2D4A, PLCG2, ZAP70, INPP5D, STAT1, SYK	278	113	20594	3.93341	0.999982	0.49396	23.9199
GOTERM_BP_DIRECT	GO:0050853~B cell receptor signaling pathway	4	1.39373	0.0404791	PTPRC, PLCG2, ZAP70, SYK	251	55	18082	5.23926	1	0.722228	50.0489
SMART	SM00252:SH2	5	1.74216	0.0611184	SH2D4A, PLCG2, ZAP70, INPP5D, SYK	151	103	10425	3.35144	0.999963	0.966812	53.3795
KEGG_PATHWAY	mmu04064:NF-kappa B signaling pathway	5	1.74216	0.086892	VCAM1, PLCG2, ZAP70, LBP, SYK	134	97	7691	2.95853	1	0.396338	68.3153
UP_SEQ_FEATURE	domain:SH2	3	1.0453	0.367182	SH2D4A, INPP5D, STAT1	249	93	18012	2.33346	1	0.99973	99.9169
Annotation Cluster 13	Enrichment Score: 1.5209661862391755
Category	Term	Count	%	PValue	Genes	List Total	Pop Hits	Pop Total	Fold Enrichment	Bonferroni	Benjamini	FDR
INTERPRO	IPR008160:Collagen triple helix repeat	5	1.74216	0.0193001	MARCO, C1QA, COL4A3, COL20A1, COL4A5	278	76	20594	4.87363	0.999989	0.489791	24.9467
UP_KEYWORDS	Collagen	5	1.74216	0.021111	MARCO, C1QA, COL4A3, COL20A1, COL4A5	281	85	22680	4.74775	0.994858	0.221949	24.1689
GOTERM_CC_DIRECT	GO:0005581~collagen trimer	5	1.74216	0.0268193	MARCO, C1QA, COL4A3, COL20A1, COL4A5	269	83	19662	4.40319	0.999076	0.272089	29.8616
UP_SEQ_FEATURE	domain:Collagen-like	3	1.0453	0.0754433	MARCO, C1QA, COL20A1	249	33	18012	6.57612	1	0.96598	70.3549
Annotation Cluster 14	Enrichment Score: 1.3824386389216023
Category	Term	Count	%	PValue	Genes	List Total	Pop Hits	Pop Total	Fold Enrichment	Bonferroni	Benjamini	FDR
UP_SEQ_FEATURE	propeptide:Removed in mature form	10	3.48432	0.00585875	LY6A, LY6E, ACTA1, RAC2, SORT1, CYP4A14, GPC1, NT5E, GBP2, PSMB9	249	238	18012	3.03938	0.993687	0.303573	8.70561
UP_KEYWORDS	GPI-anchor	5	1.74216	0.0956655	LY6A, VCAM1, LY6E, GPC1, NT5E	281	140	22680	2.88256	1	0.454356	72.8512
GOTERM_CC_DIRECT	GO:0031225~anchored component of membrane	5	1.74216	0.127094	LY6A, VCAM1, LY6E, GPC1, NT5E	269	141	19662	2.59195	1	0.6012	83.0261
Annotation Cluster 15	Enrichment Score: 1.3196676941672028
Category	Term	Count	%	PValue	Genes	List Total	Pop Hits	Pop Total	Fold Enrichment	Bonferroni	Benjamini	FDR
GOTERM_MF_DIRECT	GO:0005044~scavenger receptor activity	4	1.39373	0.0276431	MARCO, TMPRSS2, PRG4, CD5L	239	48	17446	6.08298	0.999998	0.358435	33.0193
INTERPRO	IPR001190:Speract/scavenger receptor	3	1.0453	0.0541799	MARCO, TMPRSS2, CD5L	278	28	20594	7.93705	1	0.729614	55.9667
INTERPRO	IPR017448:Speract/scavenger receptor-related	3	1.0453	0.0576902	MARCO, TMPRSS2, CD5L	278	29	20594	7.66336	1	0.725241	58.3127
SMART	SM00202:SR	3	1.0453	0.060926	MARCO, TMPRSS2, CD5L	151	28	10425	7.39711	0.999962	0.993853	53.2637
Annotation Cluster 16	Enrichment Score: 1.2753328130920407
Category	Term	Count	%	PValue	Genes	List Total	Pop Hits	Pop Total	Fold Enrichment	Bonferroni	Benjamini	FDR
GOTERM_BP_DIRECT	GO:0009615~response to virus	6	2.09059	0.00617579	LCN2, IFIT3, OASL2, IFI27L2A, OAS2, MX1	251	84	18082	5.1457	0.999962	0.32394	9.8833
UP_KEYWORDS	Antiviral defense	6	2.09059	0.00803971	IFIT3, RNASEL, OASL2, OAS2, MX1, ZBP1	281	100	22680	4.8427	0.863828	0.104854	9.93751
GOTERM_BP_DIRECT	GO:0051607~defense response to virus	8	2.78746	0.00877942	IFIT3, PTPRC, RNASEL, OASL2, OAS2, MX1, H2-Q9, ZBP1	251	167	18082	3.45101	0.999999	0.393224	13.7682
UP_KEYWORDS	RNA-binding	4	1.39373	0.980163	RNASEL, OASL2, OAS2, PPARGC1A	281	601	22680	0.537183	1	0.999861	100
GOTERM_MF_DIRECT	GO:0003723~RNA binding	6	2.09059	0.983193	IFIT3, RNASEL, OASL2, OAS2, PPARGC1A, ZBP1	239	780	17446	0.561506	1	1	100
Annotation Cluster 17	Enrichment Score: 1.2349928646169162
Category	Term	Count	%	PValue	Genes	List Total	Pop Hits	Pop Total	Fold Enrichment	Bonferroni	Benjamini	FDR
UP_KEYWORDS	Pyrrolidone carboxylic acid	4	1.39373	0.036463	LCN2, PTGDS, SELPLG, ORM2	281	59	22680	5.47198	0.999896	0.279397	38.2221
INTERPRO	IPR000566:Lipocalin/cytosolic fatty-acid binding protein domain	4	1.39373	0.0571849	LCN2, PTGDS, ORM2, ORM3	278	65	20594	4.55872	1	0.735376	57.9824
INTERPRO	IPR012674:Calycin	4	1.39373	0.0730145	LCN2, PTGDS, ORM2, ORM3	278	72	20594	4.11551	1	0.784468	67.2546
INTERPRO	IPR011038:Calycin-like	4	1.39373	0.0754199	LCN2, PTGDS, ORM2, ORM3	278	73	20594	4.05913	1	0.773461	68.4837
Annotation Cluster 18	Enrichment Score: 1.1292153135784075
Category	Term	Count	%	PValue	Genes	List Total	Pop Hits	Pop Total	Fold Enrichment	Bonferroni	Benjamini	FDR
KEGG_PATHWAY	mmu04666:Fc gamma R-mediated phagocytosis	9	3.13589	9.36275e-05	PRKCA, PTPRC, RAC2, LIMK1, PLCG2, PIK3CD, INPP5D, WAS, SYK	134	84	7691	6.14952	0.0195625	0.0024665	0.118316
KEGG_PATHWAY	mmu04650:Natural killer cell mediated cytotoxicity	8	2.78746	0.00220214	PRKCA, RAC2, PLCG2, PIK3CD, ZAP70, FCGR4, ITGB2, SYK	134	105	7691	4.37299	0.371967	0.03268	2.74892
KEGG_PATHWAY	mmu04664:Fc epsilon RI signaling pathway	6	2.09059	0.00625693	PRKCA, RAC2, PLCG2, PIK3CD, INPP5D, SYK	134	68	7691	5.06431	0.734027	0.0673293	7.62925
KEGG_PATHWAY	mmu04919:Thyroid hormone signaling pathway	7	2.43902	0.0139083	PRKCA, CCND1, PLCG2, PIK3CD, ITGB3, STAT1, RCAN2	134	114	7691	3.52429	0.947935	0.131273	16.2294
KEGG_PATHWAY	mmu04670:Leukocyte transendothelial migration	7	2.43902	0.0162563	PRKCA, VCAM1, CYBA, RAC2, PLCG2, PIK3CD, ITGB2	134	118	7691	3.40482	0.968515	0.134194	18.7167
KEGG_PATHWAY	mmu04662:B cell receptor signaling pathway	5	1.74216	0.0326067	RAC2, PLCG2, PIK3CD, INPP5D, SYK	134	70	7691	4.09968	0.999083	0.214312	34.239
KEGG_PATHWAY	mmu05223:Non-small cell lung cancer	4	1.39373	0.0722925	PRKCA, CCND1, PLCG2, PIK3CD	134	56	7691	4.09968	1	0.381089	61.2785
KEGG_PATHWAY	mmu04370:VEGF signaling pathway	4	1.39373	0.0849997	PRKCA, RAC2, PLCG2, PIK3CD	134	60	7691	3.82637	1	0.397445	67.4749
KEGG_PATHWAY	mmu05214:Glioma	4	1.39373	0.102113	PRKCA, CCND1, PLCG2, PIK3CD	134	65	7691	3.53203	1	0.433442	74.382
KEGG_PATHWAY	mmu05200:Pathways in cancer	11	3.83275	0.145322	PRKCA, COL4A3, CCND1, ITGA6, RAC2, RASGRP2, PLCG2, PIK3CD, ZBTB16, STAT1, COL4A5	134	395	7691	1.59836	1	0.529063	86.2682
KEGG_PATHWAY	mmu04014:Ras signaling pathway	7	2.43902	0.204738	PRKCA, PLA2G16, RAC2, RASGRP2, PLCG2, PIK3CD, ZAP70	134	229	7691	1.75445	1	0.584739	94.4783
KEGG_PATHWAY	mmu04070:Phosphatidylinositol signaling system	4	1.39373	0.2355	PRKCA, PLCG2, PIK3CD, INPP5D	134	97	7691	2.36683	1	0.623525	96.6469
KEGG_PATHWAY	mmu05205:Proteoglycans in cancer	6	2.09059	0.274405	PRKCA, CCND1, PLCG2, PIK3CD, ITGB3, GPC1	134	203	7691	1.69642	1	0.664331	98.2676
KEGG_PATHWAY	mmu04015:Rap1 signaling pathway	6	2.09059	0.311513	PRKCA, RAC2, RASGRP2, PIK3CD, ITGB2, ITGB3	134	214	7691	1.60922	1	0.70788	99.108
KEGG_PATHWAY	mmu00562:Inositol phosphate metabolism	3	1.0453	0.342144	PLCG2, PIK3CD, INPP5D	134	70	7691	2.45981	1	0.737839	99.4983
INTERPRO	IPR000008:C2 calcium-dependent membrane targeting	4	1.39373	0.350168	PRKCA, PLCG2, PIK3CD, UNC13B	278	156	20594	1.89947	1	0.993657	99.8248
KEGG_PATHWAY	mmu04071:Sphingolipid signaling pathway	4	1.39373	0.362933	PRKCA, RAC2, PIK3CD, ADORA1	134	124	7691	1.85147	1	0.75317	99.6657
KEGG_PATHWAY	mmu04012:ErbB signaling pathway	3	1.0453	0.44608	PRKCA, PLCG2, PIK3CD	134	87	7691	1.97916	1	0.797702	99.943
KEGG_PATHWAY	mmu04066:HIF-1 signaling pathway	3	1.0453	0.529866	PRKCA, PLCG2, PIK3CD	134	102	7691	1.6881	1	0.843036	99.9928
KEGG_PATHWAY	mmu05206:MicroRNAs in cancer	5	1.74216	0.708946	PRKCA, CCND1, ABCB1A, PLCG2, ITGB3	134	276	7691	1.03977	1	0.937368	100
Annotation Cluster 19	Enrichment Score: 1.1180413778546705
Category	Term	Count	%	PValue	Genes	List Total	Pop Hits	Pop Total	Fold Enrichment	Bonferroni	Benjamini	FDR
UP_KEYWORDS	Symport	5	1.74216	0.0489033	SLC1A4, SLC16A5, SLC1A2, SLC17A4, MFSD2A	281	111	22680	3.63566	0.999996	0.338216	47.8019
GOTERM_MF_DIRECT	GO:0015293~symporter activity	5	1.74216	0.0672752	SLC1A4, SLC16A5, SLC1A2, SLC17A4, MFSD2A	239	112	17446	3.25874	1	0.644345	63.0529
INTERPRO	IPR020846:Major facilitator superfamily domain	5	1.74216	0.134488	SLC16A5, SLC17A4, SLC22A3, MFSD2A, SLC43A1	278	146	20594	2.53696	1	0.892592	88.0779
Annotation Cluster 20	Enrichment Score: 1.008457086856981
Category	Term	Count	%	PValue	Genes	List Total	Pop Hits	Pop Total	Fold Enrichment	Bonferroni	Benjamini	FDR
GOTERM_BP_DIRECT	GO:0090330~regulation of platelet aggregation	3	1.0453	0.00275315	PRKCA, ZAP70, SYK	251	6	18082	36.0199	0.989216	0.18608	4.52561
INTERPRO	IPR001245:Serine-threonine/tyrosine-protein kinase catalytic domain	6	2.09059	0.0399655	LIMK1, NTRK2, AXL, ZAP70, MAP3K13, SYK	278	139	20594	3.19766	1	0.680203	45.1503
INTERPRO	IPR020635:Tyrosine-protein kinase, catalytic domain	4	1.39373	0.0958756	NTRK2, AXL, ZAP70, SYK	278	81	20594	3.65823	1	0.824494	77.3295
GOTERM_BP_DIRECT	GO:0046777~protein autophosphorylation	6	2.09059	0.110986	PRKCA, STK10, NTRK2, ZAP70, MAP3K13, SYK	251	183	18082	2.36196	1	0.913417	86.1404
SMART	SM00219:TyrKc	4	1.39373	0.11112	NTRK2, AXL, ZAP70, SYK	151	81	10425	3.40937	1	0.958431	75.9577
INTERPRO	IPR008266:Tyrosine-protein kinase, active site	4	1.39373	0.148772	NTRK2, AXL, ZAP70, SYK	278	99	20594	2.9931	1	0.905936	90.669
UP_KEYWORDS	Tyrosine-protein kinase	4	1.39373	0.164024	NTRK2, AXL, ZAP70, SYK	281	113	22680	2.85705	1	0.609964	90.2018
GOTERM_MF_DIRECT	GO:0004713~protein tyrosine kinase activity	4	1.39373	0.228853	NTRK2, AXL, ZAP70, SYK	239	121	17446	2.41308	1	0.915316	97.5653
INTERPRO	IPR017441:Protein kinase, ATP binding site	8	2.78746	0.280804	PRKCA, LIMK1, STK10, NTRK2, AXL, ZAP70, SYK, DMPK	278	394	20594	1.50414	1	0.983703	99.22
GOTERM_BP_DIRECT	GO:0007169~transmembrane receptor protein tyrosine kinase signaling pathway	3	1.0453	0.403422	NTRK2, ZAP70, SYK	251	100	18082	2.1612	1	0.99868	99.983
Annotation Cluster 21	Enrichment Score: 0.9646900076802959
Category	Term	Count	%	PValue	Genes	List Total	Pop Hits	Pop Total	Fold Enrichment	Bonferroni	Benjamini	FDR
INTERPRO	IPR018097:EGF-like calcium-binding, conserved site	5	1.74216	0.0420149	MEGF8, HEG1, NID1, DLL1, GAS6	278	97	20594	3.81851	1	0.68186	46.8494
INTERPRO	IPR000152:EGF-type aspartate/asparagine hydroxylation site	5	1.74216	0.043358	MEGF8, HEG1, NID1, DLL1, GAS6	278	98	20594	3.77955	1	0.677379	47.9362
INTERPRO	IPR013032:EGF-like, conserved site	7	2.43902	0.0506947	MEGF8, ADAM11, TENM3, HEG1, NID1, DLL1, GAS6	278	197	20594	2.63225	1	0.719853	53.516
UP_KEYWORDS	EGF-like domain	7	2.43902	0.0600059	MEGF8, ADAM11, TENM3, HEG1, NID1, DLL1, GAS6	281	224	22680	2.52224	1	0.35384	55.1737
INTERPRO	IPR001881:EGF-like calcium-binding	5	1.74216	0.0904855	MEGF8, HEG1, NID1, DLL1, GAS6	278	126	20594	2.93965	1	0.814941	75.2558
UP_SEQ_FEATURE	domain:EGF-like 6	3	1.0453	0.0961237	TENM3, NID1, DLL1	249	38	18012	5.71084	1	0.977351	79.1231
INTERPRO	IPR000742:Epidermal growth factor-like domain	7	2.43902	0.101436	MEGF8, ADAM11, TENM3, HEG1, NID1, DLL1, GAS6	278	237	20594	2.18799	1	0.833679	79.2982
UP_SEQ_FEATURE	domain:EGF-like 3; calcium-binding	3	1.0453	0.104799	MEGF8, NID1, GAS6	249	40	18012	5.4253	1	0.981244	82.022
SMART	SM00179:EGF_CA	5	1.74216	0.108213	MEGF8, HEG1, NID1, DLL1, GAS6	151	126	10425	2.73967	1	0.975539	74.9886
UP_SEQ_FEATURE	domain:EGF-like 2	4	1.39373	0.109572	MEGF8, TENM3, NID1, DLL1	249	84	18012	3.44464	1	0.981712	83.4517
UP_SEQ_FEATURE	domain:EGF-like 5	3	1.0453	0.118187	MEGF8, TENM3, DLL1	249	43	18012	5.04679	1	0.981966	85.7666
SMART	SM00181:EGF	6	2.09059	0.119993	MEGF8, TENM3, HEG1, NID1, DLL1, GAS6	151	181	10425	2.28861	1	0.924865	78.7061
UP_SEQ_FEATURE	domain:EGF-like 4	3	1.0453	0.175191	MEGF8, TENM3, NID1	249	55	18012	3.94567	1	0.994418	94.9483
UP_SEQ_FEATURE	domain:EGF-like 1	4	1.39373	0.197074	MEGF8, TENM3, NID1, DLL1	249	111	18012	2.60675	1	0.993986	96.6702
INTERPRO	IPR009030:Insulin-like growth factor binding protein, N-terminal	4	1.39373	0.254964	CTGF, NID1, DLL1, GAS6	278	130	20594	2.27936	1	0.980288	98.6884
GOTERM_MF_DIRECT	GO:0005509~calcium ion binding	11	3.83275	0.484224	MEGF8, APCS, SULF2, RASGRP2, ATP2A1, PLS1, HEG1, CDHR5, NID1, DLL1, GAS6	239	699	17446	1.14872	1	0.990849	99.9923
Annotation Cluster 22	Enrichment Score: 0.9557374562718101
Category	Term	Count	%	PValue	Genes	List Total	Pop Hits	Pop Total	Fold Enrichment	Bonferroni	Benjamini	FDR
UP_KEYWORDS	Nucleotide-binding	35	12.1951	0.00595564	RAD51B, RNASEL, STK10, DQX1, ASNS, OAS2, DMPK, RAC2, OASL2, WNK4, TAP1, ZAP70, GBP10, GUCY1A3, MX1, NT5E, TOP2A, SYK, PRKCA, GBP7, GBP6, MKI67, ACTA1, LIMK1, PDK4, PIK3CD, AXL, ABCB1A, NTRK2, ATP2A1, GBP4, GBP3, MAP3K13, GBP2, ATP8A1	281	1754	22680	1.61055	0.771322	0.088091	7.45299
GOTERM_BP_DIRECT	GO:0006468~protein phosphorylation	16	5.57491	0.0144602	PRKCA, RNASEL, SMAD9, LIMK1, STK10, PDK4, AXL, TRIB2, GAS6, DMPK, CCND1, WNK4, NTRK2, ZAP70, MAP3K13, SYK	251	576	18082	2.00111	1	0.485606	21.7046
GOTERM_MF_DIRECT	GO:0004672~protein kinase activity	15	5.22648	0.0145347	PRKCA, RNASEL, LIMK1, STK10, PDK4, AXL, TRIB2, DMPK, CCND1, WNK4, NTRK2, ZAP70, MMD2, MAP3K13, SYK	239	531	17446	2.06203	0.999046	0.2347	18.8865
INTERPRO	IPR001245:Serine-threonine/tyrosine-protein kinase catalytic domain	6	2.09059	0.0399655	LIMK1, NTRK2, AXL, ZAP70, MAP3K13, SYK	278	139	20594	3.19766	1	0.680203	45.1503
UP_KEYWORDS	ATP-binding	25	8.7108	0.0509967	RNASEL, RAD51B, STK10, DQX1, ASNS, OAS2, DMPK, WNK4, OASL2, TAP1, ZAP70, TOP2A, SYK, PRKCA, ACTA1, MKI67, LIMK1, PIK3CD, PDK4, AXL, ABCB1A, ATP2A1, NTRK2, MAP3K13, ATP8A1	281	1363	22680	1.48041	0.999998	0.341016	49.2721
UP_KEYWORDS	Transferase	29	10.1045	0.0557392	FUT8, STK10, OAS2, DMPK, UGT1A6B, UGT1A6A, OASL2, SULT1A1, WNK4, ST3GAL6, AGPAT9, ZAP70, SYK, PRKCA, SULT2A5, ZDHHC1, SULT2A6, SULT2A1, SULT2A2, LIMK1, PIK3CD, SULT2A4, PDK4, AXL, CDKN1C, QPCT, NTRK2, OAT, MAP3K13	281	1654	22680	1.41514	0.999999	0.349021	52.4626
INTERPRO	IPR011009:Protein kinase-like domain	13	4.52962	0.0738551	PRKCA, RNASEL, LIMK1, STK10, PIK3CD, AXL, TRIB2, DMPK, WNK4, NTRK2, ZAP70, MAP3K13, SYK	278	556	20594	1.73207	1	0.777147	67.6892
GOTERM_MF_DIRECT	GO:0005524~ATP binding	28	9.7561	0.0873919	RAD51B, RNASEL, STK10, DQX1, ASNS, OAS2, TRIB2, SLFN2, DMPK, P2RY4, OASL2, WNK4, TAP1, ZAP70, TOP2A, SYK, PRKCA, MKI67, ACTA1, LIMK1, PIK3CD, PDK4, AXL, ABCB1A, NTRK2, ATP2A1, MAP3K13, ATP8A1	239	1507	17446	1.35626	1	0.721293	72.9477
UP_SEQ_FEATURE	domain:Protein kinase	12	4.18118	0.0886325	PRKCA, RNASEL, LIMK1, WNK4, STK10, NTRK2, AXL, ZAP70, MAP3K13, TRIB2, SYK, DMPK	249	502	18012	1.72918	1	0.977843	76.2738
INTERPRO	IPR000719:Protein kinase, catalytic domain	12	4.18118	0.0889098	PRKCA, RNASEL, LIMK1, WNK4, STK10, NTRK2, AXL, ZAP70, MAP3K13, TRIB2, SYK, DMPK	278	515	20594	1.72612	1	0.818781	74.617
GOTERM_MF_DIRECT	GO:0016740~transferase activity	27	9.40767	0.104451	FUT8, STK10, OAS2, DMPK, UGT1A6A, OASL2, SULT1A1, WNK4, ST3GAL6, AGPAT9, ZAP70, SYK, SULT2A5, PRKCA, ZDHHC1, SULT2A6, SULT2A1, SULT2A2, LIMK1, PIK3CD, SULT2A4, PDK4, AXL, QPCT, NTRK2, MAP3K13, OAT	239	1472	17446	1.33892	1	0.776241	79.3443
GOTERM_MF_DIRECT	GO:0000166~nucleotide binding	34	11.8467	0.105264	RAD51B, RNASEL, STK10, DQX1, ASNS, OAS2, DMPK, RAC2, OASL2, SULT1A1, WNK4, TAP1, ZAP70, GUCY1A3, MX1, TOP2A, NT5E, SYK, PRKCA, MKI67, ACTA1, LIMK1, PIK3CD, PDK4, AXL, PPARGC1A, RCAN2, ABCB1A, NTRK2, ATP2A1, GBP3, MAP3K13, GBP2, ATP8A1	239	1936	17446	1.28195	1	0.769515	79.6106
GOTERM_BP_DIRECT	GO:0046777~protein autophosphorylation	6	2.09059	0.110986	PRKCA, STK10, NTRK2, ZAP70, MAP3K13, SYK	251	183	18082	2.36196	1	0.913417	86.1404
UP_SEQ_FEATURE	active site:Proton acceptor	15	5.22648	0.114601	PRKCA, HSD3B1, SULT2A1, SULT2A2, STK10, AXL, DMPK, QPCT, SULT1A1, WNK4, NTRK2, HAO2, ZAP70, MAP3K13, SYK	249	710	18012	1.52825	1	0.982321	84.8425
GOTERM_MF_DIRECT	GO:0016301~kinase activity	14	4.87805	0.133512	PRKCA, LIMK1, STK10, PDK4, PIK3CD, AXL, DMPK, CDKN1C, CCND1, WNK4, NTRK2, ZAP70, MAP3K13, SYK	239	674	17446	1.51623	1	0.833263	87.1109
UP_KEYWORDS	Kinase	13	4.52962	0.166787	PRKCA, LIMK1, STK10, PDK4, PIK3CD, AXL, DMPK, CDKN1C, WNK4, NTRK2, ZAP70, MAP3K13, SYK	281	707	22680	1.48409	1	0.601393	90.6136
UP_SEQ_FEATURE	binding site:ATP	12	4.18118	0.182139	PRKCA, LIMK1, WNK4, STK10, NTRK2, PDK4, AXL, ZAP70, TOP2A, MAP3K13, SYK, DMPK	249	583	18012	1.48893	1	0.993888	95.5691
GOTERM_BP_DIRECT	GO:0016310~phosphorylation	12	4.18118	0.228239	PRKCA, LIMK1, WNK4, STK10, NTRK2, PIK3CD, PDK4, AXL, ZAP70, MAP3K13, SYK, DMPK	251	612	18082	1.41255	1	0.98197	98.712
INTERPRO	IPR017441:Protein kinase, ATP binding site	8	2.78746	0.280804	PRKCA, LIMK1, STK10, NTRK2, AXL, ZAP70, SYK, DMPK	278	394	20594	1.50414	1	0.983703	99.22
UP_SEQ_FEATURE	nucleotide phosphate-binding region:ATP	16	5.57491	0.349693	PRKCA, RAD51B, LIMK1, STK10, PDK4, AXL, DQX1, DMPK, WNK4, TAP1, NTRK2, ZAP70, MAP3K13, TOP2A, ATP8A1, SYK	249	963	18012	1.20187	1	0.999626	99.8732
GOTERM_MF_DIRECT	GO:0004674~protein serine/threonine kinase activity	7	2.43902	0.52761	PRKCA, LIMK1, WNK4, STK10, MAP3K13, SYK, DMPK	239	428	17446	1.19386	1	0.9929	99.9978
UP_KEYWORDS	Serine/threonine-protein kinase	6	2.09059	0.56217	PRKCA, LIMK1, WNK4, STK10, MAP3K13, DMPK	281	405	22680	1.19573	1	0.911841	99.9978
SMART	SM00220:S_TKc	6	2.09059	0.643364	PRKCA, LIMK1, WNK4, STK10, MAP3K13, DMPK	151	380	10425	1.0901	1	0.999907	99.9996
INTERPRO	IPR008271:Serine/threonine-protein kinase, active site	5	1.74216	0.657896	PRKCA, WNK4, STK10, MAP3K13, DMPK	278	333	20594	1.1123	1	0.999981	100
Annotation Cluster 23	Enrichment Score: 0.9352279470053184
Category	Term	Count	%	PValue	Genes	List Total	Pop Hits	Pop Total	Fold Enrichment	Bonferroni	Benjamini	FDR
KEGG_PATHWAY	mmu05222:Small cell lung cancer	5	1.74216	0.0572061	COL4A3, CCND1, ITGA6, PIK3CD, COL4A5	134	84	7691	3.4164	0.999996	0.330318	52.5178
KEGG_PATHWAY	mmu04510:Focal adhesion	8	2.78746	0.0672051	PRKCA, COL4A3, CCND1, ITGA6, RAC2, PIK3CD, ITGB3, COL4A5	134	207	7691	2.21818	1	0.367912	58.5063
KEGG_PATHWAY	mmu05200:Pathways in cancer	11	3.83275	0.145322	PRKCA, COL4A3, CCND1, ITGA6, RAC2, RASGRP2, PLCG2, PIK3CD, ZBTB16, STAT1, COL4A5	134	395	7691	1.59836	1	0.529063	86.2682
GOTERM_CC_DIRECT	GO:0005604~basement membrane	4	1.39373	0.146525	COL4A3, ITGA6, NID1, COL4A5	269	97	19662	3.01414	1	0.638673	87.3462
KEGG_PATHWAY	mmu04151:PI3K-Akt signaling pathway	10	3.48432	0.153413	PRKCA, COL4A3, CCND1, ITGA6, PIK3CD, NR4A1, IL2RG, ITGB3, SYK, COL4A5	134	351	7691	1.6352	1	0.542005	87.8242
KEGG_PATHWAY	mmu04512:ECM-receptor interaction	4	1.39373	0.194843	COL4A3, ITGA6, ITGB3, COL4A5	134	88	7691	2.60889	1	0.578013	93.5438
Annotation Cluster 24	Enrichment Score: 0.8563300902395561
Category	Term	Count	%	PValue	Genes	List Total	Pop Hits	Pop Total	Fold Enrichment	Bonferroni	Benjamini	FDR
KEGG_PATHWAY	mmu04919:Thyroid hormone signaling pathway	7	2.43902	0.0139083	PRKCA, CCND1, PLCG2, PIK3CD, ITGB3, STAT1, RCAN2	134	114	7691	3.52429	0.947935	0.131273	16.2294
KEGG_PATHWAY	mmu05212:Pancreatic cancer	4	1.39373	0.102113	CCND1, RAC2, PIK3CD, STAT1	134	65	7691	3.53203	1	0.433442	74.382
KEGG_PATHWAY	mmu04630:Jak-STAT signaling pathway	6	2.09059	0.10614	CCND1, LEPR, PIK3CD, IL2RG, IL15, STAT1	134	145	7691	2.37499	1	0.438673	75.7974
KEGG_PATHWAY	mmu04917:Prolactin signaling pathway	4	1.39373	0.132035	CYP17A1, CCND1, PIK3CD, STAT1	134	73	7691	3.14496	1	0.500848	83.3107
KEGG_PATHWAY	mmu05164:Influenza A	6	2.09059	0.174067	PRKCA, TMPRSS2, RNASEL, PIK3CD, OAS2, STAT1	134	171	7691	2.01388	1	0.561112	91.0902
KEGG_PATHWAY	mmu05162:Measles	5	1.74216	0.208853	CCND1, PIK3CD, IL2RG, OAS2, STAT1	134	136	7691	2.11013	1	0.579879	94.8288
KEGG_PATHWAY	mmu05160:Hepatitis C	4	1.39373	0.419256	RNASEL, PIK3CD, OAS2, STAT1	134	136	7691	1.6881	1	0.787657	99.8963
KEGG_PATHWAY	mmu05161:Hepatitis B	4	1.39373	0.464944	PRKCA, CCND1, PIK3CD, STAT1	134	146	7691	1.57248	1	0.807844	99.9632
Annotation Cluster 25	Enrichment Score: 0.8210289018590786
Category	Term	Count	%	PValue	Genes	List Total	Pop Hits	Pop Total	Fold Enrichment	Bonferroni	Benjamini	FDR
INTERPRO	IPR003961:Fibronectin, type III	7	2.43902	0.0661839	PTPRC, ROBO1, LEPR, AXL, IL2RG, LRFN4, COL20A1	278	211	20594	2.4576	1	0.762014	63.5162
SMART	SM00060:FN3	6	2.09059	0.0697993	PTPRC, ROBO1, LEPR, AXL, IL2RG, COL20A1	151	153	10425	2.70744	0.999992	0.946623	58.3359
UP_SEQ_FEATURE	domain:Fibronectin type-III 2	4	1.39373	0.243881	PTPRC, ROBO1, LEPR, AXL	249	124	18012	2.33346	1	0.997581	98.6875
UP_SEQ_FEATURE	domain:Fibronectin type-III 1	4	1.39373	0.247558	PTPRC, ROBO1, LEPR, AXL	249	125	18012	2.3148	1	0.997471	98.7831
UP_SEQ_FEATURE	domain:Fibronectin type-III 3	3	1.0453	0.281448	ROBO1, LEPR, COL20A1	249	76	18012	2.85542	1	0.998674	99.4043
Annotation Cluster 26	Enrichment Score: 0.817254261663196
Category	Term	Count	%	PValue	Genes	List Total	Pop Hits	Pop Total	Fold Enrichment	Bonferroni	Benjamini	FDR
UP_SEQ_FEATURE	domain:Ig-like C2-type 1	6	2.09059	0.0359831	VCAM1, SIGLEC1, CADM4, ROBO1, NTRK2, AXL	249	132	18012	3.28806	1	0.844045	43.3365
UP_SEQ_FEATURE	domain:Ig-like C2-type 2	6	2.09059	0.036986	VCAM1, SIGLEC1, CADM4, ROBO1, NTRK2, AXL	249	133	18012	3.26334	1	0.835493	44.2434
UP_KEYWORDS	Immunoglobulin domain	11	3.83275	0.0764581	A1BG, VCAM1, SIGLEC1, LAIR1, CADM4, ROBO1, LEPR, NTRK2, AXL, ILDR2, LRFN4	281	481	22680	1.8458	1	0.403696	64.3467
INTERPRO	IPR003598:Immunoglobulin subtype 2	7	2.43902	0.109156	VCAM1, SIGLEC1, CADM4, ROBO1, NTRK2, FCGR4, LRFN4	278	242	20594	2.14278	1	0.848125	81.7683
SMART	SM00408:IGc2	7	2.43902	0.136197	VCAM1, SIGLEC1, CADM4, ROBO1, NTRK2, FCGR4, LRFN4	151	242	10425	1.99702	1	0.928309	82.9947
INTERPRO	IPR013098:Immunoglobulin I-set	5	1.74216	0.136885	VCAM1, SIGLEC1, ROBO1, NTRK2, LRFN4	278	147	20594	2.5197	1	0.890918	88.5551
UP_SEQ_FEATURE	domain:Ig-like C2-type 5	3	1.0453	0.141357	VCAM1, SIGLEC1, ROBO1	249	48	18012	4.52108	1	0.989219	90.5797
UP_SEQ_FEATURE	domain:Ig-like C2-type 4	3	1.0453	0.180127	VCAM1, SIGLEC1, ROBO1	249	56	18012	3.87522	1	0.994416	95.3971
INTERPRO	IPR003599:Immunoglobulin subtype	10	3.48432	0.263744	A1BG, VCAM1, SIGLEC1, CADM4, ROBO1, NTRK2, AXL, FCGR4, ILDR2, LRFN4	278	518	20594	1.4301	1	0.981573	98.8984
SMART	SM00409:IG	10	3.48432	0.329049	A1BG, VCAM1, SIGLEC1, CADM4, ROBO1, NTRK2, AXL, FCGR4, ILDR2, LRFN4	151	518	10425	1.33281	1	0.993077	99.2004
UP_SEQ_FEATURE	domain:Ig-like C2-type 3	3	1.0453	0.342276	VCAM1, SIGLEC1, ROBO1	249	88	18012	2.46605	1	0.999611	99.8488
INTERPRO	IPR013106:Immunoglobulin V-set	3	1.0453	0.995638	SIGLEC1, CADM4, ROBO1	278	554	20594	0.401151	1	1	100
Annotation Cluster 27	Enrichment Score: 0.7366814205556385
Category	Term	Count	%	PValue	Genes	List Total	Pop Hits	Pop Total	Fold Enrichment	Bonferroni	Benjamini	FDR
UP_KEYWORDS	Differentiation	14	4.87805	0.0586377	EID1, PIK3CD, AXL, CDHR5, DLL1, GAS7, SERPINE2, ROBO1, TENM3, NTRK2, SORT1, PBX1, LHX6, UTP14B	281	646	22680	1.74917	1	0.35531	54.3203
GOTERM_BP_DIRECT	GO:0030154~cell differentiation	17	5.92334	0.0753962	EID1, ELF4, PIK3CD, AXL, CDHR5, DLL1, ILDR2, GAS7, SERPINE2, CTGF, ROBO1, NTRK2, TENM3, SORT1, PBX1, LHX6, UTP14B	251	780	18082	1.5701	1	0.853731	73.2014
UP_KEYWORDS	Neurogenesis	7	2.43902	0.0865315	RTN4, DACT1, SERPINE2, ROBO1, NTRK2, LHX6, GAS7	281	247	22680	2.28738	1	0.436285	69.0727
GOTERM_BP_DIRECT	GO:0007399~nervous system development	9	3.13589	0.152252	RTN4, SLC1A2, DACT1, SERPINE2, ROBO1, NTRK2, DLL1, LHX6, GAS7	251	377	18082	1.71978	1	0.955811	93.7626
UP_KEYWORDS	Developmental protein	11	3.83275	0.769309	DACT1, SERPINE2, ROBO1, NTRK2, SORT1, HEG1, PBX1, DLL1, LHX6, GAS7, UTP14B	281	976	22680	0.909661	1	0.979664	100
GOTERM_BP_DIRECT	GO:0007275~multicellular organism development	12	4.18118	0.848299	DACT1, SERPINE2, ROBO1, NTRK2, ESRRG, SORT1, HEG1, PBX1, DLL1, LHX6, GAS7, UTP14B	251	1029	18082	0.840115	1	1	100
Annotation Cluster 28	Enrichment Score: 0.7183554387038119
Category	Term	Count	%	PValue	Genes	List Total	Pop Hits	Pop Total	Fold Enrichment	Bonferroni	Benjamini	FDR
UP_SEQ_FEATURE	repeat:Kelch 6	3	1.0453	0.141357	MEGF8, KLHL26, KLHL13	249	48	18012	4.52108	1	0.989219	90.5797
UP_SEQ_FEATURE	repeat:Kelch 5	3	1.0453	0.180127	MEGF8, KLHL26, KLHL13	249	56	18012	3.87522	1	0.994416	95.3971
UP_SEQ_FEATURE	repeat:Kelch 4	3	1.0453	0.195055	MEGF8, KLHL26, KLHL13	249	59	18012	3.67817	1	0.994459	96.538
UP_SEQ_FEATURE	repeat:Kelch 3	3	1.0453	0.205092	MEGF8, KLHL26, KLHL13	249	61	18012	3.55757	1	0.99452	97.1499
UP_SEQ_FEATURE	repeat:Kelch 1	3	1.0453	0.205092	MEGF8, KLHL26, KLHL13	249	61	18012	3.55757	1	0.99452	97.1499
UP_SEQ_FEATURE	repeat:Kelch 2	3	1.0453	0.205092	MEGF8, KLHL26, KLHL13	249	61	18012	3.55757	1	0.99452	97.1499
UP_KEYWORDS	Kelch repeat	3	1.0453	0.218582	MEGF8, KLHL26, KLHL13	281	71	22680	3.41036	1	0.690118	95.9159
Annotation Cluster 29	Enrichment Score: 0.7113853906317242
Category	Term	Count	%	PValue	Genes	List Total	Pop Hits	Pop Total	Fold Enrichment	Bonferroni	Benjamini	FDR
INTERPRO	IPR020846:Major facilitator superfamily domain	5	1.74216	0.134488	SLC16A5, SLC17A4, SLC22A3, MFSD2A, SLC43A1	278	146	20594	2.53696	1	0.892592	88.0779
INTERPRO	IPR011701:Major facilitator superfamily	3	1.0453	0.227632	SLC16A5, SLC17A4, SLC43A1	278	67	20594	3.31698	1	0.970578	97.7704
GOTERM_BP_DIRECT	GO:0055085~transmembrane transport	8	2.78746	0.239844	SLC16A5, ABCB1A, SLC17A4, TAP1, SLC22A3, SLC39A5, SLC26A10, SLC43A1	251	364	18082	1.58329	1	0.984577	99.0015
Annotation Cluster 30	Enrichment Score: 0.6597229132106669
Category	Term	Count	%	PValue	Genes	List Total	Pop Hits	Pop Total	Fold Enrichment	Bonferroni	Benjamini	FDR
UP_SEQ_FEATURE	repeat:9	3	1.0453	0.146101	APOA4, PRG4, SELPLG	249	49	18012	4.42882	1	0.989308	91.355
UP_SEQ_FEATURE	repeat:10	3	1.0453	0.146101	APOA4, PRG4, SELPLG	249	49	18012	4.42882	1	0.989308	91.355
UP_SEQ_FEATURE	repeat:8	3	1.0453	0.205092	APOA4, PRG4, SELPLG	249	61	18012	3.55757	1	0.99452	97.1499
UP_SEQ_FEATURE	repeat:7	3	1.0453	0.250792	APOA4, PRG4, SELPLG	249	70	18012	3.10017	1	0.997331	98.8617
UP_SEQ_FEATURE	repeat:5	3	1.0453	0.457947	APOA4, PRG4, SELPLG	249	112	18012	1.93761	1	0.999968	99.9925
Annotation Cluster 31	Enrichment Score: 0.6092336451722405
Category	Term	Count	%	PValue	Genes	List Total	Pop Hits	Pop Total	Fold Enrichment	Bonferroni	Benjamini	FDR
KEGG_PATHWAY	mmu04270:Vascular smooth muscle contraction	5	1.74216	0.177156	CYP4A10, PRKCA, CYP4A12B, GUCY1A3, CYP4A14	134	127	7691	2.25967	1	0.560824	91.5025
KEGG_PATHWAY	mmu00071:Fatty acid degradation	3	1.0453	0.207624	CYP4A10, CYP4A12B, CYP4A14	134	49	7691	3.51401	1	0.583911	94.7264
KEGG_PATHWAY	mmu03320:PPAR signaling pathway	3	1.0453	0.404263	CYP4A10, CYP4A12B, CYP4A14	134	80	7691	2.15233	1	0.780828	99.8568
Annotation Cluster 32	Enrichment Score: 0.5806274218902728
Category	Term	Count	%	PValue	Genes	List Total	Pop Hits	Pop Total	Fold Enrichment	Bonferroni	Benjamini	FDR
GOTERM_BP_DIRECT	GO:0042742~defense response to bacterium	6	2.09059	0.125769	HAMP2, IRGM2, IRF8, LBP, DEFB1, SYK	251	191	18082	2.26303	1	0.932332	89.5428
UP_KEYWORDS	Antibiotic	3	1.0453	0.332559	HAMP2, LBP, DEFB1	281	96	22680	2.52224	1	0.795079	99.4712
UP_KEYWORDS	Antimicrobial	3	1.0453	0.433185	HAMP2, LBP, DEFB1	281	119	22680	2.03475	1	0.853529	99.9365
Annotation Cluster 33	Enrichment Score: 0.5631462527790013
Category	Term	Count	%	PValue	Genes	List Total	Pop Hits	Pop Total	Fold Enrichment	Bonferroni	Benjamini	FDR
INTERPRO	IPR023795:Protease inhibitor I4, serpin, conserved site	3	1.0453	0.15475	SERPINE2, SERPINB6A, SERPINB1A	278	52	20594	4.2738	1	0.909917	91.5887
UP_SEQ_FEATURE	site:Reactive bond	3	1.0453	0.165387	SERPINE2, SERPINB6A, SERPINB1A	249	53	18012	4.09457	1	0.993442	93.933
INTERPRO	IPR023796:Serpin domain	3	1.0453	0.227632	SERPINE2, SERPINB6A, SERPINB1A	278	67	20594	3.31698	1	0.970578	97.7704
INTERPRO	IPR000215:Serpin family	3	1.0453	0.227632	SERPINE2, SERPINB6A, SERPINB1A	278	67	20594	3.31698	1	0.970578	97.7704
GOTERM_MF_DIRECT	GO:0004867~serine-type endopeptidase inhibitor activity	4	1.39373	0.236071	SERPINE2, SERPINB6A, SERPINB1A, WFDC17	239	123	17446	2.37385	1	0.918569	97.8716
SMART	SM00093:SERPIN	3	1.0453	0.250847	SERPINE2, SERPINB6A, SERPINB1A	151	67	10425	3.09133	1	0.985784	96.9644
UP_KEYWORDS	Serine protease inhibitor	3	1.0453	0.27796	SERPINE2, SERPINB6A, SERPINB1A	281	84	22680	2.88256	1	0.756164	98.5342
UP_KEYWORDS	Protease inhibitor	3	1.0453	0.44157	SERPINE2, SERPINB6A, SERPINB1A	281	121	22680	2.00112	1	0.856971	99.9476
GOTERM_BP_DIRECT	GO:0010466~negative regulation of peptidase activity	3	1.0453	0.482759	SERPINE2, SERPINB6A, SERPINB1A	251	117	18082	1.84718	1	0.999632	99.9984
GOTERM_MF_DIRECT	GO:0030414~peptidase inhibitor activity	3	1.0453	0.502086	SERPINE2, SERPINB6A, SERPINB1A	239	123	17446	1.78039	1	0.991774	99.9953
Annotation Cluster 34	Enrichment Score: 0.5182425421569806
Category	Term	Count	%	PValue	Genes	List Total	Pop Hits	Pop Total	Fold Enrichment	Bonferroni	Benjamini	FDR
KEGG_PATHWAY	mmu04142:Lysosome	5	1.74216	0.160327	LAPTM5, ARSG, SORT1, CTSC, ATP6V0D2	134	122	7691	2.35228	1	0.543645	89.0235
UP_KEYWORDS	Lysosome	5	1.74216	0.369149	LAPTM5, ARSG, SORT1, CTSC, ARRDC3	281	249	22680	1.62072	1	0.812387	99.7454
GOTERM_CC_DIRECT	GO:0005764~lysosome	6	2.09059	0.471046	LAPTM5, ARSG, MT1, SORT1, CTSC, ARRDC3	269	331	19662	1.32495	1	0.931652	99.9754
Annotation Cluster 35	Enrichment Score: 0.299028082399414
Category	Term	Count	%	PValue	Genes	List Total	Pop Hits	Pop Total	Fold Enrichment	Bonferroni	Benjamini	FDR
UP_KEYWORDS	Cell junction	11	3.83275	0.297722	TMEM47, DACT1, WNK4, PPL, RASGRP2, CHRNA4, HEG1, DLL1, PARD3B, ITGB3, UNC13B	281	661	22680	1.34316	1	0.778007	98.9772
GOTERM_CC_DIRECT	GO:0030054~cell junction	11	3.83275	0.519306	TMEM47, DACT1, WNK4, PPL, RASGRP2, CHRNA4, HEG1, DLL1, PARD3B, ITGB3, UNC13B	269	718	19662	1.11981	1	0.949624	99.9929
UP_KEYWORDS	Synapse	4	1.39373	0.819749	DACT1, RASGRP2, CHRNA4, UNC13B	281	357	22680	0.904333	1	0.987826	100
Annotation Cluster 36	Enrichment Score: 0.26430450929172367
Category	Term	Count	%	PValue	Genes	List Total	Pop Hits	Pop Total	Fold Enrichment	Bonferroni	Benjamini	FDR
GOTERM_MF_DIRECT	GO:0043565~sequence-specific DNA binding	13	4.52962	0.158691	EGR1, HES1, ELF4, MTA3, ESRRG, NR4A1, PBX1, LHX6, SOX7, CUX2, STAT1, PPARGC1A, TOP2A	239	633	17446	1.49912	1	0.864923	91.5448
GOTERM_BP_DIRECT	GO:0045893~positive regulation of transcription, DNA-templated	12	4.18118	0.176097	EGR1, HES1, CDKN1C, SMAD9, ELF4, IRF8, ESRRG, NR4A1, SOX7, ZBTB16, STAT1, PPARGC1A	251	576	18082	1.50083	1	0.967355	96.1376
GOTERM_MF_DIRECT	GO:0003700~transcription factor activity, sequence-specific DNA binding	15	5.22648	0.321767	EGR1, HES1, SMAD9, ELF4, MTA3, IRF8, ESRRG, NR4A1, TEAD1, LHX6, TEAD2, PBX1, SOX7, ZBTB16, STAT1	239	883	17446	1.24002	1	0.953753	99.6116
UP_KEYWORDS	Activator	10	3.48432	0.36517	EGR1, ELF4, IRF8, ESRRG, TEAD1, TEAD2, PBX1, SOX7, STAT1, PPARGC1A	281	624	22680	1.29346	1	0.817417	99.7238
GOTERM_BP_DIRECT	GO:0000122~negative regulation of transcription from RNA polymerase II promoter	12	4.18118	0.428905	EGR1, HES1, CDKN1C, EID1, CCND1, DACT1, IRF8, ZBTB16, CUX2, STAT1, BHLHE41, GBP4	251	729	18082	1.18584	1	0.999158	99.9918
UP_KEYWORDS	DNA-binding	21	7.31707	0.513595	EGR1, RAD51B, SMAD9, MKI67, ELF4, MTA3, ESRRG, NR4A1, TEAD1, TEAD2, SOX7, STAT1, HES1, TOX, IRF8, LHX6, PBX1, CUX2, BHLHE41, TOP2A, ZBP1	281	1604	22680	1.0567	1	0.885929	99.9913
GOTERM_BP_DIRECT	GO:0045944~positive regulation of transcription from RNA polymerase II promoter	15	5.22648	0.51873	EGR1, RNASEL, ELF4, ESRRG, NR4A1, TEAD1, DLL1, TEAD2, STAT1, PPARGC1A, HES1, ITGA6, PBX1, TOP2A, BCL9	251	995	18082	1.08603	1	0.999733	99.9995
GOTERM_MF_DIRECT	GO:0003677~DNA binding	24	8.36237	0.710036	EGR1, RAD51B, SMAD9, MKI67, ELF4, MTA3, ESRRG, NR4A1, TEAD1, TEAD2, SOX7, ZBTB16, STAT1, PPARGC1A, HES1, TOX, IRF8, LHX6, PBX1, CUX2, BHLHE41, FBXO21, TOP2A, ZBP1	239	1847	17446	0.948511	1	0.999297	100
UP_KEYWORDS	Transcription regulation	18	6.27178	0.902091	EGR1, EID1, SMAD9, ELF4, ESRRG, TEAD1, NR4A1, SOX7, TEAD2, STAT1, PPARGC1A, HES1, CCND1, IRF8, LHX6, PBX1, CUX2, BHLHE41	281	1799	22680	0.807566	1	0.996596	100
UP_KEYWORDS	Transcription	18	6.27178	0.9265	EGR1, EID1, SMAD9, ELF4, ESRRG, TEAD1, NR4A1, SOX7, TEAD2, STAT1, PPARGC1A, HES1, CCND1, IRF8, LHX6, PBX1, CUX2, BHLHE41	281	1859	22680	0.781502	1	0.998089	100
GOTERM_CC_DIRECT	GO:0005654~nucleoplasm	20	6.96864	0.953433	EGR1, EID1, SMAD9, LIMK1, ELF4, FAM110C, ETHE1, MTA3, TEAD1, IL15, STAT1, LHPP, PPARGC1A, HES1, CCND1, DACT1, IRF8, PBX1, BHLHE41, TOP2A	269	1935	19662	0.755483	1	0.999933	100
UP_KEYWORDS	Nucleus	46	16.0279	0.960648	EID1, RAD51B, ELF4, ETHE1, FAM110C, DQX1, SOX7, OAS2, DMPK, PPL, LHX6, MX1, BHLHE41, TOP2A, BCL9, PRKCA, EGR1, CENPM, SMAD9, MKI67, LIMK1, MTA3, ESRRG, NR4A1, TEAD1, DLL1, TEAD2, LHPP, COTL1, STAT1, PPARGC1A, PSMB9, HES1, CDKN1C, TOX, CCND1, DACT1, PTGDS, RGS2, IRF8, SORT1, PBX1, CUX2, EMP2, GBP3, UTP14B	281	4534	22680	0.818866	1	0.999468	100
GOTERM_BP_DIRECT	GO:0006351~transcription, DNA-templated	18	6.27178	0.981734	EGR1, EID1, SMAD9, ELF4, ESRRG, TEAD1, NR4A1, SOX7, TEAD2, STAT1, PPARGC1A, HES1, CCND1, IRF8, LHX6, PBX1, CUX2, BHLHE41	251	1885	18082	0.687914	1	1	100
GOTERM_BP_DIRECT	GO:0006355~regulation of transcription, DNA-templated	20	6.96864	0.995974	EGR1, EID1, SMAD9, ELF4, MTA3, ESRRG, NR4A1, TEAD1, SOX7, TEAD2, ZBTB16, STAT1, PPARGC1A, HES1, CCND1, IRF8, LHX6, PBX1, CUX2, BHLHE41	251	2279	18082	0.632206	1	1	100
Annotation Cluster 37	Enrichment Score: 0.2568878092716032
Category	Term	Count	%	PValue	Genes	List Total	Pop Hits	Pop Total	Fold Enrichment	Bonferroni	Benjamini	FDR
UP_KEYWORDS	SH3 domain	4	1.39373	0.474591	FUT8, ARHGEF37, PLCG2, EPS8L2	281	208	22680	1.55215	1	0.86971	99.9762
SMART	SM00326:SH3	4	1.39373	0.542026	FUT8, ARHGEF37, PLCG2, EPS8L2	151	197	10425	1.40182	1	0.999632	99.9921
INTERPRO	IPR001452:Src homology-3 domain	4	1.39373	0.545152	FUT8, ARHGEF37, PLCG2, EPS8L2	278	212	20594	1.39772	1	0.999777	99.9991
UP_SEQ_FEATURE	domain:SH3	3	1.0453	0.669256	FUT8, PLCG2, EPS8L2	249	166	18012	1.3073	1	1	100
Annotation Cluster 38	Enrichment Score: 0.22076442141322827
Category	Term	Count	%	PValue	Genes	List Total	Pop Hits	Pop Total	Fold Enrichment	Bonferroni	Benjamini	FDR
INTERPRO	IPR000483:Cysteine-rich flanking region, C-terminal	3	1.0453	0.272478	LRTM1, NTRK2, LRFN4	278	76	20594	2.92418	1	0.98274	99.076
SMART	SM00082:LRRCT	3	1.0453	0.293615	LRTM1, NTRK2, LRFN4	151	75	10425	2.76159	1	0.990837	98.5095
UP_KEYWORDS	Leucine-rich repeat	3	1.0453	0.855935	LRTM1, NTRK2, LRFN4	281	275	22680	0.880492	1	0.9928	100
INTERPRO	IPR001611:Leucine-rich repeat	3	1.0453	0.865834	LRTM1, NTRK2, LRFN4	278	259	20594	0.858059	1	1	100
UP_SEQ_FEATURE	repeat:LRR 1	3	1.0453	0.893747	LRTM1, NTRK2, LRFN4	249	274	18012	0.792015	1	1	100
UP_SEQ_FEATURE	repeat:LRR 2	3	1.0453	0.893747	LRTM1, NTRK2, LRFN4	249	274	18012	0.792015	1	1	100
Annotation Cluster 39	Enrichment Score: 0.19578714010282994
Category	Term	Count	%	PValue	Genes	List Total	Pop Hits	Pop Total	Fold Enrichment	Bonferroni	Benjamini	FDR
GOTERM_BP_DIRECT	GO:0051603~proteolysis involved in cellular protein catabolic process	3	1.0453	0.186262	SCPEP1, CTSC, PSMB9	251	57	18082	3.79157	1	0.970625	96.8646
UP_KEYWORDS	Zymogen	3	1.0453	0.741653	TMPRSS2, CTSC, PSMB9	281	213	22680	1.13679	1	0.974616	100
UP_KEYWORDS	Protease	5	1.74216	0.904801	SCPEP1, TMPRSS2, STAMBPL1, CTSC, PSMB9	281	542	22680	0.744573	1	0.996637	100
GOTERM_BP_DIRECT	GO:0006508~proteolysis	6	2.09059	0.908214	SCPEP1, TMPRSS2, ADAM11, STAMBPL1, CTSC, PSMB9	251	582	18082	0.742679	1	1	100
GOTERM_MF_DIRECT	GO:0008233~peptidase activity	5	1.74216	0.924695	SCPEP1, TMPRSS2, STAMBPL1, CTSC, PSMB9	239	516	17446	0.707324	1	0.999999	100
Annotation Cluster 40	Enrichment Score: 0.15704840295583977
Category	Term	Count	%	PValue	Genes	List Total	Pop Hits	Pop Total	Fold Enrichment	Bonferroni	Benjamini	FDR
UP_SEQ_FEATURE	repeat:ANK 5	3	1.0453	0.439433	RNASEL, CDKN2C, ASB2	249	108	18012	2.00937	1	0.999954	99.9873
UP_SEQ_FEATURE	repeat:ANK 4	3	1.0453	0.524076	RNASEL, CDKN2C, ASB2	249	127	18012	1.70876	1	0.999994	99.999
UP_SEQ_FEATURE	repeat:ANK 3	3	1.0453	0.649482	RNASEL, CDKN2C, ASB2	249	160	18012	1.35633	1	1	100
UP_SEQ_FEATURE	repeat:ANK 1	3	1.0453	0.747287	RNASEL, CDKN2C, ASB2	249	193	18012	1.12441	1	1	100
UP_SEQ_FEATURE	repeat:ANK 2	3	1.0453	0.747287	RNASEL, CDKN2C, ASB2	249	193	18012	1.12441	1	1	100
UP_KEYWORDS	ANK repeat	3	1.0453	0.798703	RNASEL, CDKN2C, ASB2	281	240	22680	1.0089	1	0.985184	100
INTERPRO	IPR002110:Ankyrin repeat	3	1.0453	0.821759	RNASEL, CDKN2C, ASB2	278	232	20594	0.95792	1	1	100
SMART	SM00248:ANK	3	1.0453	0.838742	RNASEL, CDKN2C, ASB2	151	225	10425	0.92053	1	1	100
INTERPRO	IPR020683:Ankyrin repeat-containing domain	3	1.0453	0.839414	RNASEL, CDKN2C, ASB2	278	242	20594	0.918336	1	1	100
Annotation Cluster 41	Enrichment Score: 0.14670829238717265
Category	Term	Count	%	PValue	Genes	List Total	Pop Hits	Pop Total	Fold Enrichment	Bonferroni	Benjamini	FDR
INTERPRO	IPR011993:Pleckstrin homology-like domain	7	2.43902	0.472411	MTMR11, PLEK2, NOS1AP, PLCG2, PSD4, WAS, EPS8L2	278	409	20594	1.26786	1	0.99916	99.9919
INTERPRO	IPR001849:Pleckstrin homology domain	3	1.0453	0.870062	PLEK2, PLCG2, PSD4	278	262	20594	0.848234	1	1	100
SMART	SM00233:PH	3	1.0453	0.88309	PLEK2, PLCG2, PSD4	151	253	10425	0.818653	1	1	100
Annotation Cluster 42	Enrichment Score: 0.08804968143775685
Category	Term	Count	%	PValue	Genes	List Total	Pop Hits	Pop Total	Fold Enrichment	Bonferroni	Benjamini	FDR
INTERPRO	IPR000210:BTB/POZ-like	3	1.0453	0.802388	KLHL26, KLHL13, ZBTB16	278	222	20594	1.00107	1	1	100
INTERPRO	IPR011333:BTB/POZ fold	3	1.0453	0.821759	KLHL26, KLHL13, ZBTB16	278	232	20594	0.95792	1	1	100
SMART	SM00225:BTB	3	1.0453	0.825509	KLHL26, KLHL13, ZBTB16	151	218	10425	0.950088	1	1	100
Annotation Cluster 43	Enrichment Score: 0.07709360163360454
Category	Term	Count	%	PValue	Genes	List Total	Pop Hits	Pop Total	Fold Enrichment	Bonferroni	Benjamini	FDR
INTERPRO	IPR017970:Homeobox, conserved site	3	1.0453	0.710962	PBX1, LHX6, CUX2	278	184	20594	1.20781	1	0.999996	100
INTERPRO	IPR009057:Homeodomain-like	4	1.39373	0.845765	MTA3, PBX1, LHX6, CUX2	278	345	20594	0.858889	1	1	100
UP_KEYWORDS	Homeobox	3	1.0453	0.862781	PBX1, LHX6, CUX2	281	280	22680	0.864769	1	0.992955	100
INTERPRO	IPR001356:Homeodomain	3	1.0453	0.882023	PBX1, LHX6, CUX2	278	271	20594	0.820064	1	1	100
SMART	SM00389:HOX	3	1.0453	0.899613	PBX1, LHX6, CUX2	151	266	10425	0.778644	1	1	100
Annotation Cluster 44	Enrichment Score: 0.04869215179697147
Category	Term	Count	%	PValue	Genes	List Total	Pop Hits	Pop Total	Fold Enrichment	Bonferroni	Benjamini	FDR
GOTERM_CC_DIRECT	GO:0005759~mitochondrial matrix	3	1.0453	0.728883	ETHE1, PDK4, OAT	269	188	19662	1.16638	1	0.990523	100
UP_KEYWORDS	Transit peptide	3	1.0453	0.987601	ETHE1, PDK4, OAT	281	510	22680	0.474775	1	0.999938	100
UP_SEQ_FEATURE	transit peptide:Mitochondrion	3	1.0453	0.992395	ETHE1, PDK4, OAT	249	496	18012	0.437524	1	1	100
Annotation Cluster 45	Enrichment Score: 0.019290920074573822
Category	Term	Count	%	PValue	Genes	List Total	Pop Hits	Pop Total	Fold Enrichment	Bonferroni	Benjamini	FDR
KEGG_PATHWAY	mmu04080:Neuroactive ligand-receptor interaction	5	1.74216	0.732454	P2RY13, P2RY4, LEPR, CHRNA4, ADORA1	134	285	7691	1.00694	1	0.946516	100
GOTERM_BP_DIRECT	GO:0007165~signal transduction	13	4.52962	0.935345	LEPR, IL15, ARRDC3, STAT1, ADORA1, GAS6, P2RY13, RASSF4, P2RY4, PLCG2, TENM3, CHRNA4, GUCY1A3	251	1255	18082	0.746229	1	1	100
GOTERM_MF_DIRECT	GO:0004871~signal transducer activity	5	1.74216	0.978663	P2RY13, P2RY4, PLCG2, STAT1, ADORA1	239	648	17446	0.563239	1	1	100
GOTERM_BP_DIRECT	GO:0007186~G-protein coupled receptor signaling pathway	8	2.78746	0.999992	P2RY13, RGS2, P2RY4, RAC2, SORT1, RGS16, ADORA1, SYK	251	1706	18082	0.337819	1	1	100
INTERPRO	IPR000276:G protein-coupled receptor, rhodopsin-like	3	1.0453	1	P2RY13, P2RY4, ADORA1	278	1458	20594	0.152426	1	1	100
UP_KEYWORDS	Transducer	4	1.39373	1	P2RY13, P2RY4, PLCG2, ADORA1	281	1801	22680	0.17926	1	1	100
UP_KEYWORDS	G-protein coupled receptor	3	1.0453	1	P2RY13, P2RY4, ADORA1	281	1741	22680	0.139078	1	1	100
INTERPRO	IPR017452:GPCR, rhodopsin-like, 7TM	3	1.0453	1	P2RY13, P2RY4, ADORA1	278	1708	20594	0.130116	1	1	100
GOTERM_MF_DIRECT	GO:0004930~G-protein coupled receptor activity	3	1.0453	1	P2RY13, P2RY4, ADORA1	239	1749	17446	0.125207	1	1	100

## Sheet: S5E Table_144sex DOWN genes
S5E Table_DAVID results for 144 DOWN_sex-biased gene set
Annotation Cluster 1	Enrichment Score: 7.290593167057427
Category	Term	Count	%	PValue	Genes	List Total	Pop Hits	Pop Total	Fold Enrichment	Bonferroni	Benjamini	FDR
INTERPRO	IPR002971:Major urinary protein	11	7.85714	2.68733e-16	MUP10, MUP5, MUP7, MUP21, MUP20, MUP1, MUP3, MUP13, MUP9, GM2083, MUP12	128	26	20594	68.0691	7.61613e-14	7.61613e-14	2.9976e-13
INTERPRO	IPR002345:Lipocalin	11	7.85714	2.18077e-15	MUP10, MUP5, MUP7, MUP21, MUP20, MUP1, MUP3, MUP13, MUP9, GM2083, MUP12	128	31	20594	57.0902	7.61613e-13	3.80806e-13	3.03091e-12
GOTERM_MF_DIRECT	GO:0036094~small molecule binding	11	7.85714	6.52036e-15	MUP10, MUP5, MUP7, MUP21, MUP20, MUP1, MUP3, MUP13, MUP9, GM2083, MUP12	117	32	17446	51.2569	2.0306e-12	2.0306e-12	8.79297e-12
INTERPRO	IPR022272:Lipocalin conserved site	11	7.85714	8.93383e-15	MUP10, MUP5, MUP7, MUP21, MUP20, MUP1, MUP3, MUP13, MUP9, GM2083, MUP12	128	35	20594	50.5656	3.04645e-12	1.01552e-12	1.21125e-11
INTERPRO	IPR000566:Lipocalin/cytosolic fatty-acid binding protein domain	11	7.85714	7.46184e-12	MUP10, MUP5, MUP7, MUP21, MUP20, MUP1, MUP3, MUP13, MUP9, GM2083, MUP12	128	65	20594	27.2276	2.5594e-09	6.3985e-10	1.01747e-08
INTERPRO	IPR012674:Calycin	11	7.85714	2.15549e-11	MUP10, MUP5, MUP7, MUP21, MUP20, MUP1, MUP3, MUP13, MUP9, GM2083, MUP12	128	72	20594	24.5805	7.39332e-09	1.47866e-09	2.93916e-08
INTERPRO	IPR011038:Calycin-like	11	7.85714	2.48473e-11	MUP10, MUP5, MUP7, MUP21, MUP20, MUP1, MUP3, MUP13, MUP9, GM2083, MUP12	128	73	20594	24.2438	8.52264e-09	1.42044e-09	3.38811e-08
GOTERM_BP_DIRECT	GO:0031649~heat generation	7	5	1.78597e-10	MUP5, ADRB3, MUP20, MUP1, MUP3, MUP9, MUP12	108	15	18082	78.1321	1.04301e-07	1.04301e-07	2.62799e-07
GOTERM_BP_DIRECT	GO:0051055~negative regulation of lipid biosynthetic process	7	5	2.84387e-10	MUP5, MUP20, MUP1, SERPINA12, MUP3, MUP9, MUP12	108	16	18082	73.2488	1.66082e-07	8.30412e-08	4.18465e-07
UP_SEQ_FEATURE	chain:Major urinary protein 6	7	5	2.9103e-10	MUP10, MUP7, MUP1, MUP13, MUP9, GM2083, MUP12	108	16	18012	72.9653	9.19655e-08	9.19655e-08	3.91984e-07
UP_SEQ_FEATURE	chain:Major urinary protein 2	7	5	2.9103e-10	MUP10, MUP7, MUP1, MUP13, MUP9, GM2083, MUP12	108	16	18012	72.9653	9.19655e-08	9.19655e-08	3.91984e-07
UP_SEQ_FEATURE	chain:Major urinary protein 1	7	5	2.9103e-10	MUP10, MUP7, MUP1, MUP13, MUP9, GM2083, MUP12	108	16	18012	72.9653	9.19655e-08	9.19655e-08	3.91984e-07
GOTERM_MF_DIRECT	GO:0005215~transporter activity	14	10	2.12155e-09	MUP5, MUP7, MUP1, MUP3, GM2083, MUP10, SLCO1A4, MUP21, SLCO1A1, MUP20, MUP13, MUP9, MUP12, SLC15A5	117	217	17446	9.62007	6.57681e-07	3.2884e-07	2.84921e-06
GOTERM_BP_DIRECT	GO:0061179~negative regulation of insulin secretion involved in cellular response to glucose stimulus	7	5	2.57454e-09	MUP5, MUP20, MUP1, HMGCR, MUP3, MUP9, MUP12	108	22	18082	53.2719	1.50353e-06	5.01177e-07	3.78833e-06
GOTERM_MF_DIRECT	GO:0005550~pheromone binding	11	7.85714	3.06108e-09	MUP10, MUP5, MUP7, MUP21, MUP20, MUP1, MUP3, MUP13, MUP9, GM2083, MUP12	117	110	17446	14.9111	9.48935e-07	3.16312e-07	4.11098e-06
GOTERM_BP_DIRECT	GO:0045721~negative regulation of gluconeogenesis	7	5	4.59993e-09	MUP5, MUP20, MUP1, SERPINA12, MUP3, MUP9, MUP12	108	24	18082	48.8326	2.68635e-06	6.71589e-07	6.76861e-06
GOTERM_MF_DIRECT	GO:0005009~insulin-activated receptor activity	6	4.28571	1.46973e-08	MUP5, MUP20, MUP1, MUP3, MUP9, MUP12	117	13	17446	68.8205	4.55614e-06	1.13904e-06	1.97382e-05
GOTERM_BP_DIRECT	GO:0071396~cellular response to lipid	6	4.28571	1.8917e-08	MUP5, MUP20, MUP1, MUP3, MUP9, MUP12	108	15	18082	66.9704	1.10475e-05	2.2095e-06	2.78356e-05
GOTERM_BP_DIRECT	GO:0045834~positive regulation of lipid metabolic process	6	4.28571	1.8917e-08	MUP5, MUP20, MUP1, MUP3, MUP9, MUP12	108	15	18082	66.9704	1.10475e-05	2.2095e-06	2.78356e-05
GOTERM_BP_DIRECT	GO:0010888~negative regulation of lipid storage	6	4.28571	7.18823e-08	MUP5, MUP20, MUP1, MUP3, MUP9, MUP12	108	19	18082	52.8713	4.19784e-05	6.99652e-06	0.000105772
GOTERM_BP_DIRECT	GO:0010907~positive regulation of glucose metabolic process	6	4.28571	1.24615e-07	MUP5, MUP20, MUP1, MUP3, MUP9, MUP12	108	21	18082	47.836	7.27727e-05	1.03964e-05	0.000183366
GOTERM_BP_DIRECT	GO:0006112~energy reserve metabolic process	6	4.28571	1.6051e-07	MUP5, MUP20, MUP1, MUP3, MUP9, MUP12	108	22	18082	45.6616	9.37333e-05	1.17171e-05	0.000236183
GOTERM_BP_DIRECT	GO:0045475~locomotor rhythm	6	4.28571	3.93463e-07	MUP5, MUP20, MUP1, MUP3, MUP9, MUP12	108	26	18082	38.6368	0.000229756	2.2978e-05	0.000578964
UP_KEYWORDS	Pheromone-binding	5	3.57143	9.86707e-07	MUP5, MUP20, MUP3, MUP9, MUP12	131	14	22680	61.8321	0.000168713	3.37448e-05	0.00120495
GOTERM_BP_DIRECT	GO:0070584~mitochondrion morphogenesis	6	4.28571	1.17101e-06	MUP5, MUP20, MUP1, MUP3, MUP9, MUP12	108	32	18082	31.3924	0.000683639	5.26042e-05	0.00172309
GOTERM_BP_DIRECT	GO:0051897~positive regulation of protein kinase B signaling	8	5.71429	1.72906e-06	EGFR, MUP5, MUP20, MUP1, MUP3, MUP9, MUP12, IGFBP5	108	97	18082	13.8083	0.00100926	7.21238e-05	0.00254421
GOTERM_BP_DIRECT	GO:0009060~aerobic respiration	6	4.28571	3.2397e-06	MUP5, MUP20, MUP1, MUP3, MUP9, MUP12	108	39	18082	25.7578	0.0018902	0.000126124	0.00476698
UP_KEYWORDS	Signal	46	32.8571	7.03074e-05	RARRES1, CLSTN3, SERPINA12, C6, UGT2B1, CYP2C67, RDH18-PS, MUP10, SERPINA6, VNN1, D130043K22RIK, CES3B, CES1D, CES1E, SLC39A4, CES1C, MUP13, PLTP, MUP12, VNN3, EGFR, MUP5, MUP7, C4A, MUP1, MUP3, CTRB1, CES3A, ACACA, SERPINA1E, GAS1, RNASEH2A, GM2083, UGT2B38, RDH11, UGT2B36, SLC6A9, MUP21, BC048546, ABHD17B, MUP20, LAMA3, CYP2C38, CYP2C39, MUP9, IGFBP5	131	4543	22680	1.75302	0.011951	0.00120158	0.085825
GOTERM_BP_DIRECT	GO:0042593~glucose homeostasis	7	5	0.000139154	MUP5, MUP20, MUP1, MUP3, MUP9, MUP12, IGFBP5	108	133	18082	8.81189	0.0780567	0.00426831	0.204564
UP_KEYWORDS	Secreted	21	15	0.00146796	MUP5, MUP7, C4A, MUP1, SERPINA12, CTRB1, MUP3, SERPINA1E, GM2083, MUP10, ABHD17B, BC048546, MUP21, LAMA3, MUP20, SERPINA6, MUP9, MUP13, MUP12, PLTP, IGFBP5	131	1685	22680	2.1577	0.222138	0.0155778	1.77798
GOTERM_CC_DIRECT	GO:0005576~extracellular region	22	15.7143	0.00279128	MUP5, MUP7, C4A, MUP1, SERPINA12, CTRB1, MUP3, ADH7, SERPINA1E, GM2083, MUP10, ABHD17B, BC048546, MUP21, LAMA3, MUP20, SERPINA6, MUP9, MUP13, MUP12, PLTP, IGFBP5	124	1753	19662	1.98997	0.300775	0.0498277	3.19402
UP_SEQ_FEATURE	signal peptide	31	22.1429	0.00396565	SERPINA12, CLSTN3, MUP10, SERPINA6, VNN1, D130043K22RIK, CES1D, CES3B, CES1E, SLC39A4, CES1C, MUP13, MUP12, PLTP, VNN3, EGFR, MUP5, MUP7, C4A, MUP1, CES3A, CTRB1, MUP3, SERPINA1E, GAS1, GM2083, BC048546, ABHD17B, LAMA3, MUP9, IGFBP5	108	3124	18012	1.65497	0.715106	0.188826	5.21121
GOTERM_MF_DIRECT	GO:0005186~pheromone activity	3	2.14286	0.00558451	MUP20, MUP1, MUP12	117	17	17446	26.3137	0.823785	0.102824	7.24505
UP_KEYWORDS	Disulfide bond	27	19.2857	0.0307966	C6, MUP10, SLCO1A4, ADRB3, SLCO1A1, CES1D, CES3B, CES1E, MUP13, CES1C, MUP12, PLTP, MUP5, EGFR, MUP7, MUP1, C4A, CES3A, CTRB1, MUP3, GM2083, ABCG2, MUP21, LAMA3, MUP20, MUP9, IGFBP5	131	3124	22680	1.49632	0.995247	0.215836	31.7504
GOTERM_BP_DIRECT	GO:0010628~positive regulation of gene expression	7	5	0.0312521	MUP5, NAT8, MUP20, MUP1, MUP3, MUP9, MUP12	108	399	18082	2.9373	1	0.370961	37.3246
UP_SEQ_FEATURE	disulfide bond	22	15.7143	0.0635446	MUP5, EGFR, MUP7, MUP1, C4A, CES3A, CTRB1, MUP3, GM2083, ABCG2, MUP10, ADRB3, LAMA3, CES3B, CES1D, CES1E, MUP9, CES1C, MUP13, MUP12, PLTP, IGFBP5	108	2510	18012	1.4618	1	0.925228	58.6987
GOTERM_BP_DIRECT	GO:0045892~negative regulation of transcription, DNA-templated	7	5	0.12888	MUP5, MUP20, MUP1, MUP3, PCGF6, MUP9, MUP12	108	579	18082	2.02415	1	0.819932	86.8698
Annotation Cluster 2	Enrichment Score: 6.805965652958427
Category	Term	Count	%	PValue	Genes	List Total	Pop Hits	Pop Total	Fold Enrichment	Bonferroni	Benjamini	FDR
KEGG_PATHWAY	mmu05204:Chemical carcinogenesis	10	7.14286	6.22005e-08	UGT2B38, UGT2B36, UGT2B1, ADH7, GSTT3, CYP2C38, CYP2C39, GSTP2, GSTP1, CYP2C50	66	92	7691	12.6663	6.96643e-06	2.32215e-06	7.05091e-05
KEGG_PATHWAY	mmu00982:Drug metabolism - cytochrome P450	9	6.42857	6.52638e-08	UGT2B38, UGT2B36, UGT2B1, AOX1, FMO3, ADH7, GSTT3, GSTP2, GSTP1	66	66	7691	15.8905	7.30952e-06	1.82739e-06	7.39817e-05
KEGG_PATHWAY	mmu00980:Metabolism of xenobiotics by cytochrome P450	8	5.71429	9.41102e-07	UGT2B38, UGT2B36, CYP2F2, UGT2B1, ADH7, GSTT3, GSTP2, GSTP1	66	64	7691	14.5663	0.000105398	2.10805e-05	0.00106681
Annotation Cluster 3	Enrichment Score: 5.630371394921923
Category	Term	Count	%	PValue	Genes	List Total	Pop Hits	Pop Total	Fold Enrichment	Bonferroni	Benjamini	FDR
UP_KEYWORDS	Endoplasmic reticulum	27	19.2857	7.47501e-11	CYP2D9, HSD3B2, CYP2F2, CLSTN3, HMGCR, SLC16A11, HSD3B5, FDFT1, ACSL1, CYP4A12A, FITM1, FMO3, CES1D, CES3B, ELOVL6, CES1E, CES1C, EGFR, NAT8, CES3A, CYP2C50, CYP7B1, RDH11, SQLE, CYP2C38, CYP2C39, CYP2A4	131	997	22680	4.68857	1.27823e-08	1.27823e-08	9.12842e-08
GOTERM_CC_DIRECT	GO:0005783~endoplasmic reticulum	30	21.4286	2.01227e-09	HSD3B2, CYP2D9, CYP2F2, CLSTN3, HMGCR, SLC16A11, HSD3B5, FDFT1, CYP4A12A, ACSL1, SLC35D1, FITM1, FMO3, CES1D, CES3B, ELOVL6, CES1E, CES1C, EGFR, NAT8, CES3A, SERPINA1E, CYP2C50, UGT2B38, CYP7B1, RDH11, SQLE, CYP2C38, CYP2C39, SCP2	124	1323	19662	3.59557	2.5757e-07	2.5757e-07	2.33691e-06
KEGG_PATHWAY	mmu00830:Retinol metabolism	11	7.85714	2.73548e-09	UGT2B38, RDH11, UGT2B36, CYP4A12A, UGT2B1, AOX1, ADH7, CYP2C38, CYP2C39, CYP2A4, CYP2C50	66	89	7691	14.4026	3.06374e-07	3.06374e-07	3.10088e-06
UP_KEYWORDS	Oxidoreductase	20	14.2857	4.41831e-09	HSD3B2, CYP2D9, CYP2F2, HMGCR, HSD3B5, CYP2C67, ADH7, CYP2C50, FDFT1, CYP7B1, RDH11, NNT, CYP4A12A, SQLE, AOX1, FMO3, FASN, CYP2C38, CYP2C39, CYP2A4	131	639	22680	5.41877	7.5553e-07	3.77765e-07	5.3956e-06
UP_KEYWORDS	Microsome	11	7.85714	4.6604e-09	CYP2D9, CYP7B1, ACSL1, CYP4A12A, CYP2F2, SQLE, FMO3, CYP2C38, CYP2C39, CYP2A4, CYP2C50	131	132	22680	14.4275	7.96928e-07	2.65643e-07	5.69124e-06
GOTERM_CC_DIRECT	GO:0031090~organelle membrane	10	7.14286	7.42681e-09	CYP2D9, CYP7B1, CYP4A12A, CYP2F2, SQLE, FMO3, CYP2C38, CYP2C39, CYP2A4, CYP2C50	124	94	19662	16.8686	9.50631e-07	4.75316e-07	8.625e-06
GOTERM_CC_DIRECT	GO:0005789~endoplasmic reticulum membrane	21	15	1.67107e-08	HSD3B2, CYP2D9, EGFR, NAT8, CYP2F2, HMGCR, CLSTN3, SLC16A11, HSD3B5, CYP2C50, FDFT1, RDH11, CYP7B1, ACSL1, CYP4A12A, FITM1, SQLE, FMO3, CYP2C38, CYP2C39, CYP2A4	124	710	19662	4.68994	2.13897e-06	7.12991e-07	1.94067e-05
UP_KEYWORDS	Monooxygenase	10	7.14286	7.55163e-08	CYP2D9, CYP7B1, CYP4A12A, CYP2F2, FMO3, CYP2C67, CYP2C38, CYP2C39, CYP2A4, CYP2C50	131	133	22680	13.0173	1.29132e-05	3.22832e-06	9.22198e-05
GOTERM_CC_DIRECT	GO:0043231~intracellular membrane-bounded organelle	20	14.2857	2.1165e-07	CYP2D9, CYP2F2, HMGCR, HSD3B5, UGT2B1, AP3S1, ACSS2, FDFT1, CYP2C50, UGT2B38, CYP7B1, UGT2B36, ACSL1, CYP4A12A, SQLE, FMO3, CYP2C38, CYP2C39, SCP2, SLC25A17	124	751	19662	4.22276	2.70909e-05	6.77279e-06	0.000245796
INTERPRO	IPR001128:Cytochrome P450	9	6.42857	2.62882e-07	CYP2D9, CYP7B1, CYP4A12A, CYP2F2, CYP2C67, CYP2C38, CYP2C39, CYP2A4, CYP2C50	128	104	20594	13.9232	9.01644e-05	1.28811e-05	0.000358457
UP_SEQ_FEATURE	metal ion-binding site:Iron (heme axial ligand)	9	6.42857	3.89116e-07	CYP2D9, CYP7B1, CYP4A12A, CYP2F2, CYP2C67, CYP2C38, CYP2C39, CYP2A4, CYP2C50	108	114	18012	13.1667	0.000122953	6.14785e-05	0.000524094
GOTERM_BP_DIRECT	GO:0055114~oxidation-reduction process	18	12.8571	4.47488e-07	HSD3B2, CYP2D9, CYP2F2, HMGCR, HSD3B5, ADH7, FDFT1, CYP2C50, RDH11, CYP7B1, NNT, CYP4A12A, SQLE, AOX1, FMO3, FASN, CYP2C38, CYP2C39	108	676	18082	4.45809	0.000261299	2.37573e-05	0.000658459
GOTERM_MF_DIRECT	GO:0016491~oxidoreductase activity	18	12.8571	4.98106e-07	HSD3B2, CYP2D9, CYP2F2, HMGCR, HSD3B5, ADH7, FDFT1, CYP2C50, RDH11, CYP7B1, NNT, CYP4A12A, SQLE, AOX1, FMO3, FASN, CYP2C38, CYP2C39	117	604	17446	4.44371	0.000154401	3.08821e-05	0.000668945
GOTERM_MF_DIRECT	GO:0008392~arachidonic acid epoxygenase activity	7	5	6.52205e-07	CYP2D9, CYP2F2, CYP2C67, CYP2C38, CYP2C39, CYP2A4, CYP2C50	117	47	17446	22.208	0.000202163	3.36967e-05	0.000875896
INTERPRO	IPR002401:Cytochrome P450, E-class, group I	8	5.71429	8.08251e-07	CYP2D9, CYP4A12A, CYP2F2, CYP2C67, CYP2C38, CYP2C39, CYP2A4, CYP2C50	128	83	20594	15.5075	0.000277192	3.46532e-05	0.0011021
GOTERM_BP_DIRECT	GO:0019373~epoxygenase P450 pathway	6	4.28571	8.36512e-07	CYP2F2, CYP2C67, CYP2C38, CYP2C39, CYP2A4, CYP2C50	108	30	18082	33.4852	0.000488404	4.07095e-05	0.00123089
KEGG_PATHWAY	mmu01100:Metabolic pathways	28	20	1.36783e-06	HSD3B2, HMGCR, UGT2B1, HSD3B5, ADH7, ACSS2, FDFT1, ALAS2, CYP4A12A, ACSL1, FASN, CES1D, CES1E, CES1C, ACACA, ACACB, CYP2C50, UGT2B38, RDH11, UGT2B36, NNT, NME1, SQLE, AOX1, CYP2C38, CYP2C39, SCP2, CYP2A4	66	1269	7691	2.5712	0.000153186	2.55326e-05	0.00155053
GOTERM_MF_DIRECT	GO:0008395~steroid hydroxylase activity	7	5	1.51051e-06	CYP2D9, CYP2F2, CYP2C67, CYP2C38, CYP2C39, CYP2A4, CYP2C50	117	54	17446	19.3292	0.000468148	6.68917e-05	0.00202857
INTERPRO	IPR017972:Cytochrome P450, conserved site	8	5.71429	2.17157e-06	CYP2D9, CYP4A12A, CYP2F2, CYP2C67, CYP2C38, CYP2C39, CYP2A4, CYP2C50	128	96	20594	13.4076	0.000744573	8.27577e-05	0.00296105
GOTERM_MF_DIRECT	GO:0070330~aromatase activity	6	4.28571	3.81048e-06	CYP2D9, CYP4A12A, CYP2C38, CYP2C39, CYP2A4, CYP2C50	117	36	17446	24.8519	0.00118055	0.000147645	0.00511728
UP_KEYWORDS	Heme	9	6.42857	6.59254e-06	CYP2D9, CYP7B1, CYP4A12A, CYP2F2, CYP2C67, CYP2C38, CYP2C39, CYP2A4, CYP2C50	131	171	22680	9.11209	0.00112669	0.00018787	0.00805046
GOTERM_MF_DIRECT	GO:0004497~monooxygenase activity	8	5.71429	7.67353e-06	CYP2D9, CYP7B1, CYP4A12A, CYP2F2, FMO3, CYP2C38, CYP2C39, CYP2C50	117	108	17446	11.0453	0.00237598	0.000264277	0.0103049
UP_KEYWORDS	NADP	9	6.42857	7.8121e-06	CYP7B1, RDH11, NNT, HMGCR, SQLE, HSD3B5, FMO3, FASN, FDFT1	131	175	22680	8.90382	0.00133498	0.000190821	0.00953965
GOTERM_MF_DIRECT	GO:0005506~iron ion binding	10	7.14286	1.20842e-05	CYP2D9, CYP7B1, CYP4A12A, CYP2F2, AOX1, CYP2C67, CYP2C38, CYP2C39, CYP2A4, CYP2C50	117	212	17446	7.03354	0.0037391	0.000374541	0.0162276
GOTERM_MF_DIRECT	GO:0020037~heme binding	9	6.42857	2.20934e-05	CYP2D9, CYP7B1, CYP4A12A, CYP2F2, CYP2C67, CYP2C38, CYP2C39, CYP2A4, CYP2C50	117	175	17446	7.66857	0.00682563	0.000622446	0.029667
GOTERM_MF_DIRECT	GO:0016705~oxidoreductase activity, acting on paired donors, with incorporation or reduction of molecular oxygen	7	5	5.14083e-05	CYP2D9, CYP7B1, CYP4A12A, CYP2F2, CYP2C38, CYP2C39, CYP2C50	117	99	17446	10.5432	0.0158107	0.00122517	0.0690184
UP_KEYWORDS	Iron	11	7.85714	6.21819e-05	CYP2D9, CYP7B1, CYP4A12A, CYP2F2, AOX1, CYP2C67, CYP2C38, CYP2C39, CIAPIN1, CYP2A4, CYP2C50	131	375	22680	5.07847	0.0105771	0.00118079	0.0759095
INTERPRO	IPR016040:NAD(P)-binding domain	8	5.71429	0.000237925	HSD3B2, RDH11, NNT, HSD3B5, FMO3, FASN, ADH7, RDH18-PS	128	199	20594	6.46796	0.0783761	0.00625864	0.32394
COG_ONTOLOGY	Secondary metabolites biosynthesis, transport, and catabolism	9	6.42857	0.000288398	CYP2D9, CYP7B1, CYP4A12A, CYP2F2, CYP2C67, CYP2C38, CYP2C39, CYP2A4, CYP2C50	34	117	2126	4.80995	0.00259259	0.00129714	0.16586
KEGG_PATHWAY	mmu00590:Arachidonic acid metabolism	4	2.85714	0.0391222	CYP4A12A, CYP2C38, CYP2C39, CYP2C50	66	89	7691	5.23732	0.988549	0.2312	36.3894
KEGG_PATHWAY	mmu00591:Linoleic acid metabolism	3	2.14286	0.0664917	CYP2C38, CYP2C39, CYP2C50	66	50	7691	6.99182	0.99955	0.319761	54.1577
KEGG_PATHWAY	mmu04750:Inflammatory mediator regulation of TRP channels	4	2.85714	0.0903058	CYP4A12A, CYP2C38, CYP2C39, CYP2C50	66	126	7691	3.69937	0.999975	0.382353	65.7983
KEGG_PATHWAY	mmu04726:Serotonergic synapse	4	2.85714	0.100389	CYP2D9, CYP2C38, CYP2C39, CYP2C50	66	132	7691	3.53122	0.999993	0.402599	69.858
Annotation Cluster 4	Enrichment Score: 4.177337803686927
Category	Term	Count	%	PValue	Genes	List Total	Pop Hits	Pop Total	Fold Enrichment	Bonferroni	Benjamini	FDR
UP_SEQ_FEATURE	active site:Acyl-ester intermediate	5	3.57143	1.52774e-06	CES3A, CES3B, CES1D, CES1E, CES1C	108	15	18012	55.5926	0.000482648	0.000160909	0.00205767
INTERPRO	IPR019826:Carboxylesterase type B, active site	5	3.57143	9.25735e-06	CES3A, CES3B, CES1D, CES1E, CES1C	128	22	20594	36.5661	0.00317025	0.000317478	0.0126223
INTERPRO	IPR019819:Carboxylesterase type B, conserved site	5	3.57143	2.16861e-05	CES3A, CES3B, CES1D, CES1E, CES1C	128	27	20594	29.7946	0.00741081	0.00067599	0.0295664
INTERPRO	IPR002018:Carboxylesterase, type B	5	3.57143	2.518e-05	CES3A, CES3B, CES1D, CES1E, CES1C	128	28	20594	28.7305	0.00859965	0.000719477	0.0343292
UP_SEQ_FEATURE	active site:Charge relay system	9	6.42857	3.05309e-05	ABHD17B, HMGCR, CTRB1, CES3A, ACNAT2, CES3B, CES1D, CES1E, CES1C	108	205	18012	7.32195	0.00960153	0.00240907	0.0411139
COG_ONTOLOGY	Lipid metabolism	9	6.42857	3.72121e-05	ACSL1, CES3A, ACACA, CES3B, CES1D, ACACB, CES1E, CES1C, ECI3	34	88	2126	6.39505	0.000334859	0.000334859	0.0214137
UP_KEYWORDS	Serine esterase	5	3.57143	4.7016e-05	CES3A, CES3B, CES1D, CES1E, CES1C	131	35	22680	24.7328	0.00800769	0.00100449	0.0574004
UP_SEQ_FEATURE	short sequence motif:Prevents secretion from ER	5	3.57143	0.000473483	CES3A, CES3B, CES1D, CES1E, CES1C	108	61	18012	13.6703	0.138996	0.0294877	0.635848
GOTERM_MF_DIRECT	GO:0052689~carboxylic ester hydrolase activity	5	3.57143	0.00208213	CES3A, CES3B, CES1D, CES1E, CES1C	117	81	17446	9.20439	0.475932	0.042161	2.76037
GOTERM_CC_DIRECT	GO:0005788~endoplasmic reticulum lumen	5	3.57143	0.00414351	CES3A, CES3B, CES1D, CES1E, CES1C	124	104	19662	7.62329	0.41226	0.0642753	4.70758
Annotation Cluster 5	Enrichment Score: 2.795073429579282
Category	Term	Count	%	PValue	Genes	List Total	Pop Hits	Pop Total	Fold Enrichment	Bonferroni	Benjamini	FDR
KEGG_PATHWAY	mmu00980:Metabolism of xenobiotics by cytochrome P450	8	5.71429	9.41102e-07	UGT2B38, UGT2B36, CYP2F2, UGT2B1, ADH7, GSTT3, GSTP2, GSTP1	66	64	7691	14.5663	0.000105398	2.10805e-05	0.00106681
KEGG_PATHWAY	mmu00983:Drug metabolism - other enzymes	7	5	3.85306e-06	UGT2B38, UGT2B36, UGT2B1, CES1D, CES1E, TPMT, CES1C	66	51	7691	15.9944	0.000431451	6.16472e-05	0.00436766
KEGG_PATHWAY	mmu00860:Porphyrin and chlorophyll metabolism	4	2.85714	0.00488504	UGT2B38, UGT2B36, ALAS2, UGT2B1	66	41	7691	11.3688	0.422164	0.0591209	5.39989
GOTERM_BP_DIRECT	GO:0009813~flavonoid biosynthetic process	3	2.14286	0.00676955	UGT2B38, UGT2B36, UGT2B1	108	21	18082	23.918	0.981067	0.132095	9.51172
GOTERM_BP_DIRECT	GO:0052696~flavonoid glucuronidation	3	2.14286	0.00676955	UGT2B38, UGT2B36, UGT2B1	108	21	18082	23.918	0.981067	0.132095	9.51172
INTERPRO	IPR002213:UDP-glucuronosyl/UDP-glucosyltransferase	3	2.14286	0.00804013	UGT2B38, UGT2B36, UGT2B1	128	22	20594	21.9396	0.93727	0.168558	10.4234
GOTERM_MF_DIRECT	GO:0015020~glucuronosyltransferase activity	3	2.14286	0.0158291	UGT2B38, UGT2B36, UGT2B1	117	29	17446	15.4253	0.99289	0.229202	19.2879
KEGG_PATHWAY	mmu00053:Ascorbate and aldarate metabolism	3	2.14286	0.0215501	UGT2B38, UGT2B36, UGT2B1	66	27	7691	12.9478	0.912839	0.198939	21.8827
KEGG_PATHWAY	mmu00040:Pentose and glucuronate interconversions	3	2.14286	0.0313864	UGT2B38, UGT2B36, UGT2B1	66	33	7691	10.5937	0.97189	0.211882	30.3364
Annotation Cluster 6	Enrichment Score: 2.752260506346949
Category	Term	Count	%	PValue	Genes	List Total	Pop Hits	Pop Total	Fold Enrichment	Bonferroni	Benjamini	FDR
GOTERM_BP_DIRECT	GO:0006629~lipid metabolic process	12	8.57143	8.66651e-05	CYP7B1, ACSL1, HMGCR, SLC16A11, ACNAT2, ACACA, FASN, CES1D, ACACB, ELOVL6, PLTP, FDFT1	108	459	18082	4.37715	0.049355	0.00280797	0.127448
UP_KEYWORDS	Lipid metabolism	11	7.85714	0.000148697	CYP7B1, ACSL1, HMGCR, SLC16A11, ACNAT2, ACACA, FASN, CES1D, ACACB, ELOVL6, FDFT1	131	417	22680	4.56697	0.0251084	0.00230906	0.181436
KEGG_PATHWAY	mmu00061:Fatty acid biosynthesis	4	2.85714	0.000196254	ACSL1, ACACA, FASN, ACACB	66	14	7691	33.2944	0.0217427	0.00274405	0.222244
GOTERM_BP_DIRECT	GO:0006631~fatty acid metabolic process	7	5	0.00033036	ACSL1, CYP4A12A, ACNAT2, ACACA, FASN, ACACB, ELOVL6	108	156	18082	7.5127	0.175487	0.00960171	0.485012
UP_KEYWORDS	Multifunctional enzyme	5	3.57143	0.000667899	HSD3B2, ACACA, FASN, ACACB, FDFT1	131	69	22680	12.5456	0.107964	0.00812742	0.812585
GOTERM_BP_DIRECT	GO:0006084~acetyl-CoA metabolic process	3	2.14286	0.000714536	ACACA, FASN, ACACB	108	7	18082	71.754	0.341268	0.0187956	1.04628
UP_KEYWORDS	Fatty acid metabolism	6	4.28571	0.000747837	ACSL1, ACNAT2, ACACA, FASN, ACACB, ELOVL6	131	124	22680	8.37725	0.120083	0.00849226	0.909433
UP_KEYWORDS	Lipid biosynthesis	6	4.28571	0.00231415	HMGCR, ACACA, FASN, ACACB, ELOVL6, FDFT1	131	160	22680	6.49237	0.327113	0.0230351	2.78964
UP_KEYWORDS	Fatty acid biosynthesis	4	2.85714	0.00368766	ACACA, FASN, ACACB, ELOVL6	131	54	22680	12.8244	0.468343	0.0327036	4.4114
KEGG_PATHWAY	mmu01212:Fatty acid metabolism	4	2.85714	0.00898887	ACSL1, ACACA, FASN, ELOVL6	66	51	7691	9.13963	0.636256	0.096185	9.72925
GOTERM_BP_DIRECT	GO:0006633~fatty acid biosynthetic process	4	2.85714	0.00963399	ACACA, FASN, ACACB, ELOVL6	108	74	18082	9.05005	0.996495	0.166709	13.2767
KEGG_PATHWAY	mmu04152:AMPK signaling pathway	5	3.57143	0.0227055	PFKFB3, HMGCR, ACACA, FASN, ACACB	66	128	7691	4.55196	0.923643	0.179525	22.9219
KEGG_PATHWAY	mmu04910:Insulin signaling pathway	3	2.14286	0.332152	ACACA, FASN, ACACB	66	140	7691	2.49708	1	0.824302	98.9706
Annotation Cluster 7	Enrichment Score: 2.7388016248773326
Category	Term	Count	%	PValue	Genes	List Total	Pop Hits	Pop Total	Fold Enrichment	Bonferroni	Benjamini	FDR
GOTERM_BP_DIRECT	GO:0008152~metabolic process	14	10	3.49084e-06	HSD3B2, ACACA, ACACB, ACSS2, CIAPIN1, ECI3, FDFT1, UGT2B36, ACSL1, ALAS2, FASN, GSTP2, SCP2, GSTP1	108	463	18082	5.06255	0.00203658	0.000127408	0.00513651
GOTERM_CC_DIRECT	GO:0005739~mitochondrion	19	13.5714	0.0210083	HSD3B2, PDK1, HSD3B5, ESR1, ACACA, ACACB, CIAPIN1, KEG1, OCIAD2, ABCG2, ACSL1, NNT, ALAS2, NME1, FASN, GSTP2, SCP2, GSTP1, SLC25A17	124	1721	19662	1.75057	0.933974	0.260638	21.8527
UP_KEYWORDS	Mitochondrion	11	7.85714	0.0828466	HSD3B2, PDK1, ACSL1, ALAS2, NNT, HSD3B5, ACACB, CIAPIN1, SCP2, GSTP1, ABCG2	131	1058	22680	1.80003	1	0.421728	65.2188
Annotation Cluster 8	Enrichment Score: 2.509089875643659
Category	Term	Count	%	PValue	Genes	List Total	Pop Hits	Pop Total	Fold Enrichment	Bonferroni	Benjamini	FDR
GOTERM_BP_DIRECT	GO:0043252~sodium-independent organic anion transport	5	3.57143	2.12695e-05	SLC22A29, SLCO1A4, SLCO1A1, SLC22A28, SLC22A27	108	28	18082	29.8975	0.0123447	0.000730411	0.0312927
GOTERM_MF_DIRECT	GO:0015347~sodium-independent organic anion transmembrane transporter activity	5	3.57143	2.89357e-05	SLC22A29, SLCO1A4, SLCO1A1, SLC22A28, SLC22A27	117	27	17446	27.6132	0.00893007	0.000747236	0.0388531
INTERPRO	IPR020846:Major facilitator superfamily domain	6	4.28571	0.00212629	SLC22A29, SLCO1A4, SLCO1A1, SLC22A28, SLC22A27, SLC16A11	128	146	20594	6.61194	0.518137	0.0508132	2.86072
GOTERM_MF_DIRECT	GO:0005452~inorganic anion exchanger activity	3	2.14286	0.00847509	SLC22A29, SLC22A28, SLC22A27	117	21	17446	21.3016	0.92853	0.136345	10.8013
INTERPRO	IPR005828:General substrate transporter	3	2.14286	0.0240953	SLC22A29, SLC22A28, SLC22A27	128	39	20594	12.3762	0.999767	0.371721	28.2928
GOTERM_MF_DIRECT	GO:0022857~transmembrane transporter activity	3	2.14286	0.0375158	SLC22A29, SLC22A28, SLC22A27	117	46	17446	9.72464	0.999993	0.355335	40.1617
GOTERM_CC_DIRECT	GO:0005887~integral component of plasma membrane	10	7.14286	0.272437	ADRB3, SLC22A29, SLCO1A4, SLC6A9, SLCO1A1, SLC22A28, SLC22A27, SLC16A11, SLC39A4, HCN3	124	1126	19662	1.40821	1	0.921483	97.512
Annotation Cluster 9	Enrichment Score: 2.391626051263223
Category	Term	Count	%	PValue	Genes	List Total	Pop Hits	Pop Total	Fold Enrichment	Bonferroni	Benjamini	FDR
UP_SEQ_FEATURE	active site:Charge relay system	9	6.42857	3.05309e-05	ABHD17B, HMGCR, CTRB1, CES3A, ACNAT2, CES3B, CES1D, CES1E, CES1C	108	205	18012	7.32195	0.00960153	0.00240907	0.0411139
UP_KEYWORDS	Hydrolase	17	12.1429	0.0262539	PFKFB3, CAPN8, CTRB1, CES3A, RNASEH2A, MCM5, ABHD17B, NUDT7, DDX3Y, FASN, VNN1, CES3B, CES1D, CES1E, YOD1, CES1C, VNN3	131	1646	22680	1.7881	0.989426	0.194778	27.7396
GOTERM_MF_DIRECT	GO:0016787~hydrolase activity	16	11.4286	0.0834044	CAPN8, CTRB1, CES3A, RNASEH2A, MCM5, ABHD17B, NUDT7, DDX3Y, FASN, VNN1, CES3B, CES1D, CES1E, YOD1, CES1C, VNN3	117	1533	17446	1.55628	1	0.593397	68.9505
Annotation Cluster 10	Enrichment Score: 2.322147782443991
Category	Term	Count	%	PValue	Genes	List Total	Pop Hits	Pop Total	Fold Enrichment	Bonferroni	Benjamini	FDR
UP_KEYWORDS	Peroxisome	6	4.28571	0.000381518	ACSL1, ACNAT2, NUDT7, SCP2, ECI3, SLC25A17	131	107	22680	9.70821	0.0631686	0.00542291	0.464911
GOTERM_CC_DIRECT	GO:0005777~peroxisome	6	4.28571	0.00140255	ACSL1, ACNAT2, NUDT7, SCP2, ECI3, SLC25A17	124	131	19662	7.2625	0.16444	0.0294983	1.61676
UP_SEQ_FEATURE	short sequence motif:Microbody targeting signal	3	2.14286	0.0293219	ACNAT2, NUDT7, SCP2	108	45	18012	11.1185	0.999918	0.739062	33.0242
KEGG_PATHWAY	mmu04146:Peroxisome	4	2.85714	0.0327931	ACSL1, NUDT7, SCP2, SLC25A17	66	83	7691	5.61592	0.976112	0.208163	31.4747
Annotation Cluster 11	Enrichment Score: 2.138094500979668
Category	Term	Count	%	PValue	Genes	List Total	Pop Hits	Pop Total	Fold Enrichment	Bonferroni	Benjamini	FDR
KEGG_PATHWAY	mmu00061:Fatty acid biosynthesis	4	2.85714	0.000196254	ACSL1, ACACA, FASN, ACACB	66	14	7691	33.2944	0.0217427	0.00274405	0.222244
GOTERM_BP_DIRECT	GO:0006631~fatty acid metabolic process	7	5	0.00033036	ACSL1, CYP4A12A, ACNAT2, ACACA, FASN, ACACB, ELOVL6	108	156	18082	7.5127	0.175487	0.00960171	0.485012
UP_KEYWORDS	Multifunctional enzyme	5	3.57143	0.000667899	HSD3B2, ACACA, FASN, ACACB, FDFT1	131	69	22680	12.5456	0.107964	0.00812742	0.812585
UP_KEYWORDS	Fatty acid metabolism	6	4.28571	0.000747837	ACSL1, ACNAT2, ACACA, FASN, ACACB, ELOVL6	131	124	22680	8.37725	0.120083	0.00849226	0.909433
GOTERM_MF_DIRECT	GO:0003824~catalytic activity	11	7.85714	0.00134774	HSD3B2, ACSL1, ALAS2, AOX1, ACACA, FASN, ACACB, ACSS2, SCP2, ECI3, FDFT1	117	479	17446	3.42426	0.341691	0.0294215	1.79491
KEGG_PATHWAY	mmu00640:Propanoate metabolism	3	2.14286	0.0215501	ACACA, ACACB, ACSS2	66	27	7691	12.9478	0.912839	0.198939	21.8827
KEGG_PATHWAY	mmu00620:Pyruvate metabolism	3	2.14286	0.0426524	ACACA, ACACB, ACSS2	66	39	7691	8.96387	0.992418	0.23755	38.9888
GOTERM_BP_DIRECT	GO:0014070~response to organic cyclic compound	3	2.14286	0.0814352	ACSL1, ACACA, ACACB	108	80	18082	6.27847	1	0.676133	71.3466
UP_KEYWORDS	Ligase	4	2.85714	0.293677	ACSL1, ACACA, ACACB, ACSS2	131	330	22680	2.09854	1	0.782261	98.5677
GOTERM_MF_DIRECT	GO:0016874~ligase activity	4	2.85714	0.433562	ACSL1, ACACA, ACACB, ACSS2	117	362	17446	1.64764	1	0.986398	99.9516
Annotation Cluster 12	Enrichment Score: 2.134621542586026
Category	Term	Count	%	PValue	Genes	List Total	Pop Hits	Pop Total	Fold Enrichment	Bonferroni	Benjamini	FDR
KEGG_PATHWAY	mmu00980:Metabolism of xenobiotics by cytochrome P450	8	5.71429	9.41102e-07	UGT2B38, UGT2B36, CYP2F2, UGT2B1, ADH7, GSTT3, GSTP2, GSTP1	66	64	7691	14.5663	0.000105398	2.10805e-05	0.00106681
GOTERM_BP_DIRECT	GO:0006749~glutathione metabolic process	4	2.85714	0.00304582	NAT8, GSTT3, GSTP2, GSTP1	108	49	18082	13.6674	0.83161	0.0638509	4.38939
INTERPRO	IPR004046:Glutathione S-transferase, C-terminal	3	2.14286	0.0156112	GSTT3, GSTP2, GSTP1	128	31	20594	15.5701	0.995469	0.286309	19.3094
INTERPRO	IPR004045:Glutathione S-transferase, N-terminal	3	2.14286	0.0175851	GSTT3, GSTP2, GSTP1	128	33	20594	14.6264	0.997724	0.3009	21.488
GOTERM_MF_DIRECT	GO:0004364~glutathione transferase activity	3	2.14286	0.0202343	GSTT3, GSTP2, GSTP1	117	33	17446	13.5556	0.99823	0.250272	24.0071
INTERPRO	IPR010987:Glutathione S-transferase, C-terminal-like	3	2.14286	0.0327314	GSTT3, GSTP2, GSTP1	128	46	20594	10.4929	0.999989	0.451613	36.478
KEGG_PATHWAY	mmu00480:Glutathione metabolism	3	2.14286	0.0784929	GSTT3, GSTP2, GSTP1	66	55	7691	6.3562	0.999894	0.353364	60.4119
INTERPRO	IPR012336:Thioredoxin-like fold	3	2.14286	0.204749	GSTT3, GSTP2, GSTP1	128	136	20594	3.54906	1	0.967174	95.6015
Annotation Cluster 13	Enrichment Score: 1.8815839059634276
Category	Term	Count	%	PValue	Genes	List Total	Pop Hits	Pop Total	Fold Enrichment	Bonferroni	Benjamini	FDR
GOTERM_BP_DIRECT	GO:0008203~cholesterol metabolic process	5	3.57143	0.00192388	CYP7B1, HMGCR, SQLE, PCTP, FDFT1	108	89	18082	9.40595	0.675227	0.0457786	2.79387
GOTERM_BP_DIRECT	GO:0016126~sterol biosynthetic process	3	2.14286	0.011057	HMGCR, SQLE, FDFT1	108	27	18082	18.6029	0.998486	0.183652	15.0923
KEGG_PATHWAY	mmu01130:Biosynthesis of antibiotics	5	3.57143	0.10652	HMGCR, NME1, SQLE, ACSS2, FDFT1	66	214	7691	2.72267	0.999997	0.408808	72.1063
Annotation Cluster 14	Enrichment Score: 1.5295644232952808
Category	Term	Count	%	PValue	Genes	List Total	Pop Hits	Pop Total	Fold Enrichment	Bonferroni	Benjamini	FDR
GOTERM_BP_DIRECT	GO:0008203~cholesterol metabolic process	5	3.57143	0.00192388	CYP7B1, HMGCR, SQLE, PCTP, FDFT1	108	89	18082	9.40595	0.675227	0.0457786	2.79387
UP_KEYWORDS	Cholesterol metabolism	3	2.14286	0.0397399	CYP7B1, HMGCR, FDFT1	131	55	22680	9.44344	0.999026	0.260284	39.0555
UP_KEYWORDS	Sterol metabolism	3	2.14286	0.0493197	CYP7B1, HMGCR, FDFT1	131	62	22680	8.37725	0.999825	0.302578	46.0789
UP_KEYWORDS	Steroid metabolism	3	2.14286	0.0674202	CYP7B1, HMGCR, FDFT1	131	74	22680	7.01877	0.999993	0.379628	57.3609
GOTERM_BP_DIRECT	GO:0008202~steroid metabolic process	3	2.14286	0.0885037	CYP7B1, HMGCR, FDFT1	108	84	18082	5.9795	1	0.691637	74.4254
Annotation Cluster 15	Enrichment Score: 1.419214687014266
Category	Term	Count	%	PValue	Genes	List Total	Pop Hits	Pop Total	Fold Enrichment	Bonferroni	Benjamini	FDR
UP_SEQ_FEATURE	signal peptide	31	22.1429	0.00396565	SERPINA12, CLSTN3, MUP10, SERPINA6, VNN1, D130043K22RIK, CES1D, CES3B, CES1E, SLC39A4, CES1C, MUP13, MUP12, PLTP, VNN3, EGFR, MUP5, MUP7, C4A, MUP1, CES3A, CTRB1, MUP3, SERPINA1E, GAS1, GM2083, BC048546, ABHD17B, LAMA3, MUP9, IGFBP5	108	3124	18012	1.65497	0.715106	0.188826	5.21121
UP_KEYWORDS	Glycoprotein	29	20.7143	0.095375	HMGCR, SERPINA12, CLSTN3, ADRB3, SLCO1A4, SLCO1A1, ACSL1, SERPINA6, VNN1, D130043K22RIK, CES1D, CES3B, ELOVL6, CES1E, SLC39A4, CES1C, HCN3, PLTP, VNN3, EGFR, SLC22A27, CES3A, MUP3, ESR1, SERPINA1E, GAS1, ABCG2, BC048546, LAMA3	131	3815	22680	1.31606	1	0.424726	70.5966
UP_SEQ_FEATURE	glycosylation site:N-linked (GlcNAc...)	27	19.2857	0.146085	SERPINA12, CLSTN3, HMGCR, SLCO1A4, ADRB3, SLCO1A1, SERPINA6, VNN1, CES3B, CES1D, D130043K22RIK, CES1E, SLC39A4, HCN3, CES1C, PLTP, VNN3, EGFR, C4A, MUP3, CES3A, SERPINA1E, GAS1, ABCG2, BC048546, SLC6A9, LAMA3	108	3563	18012	1.26382	1	0.996093	88.0813
Annotation Cluster 16	Enrichment Score: 1.3107727780986804
Category	Term	Count	%	PValue	Genes	List Total	Pop Hits	Pop Total	Fold Enrichment	Bonferroni	Benjamini	FDR
SMART	SM00093:SERPIN	3	2.14286	0.0337359	SERPINA12, SERPINA6, SERPINA1E	46	67	10425	10.1476	0.906327	0.906327	29.8207
INTERPRO	IPR023795:Protease inhibitor I4, serpin, conserved site	3	2.14286	0.0409486	SERPINA12, SERPINA6, SERPINA1E	128	52	20594	9.28215	0.999999	0.51181	43.454
GOTERM_MF_DIRECT	GO:0004867~serine-type endopeptidase inhibitor activity	4	2.85714	0.048821	BC048546, SERPINA12, SERPINA6, SERPINA1E	117	123	17446	4.84914	1	0.425444	48.9417
INTERPRO	IPR023796:Serpin domain	3	2.14286	0.0643575	SERPINA12, SERPINA6, SERPINA1E	128	67	20594	7.20406	1	0.645532	59.6296
INTERPRO	IPR000215:Serpin family	3	2.14286	0.0643575	SERPINA12, SERPINA6, SERPINA1E	128	67	20594	7.20406	1	0.645532	59.6296
Annotation Cluster 17	Enrichment Score: 0.965391876291166
Category	Term	Count	%	PValue	Genes	List Total	Pop Hits	Pop Total	Fold Enrichment	Bonferroni	Benjamini	FDR
UP_KEYWORDS	Lipid transport	3	2.14286	0.0856162	PCTP, SCP2, PLTP	131	85	22680	6.11046	1	0.410081	66.4799
GOTERM_MF_DIRECT	GO:0008289~lipid binding	5	3.57143	0.105784	SERPINA6, PCTP, ESR1, SCP2, PLTP	117	270	17446	2.76132	1	0.673092	77.7217
GOTERM_BP_DIRECT	GO:0006869~lipid transport	3	2.14286	0.140233	PCTP, SCP2, PLTP	108	111	18082	4.52503	1	0.834831	89.1747
Annotation Cluster 18	Enrichment Score: 0.9449908457031337
Category	Term	Count	%	PValue	Genes	List Total	Pop Hits	Pop Total	Fold Enrichment	Bonferroni	Benjamini	FDR
GOTERM_MF_DIRECT	GO:0004867~serine-type endopeptidase inhibitor activity	4	2.85714	0.048821	BC048546, SERPINA12, SERPINA6, SERPINA1E	117	123	17446	4.84914	1	0.425444	48.9417
UP_KEYWORDS	Serine protease inhibitor	3	2.14286	0.0839057	BC048546, SERPINA12, SERPINA1E	131	84	22680	6.18321	1	0.414451	65.7061
GOTERM_BP_DIRECT	GO:0010466~negative regulation of peptidase activity	3	2.14286	0.152475	BC048546, SERPINA12, SERPINA1E	108	117	18082	4.29297	1	0.855183	91.2342
UP_KEYWORDS	Protease inhibitor	3	2.14286	0.152972	BC048546, SERPINA12, SERPINA1E	131	121	22680	4.29247	1	0.555646	86.8328
GOTERM_MF_DIRECT	GO:0030414~peptidase inhibitor activity	3	2.14286	0.197168	BC048546, SERPINA12, SERPINA1E	117	123	17446	3.63686	1	0.86498	94.7625
Annotation Cluster 19	Enrichment Score: 0.8934574962564029
Category	Term	Count	%	PValue	Genes	List Total	Pop Hits	Pop Total	Fold Enrichment	Bonferroni	Benjamini	FDR
GOTERM_MF_DIRECT	GO:0050660~flavin adenine dinucleotide binding	3	2.14286	0.082982	SQLE, AOX1, FMO3	117	72	17446	6.21296	1	0.603875	68.7578
UP_KEYWORDS	FAD	3	2.14286	0.147014	SQLE, AOX1, FMO3	131	118	22680	4.4016	1	0.550553	85.656
UP_KEYWORDS	Flavoprotein	3	2.14286	0.171114	SQLE, AOX1, FMO3	131	130	22680	3.9953	1	0.589937	89.892
Annotation Cluster 20	Enrichment Score: 0.6994459388712732
Category	Term	Count	%	PValue	Genes	List Total	Pop Hits	Pop Total	Fold Enrichment	Bonferroni	Benjamini	FDR
GOTERM_BP_DIRECT	GO:0050679~positive regulation of epithelial cell proliferation	5	3.57143	0.00107201	EGFR, CYP7B1, NME1, ESR1, GAS1	108	76	18082	11.0149	0.465483	0.0268669	1.56588
GOTERM_MF_DIRECT	GO:0019899~enzyme binding	6	4.28571	0.113144	EGFR, NME1, ESR1, MCM10, CABYR, CYP2A4	117	384	17446	2.32986	1	0.687515	80.0621
GOTERM_MF_DIRECT	GO:0042802~identical protein binding	6	4.28571	0.402164	EGFR, NME1, ESR1, FASN, SERPINA1E, MCM10	117	625	17446	1.43147	1	0.983246	99.9001
UP_SEQ_FEATURE	cross-link:Glycyl lysine isopeptide (Lys-Gly) (interchain with G-Cter in ubiquitin)	3	2.14286	0.566149	EGFR, NME1, MCM10	108	318	18012	1.57338	1	1	99.9987
UP_KEYWORDS	Isopeptide bond	6	4.28571	0.642218	EGFR, HMGCR, NME1, DDX3Y, FASN, MCM10	131	953	22680	1.09001	1	0.970258	99.9996
UP_KEYWORDS	Ubl conjugation	8	5.71429	0.767065	EGFR, CCNE1, HMGCR, NME1, DDX3Y, ESR1, FASN, MCM10	131	1505	22680	0.920291	1	0.98831	100
GOTERM_CC_DIRECT	GO:0048471~perinuclear region of cytoplasm	3	2.14286	0.933683	EGFR, NME1, ESR1	124	692	19662	0.687418	1	0.999991	100
Annotation Cluster 21	Enrichment Score: 0.4848273011574505
Category	Term	Count	%	PValue	Genes	List Total	Pop Hits	Pop Total	Fold Enrichment	Bonferroni	Benjamini	FDR
UP_KEYWORDS	GPI-anchor	3	2.14286	0.191216	VNN1, GAS1, VNN3	131	140	22680	3.70992	1	0.624995	92.5104
GOTERM_CC_DIRECT	GO:0031225~anchored component of membrane	3	2.14286	0.220657	VNN1, GAS1, VNN3	124	141	19662	3.37371	1	0.897649	94.4714
UP_SEQ_FEATURE	propeptide:Removed in mature form	3	2.14286	0.414293	VNN1, GAS1, VNN3	108	238	18012	2.10224	1	1	99.9257
UP_KEYWORDS	Lipoprotein	5	3.57143	0.657873	ADRB3, ESR1, VNN1, GAS1, VNN3	131	780	22680	1.10981	1	0.97061	99.9998
Annotation Cluster 22	Enrichment Score: 0.3683025245184256
Category	Term	Count	%	PValue	Genes	List Total	Pop Hits	Pop Total	Fold Enrichment	Bonferroni	Benjamini	FDR
UP_KEYWORDS	ATP-binding	11	7.85714	0.255417	EGFR, PDK1, ACSL1, NME1, DDX3Y, NLRP12, ACACA, ACACB, ACSS2, MCM5, ABCG2	131	1363	22680	1.39723	1	0.734779	97.2722
UP_KEYWORDS	Nucleotide-binding	13	9.28571	0.304505	PDK1, EGFR, ACSL1, EIF2S3Y, NME1, DDX3Y, ACACA, NLRP12, ACACB, ACSS2, HCN3, MCM5, ABCG2	131	1754	22680	1.28317	1	0.780087	98.8139
GOTERM_MF_DIRECT	GO:0005524~ATP binding	12	8.57143	0.419487	EGFR, PDK1, ACSL1, PFKFB3, NME1, DDX3Y, NLRP12, ACACA, ACACB, ACSS2, MCM5, ABCG2	117	1507	17446	1.18735	1	0.985224	99.9327
GOTERM_MF_DIRECT	GO:0000166~nucleotide binding	13	9.28571	0.645943	PDK1, EGFR, ACSL1, EIF2S3Y, NME1, DDX3Y, ACACA, NLRP12, ACACB, ACSS2, HCN3, MCM5, ABCG2	117	1936	17446	1.00126	1	0.999335	99.9999
UP_SEQ_FEATURE	nucleotide phosphate-binding region:ATP	6	4.28571	0.683487	EGFR, PDK1, DDX3Y, ACACA, MCM5, ABCG2	108	963	18012	1.03911	1	1	100
Annotation Cluster 23	Enrichment Score: 0.35425417164001827
Category	Term	Count	%	PValue	Genes	List Total	Pop Hits	Pop Total	Fold Enrichment	Bonferroni	Benjamini	FDR
GOTERM_CC_DIRECT	GO:0016020~membrane	52	37.1429	0.102888	CYP2D9, TMEM19, HMGCR, CLSTN3, SLC16A11, AP3S1, SELENBP2, DPY19L3, FDFT1, PLEKHB1, FITM1, VNN1, ELOVL6, VNN3, EGFR, SLC22A27, ESR1, MCM5, CYP2C50, ABHD17B, NNT, SLC35E3, SQLE, NME1, HSD3B2, CYP2F2, HSD3B5, TTC7, ADRB3, SLCO1A4, SLCO1A1, ACSL1, CYP4A12A, FMO3, DDX3Y, FASN, D130043K22RIK, SLC39A4, HCN3, NAT8, MNDAL, ACACB, GAS1, ABCG2, CYP7B1, RDH11, SLC6A9, CYP2C38, CYP2C39, SCP2, SLC25A17, SLC15A5	124	6998	19662	1.17824	0.999999	0.685928	71.6606
UP_KEYWORDS	Membrane	54	38.5714	0.308886	CYP2D9, TMEM19, HMGCR, CLSTN3, SLC16A11, AP3S1, SELENBP2, DPY19L3, ACSS2, FDFT1, PLEKHB1, SLC35D1, FITM1, VNN1, ELOVL6, VNN3, EGFR, SLC22A29, SLC22A28, SLC22A27, ESR1, TMEM243, CYP2C50, NNT, SLC35E3, SQLE, CYP2A4, HSD3B2, CYP2F2, HSD3B5, UGT2B1, TTC7, ADRB3, SLCO1A4, SLCO1A1, ACSL1, CYP4A12A, FMO3, D130043K22RIK, SLC39A4, HCN3, NAT8, ACACB, GAS1, ABCG2, UGT2B38, CYP7B1, RDH11, UGT2B36, SLC6A9, CY…	131	8683	22680	1.0767	1	0.777803	98.902
UP_SEQ_FEATURE	transmembrane region	27	19.2857	0.502625	HSD3B2, TMEM19, CLSTN3, HMGCR, SLC16A11, HSD3B5, DPY19L3, FDFT1, SLCO1A4, ADRB3, SLCO1A1, ACSL1, FITM1, D130043K22RIK, ELOVL6, SLC39A4, HCN3, EGFR, NAT8, ABCG2, RDH11, SLC6A9, NNT, SQLE, SLC35E3, SLC25A17, SLC15A5	108	4312	18012	1.04429	1	1	99.9918
UP_KEYWORDS	Transmembrane	38	27.1429	0.737138	HSD3B2, TMEM19, HMGCR, CLSTN3, SLC16A11, HSD3B5, UGT2B1, DPY19L3, ACSS2, FDFT1, ADRB3, SLCO1A4, SLCO1A1, ACSL1, SLC35D1, FITM1, FMO3, D130043K22RIK, ELOVL6, SLC39A4, HCN3, EGFR, SLC22A29, NAT8, SLC22A28, SLC22A27, ABCG2, TMEM243, UGT2B38, CYP7B1, RDH11, UGT2B36, SLC6A9, NNT, SLC35E3, SQLE, SLC15A5, SLC25A17	131	6955	22680	0.945928	1	0.984301	100
UP_KEYWORDS	Transmembrane helix	37	26.4286	0.791162	HSD3B2, TMEM19, HMGCR, CLSTN3, SLC16A11, HSD3B5, UGT2B1, DPY19L3, ACSS2, FDFT1, ADRB3, SLCO1A4, SLCO1A1, ACSL1, SLC35D1, FITM1, D130043K22RIK, ELOVL6, SLC39A4, HCN3, EGFR, SLC22A29, NAT8, SLC22A28, SLC22A27, ABCG2, TMEM243, UGT2B38, CYP7B1, RDH11, SLC6A9, UGT2B36, NNT, SLC35E3, SQLE, SLC15A5, SLC25A17	131	6938	22680	0.923292	1	0.990123	100
GOTERM_CC_DIRECT	GO:0016021~integral component of membrane	40	28.5714	0.803992	HSD3B2, TMEM19, HMGCR, CLSTN3, SLC16A11, HSD3B5, UGT2B1, DPY19L3, ACSS2, FDFT1, ADRB3, SLCO1A4, SLCO1A1, PLEKHB1, ACSL1, SLC35D1, FITM1, FMO3, VNN1, D130043K22RIK, ELOVL6, SLC39A4, HCN3, EGFR, SLC22A29, NAT8, SLC22A28, SLC22A27, ABCG2, TMEM243, UGT2B38, CYP7B1, RDH11, UGT2B36, SLC6A9, NNT, SLC35E3, SQLE, SLC15A5, SLC25A17	124	6878	19662	0.922155	1	0.999418	100
Annotation Cluster 24	Enrichment Score: 0.3503308998535596
Category	Term	Count	%	PValue	Genes	List Total	Pop Hits	Pop Total	Fold Enrichment	Bonferroni	Benjamini	FDR
UP_KEYWORDS	Glycoprotein	29	20.7143	0.095375	HMGCR, SERPINA12, CLSTN3, ADRB3, SLCO1A4, SLCO1A1, ACSL1, SERPINA6, VNN1, D130043K22RIK, CES1D, CES3B, ELOVL6, CES1E, SLC39A4, CES1C, HCN3, PLTP, VNN3, EGFR, SLC22A27, CES3A, MUP3, ESR1, SERPINA1E, GAS1, ABCG2, BC048546, LAMA3	131	3815	22680	1.31606	1	0.424726	70.5966
UP_KEYWORDS	Cell membrane	16	11.4286	0.957606	EGFR, SLC22A27, CLSTN3, SLC16A11, ESR1, TTC7, GAS1, ABCG2, SLCO1A4, ADRB3, SLCO1A1, VNN1, D130043K22RIK, SLC39A4, HCN3, VNN3	131	3759	22680	0.736918	1	0.999604	100
GOTERM_CC_DIRECT	GO:0005886~plasma membrane	23	16.4286	0.973611	PDK1, EGFR, SLC22A27, CLSTN3, SERPINA12, SLC16A11, ESR1, TTC7, GAS1, ABCG2, ADRB3, SLCO1A4, SLC6A9, SLCO1A1, ACSL1, FASN, VNN1, D130043K22RIK, SLC39A4, HCN3, GSTP2, GSTP1, VNN3	124	4874	19662	0.748253	1	1	100
Annotation Cluster 25	Enrichment Score: 0.298050110527757
Category	Term	Count	%	PValue	Genes	List Total	Pop Hits	Pop Total	Fold Enrichment	Bonferroni	Benjamini	FDR
GOTERM_CC_DIRECT	GO:0005887~integral component of plasma membrane	10	7.14286	0.272437	ADRB3, SLC22A29, SLCO1A4, SLC6A9, SLCO1A1, SLC22A28, SLC22A27, SLC16A11, SLC39A4, HCN3	124	1126	19662	1.40821	1	0.921483	97.512
GOTERM_BP_DIRECT	GO:0006811~ion transport	4	2.85714	0.676212	SLCO1A4, SLCO1A1, SLC39A4, HCN3	108	584	18082	1.14675	1	0.999992	100
UP_KEYWORDS	Ion transport	4	2.85714	0.692629	SLCO1A4, SLCO1A1, SLC39A4, HCN3	131	619	22680	1.11877	1	0.977768	99.9999
Annotation Cluster 26	Enrichment Score: 0.07721464539652369
Category	Term	Count	%	PValue	Genes	List Total	Pop Hits	Pop Total	Fold Enrichment	Bonferroni	Benjamini	FDR
UP_KEYWORDS	Kinase	4	2.85714	0.774943	EGFR, PDK1, PFKFB3, NME1	131	707	22680	0.979518	1	0.988601	100
GOTERM_MF_DIRECT	GO:0016301~kinase activity	4	2.85714	0.830774	EGFR, PDK1, CCNE1, NME1	117	674	17446	0.884932	1	0.999987	100
UP_SEQ_FEATURE	binding site:ATP	3	2.14286	0.865324	EGFR, PDK1, NME1	108	583	18012	0.858205	1	1	100
GOTERM_BP_DIRECT	GO:0016310~phosphorylation	3	2.14286	0.881475	EGFR, PDK1, NME1	108	612	18082	0.820715	1	1	100
Annotation Cluster 27	Enrichment Score: 0.07149340165056443
Category	Term	Count	%	PValue	Genes	List Total	Pop Hits	Pop Total	Fold Enrichment	Bonferroni	Benjamini	FDR
UP_KEYWORDS	Protease	3	2.14286	0.820592	CAPN8, CTRB1, YOD1	131	542	22680	0.958283	1	0.993123	100
GOTERM_MF_DIRECT	GO:0008233~peptidase activity	3	2.14286	0.861536	CAPN8, CTRB1, YOD1	117	516	17446	0.866925	1	0.999994	100
GOTERM_BP_DIRECT	GO:0006508~proteolysis	3	2.14286	0.863216	CAPN8, CTRB1, YOD1	108	582	18082	0.86302	1	1	100
Annotation Cluster 28	Enrichment Score: 0.024706785683584663
Category	Term	Count	%	PValue	Genes	List Total	Pop Hits	Pop Total	Fold Enrichment	Bonferroni	Benjamini	FDR
GOTERM_MF_DIRECT	GO:0003700~transcription factor activity, sequence-specific DNA binding	5	3.57143	0.844845	ZKSCAN7, FOXA3, PCGF6, ESR1, ZFP445	117	883	17446	0.844344	1	0.99999	100
UP_KEYWORDS	Zinc	10	7.14286	0.860252	ZKSCAN7, PCGF6, ESR1, PPP1R10, ADH7, YOD1, SLC39A4, ZFP445, MCM10, CAR3	131	2099	22680	0.82482	1	0.995981	100
UP_KEYWORDS	Zinc-finger	7	5	0.891759	ZKSCAN7, PCGF6, ESR1, PPP1R10, YOD1, ZFP445, MCM10	131	1565	22680	0.774382	1	0.99737	100
UP_KEYWORDS	DNA-binding	6	4.28571	0.957196	FOXA3, ESR1, PPP1R10, ZFP445, MCM10, MCM5	131	1604	22680	0.647618	1	0.999638	100
GOTERM_MF_DIRECT	GO:0003677~DNA binding	7	5	0.987157	FOXA3, PCGF6, ESR1, PPP1R10, ZFP445, MCM10, MCM5	117	1847	17446	0.565121	1	1	100
GOTERM_BP_DIRECT	GO:0006351~transcription, DNA-templated	6	4.28571	0.989825	ZKSCAN7, FOXA3, PCGF6, ESR1, PPP1R10, ZFP445	108	1885	18082	0.532921	1	1	100
UP_KEYWORDS	Transcription regulation	5	3.57143	0.993564	ZKSCAN7, FOXA3, PCGF6, ESR1, ZFP445	131	1799	22680	0.481183	1	0.999994	100
UP_KEYWORDS	Transcription	5	3.57143	0.995127	ZKSCAN7, FOXA3, PCGF6, ESR1, ZFP445	131	1859	22680	0.465653	1	0.999996	100
GOTERM_BP_DIRECT	GO:0006355~regulation of transcription, DNA-templated	4	2.85714	0.999929	FOXA3, PCGF6, ESR1, ZFP445	108	2279	18082	0.293859	1	1	100

## Sheet: S5F Table_285 UP_Sex-ind
S5F Table_DAVID results for 285 UP_sex-independent gene set
Annotation Cluster 1	Enrichment Score: 1.8939236802931783
Category	Term	Count	%	PValue	Genes	List Total	Pop Hits	Pop Total	Fold Enrichment	Bonferroni	Benjamini	FDR
UP_SEQ_FEATURE	chain:Retinoic acid early-inducible protein 1- gamma	3	1.07914	0.00176465	RAET1C, RAET1E, RAET1A	244	5	18012	44.2918	0.75268	0.75268	2.6708
UP_SEQ_FEATURE	chain:Retinoic acid early-inducible protein 1- epsilon	3	1.07914	0.00176465	RAET1C, RAET1E, RAET1A	244	5	18012	44.2918	0.75268	0.75268	2.6708
UP_SEQ_FEATURE	chain:Retinoic acid early-inducible protein 1- delta	3	1.07914	0.00176465	RAET1C, RAET1E, RAET1A	244	5	18012	44.2918	0.75268	0.75268	2.6708
UP_SEQ_FEATURE	chain:Retinoic acid early-inducible protein 1- beta	3	1.07914	0.00176465	RAET1C, RAET1E, RAET1A	244	5	18012	44.2918	0.75268	0.75268	2.6708
UP_SEQ_FEATURE	chain:Retinoic acid early-inducible protein 1- alpha	3	1.07914	0.00176465	RAET1C, RAET1E, RAET1A	244	5	18012	44.2918	0.75268	0.75268	2.6708
INTERPRO	IPR011161:MHC class I-like antigen recognition	5	1.79856	0.00593045	H2-Q2, RAET1C, RAET1E, H2-BL, RAET1A	258	58	20594	6.88118	0.963812	0.963812	8.33011
INTERPRO	IPR011162:MHC classes I/II-like antigen recognition protein	5	1.79856	0.0108678	H2-Q2, RAET1C, RAET1E, H2-BL, RAET1A	258	69	20594	5.78418	0.997751	0.95258	14.7673
GOTERM_BP_DIRECT	GO:0001913~T cell mediated cytotoxicity	3	1.07914	0.0115522	RAET1C, RAET1E, RAET1A	232	13	18082	17.9861	1	1	17.2868
GOTERM_CC_DIRECT	GO:0046658~anchored component of plasma membrane	4	1.43885	0.0127462	RAET1C, RAET1E, RTN4RL1, RAET1A	254	38	19662	8.14836	0.958472	0.47074	15.3326
GOTERM_BP_DIRECT	GO:0042267~natural killer cell mediated cytotoxicity	3	1.07914	0.0133651	RAET1C, RAET1E, RAET1A	232	14	18082	16.7014	1	0.999845	19.7301
UP_SEQ_FEATURE	propeptide:Removed in mature form	9	3.23741	0.0157308	RAET1C, CDH13, RAET1E, RTN4RL1, ISG15, HFE2, MRAS, RHOC, RAET1A	244	238	18012	2.7915	0.999996	0.99811	21.5749
GOTERM_MF_DIRECT	GO:0046703~natural killer cell lectin-like receptor binding	3	1.07914	0.0211684	RAET1C, RAET1E, RAET1A	234	17	17446	13.1569	0.999913	0.737026	26.086
UP_KEYWORDS	GPI-anchor	6	2.15827	0.0270016	RAET1C, CDH13, RAET1E, RTN4RL1, HFE2, RAET1A	273	140	22680	3.56044	0.999017	0.467182	29.9714
GOTERM_BP_DIRECT	GO:0019882~antigen processing and presentation	4	1.43885	0.0316809	H2-Q2, RAET1C, RAET1E, RAET1A	232	54	18082	5.77331	1	0.99474	40.8944
GOTERM_CC_DIRECT	GO:0031225~anchored component of membrane	6	2.15827	0.0358406	RAET1C, CDH13, RAET1E, RTN4RL1, HFE2, RAET1A	254	141	19662	3.29402	0.999883	0.453076	37.7215
UP_SEQ_FEATURE	lipid moiety-binding region:GPI-anchor amidated serine	4	1.43885	0.0492897	RAET1C, RAET1E, RTN4RL1, RAET1A	244	61	18012	4.84063	1	0.988233	53.9171
KEGG_PATHWAY	mmu04650:Natural killer cell mediated cytotoxicity	4	1.43885	0.189788	RAET1C, RAET1E, PPP3CC, RAET1A	111	105	7691	2.63955	1	0.923281	92.5688
GOTERM_MF_DIRECT	GO:0003823~antigen binding	3	1.07914	0.391565	RAET1C, RAET1E, RAET1A	234	101	17446	2.21452	1	0.9967	99.9106
Annotation Cluster 2	Enrichment Score: 1.8002494299664387
Category	Term	Count	%	PValue	Genes	List Total	Pop Hits	Pop Total	Fold Enrichment	Bonferroni	Benjamini	FDR
UP_KEYWORDS	Metal-binding	60	21.5827	0.00182418	BMI1, SH3RF1, GNA14, PXDN, ZFP385A, S100A8, LMO2, CTDSPL, NT5C3B, CAR5B, CPEB1, ZNRF3, ISG20, PTGIS, LOXL4, CIB2, CDK5RAP1, IMPDH1, PHC1, CYP2C55, PIM1, PDE4C, NME4, RAB11FIP4, CHPF, BHMT, PGM1, CHSY1, PEG3, IFIH1, GALNT7, WTIP, TTC3, ZFP618, NR1D1, LHX2, TRIM30D, GALNS, ADAMTS10, PPP3CC, RASA3, DNAJA4, ZC3H12D, DHX58, ADH6A, WDFY1, CRIP3, TRIM34A, NR4A2, ATP11A, SMYD4, MSRB2, MID2, CDH13, ZFP9, …	273	3395	22680	1.46822	0.369939	0.142711	2.34839
UP_KEYWORDS	Zinc	36	12.9496	0.0289711	BMI1, SH3RF1, IFIH1, ZFP385A, LMO2, S100A8, WTIP, CPEB1, CAR5B, TTC3, ZNRF3, ZFP618, NR1D1, LHX2, TRIM30D, ADAMTS10, PPP3CC, SLC30A3, RASA3, DNAJA4, PHC1, DHX58, ZC3H12D, ADH6A, WDFY1, CRIP3, TRIM34A, NR4A2, SMYD4, MSRB2, MID2, ZFP9, RNF152, BHMT, ZBTB8A, PEG3	273	2099	22680	1.42485	0.999412	0.461964	31.7941
GOTERM_MF_DIRECT	GO:0046872~metal ion binding	55	19.7842	0.0752001	BMI1, SH3RF1, GNA14, PXDN, ZFP385A, S100A8, LMO2, CTDSPL, NT5C3B, CAR5B, CPEB1, ZNRF3, ISG20, PTGIS, LOXL4, CIB2, CDK5RAP1, IMPDH1, PHC1, CYP2C55, PDE4C, NME4, RAB11FIP4, CHPF, PGM1, CHSY1, PEG3, IFIH1, GALNT7, WTIP, TTC3, ZFP618, NR1D1, LHX2, GALNS, ADAMTS10, PPP3CC, RASA3, DNAJA4, ZC3H12D, DHX58, WDFY1, CRIP3, TRIM34A, NR4A2, ATP11A, SMYD4, MSRB2, MID2, CDH13, ZFP9, RNF152, ITGA7, GCA, ZBTB8A	234	3355	17446	1.22222	1	0.897468	66.8611
Annotation Cluster 3	Enrichment Score: 1.6603281271372166
Category	Term	Count	%	PValue	Genes	List Total	Pop Hits	Pop Total	Fold Enrichment	Bonferroni	Benjamini	FDR
UP_KEYWORDS	Endosome	13	4.67626	0.00749512	SLC9A7, PLD1, WDFY1, TNIK, ATP11A, ABCA2, ACKR3, LDLRAD4, RAB11FIP4, RAB11FIP5, ANKRD13B, FAM109A, SLC30A3	273	443	22680	2.43792	0.85094	0.27184	9.32776
GOTERM_CC_DIRECT	GO:0055037~recycling endosome	6	2.15827	0.0171464	RAB11FIP5, SLC9A7, TNIK, FAM109A, ATP11A, ACKR3	254	116	19662	4.00394	0.986284	0.458135	20.1001
GOTERM_CC_DIRECT	GO:0005768~endosome	14	5.03597	0.0243545	SLC9A7, PLD1, WDFY1, TNIK, ATP11A, ABCA2, ACKR3, LDLRAD4, RAB11FIP4, RAB11FIP5, ANKRD13B, EZR, FAM109A, SLC30A3	254	544	19662	1.99215	0.99779	0.399238	27.3778
GOTERM_CC_DIRECT	GO:0005769~early endosome	7	2.51799	0.0729723	RAB11FIP5, WDFY1, ANKRD13B, RAP1GAP, FAM109A, ATP11A, ACKR3	254	226	19662	2.39764	1	0.647945	62.5852
Annotation Cluster 4	Enrichment Score: 1.5802389263094732
Category	Term	Count	%	PValue	Genes	List Total	Pop Hits	Pop Total	Fold Enrichment	Bonferroni	Benjamini	FDR
GOTERM_CC_DIRECT	GO:0031012~extracellular matrix	11	3.95683	0.00491602	WNT2, MATN2, FBLN1, COL4A2, PXDN, COL4A1, LTBP3, FBLN5, ADAMTS10, MFGE8, BMP7	254	294	19662	2.89627	0.705413	0.334618	6.19391
GOTERM_MF_DIRECT	GO:0005201~extracellular matrix structural constituent	4	1.43885	0.0172636	FBLN1, COL4A2, PXDN, COL4A1	234	41	17446	7.27371	0.999505	0.920873	21.8095
GOTERM_CC_DIRECT	GO:0005578~proteinaceous extracellular matrix	10	3.59712	0.0216063	WNT2, MATN2, FBLN1, COL4A2, PXDN, COL4A1, LTBP3, FBLN5, ADAMTS10, TGFBR3	254	316	19662	2.44967	0.99556	0.418248	24.6785
UP_KEYWORDS	Extracellular matrix	8	2.8777	0.023737	WNT2, FBLN1, COL4A2, PXDN, COL4A1, FBLN5, ADAMTS10, TGFBR3	273	235	22680	2.82815	0.997707	0.455447	26.851
GOTERM_BP_DIRECT	GO:0030198~extracellular matrix organization	5	1.79856	0.0585083	FBLN1, COL4A2, PXDN, COL4A1, FBLN5	232	114	18082	3.41841	1	0.980374	62.6473
GOTERM_CC_DIRECT	GO:0005604~basement membrane	4	1.43885	0.129597	MATN2, FBLN1, COL4A2, COL4A1	254	97	19662	3.19214	1	0.761708	83.4842
Annotation Cluster 5	Enrichment Score: 1.478406247684027
Category	Term	Count	%	PValue	Genes	List Total	Pop Hits	Pop Total	Fold Enrichment	Bonferroni	Benjamini	FDR
INTERPRO	IPR011993:Pleckstrin homology-like domain	12	4.31655	0.0141307	RASAL2, IRS2, PLD1, EZR, FAM109A, DCP1B, PTPN4, ARHGEF16, ARHGEF40, RASA3, ARHGAP24, PLEKHA1	258	409	20594	2.34196	0.999644	0.929141	18.7874
INTERPRO	IPR001849:Pleckstrin homology domain	9	3.23741	0.0174072	RASAL2, IRS2, PLD1, FAM109A, ARHGEF16, ARHGEF40, RASA3, ARHGAP24, PLEKHA1	258	262	20594	2.74197	0.999944	0.913679	22.646
SMART	SM00233:PH	9	3.23741	0.0328591	RASAL2, IRS2, PLD1, FAM109A, ARHGEF16, ARHGEF40, RASA3, ARHGAP24, PLEKHA1	154	253	10425	2.40812	0.991004	0.991004	32.6124
UP_SEQ_FEATURE	domain:PH	6	2.15827	0.150948	IRS2, PLD1, ARHGEF16, ARHGEF40, RASA3, ARHGAP24	244	208	18012	2.12941	1	0.999247	91.8575
Annotation Cluster 6	Enrichment Score: 1.3912349328365325
Category	Term	Count	%	PValue	Genes	List Total	Pop Hits	Pop Total	Fold Enrichment	Bonferroni	Benjamini	FDR
GOTERM_CC_DIRECT	GO:0031012~extracellular matrix	11	3.95683	0.00491602	WNT2, MATN2, FBLN1, COL4A2, PXDN, COL4A1, LTBP3, FBLN5, ADAMTS10, MFGE8, BMP7	254	294	19662	2.89627	0.705413	0.334618	6.19391
GOTERM_CC_DIRECT	GO:0005578~proteinaceous extracellular matrix	10	3.59712	0.0216063	WNT2, MATN2, FBLN1, COL4A2, PXDN, COL4A1, LTBP3, FBLN5, ADAMTS10, TGFBR3	254	316	19662	2.44967	0.99556	0.418248	24.6785
GOTERM_CC_DIRECT	GO:0005615~extracellular space	28	10.0719	0.0494628	PXDN, S100A8, HFE2, APOC2, WNT2, CD9, PTGIS, EZR, SAA2, CLCF1, GPX3, PDGFC, LOXL4, GOLM1, SPP1, SAA3, MFGE8, PDE4C, FUCA2, RAB11FIP4, CDH13, FBLN1, FBLN5, TGFBR3, ANXA13, BMP7, CES2G, PLAU	254	1504	19662	1.44113	0.999997	0.522901	48.2203
UP_KEYWORDS	Secreted	27	9.71223	0.111663	MATN2, COL4A2, PXDN, COL4A1, S100A8, LTBP3, FAM20A, SAA3, APOC2, MFGE8, FUCA2, WNT2, CD9, FBLN1, ISG15, SAA2, CLCF1, FBLN5, GPX3, TGFBR3, ADAMTS10, CHSY1, LOXL4, PDGFC, BMP7, PLAU, SPP1	273	1685	22680	1.3312	1	0.607858	78.5847
GOTERM_CC_DIRECT	GO:0005576~extracellular region	28	10.0719	0.188557	MATN2, COL4A2, PXDN, COL4A1, S100A8, LTBP3, FAM20A, SAA3, APOC2, MFGE8, FUCA2, WNT2, CD9, FBLN1, ISG15, SAA2, CLCF1, FBLN5, GPX3, TGFBR3, ADAMTS10, CHSY1, PDGFC, APOL9A, LOXL4, BMP7, PLAU, SPP1	254	1753	19662	1.23643	1	0.812041	93.3524
Annotation Cluster 7	Enrichment Score: 1.359044654708939
Category	Term	Count	%	PValue	Genes	List Total	Pop Hits	Pop Total	Fold Enrichment	Bonferroni	Benjamini	FDR
INTERPRO	IPR020846:Major facilitator superfamily domain	6	2.15827	0.0364364	SLC22A17, SPNS2, SLC2A5, SLC16A6, SLC46A3, SLCO2A1	258	146	20594	3.28034	1	0.984113	41.8847
GOTERM_BP_DIRECT	GO:0055085~transmembrane transport	10	3.59712	0.0447434	TRPM4, SLC22A17, SLC9A7, SPNS2, ABCB9, SLC2A5, SLC16A6, SLC41A3, SLC30A3, SLC46A3	232	364	18082	2.1412	1	0.993086	52.6539
INTERPRO	IPR011701:Major facilitator superfamily	4	1.43885	0.0513572	SLC22A17, SPNS2, SLC16A6, SLC46A3	258	67	20594	4.76547	1	0.974712	53.7423
Annotation Cluster 8	Enrichment Score: 1.2968337333250652
Category	Term	Count	%	PValue	Genes	List Total	Pop Hits	Pop Total	Fold Enrichment	Bonferroni	Benjamini	FDR
UP_SEQ_FEATURE	domain:LIM zinc-binding 2	4	1.43885	0.0298632	LMO2, CRIP3, LHX2, WTIP	244	50	18012	5.90557	1	0.99174	37.1672
UP_SEQ_FEATURE	domain:LIM zinc-binding 1	4	1.43885	0.0298632	LMO2, CRIP3, LHX2, WTIP	244	50	18012	5.90557	1	0.99174	37.1672
UP_KEYWORDS	LIM domain	4	1.43885	0.0594231	LMO2, CRIP3, LHX2, WTIP	273	74	22680	4.49064	1	0.50565	54.9476
INTERPRO	IPR001781:Zinc finger, LIM-type	4	1.43885	0.0652979	LMO2, CRIP3, LHX2, WTIP	258	74	20594	4.31469	1	0.984804	62.7463
SMART	SM00132:LIM	4	1.43885	0.0947775	LMO2, CRIP3, LHX2, WTIP	154	74	10425	3.65918	0.999999	0.970103	69.1597
Annotation Cluster 9	Enrichment Score: 1.0989833241304314
Category	Term	Count	%	PValue	Genes	List Total	Pop Hits	Pop Total	Fold Enrichment	Bonferroni	Benjamini	FDR
UP_KEYWORDS	Antiviral defense	5	1.79856	0.0324272	IFIH1, ISG15, TRIM34A, DHX58, ISG20	273	100	22680	4.15385	0.999761	0.47352	34.887
UP_KEYWORDS	Immunity	10	3.59712	0.0532875	IFI202B, H2-Q2, TRPM4, NLRC5, IFIH1, S100A8, IRF7, SRC, DHX58, ISG20	273	401	22680	2.07174	0.999999	0.483007	50.969
GOTERM_BP_DIRECT	GO:0051607~defense response to virus	6	2.15827	0.0633379	NLRC5, IFIH1, ISG15, TRIM34A, DHX58, ISG20	232	167	18082	2.80023	1	0.979316	65.6568
UP_KEYWORDS	Innate immunity	7	2.51799	0.0715704	IFI202B, NLRC5, IFIH1, S100A8, IRF7, DHX58, ISG20	273	241	22680	2.41302	1	0.514518	61.9598
KEGG_PATHWAY	mmu04622:RIG-I-like receptor signaling pathway	4	1.43885	0.073171	IFIH1, ISG15, IRF7, DHX58	111	68	7691	4.07578	0.999999	0.938029	60.8802
GOTERM_BP_DIRECT	GO:0009615~response to virus	4	1.43885	0.0926191	IFIH1, SRC, DHX58, ISG20	232	84	18082	3.71141	1	0.983234	79.5571
GOTERM_BP_DIRECT	GO:0045087~innate immune response	9	3.23741	0.139002	IFI202B, NLRC5, IFIH1, S100A8, IRF7, SRC, DHX58, MID2, ISG20	232	400	18082	1.75364	1	0.992396	91.3238
GOTERM_BP_DIRECT	GO:0002376~immune system process	8	2.8777	0.218847	TRPM4, NLRC5, IFIH1, S100A8, IRF7, SRC, DHX58, ISG20	232	383	18082	1.62798	1	0.996124	98.23
Annotation Cluster 10	Enrichment Score: 1.0654105364965232
Category	Term	Count	%	PValue	Genes	List Total	Pop Hits	Pop Total	Fold Enrichment	Bonferroni	Benjamini	FDR
SMART	SM00239:C2	6	2.15827	0.0367831	CPNE8, RASAL2, RAB11FIP5, PIK3C2A, SYT12, RASA3	154	125	10425	3.24935	0.994929	0.928789	35.7726
INTERPRO	IPR000008:C2 calcium-dependent membrane targeting	6	2.15827	0.0462457	CPNE8, RASAL2, RAB11FIP5, PIK3C2A, SYT12, RASA3	258	156	20594	3.07007	1	0.977049	49.9609
UP_SEQ_FEATURE	domain:C2 1	3	1.07914	0.179398	CPNE8, SYT12, RASA3	244	57	18012	3.88525	1	0.998886	95.1707
UP_SEQ_FEATURE	domain:C2 2	3	1.07914	0.179398	CPNE8, SYT12, RASA3	244	57	18012	3.88525	1	0.998886	95.1707
Annotation Cluster 11	Enrichment Score: 1.0551479512562214
Category	Term	Count	%	PValue	Genes	List Total	Pop Hits	Pop Total	Fold Enrichment	Bonferroni	Benjamini	FDR
GOTERM_MF_DIRECT	GO:0035091~phosphatidylinositol binding	5	1.79856	0.031366	SEPT5, PLD1, SH3PXD2A, PIK3C2A, PLEKHA1	234	89	17446	4.18851	0.999999	0.787197	36.2514
UP_SEQ_FEATURE	domain:PX	3	1.07914	0.114291	PLD1, SH3PXD2A, PIK3C2A	244	43	18012	5.15021	1	0.998339	84.4361
SMART	SM00312:PX	3	1.07914	0.126106	PLD1, SH3PXD2A, PIK3C2A	154	42	10425	4.83534	1	0.9579	79.6572
INTERPRO	IPR001683:Phox homologous domain	3	1.07914	0.133107	PLD1, SH3PXD2A, PIK3C2A	258	51	20594	4.69539	1	0.988062	87.6149
Annotation Cluster 12	Enrichment Score: 0.9975166224455204
Category	Term	Count	%	PValue	Genes	List Total	Pop Hits	Pop Total	Fold Enrichment	Bonferroni	Benjamini	FDR
BIOCARTA	m_npp1Pathway:Regulators of Bone Mineralization	3	1.07914	0.0115239	COL4A2, COL4A1, SPP1	23	10	1289	16.813	0.540024	0.540024	11.2084
KEGG_PATHWAY	mmu04512:ECM-receptor interaction	4	1.43885	0.131271	COL4A2, COL4A1, ITGA7, SPP1	111	88	7691	3.14947	1	0.94281	82.4154
KEGG_PATHWAY	mmu04510:Focal adhesion	6	2.15827	0.174499	COL4A2, COL4A1, ITGA7, PDGFC, SRC, SPP1	111	207	7691	2.00836	1	0.918459	90.6387
KEGG_PATHWAY	mmu04151:PI3K-Akt signaling pathway	7	2.51799	0.387591	COL4A2, COL4A1, ITGA7, CREB3L2, PDGFC, NGFR, SPP1	111	351	7691	1.38182	1	0.934075	99.7658
Annotation Cluster 13	Enrichment Score: 0.9706431502574089
Category	Term	Count	%	PValue	Genes	List Total	Pop Hits	Pop Total	Fold Enrichment	Bonferroni	Benjamini	FDR
GOTERM_CC_DIRECT	GO:0031012~extracellular matrix	11	3.95683	0.00491602	WNT2, MATN2, FBLN1, COL4A2, PXDN, COL4A1, LTBP3, FBLN5, ADAMTS10, MFGE8, BMP7	254	294	19662	2.89627	0.705413	0.334618	6.19391
GOTERM_CC_DIRECT	GO:0005578~proteinaceous extracellular matrix	10	3.59712	0.0216063	WNT2, MATN2, FBLN1, COL4A2, PXDN, COL4A1, LTBP3, FBLN5, ADAMTS10, TGFBR3	254	316	19662	2.44967	0.99556	0.418248	24.6785
UP_SEQ_FEATURE	domain:EGF-like 6; calcium-binding	3	1.07914	0.038073	FBLN1, LTBP3, FBLN5	244	23	18012	9.62865	1	0.978463	44.8411
UP_SEQ_FEATURE	domain:EGF-like 5; calcium-binding	3	1.07914	0.0652629	FBLN1, LTBP3, FBLN5	244	31	18012	7.14384	1	0.995197	64.4572
UP_SEQ_FEATURE	domain:EGF-like 4; calcium-binding	3	1.07914	0.0690128	FBLN1, LTBP3, FBLN5	244	32	18012	6.92059	1	0.994155	66.581
INTERPRO	IPR009030:Insulin-like growth factor binding protein, N-terminal	5	1.79856	0.0800848	MATN2, FBLN1, ERBB4, LTBP3, FBLN5	258	130	20594	3.07007	1	0.985511	70.4946
INTERPRO	IPR013032:EGF-like, conserved site	6	2.15827	0.101179	MATN2, FBLN1, LTBP3, FBLN5, MFGE8, PLAU	258	197	20594	2.43112	1	0.985759	78.9823
INTERPRO	IPR000152:EGF-type aspartate/asparagine hydroxylation site	4	1.43885	0.124037	MATN2, FBLN1, LTBP3, FBLN5	258	98	20594	3.25803	1	0.990133	85.579
UP_KEYWORDS	EGF-like domain	6	2.15827	0.133083	MATN2, FBLN1, LTBP3, FBLN5, MFGE8, PLAU	273	224	22680	2.22527	1	0.643823	84.4133
UP_SEQ_FEATURE	domain:EGF-like 2; calcium-binding	3	1.07914	0.155465	FBLN1, LTBP3, FBLN5	244	52	18012	4.25883	1	0.999119	92.4967
INTERPRO	IPR000742:Epidermal growth factor-like domain	6	2.15827	0.175694	MATN2, FBLN1, LTBP3, FBLN5, MFGE8, PLAU	258	237	20594	2.0208	1	0.988804	94.0707
UP_SEQ_FEATURE	domain:EGF-like 1	4	1.43885	0.18926	MATN2, FBLN1, LTBP3, MFGE8	244	111	18012	2.66017	1	0.999007	95.9875
INTERPRO	IPR001881:EGF-like calcium-binding	4	1.43885	0.20849	MATN2, FBLN1, LTBP3, FBLN5	258	126	20594	2.53402	1	0.99203	96.7252
SMART	SM00181:EGF	5	1.79856	0.275055	MATN2, FBLN1, LTBP3, FBLN5, MFGE8	154	181	10425	1.87002	1	0.989277	97.7629
SMART	SM00179:EGF_CA	4	1.43885	0.282006	MATN2, FBLN1, LTBP3, FBLN5	154	126	10425	2.14904	1	0.985687	98.0036
INTERPRO	IPR018097:EGF-like calcium-binding, conserved site	3	1.07914	0.341808	FBLN1, LTBP3, FBLN5	258	97	20594	2.46871	1	0.998471	99.7793
GOTERM_MF_DIRECT	GO:0005509~calcium ion binding	11	3.95683	0.453263	MATN2, RAB11FIP4, CDH13, FBLN1, S100A8, LTBP3, FBLN5, SYT12, ANXA13, CIB2, GCA	234	699	17446	1.17326	1	0.996772	99.9803
Annotation Cluster 14	Enrichment Score: 0.9436331421967162
Category	Term	Count	%	PValue	Genes	List Total	Pop Hits	Pop Total	Fold Enrichment	Bonferroni	Benjamini	FDR
UP_KEYWORDS	Glycoprotein	62	22.3022	0.00984214	PXDN, HFE2, FAM20A, LTBP3, ANO1, CDCP1, SLC7A7, RAET1A, RAET1C, CCRL2, WNT2, RAET1E, SLC2A5, UNC5B, CLCF1, CREB3L2, ETL4, PDGFC, LOXL4, GOLM1, MATN2, VSIG10, SLC12A6, PTPRS, MFGE8, ACKR3, SMO, CD83, CHPF, LRP12, CHSY1, NGFR, RTN4RL1, ERBB4, ABCA2, MANSC1, CD72, SLCO2A1, TMEM159, CD9, TRAM2, COLGALT2, NUP210, GALNS, ADAMTS10, SCNN1A, SPP1, CNNM4, COL4A2, COL4A1, ABHD14A, NLGN2, FUCA2, FZD6, CDH13,…	273	3815	22680	1.35014	0.918111	0.300567	12.0792
UP_SEQ_FEATURE	glycosylation site:N-linked (GlcNAc...)	61	21.9424	0.0344325	PXDN, HFE2, FAM20A, LTBP3, ANO1, CDCP1, CBX6, SLC7A7, RAET1A, RAET1C, CCRL2, WNT2, RAET1E, SLC2A5, UNC5B, CLCF1, CREB3L2, PDGFC, LOXL4, GOLM1, MATN2, SLC12A6, PTPRS, MFGE8, ACKR3, SMO, CD83, CHPF, LRP12, CHSY1, NGFR, ERBB4, ABCA2, MANSC1, CD72, SLCO2A1, TMEM159, CD9, TRAM2, COLGALT2, NUP210, GALNS, ADAMTS10, SCNN1A, SPP1, H2-Q2, CNNM4, COL4A2, COL4A1, ABHD14A, NLGN2, FUCA2, FZD6, CDH13, FBLN1, AB…	244	3563	18012	1.26382	1	0.990141	41.5532
UP_SEQ_FEATURE	signal peptide	50	17.9856	0.139745	PXDN, HFE2, FAM20A, LTBP3, CDCP1, ZNRF3, RAET1A, RAET1C, WNT2, RAET1E, SAA2, UNC5B, CLCF1, GPX3, PDGFC, LOXL4, MATN2, SAA3, PTPRS, MFGE8, SMO, CD83, H2-BL, LRP12, NGFR, RTN4RL1, ERBB4, APOC2, MANSC1, NPDC1, COLGALT2, NUP210, GALNS, ADAMTS10, SPP1, H2-Q2, COL4A2, ABCB9, COL4A1, NLGN2, FUCA2, FZD6, CDH13, FBLN1, FBLN5, ITGA7, TGFBR3, BMP7, SLC46A3, PLAU	244	3124	18012	1.18149	1	0.999414	90.0455
UP_KEYWORDS	Disulfide bond	44	15.8273	0.185208	PXDN, HFE2, ERBB4, GALNT7, FAM20A, LTBP3, CDCP1, CD72, RAET1A, SLC7A7, SLCO2A1, CCRL2, WNT2, RAET1C, CD9, RAET1E, ISG15, UNC5B, GALNS, ADAMTS10, LOXL4, PDGFC, H2-Q2, MATN2, VSIG10, COL4A2, COL4A1, PTPRS, NLGN2, MFGE8, ACKR3, LDLRAD4, FZD6, CD83, SMO, FBLN1, FBLN5, LRP12, H2-BL, ITGA7, TGFBR3, NGFR, BMP7, PLAU	273	3124	22680	1.1701	1	0.683855	93.0458
UP_KEYWORDS	Signal	58	20.8633	0.374244	PXDN, HFE2, FAM20A, LTBP3, CDCP1, ZNRF3, GSTM7, RAET1A, RAET1C, WNT2, DIP2A, RAET1E, PTGIS, SAA2, UNC5B, CLCF1, GPX3, PDGFC, LOXL4, MATN2, 2210407C18RIK, VSIG10, SAA3, PTPRS, MFGE8, SMO, CD83, H2-BL, LRP12, NGFR, RTN4RL1, ERBB4, PISD-PS2, APOC2, MANSC1, NPDC1, TGFBR3L, COLGALT2, NUP210, GALNS, ADAMTS10, SPP1, H2-Q2, COL4A2, COL4A1, NLGN2, FUCA2, FZD6, CDH13, FBLN1, FBLN5, PPIC, ITGA7, TGFBR3, BMP…	273	4543	22680	1.06063	1	0.84781	99.7761
UP_SEQ_FEATURE	disulfide bond	33	11.8705	0.663734	PXDN, GALNT7, ERBB4, LTBP3, CDCP1, CD72, RAET1A, RAET1C, CCRL2, RAET1E, UNC5B, ADAMTS10, LOXL4, PDGFC, H2-Q2, MATN2, COL4A2, COL4A1, PTPRS, NLGN2, ACKR3, MFGE8, LDLRAD4, FZD6, CD83, SMO, FBLN1, FBLN5, LRP12, ITGA7, NGFR, BMP7, PLAU	244	2510	18012	0.970538	1	1	100
Annotation Cluster 15	Enrichment Score: 0.942609211249553
Category	Term	Count	%	PValue	Genes	List Total	Pop Hits	Pop Total	Fold Enrichment	Bonferroni	Benjamini	FDR
UP_SEQ_FEATURE	domain:SH3 3	3	1.07914	0.0215742	SH3RF1, SORBS3, SH3PXD2A	244	17	18012	13.027	1	0.996819	28.4155
UP_SEQ_FEATURE	domain:SH3 1	3	1.07914	0.0806669	SH3RF1, SORBS3, SH3PXD2A	244	35	18012	6.3274	1	0.996089	72.4488
UP_SEQ_FEATURE	domain:SH3 2	3	1.07914	0.0846781	SH3RF1, SORBS3, SH3PXD2A	244	36	18012	6.15164	1	0.995409	74.2348
UP_KEYWORDS	SH3 domain	6	2.15827	0.106144	SH3RF1, SORBS3, SH3PXD2A, ARHGEF16, DLG5, SRC	273	208	22680	2.39645	1	0.611828	76.787
INTERPRO	IPR001452:Src homology-3 domain	6	2.15827	0.126954	SH3RF1, SORBS3, SH3PXD2A, ARHGEF16, DLG5, SRC	258	212	20594	2.2591	1	0.988395	86.2655
SMART	SM00326:SH3	6	2.15827	0.163723	SH3RF1, SORBS3, SH3PXD2A, ARHGEF16, DLG5, SRC	154	197	10425	2.06177	1	0.972716	87.9034
GOTERM_CC_DIRECT	GO:0005913~cell-cell adherens junction	4	1.43885	0.77568	EZR, ARHGEF16, DLG5, SRC	254	316	19662	0.979866	1	0.996948	100
Annotation Cluster 16	Enrichment Score: 0.882672328926503
Category	Term	Count	%	PValue	Genes	List Total	Pop Hits	Pop Total	Fold Enrichment	Bonferroni	Benjamini	FDR
GOTERM_MF_DIRECT	GO:0005096~GTPase activator activity	7	2.51799	0.0960181	RASAL2, ARHGAP6, RAP1GAP, RASA3, ARHGAP24, ARL2BP, CDC42EP5	234	235	17446	2.2208	1	0.925347	75.976
INTERPRO	IPR008936:Rho GTPase activation protein	4	1.43885	0.100203	RASAL2, ARHGAP6, RASA3, ARHGAP24	258	89	20594	3.58749	1	0.989242	78.6462
UP_KEYWORDS	GTPase activation	5	1.79856	0.133274	RASAL2, ARHGAP6, RAP1GAP, RASA3, ARHGAP24	273	163	22680	2.54837	1	0.634027	84.4578
GOTERM_BP_DIRECT	GO:0043087~regulation of GTPase activity	3	1.07914	0.22979	ARHGAP6, RAP1GAP, RASA3	232	71	18082	3.29322	1	0.996233	98.5943
Annotation Cluster 17	Enrichment Score: 0.8358632912120925
Category	Term	Count	%	PValue	Genes	List Total	Pop Hits	Pop Total	Fold Enrichment	Bonferroni	Benjamini	FDR
GOTERM_BP_DIRECT	GO:0006812~cation transport	5	1.79856	0.0142121	TRPM4, SLC9A7, ANO1, SLC41A3, SLC30A3	232	73	18082	5.33833	1	0.998014	20.8483
UP_KEYWORDS	Ion transport	9	3.23741	0.463568	SLC12A6, TRPM4, SLC22A17, SLC9A7, CNNM4, ANO1, SLC30A3, SCNN1A, SLCO2A1	273	619	22680	1.2079	1	0.887916	99.9698
GOTERM_BP_DIRECT	GO:0006811~ion transport	9	3.23741	0.471669	SLC12A6, TRPM4, SLC22A17, SLC9A7, CNNM4, ANO1, SLC30A3, SCNN1A, SLCO2A1	232	584	18082	1.20112	1	0.99987	99.997
Annotation Cluster 18	Enrichment Score: 0.8144636873024175
Category	Term	Count	%	PValue	Genes	List Total	Pop Hits	Pop Total	Fold Enrichment	Bonferroni	Benjamini	FDR
UP_KEYWORDS	Translation regulation	5	1.79856	0.0334576	ZFP385A, CPEB1, IGF2BP3, AGO4, PAIP2B	273	101	22680	4.11272	0.999818	0.459344	35.7837
GOTERM_MF_DIRECT	GO:0003725~double-stranded RNA binding	4	1.43885	0.0671185	IFIH1, AGO4, DHX58, STAU2	234	70	17446	4.26032	1	0.920351	62.5267
GOTERM_BP_DIRECT	GO:0006417~regulation of translation	5	1.79856	0.0696493	ZFP385A, CPEB1, IGF2BP3, AGO4, PAIP2B	232	121	18082	3.22065	1	0.976847	69.2476
GOTERM_MF_DIRECT	GO:0003730~mRNA 3'-UTR binding	3	1.07914	0.157677	ZFP385A, CPEB1, IGF2BP3	234	53	17446	4.22013	1	0.966907	91.1449
UP_KEYWORDS	RNA-binding	8	2.8777	0.584151	ZFP385A, IFIH1, CPEB1, IGF2BP3, AGO4, DHX58, STAU2, ISG20	273	601	22680	1.10585	1	0.93547	99.9989
GOTERM_MF_DIRECT	GO:0003723~RNA binding	8	2.8777	0.900886	ZFP385A, IFIH1, CPEB1, IGF2BP3, AGO4, DHX58, STAU2, ISG20	234	780	17446	0.764672	1	0.999996	100
Annotation Cluster 19	Enrichment Score: 0.7875150194311172
Category	Term	Count	%	PValue	Genes	List Total	Pop Hits	Pop Total	Fold Enrichment	Bonferroni	Benjamini	FDR
UP_KEYWORDS	Oxidoreductase	12	4.31655	0.147451	LDHB, PXDN, CYP2C55, PTGR1, ALDH18A1, CYP4F16, GPX3, FADS3, LOXL4, IMPDH1, MSRB2, ALDH3B1	273	639	22680	1.56013	1	0.664054	87.4603
GOTERM_BP_DIRECT	GO:0055114~oxidation-reduction process	13	4.67626	0.158215	LDHB, PXDN, CYP2C55, PTGR1, SH3PXD2A, ALDH18A1, PTGIS, GPX3, FADS3, LOXL4, IMPDH1, MSRB2, ALDH3B1	232	676	18082	1.49884	1	0.992421	93.9986
GOTERM_MF_DIRECT	GO:0016491~oxidoreductase activity	12	4.31655	0.18602	LDHB, PXDN, CYP2C55, PTGR1, ALDH18A1, GPX3, FADS3, LOXL4, IMPDH1, MSRB2, ALDH3B1, ADH6A	234	604	17446	1.48124	1	0.979971	94.54
Annotation Cluster 20	Enrichment Score: 0.7683917840383914
Category	Term	Count	%	PValue	Genes	List Total	Pop Hits	Pop Total	Fold Enrichment	Bonferroni	Benjamini	FDR
GOTERM_BP_DIRECT	GO:0060070~canonical Wnt signaling pathway	4	1.43885	0.105538	WNT2, SOX4, ZNRF3, FZD6	232	89	18082	3.50291	1	0.982402	83.826
UP_KEYWORDS	Wnt signaling pathway	5	1.79856	0.162046	WNT2, TNIK, GRK5, ZNRF3, FZD6	273	176	22680	2.36014	1	0.673134	89.9841
GOTERM_BP_DIRECT	GO:0016055~Wnt signaling pathway	5	1.79856	0.289587	WNT2, TNIK, GRK5, ZNRF3, FZD6	232	213	18082	1.82957	1	0.998126	99.6245
Annotation Cluster 21	Enrichment Score: 0.7532603498751002
Category	Term	Count	%	PValue	Genes	List Total	Pop Hits	Pop Total	Fold Enrichment	Bonferroni	Benjamini	FDR
GOTERM_CC_DIRECT	GO:0005765~lysosomal membrane	7	2.51799	0.0830981	SPNS2, PLD1, ABCB9, RNF152, ATP11A, ABCA2, SLC30A3	254	234	19662	2.31567	1	0.658961	67.5544
UP_KEYWORDS	Lysosome	6	2.15827	0.180802	ABCB9, RNF152, GALNS, ABCA2, SLC30A3, HAP1	273	249	22680	2.00185	1	0.682323	92.5402
KEGG_PATHWAY	mmu04142:Lysosome	4	1.43885	0.253592	AP1S3, ABCB9, GALNS, ABCA2	111	122	7691	2.27175	1	0.921823	97.3019
GOTERM_CC_DIRECT	GO:0005764~lysosome	7	2.51799	0.254699	ABCB9, RNF152, GALNS, ABCA2, SLC30A3, HAP1, SRC	254	331	19662	1.63706	1	0.853176	97.7942
Annotation Cluster 22	Enrichment Score: 0.711622148166914
Category	Term	Count	%	PValue	Genes	List Total	Pop Hits	Pop Total	Fold Enrichment	Bonferroni	Benjamini	FDR
UP_KEYWORDS	Protein phosphatase	5	1.79856	0.0715666	PTPN18, CTDSPL, PTPN4, PTPRS, PPP3CC	273	130	22680	3.19527	1	0.528331	61.9578
INTERPRO	IPR000242:Protein-tyrosine phosphatase, receptor/non-receptor type	3	1.07914	0.0888395	PTPN18, PTPN4, PTPRS	258	40	20594	5.98663	1	0.986782	74.3448
SMART	SM00194:PTPc	3	1.07914	0.106853	PTPN18, PTPN4, PTPRS	154	38	10425	5.34433	1	0.958693	73.6843
GOTERM_MF_DIRECT	GO:0004721~phosphoprotein phosphatase activity	5	1.79856	0.115882	PTPN18, CTDSPL, PTPN4, PTPRS, PPP3CC	234	139	17446	2.68185	1	0.941152	82.4483
INTERPRO	IPR003595:Protein-tyrosine phosphatase, catalytic	3	1.07914	0.185643	PTPN18, PTPN4, PTPRS	258	63	20594	3.80103	1	0.989781	95.0353
GOTERM_MF_DIRECT	GO:0016791~phosphatase activity	4	1.43885	0.209321	PTPN18, CTDSPL, PTPN4, PTPRS	234	118	17446	2.52731	1	0.980697	96.3776
INTERPRO	IPR016130:Protein-tyrosine phosphatase, active site	3	1.07914	0.231265	PTPN18, PTPN4, PTPRS	258	73	20594	3.28034	1	0.993659	97.8632
SMART	SM00404:PTPc_motif	3	1.07914	0.236217	PTPN18, PTPN4, PTPRS	154	63	10425	3.22356	1	0.985327	95.8558
GOTERM_BP_DIRECT	GO:0006470~protein dephosphorylation	4	1.43885	0.258814	PTPN18, PTPN4, PTPRS, TAB1	232	138	18082	2.25912	1	0.997542	99.2494
INTERPRO	IPR000387:Protein-tyrosine/Dual specificity phosphatase	3	1.07914	0.272872	PTPN18, PTPN4, PTPRS	258	82	20594	2.92031	1	0.996138	99.0529
UP_SEQ_FEATURE	active site:Phosphocysteine intermediate	3	1.07914	0.313552	PTPN18, PTPN4, PTPRS	244	84	18012	2.63642	1	0.999909	99.6869
GOTERM_MF_DIRECT	GO:0004725~protein tyrosine phosphatase activity	3	1.07914	0.372559	PTPN18, PTPN4, PTPRS	234	97	17446	2.30584	1	0.996511	99.8619
GOTERM_BP_DIRECT	GO:0016311~dephosphorylation	3	1.07914	0.406843	PTPN18, PTPN4, PTPRS	232	109	18082	2.14513	1	0.999565	99.9803
Annotation Cluster 23	Enrichment Score: 0.6860038724309399
Category	Term	Count	%	PValue	Genes	List Total	Pop Hits	Pop Total	Fold Enrichment	Bonferroni	Benjamini	FDR
SMART	SM00184:RING	8	2.8777	0.0568231	BMI1, SH3RF1, RNF152, TRIM30D, TRIM34A, TTC3, ZNRF3, MID2	154	234	10425	2.31435	0.999738	0.936044	49.8985
INTERPRO	IPR001841:Zinc finger, RING-type	8	2.8777	0.0680146	BMI1, SH3RF1, RNF152, TRIM30D, TRIM34A, TTC3, ZNRF3, MID2	258	286	20594	2.23277	1	0.980365	64.2987
INTERPRO	IPR017907:Zinc finger, RING-type, conserved site	5	1.79856	0.147365	BMI1, SH3RF1, TRIM30D, TRIM34A, MID2	258	163	20594	2.44852	1	0.988297	90.2818
INTERPRO	IPR003879:Butyrophylin-like	3	1.07914	0.158962	TRIM30D, TRIM34A, MID2	258	57	20594	4.20114	1	0.987611	92.0455
INTERPRO	IPR013083:Zinc finger, RING/FYVE/PHD-type	9	3.23741	0.194129	BMI1, SH3RF1, WDFY1, RNF152, TRIM30D, TRIM34A, TTC3, ZNRF3, MID2	258	445	20594	1.61437	1	0.990265	95.7404
INTERPRO	IPR000315:Zinc finger, B-box	3	1.07914	0.222063	TRIM30D, TRIM34A, MID2	258	71	20594	3.37275	1	0.993291	97.4571
SMART	SM00336:BBOX	3	1.07914	0.225359	TRIM30D, TRIM34A, MID2	154	61	10425	3.32925	1	0.988898	95.1037
INTERPRO	IPR003877:SPla/RYanodine receptor SPRY	3	1.07914	0.249733	TRIM30D, TRIM34A, MID2	258	77	20594	3.10994	1	0.995225	98.5026
INTERPRO	IPR001870:B30.2/SPRY domain	3	1.07914	0.277499	TRIM30D, TRIM34A, MID2	258	83	20594	2.88512	1	0.995897	99.1373
SMART	SM00449:SPRY	3	1.07914	0.301615	TRIM30D, TRIM34A, MID2	154	75	10425	2.70779	1	0.985273	98.5606
UP_KEYWORDS	Zinc-finger	21	7.55396	0.429365	BMI1, SH3RF1, ZFP385A, WDFY1, TRIM34A, NR4A2, SMYD4, TTC3, ZNRF3, MID2, ZFP618, ZFP9, NR1D1, RNF152, TRIM30D, RASA3, DNAJA4, ZC3H12D, PHC1, ZBTB8A, PEG3	273	1565	22680	1.11477	1	0.875975	99.9326
INTERPRO	IPR013320:Concanavalin A-like lectin/glucanase, subgroup	3	1.07914	0.742472	TRIM30D, TRIM34A, MID2	258	211	20594	1.13491	1	0.999998	100
Annotation Cluster 24	Enrichment Score: 0.6836219970708228
Category	Term	Count	%	PValue	Genes	List Total	Pop Hits	Pop Total	Fold Enrichment	Bonferroni	Benjamini	FDR
GOTERM_MF_DIRECT	GO:0000978~RNA polymerase II core promoter proximal region sequence-specific DNA binding	11	3.95683	0.0228223	BMI1, SSBP4, MEIS2, ATF3, NR1D1, RFX4, RFX5, LHX2, HOXA10, NR4A2, CREB3L2	234	359	17446	2.28443	0.999958	0.716663	27.831
UP_KEYWORDS	Activator	14	5.03597	0.038943	ERBB4, RFX4, RFX5, SOX4, CPEB1, WWTR1, MEIS2, NR1D1, LHX2, IRF7, CREB3L2, SETD7, PBX3, MLLT3	273	624	22680	1.86391	0.999957	0.44631	40.3687
GOTERM_MF_DIRECT	GO:0001077~transcriptional activator activity, RNA polymerase II core promoter proximal region sequence-specific binding	8	2.8777	0.071064	SSBP4, MEIS2, RFX4, LHX2, HOXA10, NR4A2, CREB3L2, SOX4	234	270	17446	2.20905	1	0.899839	64.7046
UP_KEYWORDS	Nucleus	62	22.3022	0.174587	BMI1, ZFP385A, LMO2, CTDSPL, POT1A, CBX6, ARL2BP, ISG20, CTNNBL1, DIP2A, CREB3L2, PDGFC, OLIG1, IMPDH1, PHC1, IP6K2, FAM206A, TNIK, HIST1H1C, PIK3C2A, DSN1, PIM1, MYCL, IFI202B, FMN1, PEG3, IFIH1, ERBB4, IRX1, SOX4, TRIB3, WTIP, IGF2BP3, SRC, TTC3, STAU2, SUFU, ZFP618, P3H4, MEIS2, NR1D1, TSC22D4, LHX2, NUP210, HOXA10, SUPT7L, HAP1, MLLT3, RFX4, PTPN18, RFX5, NR4A2, MUSTN1, WWTR1, ATF3, DCP1B, IR…	273	4534	22680	1.13603	1	0.685192	91.769
UP_KEYWORDS	Transcription regulation	26	9.35252	0.248983	BMI1, ZFP385A, ERBB4, SOX4, TRIB3, WTIP, CBX6, ZFP618, MEIS2, NR1D1, TSC22D4, LHX2, HOXA10, CREB3L2, OLIG1, SUPT7L, MLLT3, RFX4, RFX5, NR4A2, WWTR1, ATF3, IRF7, SETD7, PBX3, ZBTB8A	273	1799	22680	1.20067	1	0.758385	97.5927
GOTERM_BP_DIRECT	GO:0006351~transcription, DNA-templated	28	10.0719	0.293139	BMI1, ZFP385A, ERBB4, TRIB3, SOX4, WTIP, CBX6, ZFP618, MEIS2, NR1D1, TSC22D4, LHX2, HOXA10, CREB3L2, OLIG1, SUPT7L, MLLT3, COL4A2, RFX4, RFX5, NR4A2, WWTR1, ATF3, IRF7, SETD7, PBX3, ZBTB8A, PEG3	232	1885	18082	1.15772	1	0.997965	99.654
UP_KEYWORDS	Transcription	26	9.35252	0.303908	BMI1, ZFP385A, ERBB4, SOX4, TRIB3, WTIP, CBX6, ZFP618, MEIS2, NR1D1, TSC22D4, LHX2, HOXA10, CREB3L2, OLIG1, SUPT7L, MLLT3, RFX4, RFX5, NR4A2, WWTR1, ATF3, IRF7, SETD7, PBX3, ZBTB8A	273	1859	22680	1.16192	1	0.794079	99.1041
GOTERM_MF_DIRECT	GO:0003677~DNA binding	27	9.71223	0.418814	IFIH1, LMO2, IRX1, POT1A, SOX4, IGF2BP3, ZFP618, MEIS2, NR1D1, LHX2, CREB3L2, HOXA10, OLIG1, IMPDH1, PHC1, DHX58, RFX4, HIST1H1C, RFX5, NR4A2, MYCL, EEPD1, E130308A19RIK, ATF3, IRF7, PBX3, ZBTB8A	234	1847	17446	1.08988	1	0.99647	99.9532
UP_KEYWORDS	DNA-binding	21	7.55396	0.460414	HIST1H1C, RFX4, RFX5, IRX1, POT1A, NR4A2, SOX4, MYCL, ZFP618, IFI202B, MEIS2, ATF3, NR1D1, LHX2, IRF7, HOXA10, CREB3L2, OLIG1, PBX3, PHC1, ZBTB8A	273	1604	22680	1.08767	1	0.889024	99.9674
GOTERM_MF_DIRECT	GO:0043565~sequence-specific DNA binding	10	3.59712	0.475582	BMI1, MEIS2, ATF3, NR1D1, LHX2, IRX1, HOXA10, NR4A2, CREB3L2, PBX3	234	633	17446	1.17781	1	0.996838	99.989
GOTERM_MF_DIRECT	GO:0003700~transcription factor activity, sequence-specific DNA binding	13	4.67626	0.517517	RFX4, RFX5, NR4A2, SOX4, MYCL, ATF3, NR1D1, TSC22D4, IRF7, CREB3L2, OLIG1, PBX3, PEG3	234	883	17446	1.09765	1	0.996944	99.9966
GOTERM_BP_DIRECT	GO:0006355~regulation of transcription, DNA-templated	30	10.7914	0.539237	BMI1, ZFP385A, ERBB4, IRX1, TRIB3, SOX4, IGF2BP3, WTIP, CBX6, ZFP618, MEIS2, NR1D1, TSC22D4, LHX2, HOXA10, CREB3L2, OLIG1, SUPT7L, MLLT3, RFX4, RFX5, NR4A2, WWTR1, MYCL, ZFP9, ATF3, IRF7, SETD7, PBX3, ZBTB8A	232	2279	18082	1.02597	1	0.999945	99.9997
Annotation Cluster 25	Enrichment Score: 0.5819374528726805
Category	Term	Count	%	PValue	Genes	List Total	Pop Hits	Pop Total	Fold Enrichment	Bonferroni	Benjamini	FDR
INTERPRO	IPR017871:ABC transporter, conserved site	3	1.07914	0.120578	ABCB9, ABCG5, ABCA2	258	48	20594	4.98886	1	0.991603	84.7235
GOTERM_MF_DIRECT	GO:0042626~ATPase activity, coupled to transmembrane movement of substances	3	1.07914	0.139153	ABCB9, ABCG5, ABCA2	234	49	17446	4.56463	1	0.962144	87.9589
KEGG_PATHWAY	mmu02010:ABC transporters	3	1.07914	0.140096	ABCB9, ABCG5, ABCA2	111	46	7691	4.5188	1	0.936841	84.499
INTERPRO	IPR003439:ABC transporter-like	3	1.07914	0.141617	ABCB9, ABCG5, ABCA2	258	53	20594	4.51821	1	0.98872	89.2786
INTERPRO	IPR003593:AAA+ ATPase domain	3	1.07914	0.538595	ABCB9, ABCG5, ABCA2	258	144	20594	1.66295	1	0.999916	99.9988
SMART	SM00382:AAA	3	1.07914	0.62788	ABCB9, ABCG5, ABCA2	154	144	10425	1.41031	1	0.999908	99.9992
GOTERM_MF_DIRECT	GO:0016887~ATPase activity	3	1.07914	0.749891	ABCB9, ABCG5, ABCA2	234	200	17446	1.11833	1	0.999825	100
Annotation Cluster 26	Enrichment Score: 0.5429736000469129
Category	Term	Count	%	PValue	Genes	List Total	Pop Hits	Pop Total	Fold Enrichment	Bonferroni	Benjamini	FDR
GOTERM_MF_DIRECT	GO:0020037~heme binding	6	2.15827	0.0858827	PXDN, CYP2C55, PTGIS, NR1D1, CYP4F16, SRC	234	175	17446	2.55619	1	0.913927	71.8775
UP_KEYWORDS	Heme	5	1.79856	0.150688	PXDN, CYP2C55, PTGIS, NR1D1, CYP4F16	273	171	22680	2.42915	1	0.653386	88.066
UP_KEYWORDS	Iron	8	2.8777	0.165797	SLC22A17, PXDN, CYP2C55, PTGIS, NR1D1, CYP4F16, PPP3CC, CDK5RAP1	273	375	22680	1.77231	1	0.673271	90.5524
COG_ONTOLOGY	Secondary metabolites biosynthesis, transport, and catabolism	3	1.07914	0.281389	CYP2C55, PTGIS, CYP4F16	20	117	2126	2.72564	0.948898	0.948898	85.0679
INTERPRO	IPR001128:Cytochrome P450	3	1.07914	0.373335	CYP2C55, PTGIS, CYP4F16	258	104	20594	2.30255	1	0.998954	99.8923
GOTERM_MF_DIRECT	GO:0016705~oxidoreductase activity, acting on paired donors, with incorporation or reduction of molecular oxygen	3	1.07914	0.382093	CYP2C55, PTGIS, CYP4F16	234	99	17446	2.25926	1	0.996607	99.8888
GOTERM_MF_DIRECT	GO:0004497~monooxygenase activity	3	1.07914	0.424183	CYP2C55, PTGIS, CYP4F16	234	108	17446	2.07099	1	0.996337	99.9589
UP_SEQ_FEATURE	metal ion-binding site:Iron (heme axial ligand)	3	1.07914	0.456564	PXDN, CYP2C55, PTGIS	244	114	18012	1.94262	1	0.999994	99.9913
GOTERM_MF_DIRECT	GO:0005506~iron ion binding	3	1.07914	0.778116	CYP2C55, PTGIS, CYP4F16	234	212	17446	1.05503	1	0.999893	100
Annotation Cluster 27	Enrichment Score: 0.5219858395728206
Category	Term	Count	%	PValue	Genes	List Total	Pop Hits	Pop Total	Fold Enrichment	Bonferroni	Benjamini	FDR
SMART	SM00184:RING	8	2.8777	0.0568231	BMI1, SH3RF1, RNF152, TRIM30D, TRIM34A, TTC3, ZNRF3, MID2	154	234	10425	2.31435	0.999738	0.936044	49.8985
INTERPRO	IPR001841:Zinc finger, RING-type	8	2.8777	0.0680146	BMI1, SH3RF1, RNF152, TRIM30D, TRIM34A, TTC3, ZNRF3, MID2	258	286	20594	2.23277	1	0.980365	64.2987
INTERPRO	IPR017907:Zinc finger, RING-type, conserved site	5	1.79856	0.147365	BMI1, SH3RF1, TRIM30D, TRIM34A, MID2	258	163	20594	2.44852	1	0.988297	90.2818
INTERPRO	IPR013083:Zinc finger, RING/FYVE/PHD-type	9	3.23741	0.194129	BMI1, SH3RF1, WDFY1, RNF152, TRIM30D, TRIM34A, TTC3, ZNRF3, MID2	258	445	20594	1.61437	1	0.990265	95.7404
UP_SEQ_FEATURE	zinc finger region:RING-type	5	1.79856	0.24309	BMI1, SH3RF1, RNF152, TRIM34A, MID2	244	186	18012	1.9844	1	0.999714	98.6001
UP_KEYWORDS	Ligase	5	1.79856	0.559779	SH3RF1, RNF152, TTC3, ZNRF3, MID2	273	330	22680	1.25874	1	0.932515	99.9977
GOTERM_BP_DIRECT	GO:0016567~protein ubiquitination	5	1.79856	0.682625	SH3RF1, WWTR1, ZNRF3, MID2, UBE2U	232	362	18082	1.07651	1	0.999999	100
GOTERM_MF_DIRECT	GO:0016874~ligase activity	5	1.79856	0.715716	SH3RF1, RNF152, TTC3, ZNRF3, MID2	234	362	17446	1.02977	1	0.999787	100
UP_KEYWORDS	Ubl conjugation pathway	6	2.15827	0.877818	SH3RF1, ISG15, RNF152, TTC3, ZNRF3, MID2	273	631	22680	0.789955	1	0.995357	100
GOTERM_MF_DIRECT	GO:0004842~ubiquitin-protein transferase activity	3	1.07914	0.934159	RNF152, TTC3, ZNRF3	234	326	17446	0.686094	1	0.999999	100
Annotation Cluster 28	Enrichment Score: 0.5183909399883853
Category	Term	Count	%	PValue	Genes	List Total	Pop Hits	Pop Total	Fold Enrichment	Bonferroni	Benjamini	FDR
UP_SEQ_FEATURE	metal ion-binding site:Magnesium	4	1.43885	0.18926	CTDSPL, NT5C3B, PGM1, ATP11A	244	111	18012	2.66017	1	0.999007	95.9875
UP_KEYWORDS	Magnesium	9	3.23741	0.288569	NME4, GNA14, CTDSPL, NT5C3B, PGM1, PIM1, ATP11A, CIB2, ZC3H12D	273	521	22680	1.43511	1	0.779363	98.8102
GOTERM_MF_DIRECT	GO:0000287~magnesium ion binding	4	1.43885	0.509941	NT5C3B, PGM1, ATP11A, CIB2	234	202	17446	1.47635	1	0.996886	99.9958
Annotation Cluster 29	Enrichment Score: 0.4943485287759105
Category	Term	Count	%	PValue	Genes	List Total	Pop Hits	Pop Total	Fold Enrichment	Bonferroni	Benjamini	FDR
UP_SEQ_FEATURE	DNA-binding region:Homeobox; TALE-type	3	1.07914	0.0266527	MEIS2, IRX1, PBX3	244	19	18012	11.6557	1	0.995214	33.9035
UP_SEQ_FEATURE	compositionally biased region:Poly-Ala	6	2.15827	0.330068	PACS1, DIP2A, LHX2, IRX1, PBX3, ZFP618	244	281	18012	1.57622	1	0.99991	99.7845
INTERPRO	IPR017970:Homeobox, conserved site	4	1.43885	0.403445	LHX2, IRX1, HOXA10, PBX3	258	184	20594	1.73525	1	0.999383	99.9476
UP_KEYWORDS	Homeobox	5	1.79856	0.433419	MEIS2, LHX2, IRX1, HOXA10, PBX3	273	280	22680	1.48352	1	0.875465	99.9385
INTERPRO	IPR001356:Homeodomain	5	1.79856	0.438739	MEIS2, LHX2, IRX1, HOXA10, PBX3	258	271	20594	1.47273	1	0.999683	99.9785
GOTERM_MF_DIRECT	GO:0043565~sequence-specific DNA binding	10	3.59712	0.475582	BMI1, MEIS2, ATF3, NR1D1, LHX2, IRX1, HOXA10, NR4A2, CREB3L2, PBX3	234	633	17446	1.17781	1	0.996838	99.989
SMART	SM00389:HOX	5	1.79856	0.551185	MEIS2, LHX2, IRX1, HOXA10, PBX3	154	266	10425	1.27246	1	0.999687	99.9922
INTERPRO	IPR009057:Homeodomain-like	5	1.79856	0.627258	MEIS2, LHX2, IRX1, HOXA10, PBX3	258	345	20594	1.15684	1	0.999975	99.9999
Annotation Cluster 30	Enrichment Score: 0.47518782651644403
Category	Term	Count	%	PValue	Genes	List Total	Pop Hits	Pop Total	Fold Enrichment	Bonferroni	Benjamini	FDR
GOTERM_CC_DIRECT	GO:0016020~membrane	111	39.9281	0.00551088	SLC22A17, LDHB, SLC9A7, HFE2, S100A8, ZNRF3, CTNNBL1, SLC7A7, SLC2A5, PTGIS, UNC5B, CREB3L2, PDGFC, CIB2, PLD1, CYP2C55, PTPRS, MFGE8, NME4, ANKRD13B, CHPF, LRP12, ERBB4, MRAS, ABCA2, MANSC1, CD72, SRC, SLCO2A1, TRAM2, PDE6D, SLC30A3, DNAJA4, CDC42EP5, H2-Q2, 2010107G23RIK, ABCB9, SPNS2, GPR157, SYT12, PTPN4, CASC4, ABHD14A, ATP11A, ABCG5, DCP1B, RNF152, ITGA7, TGFBR3, GRK5, SLC46A3, PLAU, PLEKHA…	254	6998	19662	1.22784	0.746014	0.290092	6.91889
UP_KEYWORDS	Membrane	112	40.2878	0.21172	SLC22A17, SLC9A7, HFE2, S100A8, ZNRF3, SLC7A7, SLC2A5, PTGIS, UNC5B, SMIM6, CREB3L2, PDGFC, CIB2, SLC12A6, PLD1, CYP2C55, PIM1, PTPRS, MFGE8, NME4, ANKRD13B, CHPF, LRP12, ERBB4, MRAS, ABCA2, MANSC1, CD72, SRC, TTC3, SLCO2A1, TRAM2, PDE6D, SLC30A3, DNAJA4, CDC42EP5, H2-Q2, 2010107G23RIK, ABCB9, SPNS2, GPR157, SYT12, PTPN4, CASC4, ABHD14A, ATP11A, ABCG5, RNF152, ITGA7, TGFBR3, GRK5, SLC46A3, PLEKHA…	273	8683	22680	1.07159	1	0.707224	95.4787
UP_SEQ_FEATURE	transmembrane region	63	22.6619	0.303989	SLC9A7, ANO1, CDCP1, CBX6, ZNRF3, SLC7A7, CCRL2, PTGIS, SLC2A5, UNC5B, CREB3L2, GOLM1, TRPM4, ZDHHC2, SLC12A6, PTPRS, ACKR3, PIGP, LDLRAD4, CD83, SMO, ZDHHC17, CHPF, LRP12, SLC41A3, CHSY1, NGFR, RTN4RL1, ERBB4, GALNT7, ABCA2, CD72, MANSC1, SLCO2A1, TMEM159, CD9, NPDC1, TRAM2, NUP210, ARMCX3, SLC30A3, MS4A6B, SCNN1A, H2-Q2, 2010107G23RIK, CNNM4, ABCB9, SPNS2, GPR157, SYT12, FADS3, CASC4, ABHD14A, …	244	4312	18012	1.07853	1	0.999904	99.613
UP_SEQ_FEATURE	topological domain:Cytoplasmic	41	14.7482	0.447098	GALNT7, ERBB4, ANO1, CDCP1, CD72, MANSC1, CBX6, ZNRF3, CCRL2, CD9, SLC2A5, UNC5B, NUP210, CREB3L2, SLC30A3, MS4A6B, SCNN1A, GOLM1, TRPM4, SLC12A6, GPR157, SYT12, FADS3, CASC4, PTPRS, ATP11A, NLGN2, ACKR3, LDLRAD4, FZD6, CD83, SMO, ZDHHC17, ABCG5, CHPF, LRP12, ITGA7, TGFBR3, CHSY1, NGFR, SLC46A3	244	2880	18012	1.05091	1	0.999994	99.9886
GOTERM_CC_DIRECT	GO:0005886~plasma membrane	62	22.3022	0.623185	SLC22A17, SEPT5, SLC9A7, HFE2, S100A8, ANO1, PPIP5K1, CDCP1, CPEB1, ZNRF3, SLC7A7, RAET1A, RAET1C, CCRL2, WNT2, RAET1E, SLC2A5, UNC5B, RHOC, PDGFC, CIB2, TRPM4, IRS2, PIK3C2A, PIM1, ACKR3, ARRDC2, ALDH3B1, FMN1, SMO, ZDHHC17, ANKRD13B, H2-BL, SLC41A3, NGFR, RTN4RL1, ERBB4, MRAS, WTIP, SRC, SLCO2A1, CD9, EZR, SLC30A3, SCNN1A, CDC42EP5, H2-Q2, CNNM4, GPR157, SYT12, PTPN4, ATP11A, NLGN2, CYSTM1, FZD…	254	4874	19662	0.984691	1	0.985685	99.9997
UP_SEQ_FEATURE	topological domain:Extracellular	30	10.7914	0.639455	ERBB4, ANO1, CDCP1, CD72, MANSC1, ZNRF3, CBX6, CCRL2, CD9, SLC2A5, UNC5B, MS4A6B, SCNN1A, H2-Q2, TRPM4, GPR157, PTPRS, ATP11A, NLGN2, ACKR3, LDLRAD4, FZD6, SMO, CD83, ABCG5, LRP12, ITGA7, TGFBR3, NGFR, SLC46A3	244	2256	18012	0.981645	1	1	100
UP_KEYWORDS	Transmembrane helix	74	26.6187	0.923173	SLC22A17, SLC9A7, ANO1, CDCP1, TMEM181A, ZNRF3, SLC7A7, CCRL2, SLC2A5, PTGIS, UNC5B, SMIM6, CREB3L2, MAGEH1, GOLM1, TRPM4, ZDHHC2, VSIG10, SLC12A6, PTPRS, ACKR3, ARHGAP24, PIGP, LDLRAD4, SMO, CD83, ZDHHC17, CHPF, LRP12, H2-BL, SLC41A3, CHSY1, NGFR, RTN4RL1, ERBB4, GALNT7, ABCA2, MANSC1, CD72, TTC3, SLCO2A1, TMEM159, CD9, NPDC1, TRAM2, NUP210, ARMCX3, SLC30A3, MS4A6B, SCNN1A, H2-Q2, 2010107G23RIK,…	273	6938	22680	0.88609	1	0.998385	100
UP_KEYWORDS	Transmembrane	74	26.6187	0.926943	SLC22A17, SLC9A7, ANO1, CDCP1, TMEM181A, ZNRF3, SLC7A7, CCRL2, SLC2A5, PTGIS, UNC5B, SMIM6, CREB3L2, MAGEH1, GOLM1, TRPM4, ZDHHC2, VSIG10, SLC12A6, PTPRS, ACKR3, ARHGAP24, PIGP, LDLRAD4, SMO, CD83, ZDHHC17, CHPF, LRP12, H2-BL, SLC41A3, CHSY1, NGFR, RTN4RL1, ERBB4, GALNT7, ABCA2, MANSC1, CD72, TTC3, SLCO2A1, TMEM159, CD9, NPDC1, TRAM2, NUP210, ARMCX3, SLC30A3, MS4A6B, SCNN1A, H2-Q2, 2010107G23RIK,…	273	6955	22680	0.883924	1	0.998481	100
GOTERM_CC_DIRECT	GO:0016021~integral component of membrane	75	26.9784	0.977922	SLC22A17, SLC9A7, ANO1, CDCP1, TMEM181A, ZNRF3, SLC7A7, CCRL2, SLC2A5, PTGIS, UNC5B, SMIM6, CREB3L2, MAGEH1, GOLM1, TRPM4, ZDHHC2, VSIG10, PTPRS, ACKR3, ARHGAP24, PIGP, LDLRAD4, SMO, CD83, ZDHHC17, CHPF, LRP12, H2-BL, SLC41A3, CHSY1, NGFR, RTN4RL1, ERBB4, GALNT7, ABCA2, MANSC1, CD72, TTC3, SLCO2A1, TMEM159, CD9, NPDC1, TRAM2, NUP210, ARMCX3, SLC30A3, MS4A6B, SCNN1A, H2-Q2, 2010107G23RIK, CNNM4, A…	254	6878	19662	0.844098	1	0.999998	100
Annotation Cluster 31	Enrichment Score: 0.40718056750783077
Category	Term	Count	%	PValue	Genes	List Total	Pop Hits	Pop Total	Fold Enrichment	Bonferroni	Benjamini	FDR
UP_KEYWORDS	Cell junction	11	3.95683	0.270818	FMN1, SORBS3, ZDHHC17, SH3PXD2A, SYT12, NLGN2, CPEB1, WTIP, SLC30A3, ARHGAP24, HAP1	273	661	22680	1.38252	1	0.772302	98.3603
GOTERM_CC_DIRECT	GO:0030054~cell junction	12	4.31655	0.320557	FMN1, SORBS3, ZDHHC17, SH3PXD2A, SYT12, NLGN2, CPEB1, WTIP, SLC30A3, ARHGAP24, IMPDH1, HAP1	254	718	19662	1.29375	1	0.897929	99.3359
UP_KEYWORDS	Synapse	6	2.15827	0.426554	ZDHHC17, SYT12, NLGN2, CPEB1, SLC30A3, HAP1	273	357	22680	1.39625	1	0.877528	99.9281
GOTERM_CC_DIRECT	GO:0045202~synapse	7	2.51799	0.634921	SEPT5, ZDHHC17, SYT12, NLGN2, CPEB1, SLC30A3, HAP1	254	505	19662	1.073	1	0.985528	99.9998
Annotation Cluster 32	Enrichment Score: 0.4060649576956755
Category	Term	Count	%	PValue	Genes	List Total	Pop Hits	Pop Total	Fold Enrichment	Bonferroni	Benjamini	FDR
UP_KEYWORDS	Prenylation	5	1.79856	0.120845	RAB36, MRAS, RHOC, DNAJA4, ALDH3B1	273	157	22680	2.64576	1	0.627464	81.2935
UP_KEYWORDS	GTP-binding	7	2.51799	0.208722	SEPT5, GNA14, TUBA8, TUBB2A, RAB36, MRAS, RHOC	273	332	22680	1.75162	1	0.716399	95.2497
UP_SEQ_FEATURE	nucleotide phosphate-binding region:GTP	7	2.51799	0.261823	SEPT5, GNA14, TUBA8, TUBB2A, RAB36, MRAS, RHOC	244	319	18012	1.61987	1	0.999811	99.0466
UP_SEQ_FEATURE	short sequence motif:Effector region	3	1.07914	0.391628	RAB36, MRAS, RHOC	244	100	18012	2.21459	1	0.999982	99.9508
GOTERM_MF_DIRECT	GO:0005525~GTP binding	7	2.51799	0.402243	SEPT5, GNA14, TUBA8, TUBB2A, RAB36, MRAS, RHOC	234	383	17446	1.36263	1	0.996867	99.9304
UP_SEQ_FEATURE	lipid moiety-binding region:S-geranylgeranyl cysteine	3	1.07914	0.438403	RAB36, MRAS, RHOC	244	110	18012	2.01326	1	0.999994	99.9856
INTERPRO	IPR001806:Small GTPase superfamily	3	1.07914	0.50009	RAB36, MRAS, RHOC	258	134	20594	1.78705	1	0.999848	99.996
INTERPRO	IPR005225:Small GTP-binding protein domain	3	1.07914	0.612612	RAB36, MRAS, RHOC	258	165	20594	1.4513	1	0.999969	99.9999
GOTERM_MF_DIRECT	GO:0003924~GTPase activity	3	1.07914	0.771332	GNA14, TUBA8, TUBB2A	234	209	17446	1.07018	1	0.999886	100
GOTERM_BP_DIRECT	GO:0007264~small GTPase mediated signal transduction	3	1.07914	0.806927	RAB36, MRAS, RHOC	232	236	18082	0.990758	1	1	100
Annotation Cluster 33	Enrichment Score: 0.3632598306961157
Category	Term	Count	%	PValue	Genes	List Total	Pop Hits	Pop Total	Fold Enrichment	Bonferroni	Benjamini	FDR
UP_KEYWORDS	ANK repeat	5	1.79856	0.326026	ANKRD44, ZDHHC17, ANKRD13B, CDKN2B, GLS	273	240	22680	1.73077	1	0.810572	99.4115
INTERPRO	IPR002110:Ankyrin repeat	5	1.79856	0.329535	ANKRD44, ZDHHC17, ANKRD13B, CDKN2B, GLS	258	232	20594	1.7203	1	0.998294	99.7108
INTERPRO	IPR020683:Ankyrin repeat-containing domain	5	1.79856	0.356694	ANKRD44, ZDHHC17, ANKRD13B, CDKN2B, GLS	258	242	20594	1.64921	1	0.99871	99.842
SMART	SM00248:ANK	5	1.79856	0.421324	ANKRD44, ZDHHC17, ANKRD13B, CDKN2B, GLS	154	225	10425	1.50433	1	0.997349	99.8439
UP_SEQ_FEATURE	repeat:ANK 1	4	1.43885	0.484436	ANKRD44, ZDHHC17, ANKRD13B, CDKN2B	244	193	18012	1.52994	1	0.999997	99.9961
UP_SEQ_FEATURE	repeat:ANK 2	4	1.43885	0.484436	ANKRD44, ZDHHC17, ANKRD13B, CDKN2B	244	193	18012	1.52994	1	0.999997	99.9961
UP_SEQ_FEATURE	repeat:ANK 4	3	1.07914	0.513158	ANKRD44, ZDHHC17, CDKN2B	244	127	18012	1.74377	1	0.999999	99.9984
UP_SEQ_FEATURE	repeat:ANK 3	3	1.07914	0.638456	ANKRD44, ZDHHC17, CDKN2B	244	160	18012	1.38412	1	1	100
Annotation Cluster 34	Enrichment Score: 0.26533970388879347
Category	Term	Count	%	PValue	Genes	List Total	Pop Hits	Pop Total	Fold Enrichment	Bonferroni	Benjamini	FDR
UP_KEYWORDS	Transferase	25	8.99281	0.19248	ALDH18A1, ERBB4, GALNT7, PPIP5K1, SRC, GSTM7, COLGALT2, CDKN2B, IP6K2, ZDHHC2, TNIK, PIK3C2A, PIM1, SMYD4, UAP1L1, PIGP, NME4, ZDHHC17, CHPF, BHMT, SETD7, CHSY1, GRK5, PLAU, PYGB	273	1654	22680	1.2557	1	0.691437	93.8117
GOTERM_BP_DIRECT	GO:0046777~protein autophosphorylation	5	1.79856	0.206583	TNIK, ERBB4, PIM1, GRK5, SRC	232	183	18082	2.1295	1	0.995857	97.7172
UP_KEYWORDS	Nucleotide-binding	26	9.35252	0.210895	SEPT5, GNA14, IFIH1, ALDH18A1, ERBB4, TUBB2A, NT5C3B, MRAS, PPIP5K1, ABCA2, SRC, NLRC5, RHOC, DHX58, IP6K2, TRPM4, ABCB9, TNIK, PIK3C2A, PIM1, ATP11A, NME4, TUBA8, ABCG5, RAB36, GRK5	273	1754	22680	1.23147	1	0.713044	95.4167
UP_KEYWORDS	Kinase	12	4.31655	0.231597	NME4, TNIK, ALDH18A1, CDKN2B, ERBB4, PIK3C2A, PIM1, PPIP5K1, GRK5, SRC, PLAU, IP6K2	273	707	22680	1.41008	1	0.736319	96.7573
GOTERM_MF_DIRECT	GO:0016740~transferase activity	22	7.91367	0.408985	ZDHHC2, TNIK, ALDH18A1, ERBB4, GALNT7, PIK3C2A, PPIP5K1, SMYD4, UAP1L1, PIGP, SRC, GSTM7, NME4, ZDHHC17, COLGALT2, CHPF, SETD7, CHSY1, GRK5, CDK5RAP1, IP6K2, PYGB	234	1472	17446	1.11428	1	0.996803	99.9407
GOTERM_MF_DIRECT	GO:0016301~kinase activity	11	3.95683	0.415876	NME4, TNIK, ALDH18A1, CDKN2B, ERBB4, PIK3C2A, PPIP5K1, GRK5, SRC, PLAU, IP6K2	234	674	17446	1.21678	1	0.996754	99.9497
GOTERM_MF_DIRECT	GO:0000166~nucleotide binding	28	10.0719	0.435974	SEPT5, GNA14, IFIH1, ALDH18A1, ERBB4, TUBB2A, NT5C3B, MRAS, PPIP5K1, ABCA2, CPEB1, IGF2BP3, SRC, NLRC5, RHOC, IMPDH1, DHX58, IP6K2, TRPM4, ABCB9, TNIK, PIK3C2A, ATP11A, NME4, TUBA8, ABCG5, RAB36, GRK5	234	1936	17446	1.07828	1	0.996612	99.9693
GOTERM_BP_DIRECT	GO:0043066~negative regulation of apoptotic process	9	3.23741	0.43895	SH3RF1, SMO, ERBB4, PIM1, GRK5, AGO4, NGFR, SRC, SPP1	232	566	18082	1.23932	1	0.999747	99.9921
INTERPRO	IPR027417:P-loop containing nucleoside triphosphate hydrolase	13	4.67626	0.456603	SEPT5, GNA14, IFIH1, ABCB9, MRAS, ABCA2, NLRC5, ABCG5, RAB36, RHOC, DLG5, THNSL1, DHX58	258	909	20594	1.14156	1	0.999635	99.9866
UP_KEYWORDS	ATP-binding	18	6.47482	0.467977	TRPM4, IFIH1, ABCB9, TNIK, ALDH18A1, ERBB4, PIK3C2A, PIM1, PPIP5K1, ATP11A, ABCA2, SRC, NME4, NLRC5, ABCG5, GRK5, DHX58, IP6K2	273	1363	22680	1.09713	1	0.887761	99.9729
GOTERM_BP_DIRECT	GO:0016310~phosphorylation	9	3.23741	0.526132	NME4, TNIK, ALDH18A1, ERBB4, PIK3C2A, PPIP5K1, GRK5, SRC, IP6K2	232	612	18082	1.14617	1	0.999947	99.9995
GOTERM_MF_DIRECT	GO:0005524~ATP binding	20	7.19424	0.638482	TRPM4, IFIH1, ABCB9, TNIK, ALDH18A1, ERBB4, PIK3C2A, PIM1, ATP11A, PPIP5K1, TRIB3, ABCA2, SRC, NME4, NLRC5, ABCG5, GRK5, DNAJA4, DHX58, IP6K2	234	1507	17446	0.989457	1	0.999317	99.9999
UP_SEQ_FEATURE	domain:Protein kinase	7	2.51799	0.674335	TGFBR3L, TNIK, ERBB4, PIM1, TRIB3, GRK5, SRC	244	502	18012	1.02936	1	1	100
INTERPRO	IPR011009:Protein kinase-like domain	7	2.51799	0.696398	TNIK, ERBB4, PIK3C2A, PIM1, TRIB3, GRK5, SRC	258	556	20594	1.00495	1	0.999996	100
INTERPRO	IPR017441:Protein kinase, ATP binding site	5	1.79856	0.727533	TNIK, ERBB4, PIM1, GRK5, SRC	258	394	20594	1.01297	1	0.999998	100
UP_SEQ_FEATURE	active site:Proton acceptor	9	3.23741	0.746445	LDHB, PXDN, TGFBR3L, TNIK, ERBB4, ALDOC, PIM1, GRK5, SRC	244	710	18012	0.935742	1	1	100
INTERPRO	IPR000719:Protein kinase, catalytic domain	6	2.15827	0.773307	TNIK, ERBB4, PIM1, TRIB3, GRK5, SRC	258	515	20594	0.929962	1	0.999999	100
UP_SEQ_FEATURE	binding site:ATP	7	2.51799	0.802493	NME4, TGFBR3L, TNIK, ERBB4, PIM1, GRK5, SRC	244	583	18012	0.886343	1	1	100
GOTERM_MF_DIRECT	GO:0004672~protein kinase activity	6	2.15827	0.841189	TNIK, ERBB4, PIM1, TRIB3, GRK5, SRC	234	531	17446	0.842436	1	0.999967	100
GOTERM_BP_DIRECT	GO:0006468~protein phosphorylation	6	2.15827	0.863135	TNIK, ERBB4, PIM1, TRIB3, GRK5, SRC	232	576	18082	0.811871	1	1	100
SMART	SM00220:S_TKc	4	1.43885	0.92163	TNIK, PIM1, TRIB3, GRK5	154	380	10425	0.712577	1	1	100
UP_SEQ_FEATURE	nucleotide phosphate-binding region:ATP	9	3.23741	0.951355	TGFBR3L, ABCB9, TNIK, ABCG5, ERBB4, PIM1, GRK5, SRC, DHX58	244	963	18012	0.689903	1	1	100
UP_KEYWORDS	Serine/threonine-protein kinase	3	1.07914	0.956631	TNIK, PIM1, GRK5	273	405	22680	0.615385	1	0.99948	100
GOTERM_MF_DIRECT	GO:0004674~protein serine/threonine kinase activity	3	1.07914	0.979541	TNIK, PIM1, GRK5	234	428	17446	0.522586	1	1	100
Annotation Cluster 35	Enrichment Score: 0.22488257208327708
Category	Term	Count	%	PValue	Genes	List Total	Pop Hits	Pop Total	Fold Enrichment	Bonferroni	Benjamini	FDR
INTERPRO	IPR011992:EF-hand-like domain	5	1.79856	0.446419	RAB11FIP4, S100A8, STXBP4, CIB2, GCA	258	273	20594	1.46194	1	0.99968	99.9824
INTERPRO	IPR002048:EF-hand domain	4	1.43885	0.529373	RAB11FIP4, S100A8, CIB2, GCA	258	223	20594	1.43178	1	0.999913	99.9984
SMART	SM00054:EFh	3	1.07914	0.631649	S100A8, CIB2, GCA	154	145	10425	1.40058	1	0.999849	99.9992
INTERPRO	IPR018247:EF-Hand 1, calcium-binding site	3	1.07914	0.644549	S100A8, CIB2, GCA	258	175	20594	1.36837	1	0.999981	100
UP_SEQ_FEATURE	domain:EF-hand 2	3	1.07914	0.680395	S100A8, CIB2, GCA	244	173	18012	1.28011	1	1	100
UP_SEQ_FEATURE	domain:EF-hand 1	3	1.07914	0.683451	S100A8, CIB2, GCA	244	174	18012	1.27275	1	1	100
Annotation Cluster 36	Enrichment Score: 0.18872457895988956
Category	Term	Count	%	PValue	Genes	List Total	Pop Hits	Pop Total	Fold Enrichment	Bonferroni	Benjamini	FDR
INTERPRO	IPR017981:GPCR, family 2-like	3	1.07914	0.163359	SMO, GPR157, FZD6	258	58	20594	4.12871	1	0.986795	92.6324
GOTERM_BP_DIRECT	GO:0007166~cell surface receptor signaling pathway	5	1.79856	0.306605	SMO, CD9, GPR157, CLCF1, FZD6	232	219	18082	1.77944	1	0.998281	99.7473
GOTERM_MF_DIRECT	GO:0004871~signal transducer activity	10	3.59712	0.501521	CCRL2, GNA14, SMO, IRS2, ZDHHC17, GPR157, RHOC, ACKR3, SUFU, FZD6	234	648	17446	1.15055	1	0.996786	99.9946
GOTERM_MF_DIRECT	GO:0004888~transmembrane signaling receptor activity	4	1.43885	0.797027	SLC22A17, SMO, GPR157, FZD6	234	316	17446	0.943741	1	0.999929	100
UP_KEYWORDS	Transducer	7	2.51799	0.999989	CCRL2, GNA14, SMO, IRS2, GPR157, ACKR3, FZD6	273	1801	22680	0.322898	1	1	100
GOTERM_BP_DIRECT	GO:0007186~G-protein coupled receptor signaling pathway	6	2.15827	0.999998	CCRL2, GNA14, SMO, GPR157, ACKR3, FZD6	232	1706	18082	0.274114	1	1	100
UP_KEYWORDS	G-protein coupled receptor	5	1.79856	0.999999	CCRL2, SMO, GPR157, ACKR3, FZD6	273	1741	22680	0.23859	1	1	100
GOTERM_MF_DIRECT	GO:0004930~G-protein coupled receptor activity	5	1.79856	1	CCRL2, SMO, GPR157, ACKR3, FZD6	234	1749	17446	0.213138	1	1	100
INTERPRO	IPR017452:GPCR, rhodopsin-like, 7TM	3	1.07914	1	CCRL2, GPR157, ACKR3	258	1708	20594	0.140202	1	1	100
Annotation Cluster 37	Enrichment Score: 0.14862191899324126
Category	Term	Count	%	PValue	Genes	List Total	Pop Hits	Pop Total	Fold Enrichment	Bonferroni	Benjamini	FDR
UP_KEYWORDS	Lipid biosynthesis	3	1.07914	0.575724	ISYNA1, PTGIS, FADS3	273	160	22680	1.55769	1	0.9358	99.9986
UP_KEYWORDS	Lipid metabolism	5	1.79856	0.739413	PLD1, ISYNA1, PTGIS, FADS3, APOC2	273	417	22680	0.996126	1	0.977187	100
GOTERM_BP_DIRECT	GO:0006629~lipid metabolic process	5	1.79856	0.841459	PLD1, ISYNA1, PTGIS, FADS3, APOC2	232	459	18082	0.849016	1	1	100
Annotation Cluster 38	Enrichment Score: 0.12457059975041619
Category	Term	Count	%	PValue	Genes	List Total	Pop Hits	Pop Total	Fold Enrichment	Bonferroni	Benjamini	FDR
INTERPRO	IPR013098:Immunoglobulin I-set	4	1.43885	0.278167	VSIG10, PXDN, UNC5B, PTPRS	258	147	20594	2.17202	1	0.99525	99.1489
INTERPRO	IPR003598:Immunoglobulin subtype 2	4	1.43885	0.584037	VSIG10, PXDN, UNC5B, PTPRS	258	242	20594	1.31937	1	0.999944	99.9997
SMART	SM00408:IGc2	4	1.43885	0.693957	VSIG10, PXDN, UNC5B, PTPRS	154	242	10425	1.11892	1	0.999906	99.9999
UP_KEYWORDS	Immunoglobulin domain	5	1.79856	0.831535	VSIG10, CD83, PXDN, UNC5B, PTPRS	273	481	22680	0.863585	1	0.991289	100
INTERPRO	IPR003599:Immunoglobulin subtype	5	1.79856	0.890247	VSIG10, CD83, PXDN, UNC5B, PTPRS	258	518	20594	0.77048	1	1	100
SMART	SM00409:IG	5	1.79856	0.950073	VSIG10, CD83, PXDN, UNC5B, PTPRS	154	518	10425	0.653425	1	1	100
INTERPRO	IPR007110:Immunoglobulin-like domain	7	2.51799	0.975063	H2-Q2, VSIG10, CD83, PXDN, UNC5B, H2-BL, PTPRS	258	920	20594	0.607339	1	1	100
INTERPRO	IPR013783:Immunoglobulin-like fold	8	2.8777	0.985588	H2-Q2, VSIG10, CD83, PXDN, UNC5B, H2-BL, PTPRS, MID2	258	1099	20594	0.58105	1	1	100
INTERPRO	IPR013106:Immunoglobulin V-set	3	1.07914	0.99291	VSIG10, CD83, PXDN	258	554	20594	0.432248	1	1	100
Annotation Cluster 39	Enrichment Score: 0.11938424181164684
Category	Term	Count	%	PValue	Genes	List Total	Pop Hits	Pop Total	Fold Enrichment	Bonferroni	Benjamini	FDR
INTERPRO	IPR003591:Leucine-rich repeat, typical subtype	3	1.07914	0.644549	NLRC5, PXDN, RTN4RL1	258	175	20594	1.36837	1	0.999981	100
SMART	SM00369:LRR_TYP	3	1.07914	0.731321	NLRC5, PXDN, RTN4RL1	154	175	10425	1.16048	1	0.999942	100
INTERPRO	IPR001611:Leucine-rich repeat	3	1.07914	0.836519	NLRC5, PXDN, RTN4RL1	258	259	20594	0.924576	1	1	100
UP_KEYWORDS	Leucine-rich repeat	3	1.07914	0.844547	NLRC5, PXDN, RTN4RL1	273	275	22680	0.906294	1	0.992211	100
Annotation Cluster 40	Enrichment Score: 0.06516009661851276
Category	Term	Count	%	PValue	Genes	List Total	Pop Hits	Pop Total	Fold Enrichment	Bonferroni	Benjamini	FDR
UP_KEYWORDS	Cell cycle	7	2.51799	0.76486	RAB11FIP4, SEPT5, ZFP385A, CDKN2B, DSN1, PIM1, SRC	273	626	22680	0.928975	1	0.982129	100
GOTERM_BP_DIRECT	GO:0007049~cell cycle	7	2.51799	0.80056	RAB11FIP4, SEPT5, ZFP385A, CDKN2B, DSN1, PIM1, SRC	232	614	18082	0.888563	1	1	100
UP_KEYWORDS	Cell division	3	1.07914	0.939459	RAB11FIP4, SEPT5, DSN1	273	372	22680	0.669975	1	0.998981	100
GOTERM_BP_DIRECT	GO:0051301~cell division	3	1.07914	0.953907	RAB11FIP4, SEPT5, DSN1	232	374	18082	0.625184	1	1	100
Annotation Cluster 41	Enrichment Score: 0.05756230739861226
Category	Term	Count	%	PValue	Genes	List Total	Pop Hits	Pop Total	Fold Enrichment	Bonferroni	Benjamini	FDR
UP_KEYWORDS	WD repeat	3	1.07914	0.814533	WDFY1, DCAF12L1, EML5	273	256	22680	0.973558	1	0.989782	100
INTERPRO	IPR001680:WD40 repeat	3	1.07914	0.842761	WDFY1, DCAF12L1, EML5	258	263	20594	0.910514	1	1	100
INTERPRO	IPR017986:WD40-repeat-containing domain	3	1.07914	0.898455	WDFY1, DCAF12L1, EML5	258	307	20594	0.780017	1	1	100
SMART	SM00320:WD40	3	1.07914	0.901045	WDFY1, DCAF12L1, EML5	154	262	10425	0.775131	1	1	100
INTERPRO	IPR015943:WD40/YVTN repeat-like-containing domain	3	1.07914	0.92754	WDFY1, DCAF12L1, EML5	258	340	20594	0.704309	1	1	100
Annotation Cluster 42	Enrichment Score: 0.021979256696651857
Category	Term	Count	%	PValue	Genes	List Total	Pop Hits	Pop Total	Fold Enrichment	Bonferroni	Benjamini	FDR
UP_SEQ_FEATURE	zinc finger region:C2H2-type 1	3	1.07914	0.872767	PEG3, ZFP618, ZBTB8A	244	263	18012	0.842049	1	1	100
UP_SEQ_FEATURE	zinc finger region:C2H2-type 2	3	1.07914	0.879443	PEG3, ZFP618, ZBTB8A	244	268	18012	0.82634	1	1	100
GOTERM_MF_DIRECT	GO:0003676~nucleic acid binding	11	3.95683	0.971836	ZFP9, ZFP385A, CPEB1, IGF2BP3, AGO4, IMPDH1, PNLDC1, ISG20, PEG3, ZFP618, ZBTB8A	234	1237	17446	0.662984	1	1	100
INTERPRO	IPR015880:Zinc finger, C2H2-like	5	1.79856	0.975254	ZFP9, ZFP385A, PEG3, ZFP618, ZBTB8A	258	693	20594	0.575914	1	1	100
INTERPRO	IPR007087:Zinc finger, C2H2	5	1.79856	0.982518	ZFP9, ZFP385A, PEG3, ZFP618, ZBTB8A	258	731	20594	0.545976	1	1	100
INTERPRO	IPR013087:Zinc finger C2H2-type/integrase DNA-binding domain	4	1.43885	0.988916	ZFP9, PEG3, ZFP618, ZBTB8A	258	652	20594	0.489704	1	1	100
SMART	SM00355:ZnF_C2H2	5	1.79856	0.992725	ZFP9, ZFP385A, PEG3, ZFP618, ZBTB8A	154	693	10425	0.488419	1	1	100
Annotation Cluster 43	Enrichment Score: 0.005370869622000227
Category	Term	Count	%	PValue	Genes	List Total	Pop Hits	Pop Total	Fold Enrichment	Bonferroni	Benjamini	FDR
GOTERM_BP_DIRECT	GO:0006508~proteolysis	4	1.43885	0.980662	CASP6, ADAMTS10, GCA, PLAU	232	582	18082	0.535668	1	1	100
UP_KEYWORDS	Protease	3	1.07914	0.989669	CASP6, ADAMTS10, PLAU	273	542	22680	0.459835	1	0.99998	100
GOTERM_MF_DIRECT	GO:0008233~peptidase activity	3	1.07914	0.992838	CASP6, ADAMTS10, PLAU	234	516	17446	0.433463	1	1	100

## Sheet: S5G Table_128 DOWN_sex-ind
S5G Table_DAVID results for 128 DOWN_sex-independent gene set
Annotation Cluster 1	Enrichment Score: 3.365829921708049
Category	Term	Count	%	PValue	Genes	List Total	Pop Hits	Pop Total	Fold Enrichment	Bonferroni	Benjamini	FDR
UP_KEYWORDS	Lipid metabolism	12	9.67742	7.07493e-06	SAMD8, CYB5R3, ELOVL1, BAAT, SULT1B1, AKR1C6, FDPS, FAM213B, PCSK9, MID1IP1, GPAM, ACSM5	113	417	22680	5.77577	0.00132921	0.000664825	0.00877743
GOTERM_BP_DIRECT	GO:0006629~lipid metabolic process	13	10.4839	7.76825e-06	ELOVL1, CYB5R3, SAMD8, BAAT, SULT1B1, AKR1C6, FDPS, FAM213B, PCSK9, MID1IP1, GDPD3, GPAM, ACSM5	100	459	18082	5.12126	0.0045728	0.0045728	0.0114461
UP_KEYWORDS	Lipid biosynthesis	7	5.64516	0.000144967	CYB5R3, ELOVL1, AKR1C6, FDPS, FAM213B, MID1IP1, GPAM	113	160	22680	8.78097	0.0268877	0.00904412	0.17971
GOTERM_BP_DIRECT	GO:0008202~steroid metabolic process	5	4.03226	0.00116659	CYB5R3, SULT1B1, AKR1C6, FDPS, PCSK9	100	84	18082	10.7631	0.497768	0.20512	1.7053
UP_KEYWORDS	Steroid biosynthesis	3	2.41935	0.015133	CYB5R3, AKR1C6, FDPS	113	38	22680	15.8454	0.943116	0.249244	17.2369
GOTERM_BP_DIRECT	GO:0006694~steroid biosynthetic process	3	2.41935	0.0453797	CYB5R3, AKR1C6, FDPS	100	62	18082	8.74935	1	0.878487	49.5572
Annotation Cluster 2	Enrichment Score: 1.9990990078681974
Category	Term	Count	%	PValue	Genes	List Total	Pop Hits	Pop Total	Fold Enrichment	Bonferroni	Benjamini	FDR
GOTERM_BP_DIRECT	GO:0008202~steroid metabolic process	5	4.03226	0.00116659	CYB5R3, SULT1B1, AKR1C6, FDPS, PCSK9	100	84	18082	10.7631	0.497768	0.20512	1.7053
UP_KEYWORDS	Steroid metabolism	4	3.22581	0.00589201	CYB5R3, SULT1B1, FDPS, PCSK9	113	74	22680	10.8491	0.670762	0.146757	7.06944
GOTERM_BP_DIRECT	GO:0008203~cholesterol metabolic process	4	3.22581	0.0128715	CYB5R3, CYP27A1, FDPS, PCSK9	100	89	18082	8.12674	0.999521	0.615355	17.3781
UP_KEYWORDS	Cholesterol metabolism	3	2.41935	0.0302818	CYB5R3, FDPS, PCSK9	113	55	22680	10.9477	0.996914	0.358977	31.717
UP_KEYWORDS	Sterol metabolism	3	2.41935	0.0377148	CYB5R3, FDPS, PCSK9	113	62	22680	9.71168	0.999274	0.363468	37.9342
Annotation Cluster 3	Enrichment Score: 1.959155486216349
[truncated: 136 more rows]
