# Supplementary material for: Sex-biased genetic programs in liver metabolism and liver fibrosis are controlled by EZH1 and EZH2
Source: PLoS Genet. 2020 May 19;16(5):e1008796. doi: 10.1371/journal.pgen.1008796 (PMC7263639; doi:10.1371/journal.pgen.1008796)
Supplement: S7 Table — A. Expression data for a set of 217 genes involved in liver fibrosis. Genes were obtained from IPA by searching for the term “Liver fibrosis” in the Diseases and Functions search field. B. Expression data for a set of 920 genes associated with hepatocellular carcinoma (HCC). Genes were obtained from IPA by searching for the term “Hepatocellular carcinoma” in the Diseases and Functions search field. (XLSX) [file pgen.1008796.s015.xlsx]

## Sheet: S7A_Table
Table S7A. Expression data for a set of 217 genes involved in liver fibrosis. Genes were obtained from IPA by searching for the term “Liver fibrosis” in the Diseases and Functions search field. Lists were further filtered to exclude chemicals by retaining only terms with an associated Entrez gene ID for mouse. Shown are the EdgeR differential expression results in mouse liver for the following co…
		Control Males/Control Females					Male DKO/Male control					Female DKO / Female					Male DKO_8 months /Male control_8 months					Male CCl4 /Male control					Male DKO CCl4 /Male control
Accession No.	Gene Symbol	Ratio	Fold Change	FPKM females	FPKM males	Adjusted p value	Ratio	Fold Change	FPKM males	FPKM DKO males	Adjusted p value	Ratio	Fold Change	FPKM females	FPKM DKO females	Adjusted p value	Ratio	Fold Change	FPKM males	FPKM DKO males	Adjusted p value	Ratio	Fold Change	FPKM males	FPKM CCl4 males	Adjusted p value	Ratio	Fold Change	FPKM males	FPKM DKO+CCl4 males	Adjusted p value
NM_010052 NR_033813 NM_001190703 NM_001190705 NM_001190704	Dlk1	1	-1	0	0	1	29.2885	29.2885	0	0.0490817	0.0300423	29.3512	29.3512	0	0.0553955	0.0151635	1.81071	1.81071	0.0196008	0.0411892	1	16.4087	16.4087	0	0.0132622	0.137604	316.534	316.534	0	0.204967	2.7101e-19
NM_007974	F2rl1	0.787748	-1.26944	0.0674305	0.0577008	1	4.61715	4.61715	0.0577008	0.288775	0.00188506	1.47945	1.47945	0.0674305	0.109225	1	10.3922	10.3922	0.0370658	0.478216	1.69156e-05	4.91942	4.91942	0.0385564	0.252499	0.000120348	8.03139	8.03139	0.0385564	0.378294	8.24982e-09
NM_007557	Bmp7	1.14649	1.14649	0.279337	0.318125	1	3.65588	3.65588	0.318125	1.28254	3.65899e-10	1.78117	1.78117	0.279337	0.551425	0.050312	2.08628	2.08628	0.888422	2.2019	0.0128532	0.977674	-1.02284	0.371198	0.470208	1	1.7196	1.7196	0.371198	0.751399	0.0599641
NM_010704 NM_001122899 NM_146146	Lepr	0.255752	-3.91004	1.79547	0.453978	1.13519e-08	3.3371	3.3371	0.453978	1.67957	3.83418e-10	2.23474	2.23474	1.79547	4.37913	0.000147729	1.1864	1.1864	0.238198	0.342582	1	1.13932	1.13932	0.295297	0.430724	0.981649	8.13253	8.13253	0.295297	2.84908	8.17257e-28
NM_009915	Ccr2	0.46969	-2.12906	0.525478	0.247132	0.00577428	2.71023	2.71023	0.247132	0.753331	2.63502e-05	1.47221	1.47221	0.525478	0.831038	0.187444	3.48154	3.48154	0.235273	0.994401	0.000229928	6.87887	6.87887	0.358363	3.17015	9.7661e-09	6.87295	6.87295	0.358363	2.9316	2.36813e-10
NM_009367	Tgfb2	0.738215	-1.35462	0.130312	0.0924507	0.93758	2.70388	2.70388	0.0924507	0.284571	0.00199024	1.69237	1.69237	0.130312	0.235338	0.386057	5.34886	5.34886	0.0515639	0.326564	0.000312516	3.23578	3.23578	0.0838448	0.350212	0.000119717	4.23073	4.23073	0.0838448	0.420409	2.78043e-08
NM_010206 NM_001079909 NM_001079908	Fgfr1	1.21593	1.21593	1.02296	1.23036	0.612905	2.27572	2.27572	1.23036	3.09977	3.12364e-09	1.89226	1.89226	1.02296	2.09676	1.7272e-05	5.18577	5.18577	0.645678	3.95959	7.20624e-13	1.03753	1.03753	1.02879	1.37952	1	1.53878	1.53878	1.02879	1.86425	0.0622058
NM_029575 NM_009371	Tgfbr2	0.795403	-1.25722	6.21962	4.87943	0.0536984	2.21256	2.21256	4.87943	12.1058	3.80777e-18	1.35558	1.35558	6.21962	9.20738	0.00187673	1.87241	1.87241	3.24323	7.32972	0.007975	1.80637	1.80637	3.33569	7.74438	0.00232692	2.48263	2.48263	3.33569	9.75993	2.30177e-08
NM_011057	Pdgfb	0.695482	-1.43785	0.358529	0.247408	0.657416	2.08083	2.08083	0.247408	0.578406	0.0133345	1.34594	1.34594	0.358529	0.523959	0.675299	2.29954	2.29954	0.175848	0.493776	0.101815	1.68512	1.68512	0.185835	0.40317	0.136007	1.93406	1.93406	0.185835	0.423156	0.0100539
NM_027307 NM_001035122	Golm1	0.865923	-1.15484	0.983452	0.844587	0.936712	2.06247	2.06247	0.844587	1.98503	3.56006e-07	2.4435	2.4435	0.983452	2.64339	1.4865e-13	6.09418	6.09418	0.296298	2.18463	2.01602e-10	13.9536	13.9536	0.374606	6.77555	2.57849e-33	17.3429	17.3429	0.374606	7.72515	1.20476e-50
NM_013563	Il2rg	0.496391	-2.01454	2.02444	1.00095	0.00207395	1.86678	1.86678	1.00095	2.08143	0.00355428	1.4069	1.4069	2.02444	3.1043	0.0770348	1.94181	1.94181	0.582316	1.36271	0.158966	2.11859	2.11859	0.812647	2.2216	0.00143817	2.74381	2.74381	0.812647	2.64753	1.65434e-06
NM_172274	Cc2d2a	0.715522	-1.39758	1.21611	0.860895	0.0223807	1.82243	1.82243	0.860895	1.7564	2.87879e-05	1.47571	1.47571	1.21611	1.96606	0.000945817	1.75736	1.75736	0.424137	0.892143	0.131329	2.1802	2.1802	0.253774	0.716673	0.0125261	1.63179	1.63179	0.253774	0.488916	0.129535
NM_009524 NM_001256224	Wnt5a	0.949318	-1.05339	0.303955	0.283452	1	1.76536	1.76536	0.283452	0.575684	0.0172577	1.77799	1.77799	0.303955	0.592662	0.0493312	0.980318	-1.02008	0.319896	0.37271	1	1.53498	1.53498	0.345314	0.682652	0.126457	1.36035	1.36035	0.345314	0.55709	0.263438
NM_019971	Pdgfc	0.872206	-1.14652	0.916107	0.786642	1	1.7461	1.7461	0.786642	1.55056	0.000290626	1.10511	1.10511	0.916107	1.11017	1	2.36221	2.36221	0.371583	1.06329	0.0203134	0.993987	-1.00605	0.712569	0.914874	1	1.94035	1.94035	0.712569	1.62879	0.00519252
NM_013560	Hspb1	1.28428	1.28428	3.69096	4.73763	0.325847	1.72633	1.72633	4.73763	9.23091	0.000728531	1.6216	1.6216	3.69096	6.58216	0.0013187	0.306121	-3.26669	18.7458	6.84218	6.50245e-09	0.423798	-2.35961	14.377	7.7587	0.00145173	0.638647	-1.56581	14.377	10.7477	0.114082
NM_021355	Fmod	0.61895	-1.61564	0.929771	0.570306	0.105246	1.72334	1.72334	0.570306	1.10093	0.0135609	1.44427	1.44427	0.929771	1.45575	0.101249	1.8805	1.8805	0.317813	0.708044	0.241434	1.81944	1.81944	0.404486	0.945326	0.0956141	2.79502	2.79502	0.404486	1.34632	0.00107805
NM_009283 NM_001205314 NM_001205313	Stat1	0.694007	-1.44091	13.1481	9.02176	7.10688e-06	1.67323	1.67323	9.02176	16.9121	2.95324e-07	1.18176	1.18176	13.1481	16.9423	0.185659	1.11622	1.11622	5.76018	7.72949	1	0.944691	-1.05855	7.85711	9.56229	1	1.24458	1.24458	7.85711	11.4717	0.427903
NM_153179	Pkhd1	0.707513	-1.4134	0.90433	0.628365	0.0110587	1.66872	1.66872	0.628365	1.17743	5.49613e-05	1.2862	1.2862	0.90433	1.26867	0.0208314	2.54147	2.54147	0.215356	0.661948	0.00225606	2.22538	2.22538	0.196198	0.564175	0.000114617	4.68594	4.68594	0.196198	1.08644	2.02562e-20
NM_011851	Nt5e	0.165612	-6.03819	14.2248	2.32556	8.34783e-73	1.62919	1.62919	2.32556	4.30154	6.21154e-05	0.768005	-1.30207	14.2248	11.9411	0.0790447	0.943839	-1.0595	2.01303	2.34071	1	1.5568	1.5568	0.732839	1.46975	0.0645647	3.03345	3.03345	0.732839	2.63745	8.35114e-09
NM_016780	Itgb3	0.526037	-1.90101	1.2525	0.653363	1.02394e-06	1.60868	1.60868	0.653363	1.18872	0.000775818	1.18042	1.18042	1.2525	1.61731	0.381643	0.913965	-1.09413	0.235117	0.25875	1	2.00821	2.00821	0.379535	0.981826	0.000786933	1.53509	1.53509	0.379535	0.68901	0.0582891
NM_009263 NM_001204203 NM_001204202 NM_001204201 NM_001204233	Spp1	0.932428	-1.07247	20.736	19.0376	1	1.55737	1.55737	19.0376	33.3359	4.94713e-06	1.52742	1.52742	20.736	34.4949	5.32767e-07	6.94512	6.94512	25.8842	219.215	6.02748e-18	6.54214	6.54214	34.9384	291.74	1.87586e-10	11.1014	11.1014	34.9384	455.615	5.22451e-21
NM_011829 NM_001302933 NM_001302934	Impdh1	0.981217	-1.01914	1.38792	1.3354	1	1.5364	1.5364	1.3354	2.33192	0.00367293	1.36273	1.36273	1.38792	2.05455	0.0808612	1.86869	1.86869	0.632839	1.42752	0.192317	2.23933	2.23933	0.804733	2.31982	0.000243341	3.16513	3.16513	0.804733	3.01232	1.15221e-11
NM_001039151 NM_001039150 NM_009851 NM_001177786 NM_001177787 NM_001177785	Cd44	0.659342	-1.51666	1.7131	1.11363	0.00229779	1.48684	1.48684	1.11363	1.86822	0.0007675	1.28351	1.28351	1.7131	2.38785	0.155189	2.28927	2.28927	0.697995	1.96188	0.0287646	2.91151	2.91151	0.892232	3.33533	5.39392e-09	3.91232	3.91232	0.892232	4.12401	2.61017e-14
NM_009848 NM_001304721	Entpd1	0.592833	-1.68682	1.86611	1.09468	0.000574961	1.39991	1.39991	1.09468	1.72585	0.0198252	1.08016	1.08016	1.86611	2.18808	1	1.46516	1.46516	0.380205	0.666604	0.582688	1.95748	1.95748	0.446094	1.12475	0.00144438	3.60836	3.60836	0.446094	1.90291	6.78287e-14
NM_001146268 NM_008809	Pdgfrb	0.841527	-1.18832	1.8762	1.55907	0.578317	1.39638	1.39638	1.55907	2.46144	0.00321675	1.18914	1.18914	1.8762	2.438	0.504229	2.70467	2.70467	0.580699	1.8941	0.000348137	1.71786	1.71786	1.22664	2.70085	0.0239601	1.56354	1.56354	1.22664	2.26154	0.0533945
NM_010427 NM_001289458 NM_001289459 NM_001289460 NM_001289461	Hgf	0.672228	-1.48759	3.76334	2.50222	3.8573e-05	1.38433	1.38433	2.50222	3.89644	0.00197985	1.04577	1.04577	3.76334	4.29976	1	2.18904	2.18904	0.262363	0.699729	0.07999	5.77201	5.77201	0.402484	2.99962	8.05161e-16	5.89233	5.89233	0.402484	2.80232	8.12535e-18
NM_009825 NM_001111044 NM_001111043 NM_001285776	Serpinh1	0.727113	-1.3753	5.87612	4.21744	0.00688123	1.37856	1.37856	4.21744	6.58764	0.00706665	1.15807	1.15807	5.87612	7.43538	0.356297	1.79072	1.79072	3.32045	7.04386	0.0393892	4.51572	4.51572	4.42633	25.6565	9.62633e-21	3.57707	3.57707	4.42633	18.6612	6.10698e-15
NM_175260	Myh10	1.44789	1.44789	1.79345	2.56305	0.000153959	1.27912	1.27912	2.56305	3.68032	0.00878239	1.38912	1.38912	1.79345	2.71567	0.00694853	1.89229	1.89229	0.666779	1.51538	0.0187794	2.04394	2.04394	1.11223	2.93293	0.000190491	1.13639	1.13639	1.11223	1.49247	0.666042
NM_001136067 NM_178590 NM_010547 NM_001161423 NM_001161424 NM_001161421 NM_001161422	Ikbkg	1.43282	1.43281	9.43742	13.3691	3.8692e-05	0.767567	-1.30282	13.3691	11.5203	0.0113752	0.893906	-1.11869	9.43742	9.2231	0.279921	0.873273	-1.14512	7.22702	7.56563	0.99173	0.65049	-1.5373	7.41256	6.22191	0.022286	0.475224	-2.10427	7.41256	4.15774	1.69994e-06
NM_021282	Cyp2e1	0.997871	-1.00213	4415.4	4357.15	1	0.751055	-1.33146	4357.15	3670.7	0.00051638	0.846436	-1.18142	4415.4	4081.77	0.0212892	0.620281	-1.61217	4530.27	3339.92	0.0345725	0.0812177	-12.3126	3900.72	410.213	8.15701e-37	0.668583	-1.4957	3900.72	3072.08	0.0220763
NM_028066	F11	1.26565	1.26565	45.1983	56.5756	0.00475302	0.677071	-1.47695	56.5756	42.9992	6.34769e-06	0.732737	-1.36475	45.1983	36.1973	7.35404e-05	0.551206	-1.8142	24.229	15.7255	0.0223674	0.638524	-1.56611	57.7961	47.5369	0.00407869	0.196162	-5.09783	57.7961	13.3962	2.09191e-25
NM_013541	Gstp1	10.1362	10.1362	149.956	1501.31	5.5704e-114	0.358602	-2.7886	1501.31	605.604	9.67944e-28	0.669177	-1.49437	149.956	109.544	0.000460492	0.447473	-2.23477	703.742	373.524	0.000257148	0.998182	-1.00182	1009.28	1296.35	1	0.294415	-3.39657	1009.28	349.289	5.28153e-11
NM_007904 NM_001136061 NM_001276296	Ednrb	0.619605	-1.61393	4.47803	2.7311	1.32201e-06	1.27899	1.27899	2.7311	3.95579	0.0633411	1.10512	1.10512	4.47803	5.40298	0.796887	1.43219	1.43219	1.81259	3.09328	0.287656	2.30954	2.30954	1.81197	5.39858	2.00478e-07	2.28172	2.28172	1.81197	4.88532	8.395e-08
NM_008873	Plau	0.928418	-1.0771	0.523985	0.478112	1	1.65451	1.65451	0.478112	0.897537	0.0653134	1.96272	1.96272	0.523985	1.12788	0.00572299	2.57661	2.57661	0.135578	0.43307	0.11212	8.02747	8.02747	0.229122	2.39072	1.54013e-11	7.262	7.262	0.229122	2.00611	2.81479e-14
NM_001145953 NM_010705	Lgals3	0.700179	-1.42821	3.60837	2.50304	0.0477513	1.38072	1.38072	2.50304	3.91276	0.0791392	1.23974	1.23974	3.60837	4.85676	0.279485	2.78224	2.78224	1.39125	4.68686	0.000877811	5.55023	5.55023	2.7594	19.5383	9.13541e-11	12.6424	12.6424	2.7594	41.019	4.20046e-31
NM_007719 NM_001301713	Ccr7	0.757044	-1.32093	0.174272	0.129264	1	2.51669	2.51669	0.129264	0.354247	0.0808802	1.85046	1.85046	0.174272	0.353161	0.425685	4.63798	4.63798	0.0907384	0.499435	0.00324693	0.487787	-2.05008	0.109052	0.0682421	0.472728	1.24007	1.24007	0.109052	0.156728	1
NM_009864	Cdh1	1.49252	1.49252	5.33181	7.8664	0.00891741	1.36061	1.36061	7.8664	12.0571	0.091569	1.45709	1.45709	5.33181	8.49416	0.00227756	2.9277	2.92771	1.83436	6.51695	9.09237e-07	1.78147	1.78147	9.24431	21.1689	0.000782942	0.732362	-1.36545	9.24431	8.02586	0.210995
NM_010710 NM_001290646	Lhx2	0.928707	-1.07677	0.900721	0.833082	1	1.45826	1.45826	0.833082	1.35686	0.0996907	1.64485	1.64485	0.900721	1.61678	0.00570601	2.02445	2.02445	0.708176	1.76601	0.216278	1.28779	1.28779	0.582861	0.976718	0.82231	3.98224	3.98224	0.582861	2.74246	1.30403e-05
NM_009883 NM_001287738 NM_001287739	Cebpb	1.16776	1.16776	54.5619	63.1338	0.414049	0.767542	-1.30286	63.1338	54.1064	0.100528	0.989484	-1.01063	54.5619	59.0382	1	1.21435	1.21435	53.1375	75.2574	0.954335	0.714182	-1.4002	33.0911	30.2165	0.153865	1.44497	1.44497	33.0911	56.2638	0.117077
NM_008611	Mmp8	0.148924	-6.71485	0.0197736	0	1	19.0631	19.0631	0	0.0682918	0.116395	4.0994	4.0994	0.0197736	0.0973852	0.353332	5.64125	5.64125	0.00704511	0.0475902	0.648049	2.2363	2.2363	0.0713043	0.208456	0.399372	8.96583	8.96583	0.0713043	0.786374	2.05663e-05
NM_026505	Bambi	0.863468	-1.15812	0.609854	0.521666	0.982397	1.36689	1.36689	0.521666	0.800868	0.12351	1.1562	1.1562	0.609854	0.760402	1	2.01192	2.01192	0.409064	0.999624	0.142242	2.35357	2.35357	0.45686	1.38758	3.59313e-05	4.23241	4.23241	0.45686	2.27881	1.80348e-18
NM_009804	Cat	1.23142	1.23142	912.623	1111.49	0.00197072	0.859156	-1.16393	1111.49	1072	0.139323	0.851372	-1.17458	912.623	848.457	0.0414544	0.686064	-1.45759	1547.49	1254.62	0.231999	0.291624	-3.42907	1234.32	465.042	4.68406e-16	0.322895	-3.09698	1234.32	469.778	5.11298e-12
NM_009930	Col3a1	0.845033	-1.18339	15.1597	12.6736	0.0547992	1.1825	1.1825	12.6736	16.8402	0.142508	1.23886	1.23886	15.1597	20.5066	0.0402145	3.99628	3.99628	2.57607	12.3064	2.57004e-14	4.66556	4.66556	4.66686	27.9888	5.60446e-17	7.55697	7.55697	4.66686	41.4928	8.37163e-35
NM_010876 NM_001286037 NR_104383	Ncf1	0.634401	-1.57629	1.87249	1.17352	0.00218711	1.31421	1.31421	1.17352	1.72304	0.158616	1.05467	1.05467	1.87249	2.15111	1	2.07762	2.07762	0.546029	1.37518	0.0605851	1.46316	1.46316	0.773483	1.45838	0.154074	2.71976	2.71976	0.773483	2.48785	1.75497e-09
NM_008869	Pla2g4a	0.908437	-1.10079	0.467742	0.420287	1	1.55026	1.55026	0.420287	0.720359	0.159801	1.70954	1.70954	0.467742	0.877475	0.20142	1.67993	1.67993	0.117688	0.242196	0.65271	3.83635	3.83635	0.155651	0.771791	6.7084e-06	4.91337	4.91337	0.155651	0.913397	5.64163e-11
NM_021297	Tlr4	0.685004	-1.45985	0.727602	0.492039	0.188221	1.36797	1.36797	0.492039	0.764388	0.249481	1.04828	1.04828	0.727602	0.824187	1	1.41834	1.41834	0.159424	0.270942	0.873916	3.3351	3.3351	0.171966	0.74388	1.62655e-07	4.88701	4.88701	0.171966	1.00131	4.68491e-15
NM_010295	Gclc	1.33463	1.33463	65.4469	86.4185	0.000195572	0.835399	-1.19703	86.4185	81.0498	0.252513	0.868024	-1.15204	65.4469	62.075	0.193514	0.948677	-1.0541	64.5946	73.8824	1	0.776011	-1.28864	55.592	56.3658	0.718001	0.753836	-1.32655	55.592	49.5375	0.490715
NM_008495	Lgals1	0.864719	-1.15644	15.1572	12.9994	0.528119	1.21619	1.21619	12.9994	17.7215	0.256843	1.28889	1.28889	15.1572	21.3472	0.011239	0.80383	-1.24404	121.187	116.546	0.668434	10.2092	10.2092	11.2283	148.387	7.31805e-32	7.89318	7.89318	11.2283	104.287	2.04693e-28
NM_011480	Srebf1	0.819603	-1.2201	88.0653	71.337	0.403875	1.16461	1.16461	71.337	93.155	0.288249	0.885471	-1.12934	88.0653	85.1969	0.89019	1.2051	1.2051	43.8504	61.2992	1	1.24231	1.24231	29.619	47.9698	0.795965	1.54687	1.54687	29.619	54.5403	0.250229
NM_001042605 NM_010545	Cd74	0.727915	-1.37379	66.8793	48.1333	0.232613	1.26861	1.26861	48.1333	68.251	0.327537	0.965019	-1.03625	66.8793	70.3285	1	1.85411	1.85411	28.1467	62.4526	0.00917983	0.937775	-1.06635	22.1159	26.8468	1	3.21308	3.21308	22.1159	83.7721	4.50502e-15
NM_009696	Apoe	1.01822	1.01822	11254.1	11335.8	1	0.890314	-1.1232	11335.8	11321.5	0.357609	0.959472	-1.04224	11254.1	11798.5	1	0.88954	-1.12418	15166	15943.7	1	0.49711	-2.01163	11043.7	7085.11	2.05684e-05	0.920852	-1.08595	11043.7	11994.2	0.879466
NM_010728 NM_001286181 NM_001286182	Lox	1.14156	1.14156	0.128392	0.143453	1	1.5377	1.5377	0.143453	0.256639	0.359074	1.68084	1.68084	0.128392	0.234076	0.292083	4.13676	4.13676	0.0277166	0.138603	0.0690897	14.9145	14.9145	0.0529015	1.03546	1.61381e-18	11.3363	11.3363	0.0529015	0.727389	5.87935e-22
NM_010902	Nfe2l2	0.92605	-1.07986	25.7079	23.5464	0.819218	0.886543	-1.12798	23.5464	23.3818	0.432398	0.830709	-1.20379	25.7079	23.3368	0.0188088	0.815749	-1.22587	29.5928	28.8866	0.687586	2.09828	2.09828	14.4801	39.4145	8.88693e-05	1.10695	1.10695	14.4801	18.9725	0.844622
NM_011577	Tgfb1	0.793458	-1.26031	4.05592	3.16986	0.253758	1.17405	1.17405	3.16986	4.13895	0.46468	1.22017	1.22017	4.05592	5.36888	0.289897	1.20315	1.20315	1.46934	2.13953	1	2.60829	2.60829	1.55734	5.22564	2.56739e-07	3.29225	3.29225	1.55734	6.05677	2.44757e-13
NM_007413	Adora2b	0.149101	-6.70686	0.0254241	0	1	11.0542	11.0542	0	0.0398039	0.473478	0.951224	-1.05128	0.0254241	0.0315954	1	11.5414	11.5414	0	0.0213902	0.847674	4.66452	4.66452	0.0127981	0.0945518	0.0411253	6.49048	6.49048	0.0127981	0.120304	0.00295867
NM_010415	Hbegf	0.400129	-2.4992	0.584617	0.234545	0.0222693	1.52723	1.52723	0.234545	0.395488	0.508375	0.826264	-1.21027	0.584617	0.531645	1	1.34907	1.34907	0.180732	0.296384	1	3.14303	3.14303	0.126659	0.511856	0.000905913	1.98073	1.98073	0.126659	0.29426	0.0565566
NM_031178	Tlr9	0.836004	-1.19617	0.139536	0.117141	1	1.61656	1.61656	0.117141	0.209283	0.514333	1.7585	1.7585	0.139536	0.264593	0.371367	11.3642	11.3642	0	0.0109051	0.847674	3.16109	3.16109	0.0151344	0.0647873	0.08283	6.75993	6.75993	0.0151344	0.126603	8.67957e-05
NM_009523	Wnt4	0.831395	-1.2028	0.503714	0.412261	0.956322	1.36566	1.36566	0.412261	0.626233	0.520496	1.04159	1.04159	0.503714	0.566023	1	1.56646	1.56646	0.31802	0.599645	0.74121	1.0081	1.0081	0.386545	0.50075	1	2.28485	2.28485	0.386545	1.04219	0.000154952
NM_175445	Rassf2	0.614685	-1.62685	0.67741	0.415431	0.0243912	1.27893	1.27893	0.415431	0.595965	0.663234	1.22574	1.22574	0.67741	0.911127	0.455917	1.72564	1.72564	0.204065	0.429359	0.41443	1.38354	1.38354	0.163269	0.290881	0.542013	2.83738	2.83738	0.163269	0.552305	3.6993e-05
NM_028769 NM_001164709	Syvn1	1.23768	1.23768	21.4074	26.149	0.0476628	0.884312	-1.13082	26.149	26.0723	0.68082	1.05741	1.05741	21.4074	24.7158	1	0.92327	-1.08311	16.8078	18.407	1	0.482002	-2.07468	23.1577	14.1283	0.0113708	0.432977	-2.30959	23.1577	11.7588	0.000797705
NM_010113	Egf	1.05117	1.05117	0.102496	0.107652	1	1.46301	1.46301	0.107652	0.171843	0.69046	1.88175	1.88175	0.102496	0.206255	0.279454	0.733241	-1.36381	0.114361	0.100901	1	0.214289	-4.6666	0.125718	0.0333537	3.37391e-05	0.110654	-9.03716	0.125718	0.0154389	6.56984e-10
NM_007743	Col1a2	0.876952	-1.14031	8.86171	7.67923	0.312408	1.10069	1.10069	7.67923	9.52182	0.69566	1.10118	1.10118	8.86171	10.6655	0.542884	3.31118	3.31118	1.23416	4.83971	5.92056e-09	5.7278	5.7278	2.15842	15.8663	9.77342e-20	7.62809	7.62809	2.15842	19.3569	1.46418e-29
NM_011593 NM_001044384 NM_001294280	Timp1	1.07949	1.07949	0.824307	0.876691	1	0.717933	-1.39289	0.876691	0.712096	0.697253	0.997986	-1.00202	0.824307	0.88807	1	3.13748	3.13748	0.166113	0.671537	0.195979	25.8172	25.8172	0.379227	12.6838	1.89306e-11	13.825	13.825	0.379227	6.38637	1.566e-12
NM_011594	Timp2	0.858807	-1.16441	4.89622	4.15296	0.373527	1.10249	1.10249	4.15296	5.15841	0.751201	1.07727	1.07727	4.89622	5.73421	0.902126	1.80378	1.80378	1.78806	3.86014	0.0230333	2.83778	2.83778	1.75539	6.41285	3.89985e-11	3.9465	3.9465	1.75539	8.17487	3.46765e-22
NM_010442	Hmox1	0.774331	-1.29144	11.5925	8.86959	0.0397833	1.10543	1.10543	8.86959	10.9247	0.752616	0.937633	-1.06652	11.5925	11.8432	1	1.34314	1.34314	7.13466	11.734	0.745745	1.00004	1.00004	12.4003	15.706	1	1.94634	1.94634	12.4003	28.2389	0.0234281
NM_009917	Ccr5	0.730308	-1.36929	2.35518	1.70261	0.174896	1.14323	1.14323	1.70261	2.1692	0.764576	1.00987	1.00987	2.35518	2.57498	1	1.25068	1.25068	0.665247	1.01544	1	1.43155	1.43155	1.10083	2.02792	0.127811	2.36016	2.36016	1.10083	3.07638	1.84718e-06
NM_009242 NM_001290817	Sparc	0.805633	-1.24126	39.0248	31.0675	0.0128843	1.08302	1.08302	31.0675	37.8472	0.805224	1.06841	1.06841	39.0248	45.4996	0.928119	1.56814	1.56814	11.2496	21.1589	0.0959911	3.88949	3.88949	15.918	79.5493	1.12794e-18	3.75238	3.75238	15.918	70.4109	5.56012e-18
NM_013599	Mmp9	1.23927	1.23927	0.0914983	0.115033	1	1.44531	1.44531	0.115033	0.189559	0.869513	1.46639	1.46639	0.0914983	0.146379	0.966426	3.39032	3.39032	0.0198273	0.0925994	0.216278	3.1548	3.1548	0.0276269	0.116217	0.025119	11.854	11.854	0.0276269	0.40292	6.49185e-12
NM_011486 NM_213659 NM_213660	Stat3	0.974184	-1.0265	22.703	21.8848	1	1.06941	1.06941	21.8848	26.2764	0.874891	1.0278	1.0278	22.703	25.5006	1	1.15117	1.15117	8.70618	11.9694	0.959399	0.589088	-1.69754	21.4959	16.1168	0.04055	0.952679	-1.04967	21.4959	24.0552	1
NM_008356	Il13ra2	0.805431	-1.24157	0.384016	0.302473	1	0.673751	-1.48423	0.302473	0.236163	0.926212	0.627835	-1.59278	0.384016	0.248937	0.609968	0.453938	-2.20295	0.314182	0.166705	0.406101	0.921844	-1.08478	0.281878	0.333407	1	0.288789	-3.46273	0.281878	0.0945342	0.00157931
NM_009046 NM_001290457	Relb	0.921049	-1.08572	0.930207	0.829776	1	1.15741	1.15741	0.829776	1.07624	0.931844	1.37557	1.37557	0.930207	1.37462	0.35331	3.11525	3.11525	0.347354	1.31889	0.00259818	0.784922	-1.27401	0.639878	0.641577	0.802852	1.04849	1.04849	0.639878	0.79279	1
NM_007678 NM_001287514 NM_001287515 NM_001287521 NM_001287523	Cebpa	1.05653	1.05653	134.227	140.26	1	0.932424	-1.07247	140.26	147.004	0.942159	0.934152	-1.07049	134.227	136.925	0.849756	0.779271	-1.28325	98.9965	92.6743	0.533639	0.496637	-2.01354	114.426	72.9947	2.72659e-05	0.463579	-2.15713	114.426	62.3726	5.64384e-07
NM_008871	Serpine1	1.06946	1.06946	0.65903	0.701558	1	0.866115	-1.15458	0.701558	0.661881	0.95074	1.51421	1.51421	0.65903	1.08619	0.392623	3.1736	3.1736	0.191521	0.756888	0.0303944	1.48546	1.48546	1.01007	1.87512	0.878975	0.4252	-2.35183	1.01007	0.499413	0.314409
NM_133862	Fgg	1.17862	1.17862	1539.2	1794.22	0.224049	1.06627	1.06627	1794.22	2149.86	0.962694	1.06483	1.06483	1539.2	1789.66	0.963973	0.807645	-1.23817	1039.28	1011.77	0.685086	0.587902	-1.70096	3165.97	2366.95	0.0277316	1.01584	1.01584	3165.97	3770.84	1
NM_007742	Col1a1	0.893544	-1.11914	8.11111	7.17286	0.450853	1.06499	1.06499	7.17286	8.60373	0.99469	1.02165	1.02165	8.11111	9.04912	1	5.60563	5.60563	0.474906	3.17186	1.20341e-13	8.28999	8.28999	1.41259	14.9769	4.35649e-19	9.17922	9.17922	1.41259	15.207	2.37937e-20
NR_002840	Gas5	1.15285	1.15285	12.9615	14.7875	0.357661	0.942036	-1.06153	14.7875	15.5807	1	1.06986	1.06986	12.9615	15.1558	0.864642	0.820723	-1.21844	20.9431	20.4602	0.763089	0.410007	-2.43898	15.1175	7.9555	3.19561e-07	0.500267	-1.99893	15.1175	8.9019	1.40931e-06
NM_181586 NM_001163430	Sirt6	1.01847	1.01847	1.71368	1.7041	1	0.961951	-1.03955	1.7041	1.87822	1	1.02305	1.02305	1.71368	1.90467	1	1.09917	1.09917	1.0852	1.41336	1	0.420205	-2.37979	1.07456	0.579507	0.000231615	0.542166	-1.84445	1.07456	0.688496	0.0045743
NM_009605	Adipoq	0.566113	-1.76643	0.161757	0.0861655	1	0.407054	-2.45667	0.0861655	0.0370868	1	0.379034	-2.63829	0.161757	0.0609354	0.73974	0.572969	-1.74529	0.222163	0.156203	1	6.07256	6.07256	0.0219862	0.188976	0.00994072	2.86036	2.86036	0.0219862	0.0777695	0.248344
NM_008006	Fgf2	10.983	10.983	0	0.115607	0.566424	0.707327	-1.41377	0.115607	0.0807894	1	8.74678	8.74678	0	0.108742	0.769064	4.52803	4.52803	0	0.0196812	1	6.53488	6.53488	0.0252923	0.248594	0.0226538	2.1142	2.1142	0.0252923	0.0680882	0.855025
NM_198114	Dagla	0.988514	-1.01162	0.2296	0.223423	1	1.15093	1.15093	0.223423	0.285981	1	1.55168	1.55168	0.2296	0.390544	0.265563	3.43983	3.43983	0.0683858	0.292168	0.00695906	1.0717	1.0717	0.10486	0.14464	1	1.5264	1.5264	0.10486	0.18865	0.127874
NM_010217	Ctgf	1.71311	1.71311	2.979	5.01456	8.56561e-05	1.04536	1.04536	5.01456	5.86214	1	1.66986	1.66986	2.979	5.39918	8.42739e-06	5.54528	5.54528	1.15143	7.5941	2.6867e-14	7.52949	7.52949	0.916741	8.86655	7.18215e-14	4.50259	4.50259	0.916741	4.89804	2.825e-08
NM_009912	Ccr1	1.24603	1.24603	0.0586045	0.0769817	1	0.563041	-1.77607	0.0769817	0.0499724	1	1.32097	1.32097	0.0586045	0.086025	1	9.03497	9.03497	0.0122089	0.123145	0.024251	12.2423	12.2423	0.042261	0.714517	6.74494e-08	18.1938	18.1938	0.042261	0.979594	9.46089e-11
NM_011333	Ccl2	1.02971	1.02971	0.51994	0.524961	1	1.31063	1.31063	0.524961	0.750113	1	2.06087	2.06087	0.51994	1.15037	0.193376	7.06846	7.06846	0.325828	2.94239	0.00128264	2.55392	2.55392	0.704658	2.32502	0.0226538	4.40534	4.40534	0.704658	3.73331	0.000704436
NM_008608	Mmp14	0.686352	-1.45698	11.0332	7.48563	8.65674e-07	1.03101	1.03101	7.48563	8.69829	1	1.08093	1.08093	11.0332	13.0322	0.704074	1.93514	1.93514	1.77553	4.15564	0.144723	2.66922	2.66922	4.55881	15.6812	7.33577e-08	2.47016	2.47016	4.55881	13.3083	5.61415e-07
NM_008892	Pola1	0.679642	-1.47136	1.04457	0.709726	0.0379553	1.00902	1.00902	0.709726	0.794797	1	0.666482	-1.50042	1.04457	0.76241	0.0148382	1.08779	1.08779	0.329047	0.430576	1	10.639	10.639	0.259058	3.57086	2.1603e-27	4.0084	4.0084	0.259058	1.22274	4.67345e-15
NM_001077189 NM_010187	Fcgr2b	0.767066	-1.30367	32.3273	24.521	0.00045032	1.02738	1.02738	24.521	28.2437	1	0.925618	-1.08036	32.3273	32.6549	0.653761	0.590766	-1.69272	20.2632	14.2959	0.0150913	2.14553	2.14553	9.18129	25.4778	0.000216396	2.19102	2.19102	9.18129	23.8063	1.37662e-05
NM_001025432	Crebbp	1.10074	1.10074	2.77132	3.01342	0.785791	1.05628	1.05628	3.01342	3.58616	1	1.05911	1.05911	2.77132	3.20698	1	1.39035	1.39035	0.437083	0.714144	0.688422	0.418455	-2.38974	1.20408	0.64982	1.76102e-06	0.470822	-2.12395	1.20408	0.670412	6.2866e-06
NM_009505 NM_001025250 NM_001025257 NM_001110267 NM_001110268 NM_001110266 NM_001287056 NM_001287057 NM_001287058	Vegfa	0.900372	-1.11065	43.845	39.0844	0.526924	0.958549	-1.04324	39.0844	41.9577	1	0.827644	-1.20825	43.845	39.6693	0.0917785	0.916535	-1.09107	22.3747	23.8778	1	0.221648	-4.51166	16.7061	4.78391	2.45565e-22	0.275724	-3.62681	16.7061	5.44184	6.13291e-18
NM_011113	Plaur	0.909624	-1.09936	0.47931	0.435755	1	1.07122	1.07122	0.435755	0.521795	1	1.20204	1.20204	0.47931	0.637128	1	2.52561	2.52561	0.161073	0.501278	0.149937	5.18611	5.18611	0.341721	2.31989	8.56098e-09	2.75654	2.75654	0.341721	1.13118	0.00101993
NM_011131	Pold1	0.909926	-1.09899	1.21965	1.10808	1	0.998639	-1.00136	1.10808	1.22981	1	0.811304	-1.23258	1.21965	1.07814	0.413149	0.967868	-1.0332	0.796606	0.909766	1	3.63018	3.63018	0.609395	2.86149	3.56387e-10	2.8105	2.8105	0.609395	2.01499	4.92977e-09
NM_010882	Ndn	0.916294	-1.09135	0.562791	0.497629	1	1.19763	1.19763	0.497629	0.694389	1	1.28052	1.28052	0.562791	0.790879	0.901502	2.86111	2.86111	0.415301	1.48019	0.0754376	4.43434	4.43434	0.30326	1.7324	2.49991e-06	5.14744	5.14744	0.30326	1.82755	1.87123e-10
NM_010332	Ednra	0.760735	-1.31452	1.35828	1.02441	0.26112	1.0668	1.0668	1.02441	1.22877	1	0.990634	-1.00945	1.35828	1.46118	1	1.61953	1.61953	0.524471	1.02297	0.43293	2.23673	2.23673	0.516651	1.49284	0.000528596	3.41557	3.41557	0.516651	2.08563	4.46197e-10
NM_001164724 NM_133775	Il33	0.889594	-1.12411	0.754007	0.670032	1	0.904039	-1.10615	0.670032	0.690813	1	1.01595	1.01595	0.754007	0.835211	1	1.80486	1.80486	0.396271	0.863093	0.268211	3.89626	3.89626	0.390313	1.95923	4.25817e-05	2.32696	2.32696	0.390313	1.07999	0.00803283
NM_011337	Ccl3	0.330374	-3.02687	0.194969	0.0571435	0.911664	2.10226	2.10226	0.0571435	0.145616	1	1.08516	1.08516	0.194969	0.221044	1	12.0721	12.0721	0.0159321	0.316065	0.0302706	1.16584	1.16584	0.166073	0.257034	1	3.77403	3.77403	0.166073	0.791089	0.000995418
NM_007425 NM_001271422 NM_001271423 NM_001271424 NR_073173 NR_073175 NR_073176	Ager	1.57576	1.57576	0.156299	0.248271	0.922597	1.22393	1.22393	0.248271	0.334137	1	1.59238	1.59238	0.156299	0.271017	0.847701	3.83858	3.83858	0.0656746	0.287195	0.0941344	1.23661	1.23661	0.0160622	0.026594	1	1.07409	1.07409	0.0160622	0.0198926	1
NM_007707	Socs3	1.06318	1.06318	3.16286	3.33918	1	0.977736	-1.02277	3.33918	3.63569	1	0.963807	-1.03755	3.16286	3.31512	1	1.31509	1.31509	1.57519	2.55361	1	0.710953	-1.40656	3.24671	2.94561	0.3015	3.69512	3.69512	3.24671	14.0863	0.00106462
NM_013653	Ccl5	0.942548	-1.06095	1.7131	1.57068	1	0.912491	-1.0959	1.57068	1.60196	1	1.6072	1.6072	1.7131	2.91611	0.560268	2.41095	2.41095	1.6408	4.83475	0.0800319	1.16585	1.16585	0.728972	1.09515	1	2.68499	2.68499	0.728972	2.29917	0.000833463
NM_009910	Cxcr3	0.462041	-2.16431	0.40608	0.188183	0.246547	1.36343	1.36343	0.188183	0.29737	1	1.54486	1.54486	0.40608	0.675286	0.507143	2.0299	2.0299	0.173134	0.444282	0.53007	1.22435	1.22435	0.0722726	0.114231	1	3.89112	3.89112	0.0722726	0.338278	0.000202506
NM_008607	Mmp13	1.43267	1.43267	0.0987049	0.147924	1	1.25809	1.25809	0.147924	0.209628	1	2.08768	2.08768	0.0987049	0.227887	0.278577	3.71246	3.71246	0.0252812	0.122833	0.196973	2.22923	2.22923	0.044392	0.133536	0.124121	4.21332	4.21332	0.044392	0.232182	6.38595e-05
NM_009630	Adora2a	0.858848	-1.16435	0.728278	0.627176	1	0.94635	-1.05669	0.627176	0.665962	1	0.941931	-1.06165	0.728278	0.742642	1	1.0204	1.0204	0.532683	0.651198	1	1.77404	1.77404	0.364103	0.832387	0.0228918	2.10368	2.10368	0.364103	0.902409	0.000498664
NM_013652	Ccl4	1.20747	1.20747	0.196626	0.221711	1	0.545111	-1.83449	0.221711	0.134831	1	1.45714	1.45714	0.196626	0.297862	1	2.7223	2.7223	0.154834	0.513747	0.331827	1.58748	1.58748	0.340676	0.70382	0.493952	2.74133	2.74133	0.340676	1.13443	0.00200749
NM_010824	Mpo	0.259066	-3.86003	0.0103614	0	1	3.55447	3.55447	0	0.0085031	1	3.68529	3.68529	0.0103614	0.0455066	0.727335	9.49561	9.49561	0.00494359	0.0772072	0.148005	8.72556	8.72556	0	0.0122125	0.5611	45.1207	45.1207	0	0.0545967	0.000334671
NM_009504	Vdr	0.895484	-1.11671	0.0112563	0.0103683	1	1.31083	1.31083	0.0103683	0.0154662	1	2.91875	2.91875	0.0112563	0.0384608	0.656441	3.81892	3.81892	0.00289076	0.0173871	0.831346	3.74218	3.74218	0.00403723	0.0221584	0.231185	7.18264	7.18264	0.00403723	0.0387364	0.0145535
NM_009835 NM_001190333 NM_001190334 NM_001190337 NM_001190336 NM_001190335 NM_001190338	Ccr6	0.456789	-2.1892	0.115523	0.0486471	0.560247	0.40815	-2.45008	0.0486471	0.0219668	1	1.03119	1.03119	0.115523	0.134778	1	22.248	22.248	0	0.0379265	0.459002	3.60653	3.60653	0	0.00562519	1	25.1656	25.1656	0	0.035807	0.0215193
NM_007428	Agt	0.750637	-1.3322	275.237	204.402	3.17901e-05	0.933283	-1.07149	204.402	214.211	0.812858	1.01414	1.01414	275.237	304.975	1	1.03816	1.03816	232.692	285.233	1	0.622663	-1.606	276.766	222.021	0.0027272	1.0084	1.0084	276.766	329.194	1
NM_013464	Ahr	0.688762	-1.45188	12.5791	8.53989	0.000204536	0.90063	-1.11033	8.53989	8.66453	0.703367	0.998533	-1.00147	12.5791	13.7031	1	0.893261	-1.11949	6.46732	6.76926	1	0.648238	-1.54264	5.60556	4.69412	0.0431609	1.01747	1.01747	5.60556	6.74344	1
NM_013842 NM_001271730	Xbp1	1.39982	1.39982	62.5267	86.5506	0.00445011	0.827424	-1.20857	86.5506	80.521	0.287743	0.821671	-1.21703	62.5267	56.0802	0.0628579	0.757682	-1.31981	66.2185	60.7236	0.538329	0.711265	-1.40595	123.706	112.383	0.305493	0.820236	-1.21916	123.706	119.246	0.643735
NM_010169	F2r	1.8411	1.8411	5.42796	9.84441	7.80572e-08	1.46881	1.46881	9.84441	16.2898	0.00108665	1.383	1.383	5.42796	8.17549	0.000882246	1.39271	1.39271	4.74971	7.94157	0.295646	1.50901	1.50901	7.88175	15.3805	0.0540521	1.23817	1.23817	7.88175	11.5363	0.377396
NM_011281 NM_001293734 NR_121656	Rorc	0.826508	-1.20991	23.5528	19.2899	0.0804596	0.780113	-1.28187	19.2899	16.7996	0.128109	0.609109	-1.64174	23.5528	15.6778	6.01048e-09	0.897512	-1.11419	20.6035	21.5582	1	0.820459	-1.21883	10.5625	11.2167	0.59772	1.14479	1.14479	10.5625	14.2353	0.834164
NM_178143	Prkaa2	1.18037	1.18037	11.546	13.4786	0.0533371	0.67215	-1.48776	13.4786	10.1392	5.65829e-06	0.625627	-1.5984	11.546	7.89059	6.28015e-13	0.759001	-1.31752	6.84485	6.21005	0.443086	0.947118	-1.05584	6.64591	8.0923	1	0.760348	-1.31519	6.64591	5.94556	0.182964
NM_013655 NM_021704 NM_001012477	Cxcl12	0.758149	-1.319	59.3284	44.4763	0.000221641	0.868405	-1.15154	44.4763	43.3324	0.207062	0.840991	-1.18907	59.3284	54.4887	0.0412148	0.98498	-1.01525	30.6493	35.9376	1	0.785974	-1.27231	26.6189	26.9522	0.195678	1.10486	1.10486	26.6189	34.6522	0.779292
NM_138673	Stab2	0.778175	-1.28506	10.9931	8.46036	0.00299006	1.1185	1.1185	8.46036	10.6239	0.422059	1.04315	1.04315	10.9931	12.5155	1	0.800381	-1.2494	2.17556	2.05297	0.748508	1.09818	1.09818	1.94327	2.75094	0.881244	1.10307	1.10307	1.94327	2.53603	0.825026
NM_138672	Stab1	0.740069	-1.35123	10.0734	7.37096	0.000100116	1.20303	1.20303	7.37096	9.94831	0.0613054	1.02515	1.02515	10.0734	11.2623	1	0.888047	-1.12607	3.21854	3.33909	1	1.22713	1.22713	2.3311	3.68626	0.340408	1.71613	1.71613	2.3311	4.73332	0.000552405
NM_007798	Ctsb	0.796061	-1.25619	125.571	98.8856	0.00127197	1.05394	1.05394	98.8856	116.957	1	1.01909	1.01909	125.571	139.754	1	0.884484	-1.1306	115.511	122.405	1	1.34344	1.34344	106.247	183.978	0.0879731	1.72821	1.72821	106.247	216.6	0.000181673
NM_144915	Daglb	1.3132	1.3132	6.36735	8.27369	0.00298552	1.02068	1.02068	8.27369	9.48263	1	0.994833	-1.00519	6.36735	6.93591	1	0.76795	-1.30217	5.8157	5.34239	0.501364	0.811388	-1.23246	6.35286	6.64487	0.310072	0.778838	-1.28396	6.35286	5.83322	0.153788
NM_017370	Hp	1.25954	1.25954	922.031	1148.78	0.00732159	1.09361	1.09361	1148.78	1414.74	0.983699	0.977744	-1.02276	922.031	985.3	1	0.932666	-1.0722	1955.97	2119.07	1	0.924954	-1.08113	3728.99	4395.17	1	0.780932	-1.28052	3728.99	3414.65	0.382268
NM_013646 NM_001289916 NM_001289917	Rora	1.24514	1.24514	5.24511	6.46537	0.00578084	0.720817	-1.38732	6.46537	5.21966	0.000530877	0.84527	-1.18305	5.24511	4.84835	0.0683164	0.699483	-1.42963	4.24928	3.55763	0.219886	0.972373	-1.02841	3.56084	4.4801	1	0.723673	-1.38184	3.56084	3.04334	0.0561392
NM_010591	Jun	1.5759	1.5759	4.07317	6.36514	0.00334204	0.925048	-1.08102	6.36514	6.56988	1	1.2119	1.2119	4.07317	5.37487	0.413149	1.80721	1.80721	3.80505	8.26279	0.00723529	1.32811	1.32811	3.3859	5.77294	0.371653	1.52991	1.52991	3.3859	6.08942	0.043148
NM_008311	Htr2b	0.148375	-6.73969	0.0254635	0	1	6.10183	6.10183	0	0.0220516	1	0.94569	-1.05743	0.0254635	0.0251456	1	7.95905	7.95905	0	0.0124349	1	0.387323	-2.58183	0.012975	0.00487493	1	1.27593	1.27593	0.012975	0.0199101	1
NM_021274	Cxcl10	0.528043	-1.89379	3.91534	2.03606	0.010046	1.4384	1.4384	2.03606	3.26497	0.151521	1.00981	1.00981	3.91534	4.26769	1	2.03752	2.03752	1.99123	4.99903	0.185859	0.669158	-1.49442	2.76792	2.37625	0.227321	0.699405	-1.42979	2.76792	2.2815	0.236529
NM_010933	Nppc	1	-1	0	0	1	6.10184	6.10184	0	0.0438492	1	1	1	0	0	1	1	1	0	0	1	8.82526	8.82526	0	0.0321332	0.5611	14.2073	14.2073	0	0.0390414	0.17866
NM_153510	Pilra	0.788309	-1.26854	1.22282	0.951906	0.52248	1.3926	1.3926	0.951906	1.50335	0.145348	1.18117	1.18117	1.22282	1.55261	0.80082	1.50234	1.50234	0.36024	0.644653	0.622875	1.3635	1.3635	0.689965	1.21134	0.234955	1.64043	1.64043	0.689965	1.33823	0.00971835
NM_010439	Hmgb1	0.928288	-1.07725	57.189	52.5425	0.771887	0.958938	-1.04282	52.5425	56.4769	1	0.897902	-1.11371	57.189	56.1005	0.249234	0.805871	-1.24089	90.3899	86.8661	0.642284	1.27345	1.27345	66.0297	108.473	0.214526	0.971024	-1.02984	66.0297	75.6493	1
NM_008493	Lep	6.01032	6.01032	0	0.0138604	1	0.151296	-6.60956	0.0138604	0	1	1	1	0	0	1	0.591999	-1.68919	0.0154576	0.0116216	1	3.5784	3.5784	0	0.00310128	1	5.40519	5.40519	0	0.00415223	0.834164
NM_021537	Stk25	1.05016	1.05016	13.1873	13.704	1	0.985555	-1.01466	13.704	15.1438	1	1.03208	1.03208	13.1873	14.8637	1	0.983863	-1.0164	8.92129	10.4637	1	0.69367	-1.44161	7.61098	6.81594	0.0310932	0.838058	-1.19323	7.61098	7.53186	0.392097
NM_031199	Tgfa	1.26286	1.26286	3.77047	4.69749	0.0304898	0.847975	-1.17928	4.69749	4.46347	0.284756	0.933351	-1.07141	3.77047	3.85625	1	0.897774	-1.11387	2.01957	2.16417	1	1.2766	1.2766	3.21095	5.28597	0.188355	0.590147	-1.69449	3.21095	2.23867	0.000395228
NM_001127330 NM_011146	Pparg	0.826278	-1.21025	4.20337	3.45985	0.52318	1.13833	1.13833	3.45985	4.37107	0.797223	1.11935	1.11935	4.20337	5.15087	0.750626	0.759092	-1.31736	10.0527	9.19427	0.629649	0.621031	-1.61023	1.53621	1.23234	0.10176	1.28311	1.28311	1.53621	2.32043	0.443737
NM_001077705 NM_013545	Ptpn6	0.803156	-1.24509	8.24677	6.5523	0.0790467	1.0988	1.0988	6.5523	8.07318	0.725547	1.13518	1.13518	8.24677	10.2063	0.445878	1.01422	1.01422	5.8127	7.05807	1	0.903084	-1.10732	4.9746	5.78603	0.866508	1.1117	1.1117	4.9746	6.53033	0.726925
NM_011609	Tnfrsf1a	0.997417	-1.00259	29.8171	29.3962	1	1.02248	1.02248	29.3962	33.7274	1	1.01007	1.01007	29.8171	32.8897	1	1.07228	1.07228	20.6889	26.6722	1	0.800603	-1.24906	32.4949	33.2868	0.387924	0.987466	-1.01269	32.4949	37.7287	1
NM_008514	Lrp6	1.05934	1.05934	9.58254	10.0341	0.95508	0.962785	-1.03865	10.0341	10.8383	1	0.943816	-1.05953	9.58254	9.88014	0.830174	0.95469	-1.04746	4.25393	4.88712	1	0.700806	-1.42693	4.5451	4.09967	0.03852	0.815063	-1.2269	4.5451	4.37207	0.298744
NM_009875	Cdkn1b	0.960528	-1.04109	6.25529	5.91157	1	1.12959	1.12959	5.91157	7.51103	0.487061	1.06226	1.06226	6.25529	7.23265	1	1.03076	1.03076	7.46714	9.2103	1	0.691455	-1.44622	7.92261	7.05968	0.023532	0.510905	-1.95731	7.92261	4.77073	9.72932e-07
NM_010552	Il17a	1	-1	0	0	1	1	1	0	0	1	1	1	0	0	1	1	1	0	0	1	1	1	0	0	1	1	1	0	0	1
NM_010548	Il10	0.909676	-1.09929	0.0185699	0.0181094	1	0.933693	-1.07102	0.0181094	0.0165765	1	3.70866	3.70866	0.0185699	0.0985325	0.727533	0.433068	-2.30911	0.0192747	0.00925468	1	0.560728	-1.7834	0.0487617	0.0333719	0.974298	1.28933	1.28933	0.0487617	0.074408	1
NM_017371	Hpx	1.17032	1.17032	1720.19	1991.91	0.0973013	1.14811	1.14811	1991.91	2569.13	0.370898	1.13051	1.13051	1720.19	2124.07	0.170713	1.19685	1.19685	1746.46	2500.57	0.799634	0.833567	-1.19966	4434.6	4713.02	0.607142	0.900796	-1.11013	4434.6	4681.04	0.881051
NM_011421	Smpd1	1.16288	1.16288	15.7148	18.09	0.190767	0.877425	-1.1397	18.09	17.7812	0.310355	0.950185	-1.05243	15.7148	16.3249	1	0.913052	-1.09523	11.2658	12.3185	1	0.993103	-1.00695	15.1035	19.2466	1	1.14272	1.14272	15.1035	20.3281	0.672933
NM_201601 NM_010207	Fgfr2	1.21044	1.21044	5.97105	7.13521	0.126983	1.07582	1.07582	7.13521	8.62295	0.816037	1.21943	1.21943	5.97105	7.93846	0.0985322	1.49462	1.49462	2.78553	5.04266	0.19785	0.568069	-1.76035	4.42659	3.25906	0.00414903	0.799849	-1.25024	4.42659	4.2086	0.451731
NM_001127351 NM_022433 NM_001177804	Sirt3	1.08428	1.08428	51.0555	54.7845	0.706133	0.916767	-1.09079	54.7845	56.1791	0.728379	1.04064	1.04064	51.0555	58.0242	1	0.742972	-1.34595	48.366	42.6694	0.385163	0.617561	-1.61927	32.5377	25.9339	0.0035465	0.906431	-1.10323	32.5377	34.7826	0.818389
NM_022984 NM_001204959	Retn	0.259339	-3.85595	0.0188587	0	1	1	1	0	0	1	0.266132	-3.75753	0.0188587	0	1	0.568201	-1.75994	0.303251	0.208511	0.778555	14.1111	14.1111	0	0.0429745	0.234263	7.6074	7.6074	0	0.0160396	0.834164
NM_010546 NM_001159774	Ikbkb	0.985708	-1.0145	12.0491	11.7471	1	0.809169	-1.23584	11.7471	10.6642	0.028659	0.806809	-1.23945	12.0491	10.6045	0.00674662	1.01184	1.01184	7.08991	8.50009	1	0.78231	-1.27827	6.88281	6.92691	0.187536	0.556592	-1.79665	6.88281	4.51251	5.36447e-05
NM_011130	Polb	1.26221	1.26221	8.67641	10.7754	0.100662	0.914734	-1.09321	10.7754	11.0731	0.797667	1.00972	1.00972	8.67641	9.58544	1	0.748499	-1.33601	14.2559	12.8262	0.460641	0.979022	-1.02143	11.4156	14.4	1	0.907184	-1.10231	11.4156	12.2093	0.777559
NM_173431	Rpgrip1l	1.02204	1.02204	0.35549	0.356598	1	1.26007	1.26007	0.356598	0.499496	0.435032	1.23907	1.23907	0.35549	0.476157	0.609002	1.04125	1.04125	0.199657	0.24889	1	1.42911	1.42911	0.241388	0.44488	0.212571	0.955493	-1.04658	0.241388	0.272691	1
NM_011198	Ptgs2	0.281776	-3.54892	0.0244306	0.00570587	1	0.262627	-3.80768	0.00570587	0	1	0.511231	-1.95606	0.0244306	0.0112049	1	8.15134	8.15134	0	0.00659998	1	0.963374	-1.03802	0.00379569	0.00506443	1	4.16965	4.16965	0.00379569	0.0235502	0.119009
NM_010578	Itgb1	1.10364	1.10364	42.303	46.1721	0.49049	0.852917	-1.17245	46.1721	44.1667	0.132184	0.929938	-1.07534	42.303	42.9436	0.643348	0.78549	-1.27309	33.4886	31.5355	0.541329	1.5275	1.5275	31.4236	61.852	0.00874279	1.33495	1.33495	31.4236	49.5176	0.0798741
NM_010333	S1pr2	1.14574	1.14574	1.6413	1.87866	0.867613	0.898324	-1.11318	1.87866	1.88848	0.848115	0.878617	-1.13815	1.6413	1.57873	0.923196	1.08514	1.08514	0.700281	0.901601	1	1.41347	1.41347	1.09507	1.99173	0.158361	1.41424	1.41424	1.09507	1.83053	0.0793041
NM_010700 NM_001252659 NM_001252658	Ldlr	0.892943	-1.11989	36.7804	32.5034	0.398887	0.944025	-1.05929	32.5034	34.4016	1	0.931936	-1.07304	36.7804	37.4735	0.996007	0.817488	-1.22326	25.1137	24.2308	0.793207	0.750354	-1.3327	18.2748	17.6777	0.107736	0.914574	-1.09341	18.2748	19.7122	0.834164
NM_016769	Smad3	1.35748	1.35748	3.06249	4.1138	0.0454035	0.816669	-1.22449	4.1138	3.78211	0.280389	1.0454	1.0454	3.06249	3.51047	1	1.36138	1.36138	1.66798	2.74157	0.610192	0.674955	-1.48158	2.42528	2.11458	0.0859718	0.780153	-1.2818	2.42528	2.23507	0.303142
NM_011830	Impdh2	1.10682	1.10682	19.1954	21.0358	0.566773	0.748846	-1.33539	21.0358	17.6002	0.00330326	0.82445	-1.21293	19.1954	17.2604	0.0451641	0.8645	-1.15674	14.3208	14.7271	0.967358	1.20193	1.20193	17.4616	26.9875	0.412762	0.87793	-1.13904	17.4616	18.0271	0.635435
NM_010851	Myd88	1.1433	1.1433	6.18285	7.00178	0.472535	0.989366	-1.01075	7.00178	7.741	1	1.08989	1.08989	6.18285	7.36996	0.808305	1.03256	1.03256	6.9471	8.59879	1	0.528799	-1.89108	8.87669	6.01018	0.000444526	0.827347	-1.20868	8.87669	8.63145	0.453294
NM_011073	Prf1	0.107961	-9.26258	0.132691	0.0104638	0.0517398	8.32374	8.32374	0.0104638	0.12336	0.0881671	0.93879	-1.0652	0.132691	0.136239	1	2.73582	2.73582	0.0145414	0.0494004	1	0.803679	-1.24428	0.0255753	0.0265214	1	1.81468	1.81468	0.0255753	0.0564101	0.637419
NM_010798	Mif	1.16179	1.16179	144.871	166.592	0.11859	0.858023	-1.16547	166.592	160.054	0.20604	0.890149	-1.12341	144.871	140.886	0.364751	0.991044	-1.00904	241.731	285.616	1	1.3457	1.3457	182.31	316.986	0.158792	1.0774	1.0774	182.31	231.682	0.953508
NM_010512 NM_184052 NM_001111275 NM_001111274 NM_001111276	Igf1	0.948642	-1.05414	74.3897	69.8044	1	0.899003	-1.11234	69.8044	70.3411	0.470706	0.84405	-1.18476	74.3897	68.5958	0.0923794	0.876304	-1.14116	77.4363	80.1629	1	0.68924	-1.45087	83.113	73.7711	0.0268843	0.506554	-1.97412	83.113	49.5749	9.60853e-06
NM_008337	Ifng	0.885959	-1.12872	0.083898	0.0724731	1	0.706902	-1.41462	0.0724731	0.0521465	1	0.939697	-1.06417	0.083898	0.0812287	1	1.82499	1.82499	0.0417113	0.104094	1	6.18228	6.18228	0	0.0180624	0.896225	18.6451	18.6451	0	0.0457669	0.0603001
NM_008512	Lrp1	1.04207	1.04207	60.4772	62.3124	1	1.00457	1.00457	62.3124	70.2714	1	1.02017	1.02017	60.4772	67.3613	1	0.977892	-1.02261	19.7536	22.8633	1	0.57466	-1.74016	28.1206	20.8194	0.000433038	0.724369	-1.38051	28.1206	24.0308	0.06925
NM_007837 NM_001290183	Ddit3	1.00685	1.00685	7.24319	7.20722	1	0.909883	-1.09904	7.20722	7.44139	1	1.09421	1.09421	7.24319	8.72836	1	0.944704	-1.05853	8.6767	9.81752	1	0.928751	-1.07671	4.72898	5.63985	1	1.04701	1.04701	4.72898	5.83627	1
NM_001013365	Osm	6.01533	6.01533	0	0.0225407	1	0.151266	-6.61089	0.0225407	0	1	13.8995	13.8995	0	0.0637215	0.323523	18.0579	18.0579	0	0.0325248	0.629974	0.157561	-6.34673	0.0082502	0	0.900963	4.97706	4.97706	0.0082502	0.060388	0.0707962
NR_027491 NM_021283	Il4	0.149101	-6.70687	0.0556134	0	1	1	1	0	0	1	2.13755	2.13755	0.0556134	0.152053	1	15.1959	15.1959	0	0.0630154	0.635142	0.961886	-1.03962	0.00933163	0.011982	1	0.733726	-1.36291	0.00933163	0.00774666	1
NM_010558	Il5	1	-1	0	0	1	1	1	0	0	1	1	1	0	0	1	4.5276	4.5276	0	0.00891686	1	1	1	0	0	1	5.40519	5.40519	0	0.00881605	0.834164
NM_009522	Wnt3a	1	-1	0	0	1	1	1	0	0	1	3.58866	3.58866	0	0.0105892	1	1	1	0	0	1	0.265421	-3.7676	0.00353019	0	1	1.23	1.23	0.00353019	0.00495584	1
NM_145429 NM_001271358 NM_001271359 NM_001271360	Arrb2	0.901521	-1.10924	8.02271	7.15143	0.736964	1.10171	1.10171	7.15143	8.77035	0.757325	1.08889	1.08889	8.02271	9.50938	0.835968	1.43009	1.43009	5.46884	9.30354	0.24302	1.15188	1.15188	4.03861	6.00887	0.721244	1.45632	1.45632	4.03861	6.95174	0.0306039
NM_010927	Nos2	1.29183	1.29183	0.025913	0.0337786	1	0.627388	-1.59391	0.0337786	0.0217032	1	1.36508	1.36508	0.025913	0.0362124	1	1.17647	1.17647	0.011817	0.0155451	1	1.18435	1.18435	0.00985785	0.0163919	1	2.76738	2.76738	0.00985785	0.0369052	0.304432
NM_145828	Xylt2	0.980811	-1.01956	5.84444	5.66035	1	1.00112	1.00112	5.66035	6.38996	1	1.00713	1.00713	5.84444	6.41702	1	0.90228	-1.1083	3.38344	3.63829	1	0.96293	-1.0385	3.45215	4.28795	1	1.03484	1.03484	3.45215	4.22179	1
NM_008686 NM_001130452 NM_001130453 NM_001130454 NM_001130451 NM_001130450	Nfe2l1	0.934509	-1.07008	29.204	26.9684	0.8253	0.878156	-1.13875	26.9684	26.6186	0.317159	0.9557	-1.04635	29.204	30.4697	0.983123	0.802526	-1.24607	17.9045	17.1788	0.623185	0.789729	-1.26626	14.2689	14.4709	0.256612	0.839501	-1.19118	14.2689	14.1234	0.433136
NM_013792	Naglu	0.923822	-1.08246	11.7829	10.7806	0.81584	1.05492	1.05492	10.7806	12.7304	1	0.93852	-1.06551	11.7829	12.0593	0.948612	0.867077	-1.1533	8.03334	8.30181	0.977291	0.957291	-1.04462	8.66209	10.6989	1	1.02667	1.02667	8.66209	10.4928	1
NM_011358	Srsf2	0.983033	-1.01726	52.5503	51.0624	1	0.901355	-1.10944	51.0624	51.6797	0.453866	0.848329	-1.17879	52.5503	48.6719	0.0947811	1.02265	1.02265	49.1409	59.3593	1	1.08386	1.08386	42.2179	59.0308	0.941198	0.646336	-1.54718	42.2179	32.1836	0.00301935
NM_009652 NM_001165894	Akt1	0.908213	-1.10106	23.947	21.5319	0.550273	0.869798	-1.14969	21.5319	20.9949	0.248314	0.86025	-1.16245	23.947	22.4873	0.132898	1.17391	1.17391	8.90025	12.479	0.897764	1.22007	1.22007	13.1343	20.5761	0.411827	1.32153	1.32153	13.1343	20.4366	0.151455
NM_010104	Edn1	0.833373	-1.19994	0.198786	0.164293	1	1.25278	1.25278	0.164293	0.219967	1	1.0321	1.0321	0.198786	0.217596	1	2.34722	2.34722	0.110675	0.31293	0.219249	0.978784	-1.02168	0.159248	0.199868	1	1.15095	1.15095	0.159248	0.217991	0.968756
NM_026842 NM_152234	Ubqln1	1.0769	1.0769	33.2267	35.3624	0.796466	0.938471	-1.06556	35.3624	37.3228	0.95852	0.923666	-1.08264	33.2267	33.5277	0.562089	0.773698	-1.29249	28.7411	26.7495	0.501364	1.03584	1.03584	27.5922	36.7691	1	0.789176	-1.26714	27.5922	25.6799	0.176575
NM_010560	Il6st	1.01864	1.01864	25.3728	25.5526	1	0.986743	-1.01343	25.5526	28.3165	1	1.03749	1.03749	25.3728	28.7322	1	0.894315	-1.11817	6.88367	7.38168	1	1.6045	1.6045	8.50593	17.455	0.0132648	1.75946	1.75946	8.50593	17.6393	0.0034112
NM_134079 NM_001243041	Adk	0.974441	-1.02623	258.19	248.815	1	0.857317	-1.16643	248.815	239.292	0.121604	0.849296	-1.17745	258.19	239.53	0.0240739	0.830362	-1.20429	380.887	375.227	0.804152	0.626032	-1.59736	308.792	249.224	0.00330554	0.710483	-1.40749	308.792	258.552	0.0362658
NM_009376	Ift88	0.989328	-1.01079	1.83386	1.77964	1	1.23406	1.23406	1.77964	2.46937	0.267818	1.01175	1.01175	1.83386	2.01419	1	1.1827	1.1827	1.05029	1.48391	1	0.664771	-1.50428	1.1453	0.982556	0.0946545	0.66938	-1.49392	1.1453	0.904823	0.05404
NM_015771 NM_153382	Lats2	1.03046	1.03046	4.03426	4.11579	1	0.883682	-1.13163	4.11579	4.09805	0.425626	0.943816	-1.05953	4.03426	4.15984	1	1.04236	1.04236	2.02493	2.51788	1	0.907886	-1.10146	2.26527	2.64903	0.870949	0.873616	-1.14467	2.26527	2.33779	0.564792
NM_001013367	Prkaa1	0.910191	-1.09867	3.26483	2.9389	0.962736	1.08956	1.08956	2.9389	3.60977	0.746923	0.990844	-1.00924	3.26483	3.52578	1	0.955929	-1.0461	2.2134	2.52466	1	1.15787	1.15787	2.49838	3.73062	0.601647	1.04657	1.04657	2.49838	3.0852	1
NM_010046	Dgat1	1.00537	1.00537	11.581	11.5059	1	0.968834	-1.03217	11.5059	12.5032	1	0.967286	-1.03382	11.581	12.2194	1	0.967487	-1.03361	10.1873	11.7266	1	0.836175	-1.19592	8.60705	9.27586	0.431333	0.857661	-1.16596	8.60705	8.70974	0.471701
NM_013672	Sp1	0.994581	-1.00545	4.97127	4.88341	1	1.13158	1.13158	4.88341	6.22032	0.374985	1.06708	1.06708	4.97127	5.79191	0.832565	0.915225	-1.09263	2.91243	3.20894	1	1.01648	1.01648	3.73713	4.89371	1	0.832339	-1.20143	3.73713	3.67437	0.38099
NM_009896 NM_001271603	Socs1	0.877306	-1.13985	0.422024	0.361562	1	0.947216	-1.05573	0.361562	0.36711	1	1.13792	1.13792	0.422024	0.525131	1	1.20942	1.20942	0.315794	0.452298	1	0.994757	-1.00527	0.157337	0.199327	1	2.03012	2.03012	0.157337	0.371151	0.0775126
NM_001025947 NM_152816 NM_001276340 NM_001276341 NR_075074	Dnm1l	1.00849	1.00849	9.68011	9.63794	1	1.07066	1.07066	9.63794	11.6117	0.898245	0.981843	-1.01849	9.68011	10.3845	1	0.792127	-1.26242	9.83521	9.28727	0.61622	0.86825	-1.15174	9.23396	10.3318	0.583627	0.618651	-1.61642	9.23396	6.73941	0.000992179
NM_001038663 NM_011949	Mapk1	0.987437	-1.01272	15.7687	15.4072	1	0.95034	-1.05226	15.4072	16.4242	1	0.931172	-1.07392	15.7687	16.0443	0.691884	0.853659	-1.17143	10.7597	11.0362	0.903965	1.23066	1.23066	10.2772	16.2859	0.313777	1.11832	1.11832	10.2772	13.5613	0.705547
NM_010508	Ifnar1	1.13604	1.13604	5.83299	6.54815	0.308197	1.0745	1.0745	6.54815	7.89878	0.794759	1.21302	1.21302	5.83299	7.72229	0.037527	1.10467	1.10467	4.00505	5.30687	1	0.745816	-1.34081	5.00154	4.79197	0.094177	0.820225	-1.21918	5.00154	4.84442	0.311242
NM_010509 NM_001110498	Ifnar2	1.09074	1.09074	14.6037	15.756	0.629823	0.769313	-1.29986	15.756	13.6052	0.00284489	0.885365	-1.12948	14.6037	14.1142	0.24749	0.698675	-1.43128	20.008	16.6828	0.176403	0.631369	-1.58386	20.0392	16.3511	0.00931343	0.633887	-1.57757	20.0392	14.9993	0.00509332
NM_133659 NM_001302152 NM_001302153 NM_001302154 NM_001302179 NM_001302183	Erg	0.842839	-1.18647	1.62584	1.37095	0.779203	1.02451	1.02451	1.37095	1.54913	1	1.03085	1.03085	1.62584	1.8415	1	1.0152	1.0152	0.785223	0.948753	1	0.90688	-1.10268	0.719177	0.839975	1	1.17716	1.17716	0.719177	0.998922	0.68315
NM_008877	Plg	1.02511	1.02511	751.984	762.439	1	0.897565	-1.11413	762.439	768.194	0.408419	0.912125	-1.09634	751.984	749.149	0.405266	0.778588	-1.28438	513.761	473.638	0.552072	0.677954	-1.47503	756.297	659.133	0.0200369	0.714626	-1.39933	756.297	636.981	0.0353012
NM_011145	Ppard	0.791061	-1.26412	2.77298	2.17249	0.157791	1.12777	1.12777	2.17249	2.7537	0.646655	0.839885	-1.19064	2.77298	2.53465	0.377415	1.15755	1.15755	1.25267	1.70501	1	0.6371	-1.56961	1.46396	1.1998	0.0422318	0.766582	-1.30449	1.46396	1.32429	0.188636
NM_011951 NM_001168514 NM_001168508 NM_001168513	Mapk14	0.93764	-1.06651	24.2004	22.4547	0.886429	0.883606	-1.13173	22.4547	22.2416	0.317601	0.83563	-1.1967	24.2004	22.0947	0.0265112	0.822591	-1.21567	11.6112	11.2369	0.847674	0.990868	-1.00922	12.8083	16.2954	1	0.988832	-1.01129	12.8083	14.9356	1
NM_144855 NM_178224 NM_001271353	Cbs	0.962955	-1.03847	134.668	128.335	1	1.23356	1.23356	128.335	177.629	0.0433521	1.3021	1.3021	134.668	191.58	0.0013552	1.07682	1.07682	84.3217	108.566	1	0.506492	-1.97436	148.506	96.7512	1.9615e-05	0.686223	-1.45725	148.506	120.925	0.0494815
NM_198094 NM_020508 NM_001286630	Brd4	1.10201	1.10201	8.7672	9.53933	0.556861	0.956546	-1.04543	9.53933	10.2671	1	0.981838	-1.0185	8.7672	9.40432	1	1.17237	1.17237	3.82025	5.30127	0.962768	0.701741	-1.42503	5.52834	5.00618	0.042091	0.569687	-1.75535	5.52834	3.72161	0.000159877
NM_013693 NM_001278601	Tnf	0.526487	-1.89938	0.177283	0.0958424	0.869074	0.892295	-1.12071	0.0958424	0.0824799	1	0.937193	-1.06702	0.177283	0.175732	1	1.21119	1.21119	0.0637546	0.098907	1	0.729871	-1.3701	0.104158	0.099856	1	1.013	1.013	0.104158	0.127055	1
NM_011723	Xdh	0.940846	-1.06287	44.3572	41.2845	0.942977	0.909526	-1.09947	41.2845	42.0873	0.716042	0.840757	-1.1894	44.3572	40.7345	0.0428013	1.08869	1.08869	20.9013	26.8078	1	0.856666	-1.16732	19.985	22.0749	0.554119	1.02475	1.02476	19.985	24.158	1
NM_008720	Npc1	1.05988	1.05988	26.3877	27.6637	1	1.04704	1.04704	27.6637	32.4115	1	1.09518	1.09518	26.3877	31.5542	0.455917	0.918061	-1.08925	15.322	17.0328	1	0.517248	-1.93331	17.7018	11.8007	7.40289e-06	0.633606	-1.57827	17.7018	13.2442	0.00182653
NM_008934 NM_001042768 NM_001042767 NR_045173	Proc	1.10119	1.10119	255.971	278.816	0.411193	0.848831	-1.17809	278.816	265.354	0.105024	0.892611	-1.12031	255.971	249.62	0.205896	0.788136	-1.26882	321.183	298.53	0.641273	0.568371	-1.75942	295.357	216.58	0.000362081	0.733744	-1.36287	295.357	255.367	0.0741088
NM_021367 NR_033206	Tslp	0.606897	-1.64773	0.108704	0.0618943	1	2.58041	2.58041	0.0618943	0.187074	0.472005	0.498138	-2.00748	0.108704	0.0524519	1	3.60612	3.60612	0.0412909	0.193286	0.331954	1.81383	1.81383	0.0335072	0.0793611	0.689825	2.75697	2.75697	0.0335072	0.112093	0.179923
NM_001042660	Smad7	0.941926	-1.06165	3.15203	2.94836	1	0.889226	-1.12457	2.94836	2.93413	0.739274	0.924688	-1.08145	3.15203	3.18623	1	1.63641	1.63641	1.29458	2.54932	0.24821	0.787844	-1.26929	1.98473	2.01202	0.31564	0.945727	-1.05739	1.98473	2.20897	1
NM_007953	Esrra	1.2138	1.2138	13.3816	16.0667	0.121363	0.845754	-1.18238	16.0667	15.2148	0.143777	0.981454	-1.0189	13.3816	14.332	1	1.21131	1.21131	11.9956	17.4043	0.758776	0.756819	-1.32132	10.6297	10.3662	0.233774	0.851584	-1.17428	10.6297	10.7102	0.627643
NM_008413 NM_001048177	Jak2	1.11063	1.11063	3.81367	4.19	0.572021	0.991488	-1.00858	4.19	4.67861	1	0.983449	-1.01683	3.81367	4.0994	1	0.982934	-1.01736	2.05975	2.41889	1	0.764528	-1.308	2.37891	2.34282	0.182711	0.82377	-1.21393	2.37891	2.31491	0.366945
NM_008960	Pten	0.996663	-1.00335	15.2545	15.0486	1	0.933582	-1.07114	15.0486	15.7599	0.819411	0.911121	-1.09755	15.2545	15.19	0.41057	0.837427	-1.19413	16.4875	16.5297	0.823407	0.946838	-1.05615	13.3081	16.2394	1	1.00867	1.00867	13.3081	15.8418	1
NM_008386	Ins1	1	-1	0	0	1	1	1	0	0	1	1	1	0	0	1	1	1	0	0	1	1	1	0	0	1	1	1	0	0	1
NM_008402	Itgav	1.05986	1.05986	3.0602	3.19626	1	1.00853	1.00853	3.19626	3.62648	1	1.03642	1.03642	3.0602	3.45413	1	1.11094	1.11094	1.98781	2.65869	1	1.5458	1.5458	2.72702	5.41625	0.00864383	1.30493	1.30493	2.72702	4.19611	0.129681
NM_010168	F2	0.99361	-1.00643	787.299	773.706	1	0.848068	-1.17915	773.706	736.125	0.0872168	0.900057	-1.11104	787.299	774.015	0.234313	0.753544	-1.32706	663.861	594.473	0.401734	0.746785	-1.33907	689.846	662.099	0.101848	0.802969	-1.24538	689.846	651.816	0.255978
NM_010554	Il1a	0.884554	-1.13051	2.36671	2.06778	0.949729	0.961776	-1.03974	2.06778	2.24544	1	0.75586	-1.323	2.36671	1.9743	0.226237	1.93454	1.93454	0.63559	1.48084	0.113023	1.17559	1.17559	0.905961	1.37706	0.898363	1.37456	1.37456	0.905961	1.4678	0.366573
NM_009732	Avp	1	-1	0	0	1	1	1	0	0	1	1	1	0	0	1	1	1	0	0	1	1	1	0	0	1	5.40159	5.40159	0	0.0268906	0.834164
NM_009976	Cst3	0.950698	-1.05186	121.838	114.644	1	0.957778	-1.04408	114.644	123.252	1	1.06049	1.06049	121.838	141.256	0.845487	0.880675	-1.13549	199.027	209.017	1	1.3536	1.3536	141.34	246.855	0.0917218	1.59151	1.59151	141.34	265.761	0.00236663
NM_008261	Hnf4a	0.976093	-1.02449	154.227	148.796	1	0.8589	-1.16428	148.796	143.358	0.16352	0.883485	-1.13188	154.227	148.79	0.319662	0.980537	-1.01985	74.4193	86.6707	1	0.710829	-1.40681	96.7877	88.1136	0.0769874	0.811362	-1.2325	96.7877	92.3518	0.354801
NM_144892	Ncoa5	0.940563	-1.06319	3.79863	3.53657	1	1.09518	1.09518	3.53657	4.38929	0.881182	1.05811	1.05811	3.79863	4.39376	1	1.15063	1.15063	2.27104	3.12116	1	0.939052	-1.0649	3.04151	3.66455	1	0.704856	-1.41873	3.04151	2.52314	0.0824757
NM_007906	Eef1a2	0.184664	-5.41525	0.134796	0.0210094	0.152916	8.36655	8.36655	0.0210094	0.221222	0.0994096	0.196429	-5.0909	0.134796	0.0257111	0.173093	0.288713	-3.46365	0.0230448	0.00590743	1	8.84597	8.84597	0	0.0159695	0.605717	7.59526	7.59526	0	0.00985531	0.834164
NM_008366	Il2	1	-1	0	0	1	1	1	0	0	1	1	1	0	0	1	1	1	0	0	1	1	1	0	0	1	3.20236	3.20236	0	0.00693252	1
NM_008231	Hdgf	1.00097	1.00097	65.0224	64.4345	1	0.740929	-1.34966	64.4345	53.5264	0.000276513	0.728529	-1.37263	65.0224	51.7699	1.62803e-05	0.777912	-1.28549	73.4681	68.0038	0.521806	1.20886	1.20886	52.9823	82.5156	0.388201	1.03839	1.03839	52.9823	64.7916	1
NM_020003	Glmp	1.11883	1.11883	25.7262	28.5067	0.403942	0.915535	-1.09226	28.5067	29.3345	0.67588	1.04596	1.04596	25.7262	29.3808	1	1.05293	1.05293	28.7588	36.1324	1	0.946743	-1.05625	33.188	40.4655	1	0.978166	-1.02232	33.188	38.2751	1
NM_029789	Cers2	0.93263	-1.07224	146.055	134.726	0.81016	0.947735	-1.05515	134.726	143.332	0.986184	0.823075	-1.21496	146.055	131.358	0.0108896	0.926998	-1.07875	138.929	152.66	1	0.875777	-1.14184	115.965	131.014	0.657997	0.806312	-1.24021	115.965	110.247	0.254939
NR_001579	Terc	0.193123	-5.17805	0.369079	0.0541375	0.564471	6.23309	6.23309	0.0541375	0.475623	0.248681	0.204096	-4.89965	0.369079	0.0578607	0.507143	2.73583	2.73583	0.0752344	0.255588	1	0.152297	-6.56614	0.0479035	0	0.900963	0.127504	-7.84289	0.0479035	0	0.840634
NM_008689	Nfkb1	0.874515	-1.14349	6.70434	5.78812	0.310484	1.13393	1.13393	5.78812	7.38144	0.365033	1.04639	1.04639	6.70434	7.65344	1	1.06981	1.06981	2.87153	3.6701	1	0.8964	-1.11557	3.83218	4.42017	0.788413	0.828497	-1.207	3.83218	3.74519	0.333309
NM_177861 NR_110955	Tmem67	1.09595	1.09595	0.58049	0.628548	1	1.05933	1.05933	0.628548	0.754366	1	1.11394	1.11394	0.58049	0.718627	1	1.09277	1.09277	0.42261	0.552243	1	0.891328	-1.12192	0.600735	0.688999	1	0.722936	-1.38325	0.600735	0.511298	0.260071
NM_009316 NM_172688	Map3k7	1.0918	1.0918	8.30281	8.95841	0.616646	0.8634	-1.15821	8.95841	8.68409	0.20157	0.870652	-1.14856	8.30281	7.89416	0.161545	0.963893	-1.03746	5.34171	6.14839	1	1.06805	1.06805	5.23518	7.21218	1	0.96069	-1.04092	5.23518	5.92916	1
NM_007726	Cnr1	0.259067	-3.86001	0.00454282	0	1	13.737	13.737	0	0.0182949	0.294004	1.63327	1.63327	0.00454282	0.00791138	1	14.9386	14.9386	0	0.0088738	0.622875	6.18227	6.18227	0	0.00375431	0.896225	12.0133	12.0133	0	0.00588096	0.304432
NM_010233 NM_001276408 NM_001276409 NM_001276410 NM_001276411 NM_001276412 NM_001276413	Fn1	0.84482	-1.18368	218.114	182.14	0.0566582	0.992172	-1.00789	182.14	202.771	1	0.941842	-1.06175	218.114	224.231	0.824988	0.840793	-1.18935	62.3626	62.6599	0.883023	1.12901	1.12901	111.428	161.547	0.800819	1.28064	1.28064	111.428	168.01	0.286181
NM_008726 NM_001287348	Nppb	0.259061	-3.8601	0.0337774	0	1	3.53136	3.53136	0	0.0220869	1	0.265944	-3.7602	0.0337774	0	1	1	1	0	0	1	1	1	0	0	1	3.20499	3.20499	0	0.0089544	1
NM_008830	Abcb4	1.10476	1.10476	54.0355	58.9547	0.613418	0.801448	-1.24774	58.9547	53.0588	0.0206531	1.05284	1.05284	54.0355	62.0672	0.996007	0.990446	-1.00965	36.0209	43.5081	1	0.918627	-1.08858	32.4798	38.4014	0.969992	0.868918	-1.15086	32.4798	33.2874	0.634099
NM_178728	Napepld	0.816711	-1.22442	0.290823	0.23272	1	1.03468	1.03468	0.23272	0.279156	1	0.767625	-1.30272	0.290823	0.241606	0.840511	0.945396	-1.05776	0.254287	0.286046	1	1.46128	1.46128	0.272563	0.514805	0.209047	1.067	1.067	0.272563	0.344857	1
NM_031168	Il6	6.01038	6.01038	0	0.0415303	1	0.927092	-1.07864	0.0415303	0.0460809	1	11.341	11.341	0	0.0963261	0.505827	4.43094	4.43094	0	0.0111192	1	0.555875	-1.79897	0.0161712	0.0107639	1	2.39788	2.39788	0.0161712	0.0500684	0.675531

## Sheet: S7B_Table
S7B Table. Expression data for a set of 920 genes associated with hepatocellular carcinoma (HCC). Genes were obtained from IPA by searching for the term “Hepatocellular carcinoma” in the Diseases and Functions search field. Lists were further filtered to exclude chemicals by retaining only terms with an associated Entrez gene ID for mouse. Shown are the EdgeR differential expression results in mo…
		Control Males/Control Females					Male DKO/Male control					Female DKO / Female					Male DKO_8 months /Male control_8 months					Male CCl4 /Male control					Male DKO CCl4 /Male control
Accession No.	Gene Symbol	Ratio	Fold Change	FPKM females	FPKM males	Adjusted p value	Ratio	Fold Change	FPKM males	FPKM DKO males	Adjusted p value	Ratio	Fold Change	FPKM females	FPKM DKO females	Adjusted p value	Ratio	Fold Change	FPKM males	FPKM DKO males	Adjusted p value	Ratio	Fold Change	FPKM males	FPKM CCl4 males	Adjusted p value	Ratio	Fold Change	FPKM males	FPKM DKO+CCl4 males	Adjusted p value
NM_008471	Krt19	0.438164	-2.28225	1.29738	0.547915	0.00771856	0.932937	-1.07188	0.547915	0.567048	1	0.571243	-1.75057	1.29738	0.797392	0.129762	3.25504	3.25504	0.465998	1.80287	0.00190558	2.97052	2.97052	0.614043	2.3403	0.00334041	1.95996	1.95996	0.614043	1.42742	0.0727308
NM_001172475 NM_001172472 NM_025367 NM_001172473 NM_011451	Sphk1	1.49927	1.49927	0.114512	0.176149	1	1.00309	1.00309	0.176149	0.190682	1	1.43278	1.43278	0.114512	0.182126	1	13.7775	13.7775	0.0239725	0.43418	2.55287e-06	2.99168	2.99168	0.100552	0.395064	0.00887421	2.0829	2.0829	0.100552	0.255092	0.0541762
NM_010234	Fos	0.995311	-1.00471	0.868705	0.849743	1	1.06655	1.06655	0.849743	1.01144	1	1.75953	1.75953	0.868705	1.67824	0.31939	3.14856	3.14856	0.197543	0.745283	0.0114493	2.79686	2.79686	0.627691	2.25667	0.00428939	2.13263	2.13263	0.627691	1.59404	0.0664136
NM_001111048 NM_010196	Fga	1.18893	1.18893	881.051	1036.26	0.251835	1.05268	1.05268	1036.26	1226.28	1	1.02547	1.02547	881.051	986.654	1	0.644532	-1.55151	558.198	433.495	0.124586	0.389409	-2.56799	2058	1018.75	1.88643e-05	0.725876	-1.37765	2058	1749.4	0.311655
NM_145478	Pim3	1.2755	1.2755	38.6061	48.7233	0.196549	0.869772	-1.14973	48.7233	47.2725	0.797532	1.26895	1.26895	38.6061	53.5365	0.211739	0.967856	-1.03321	28.5509	33.0103	1	0.315986	-3.1647	22.3373	9.01213	1.44792e-08	0.99107	-1.00901	22.3373	26.1487	1
NM_009060	Rgn	0.716361	-1.39594	875.242	620.119	1.19082e-08	0.879521	-1.13698	620.119	611.644	0.267909	0.805786	-1.24102	875.242	770.245	0.000396119	0.620854	-1.61069	1513.11	1117.86	0.0337617	0.416632	-2.4002	824.987	444.717	9.53566e-07	0.835414	-1.19701	824.987	813.243	0.407518
NM_052977 NM_001289530 NR_110345	Adarb2	2.39709	2.39709	0.142538	0.334729	0.000369783	0.417835	-2.39329	0.334729	0.156954	0.000152679	0.69958	-1.42943	0.142538	0.108923	0.639842	1.47923	1.47923	0.25792	0.452703	0.541185	2.21725	2.21725	0.175362	0.502099	0.000372592	0.661731	-1.51119	0.175362	0.136345	0.11436
NM_009450	Tubb2a	0.884014	-1.1312	9.95132	8.70363	1	1.5505	1.5505	8.70363	15.286	0.0409548	1.27007	1.27007	9.95132	13.8539	0.476141	1.8579	1.8579	11.8688	26.8087	0.0156266	3.09255	3.09255	9.52409	38.6306	0.00630497	1.98958	1.98958	9.52409	22.5575	0.118826
NM_019447	Hgfac	0.820104	-1.21936	118.722	96.3195	0.00584231	1.02141	1.02141	96.3195	110.265	1	0.932508	-1.07238	118.722	120.906	0.61947	0.705421	-1.41759	82.3286	68.5179	0.277376	0.481112	-2.07852	70.3398	43.6425	2.16652e-06	0.738103	-1.35482	70.3398	61.0963	0.0897732
NM_206537	Cyp2c54	0.644496	-1.5516	228.021	145.293	9.98765e-12	1.22767	1.22767	145.293	200.23	0.0694356	0.725222	-1.37889	228.021	180.593	2.68106e-05	0.543537	-1.8398	287.429	185.148	0.0148703	0.210759	-4.74475	176.275	48.1607	9.38828e-17	0.593775	-1.68414	176.275	123.608	0.0140024
NM_170778	Dpyd	0.798169	-1.25287	106.346	83.9768	0.00236603	0.899886	-1.11125	83.9768	84.6616	0.528618	0.816372	-1.22493	106.346	94.8301	0.00128114	0.747638	-1.33755	110.226	98.6288	0.358156	0.469907	-2.12808	68.6608	41.5323	1.79151e-06	0.605357	-1.65192	68.6608	48.9789	0.00185256
NM_153538	Zcchc6	1.22694	1.22694	12.3042	14.9187	0.00903329	0.91384	-1.09428	14.9187	15.3077	0.650579	0.98157	-1.01878	12.3042	13.1829	1	0.94397	-1.05936	3.20156	3.61514	1	0.488994	-2.04501	5.11585	3.22232	7.48349e-07	0.544552	-1.83637	5.11585	3.28937	1.12941e-05
NM_146118 NM_001164358 NM_001164357 NM_001290558	Slc25a25	1.59382	1.59382	54.7014	86.356	7.55725e-06	0.779259	-1.28327	86.356	75.1328	0.286901	0.854345	-1.17049	54.7014	51.1922	0.878801	1.61864	1.61864	17.1943	33.1956	0.0274438	0.289486	-3.45439	31.1865	11.5738	6.25573e-10	0.549331	-1.8204	31.1865	20.19	0.000153153
NM_139294	Braf	1.0381	1.0381	2.38554	2.44384	1	1.12205	1.12205	2.44384	3.07382	0.472319	1.13343	1.13343	2.38554	2.94738	0.32939	1.18229	1.18229	1.23326	1.73624	0.895212	0.486893	-2.05384	1.60598	1.00578	2.99132e-06	0.710139	-1.40817	1.60598	1.34347	0.0286111
NM_022432 NM_001122765 NM_001122766	Sirt2	1.08355	1.08355	18.5224	19.8615	0.742441	0.889849	-1.12379	19.8615	19.777	0.412239	1.00005	1.00005	18.5224	20.2069	1	0.954505	-1.04766	22.9218	25.9957	1	0.444044	-2.25203	21.4822	12.3028	6.86544e-08	0.655012	-1.52669	21.4822	16.5858	0.00485008
NM_008654	Ppp1r15a	1.16586	1.16586	4.18623	4.8449	0.414653	1.02484	1.02484	4.8449	5.53984	1	1.04135	1.04135	4.18623	4.76067	1	0.984792	-1.01544	3.80566	4.43631	1	0.474957	-2.10545	3.66877	2.23627	0.000224822	0.687793	-1.45392	3.66877	2.97195	0.0598593
NM_001162415 NM_008825 NR_027859 NM_001162416	Pfkfb2	1.01079	1.01079	5.58745	5.58213	1	1.11689	1.11689	5.58213	6.96814	0.688317	1.28586	1.28586	5.58745	7.8453	0.00205171	1.41884	1.41884	2.2056	3.6706	0.388943	0.467255	-2.14016	3.16527	1.89362	1.33887e-05	0.583294	-1.7144	3.16527	2.17431	0.00222444
NM_010568	Insr	0.9727	-1.02807	17.8911	17.2085	1	0.992742	-1.00731	17.2085	19.1508	1	1.02105	1.02105	17.8911	19.9502	1	0.804016	-1.24376	11.3054	10.8749	0.625484	0.455211	-2.19679	9.43924	5.53542	7.2749e-08	0.652791	-1.53188	9.43924	7.2836	0.00824733
NM_010934	Npy1r	0.642629	-1.55611	0.454681	0.283394	0.32754	1.04663	1.04663	0.283394	0.337686	1	0.686604	-1.45644	0.454681	0.334652	0.378793	1.31843	1.31843	0.16361	0.251973	1	0.474744	-2.1064	0.183753	0.111279	0.0427324	0.591509	-1.69059	0.183753	0.128007	0.095304
NM_010924	Nnmt	0.724063	-1.3811	96.9477	69.5673	0.0272178	1.03158	1.03158	69.5673	80.6623	1	1.00793	1.00793	96.9477	106.904	1	1.73716	1.73716	96.3824	198.275	0.0127286	0.401266	-2.49211	236.411	120.648	0.024587	0.584704	-1.71027	236.411	162.151	0.213695
NM_008360	Il18	0.757803	-1.3196	11.265	8.42833	0.0298695	1.1035	1.1035	8.42833	10.4018	0.811925	0.900788	-1.11014	11.265	11.1236	0.764265	0.799714	-1.25045	15.8577	15.1582	0.675502	0.37157	-2.69128	13.5782	6.52336	6.5751e-08	0.633202	-1.57927	13.5782	10.1576	0.0077319
NM_080844	Serpinc1	0.925098	-1.08097	825.354	755.261	0.595943	0.863596	-1.15795	755.261	731.625	0.164121	0.884264	-1.13088	825.354	797.191	0.128206	0.661047	-1.51275	878.337	690.051	0.0970199	0.476099	-2.1004	955.124	586.932	1.80977e-06	0.66184	-1.51094	955.124	745.642	0.00902265
NM_001163504 NM_009108 NM_001163700	Nr1h4	1.01902	1.01902	41.9432	42.2866	1	0.902631	-1.10787	42.2866	42.7235	0.568647	0.869036	-1.1507	41.9432	39.8197	0.211193	0.828854	-1.20648	43.3474	42.3117	0.849594	0.495712	-2.0173	37.1659	23.7122	5.69396e-06	0.831372	-1.20283	37.1659	36.364	0.451087
NM_007706 NM_001168655 NM_001168657 NM_001168656	Socs2	0.806149	-1.24047	11.7212	9.3587	0.796369	1.31572	1.31572	9.3587	13.9109	0.516091	0.763843	-1.30917	11.7212	9.77512	0.491026	0.626631	-1.59584	4.7896	3.63214	0.66495	0.190168	-5.25851	11.9058	2.85087	0.00156626	0.669556	-1.49353	11.9058	9.25224	0.54361
NM_009024 NM_001177302 NM_001177303 NM_001176528	Rara	0.978336	-1.02214	4.25367	4.13443	1	1.04747	1.04747	4.13443	4.85099	1	0.949647	-1.05302	4.25367	4.42869	1	1.09859	1.09859	2.93953	3.82605	1	0.46456	-2.15258	4.57431	2.73972	1.53412e-06	0.632721	-1.58047	4.57431	3.40558	0.00445399
NM_008937	Prox1	0.917516	-1.0899	16.5321	14.9709	1	0.928375	-1.07715	14.9709	15.6546	1	1.04302	1.04302	16.5321	18.815	1	1.30991	1.30991	2.21605	3.46963	0.564337	0.492903	-2.0288	8.75145	5.52674	0.000143628	0.811681	-1.23201	8.75145	8.33541	0.429621
NM_010284 NM_001048178 NM_001286370	Ghr	1.21002	1.21002	114.214	136.615	0.0127958	0.67737	-1.4763	136.615	103.755	5.87912e-07	0.686184	-1.45733	114.214	85.5677	9.43591e-10	0.596521	-1.67639	156.259	110.332	0.0248735	0.48273	-2.07155	111.175	69.3119	3.43152e-06	0.506048	-1.9761	111.175	66.2533	0.000124175
NM_144811	Cbx7	0.95022	-1.05239	4.00546	3.7894	1	1.0957	1.0957	3.7894	4.60341	0.990252	1.15634	1.15634	4.00546	5.05506	0.400626	1.43051	1.43051	1.47774	2.52083	0.455609	0.33646	-2.97212	1.29606	0.56353	0.000123497	0.595063	-1.6805	1.29606	0.910169	0.0501681
NM_001081335	Cul9	0.910735	-1.09801	1.55639	1.40343	0.885391	1.41528	1.41528	1.40343	2.21681	0.00054766	1.24365	1.24365	1.55639	2.11286	0.0760124	1.47832	1.47832	0.547361	0.955926	0.412661	0.487517	-2.05121	0.514404	0.324179	0.00310676	0.712549	-1.40341	0.514404	0.433321	0.177722
NM_001142920 NM_009333 NM_001142918 NM_001142923 NM_001142921 NM_001142922 NM_001142919 NM_001142924	Tcf7l2	0.969495	-1.03146	2.67478	2.56428	1	1.15723	1.15723	2.56428	3.34776	0.362231	0.987315	-1.01285	2.67478	2.86888	1	0.823354	-1.21454	3.39003	3.34928	0.888118	0.486989	-2.05343	2.99542	1.89346	0.00373754	0.569792	-1.75503	2.99542	2.02154	0.0161579
NM_021022	Abcb11	0.977124	-1.02341	118.418	114.362	1	1.13961	1.13961	114.362	146.541	0.386167	1.08636	1.08636	118.418	140.394	0.739633	0.721999	-1.38504	72.7827	63.3614	0.298115	0.347765	-2.87551	95.4323	42.8767	1.57997e-09	0.564629	-1.77108	95.4323	63.7398	0.000357352
NM_008587	Mertk	0.788937	-1.26753	8.09328	6.32875	0.0206287	0.997129	-1.00288	6.32875	7.02409	1	0.990147	-1.00995	8.09328	8.72742	1	1.25447	1.25447	1.54889	2.29399	0.874857	0.494844	-2.02084	2.20019	1.40395	0.000211164	0.728201	-1.37325	2.20019	1.89514	0.0842417
NM_011044	Pck1	1.03202	1.03202	1079.21	1101.92	1	0.965231	-1.03602	1101.92	1189.04	1	1.27468	1.27468	1079.21	1503.46	0.00224466	1.27817	1.27817	884.566	1324.13	0.698941	0.181842	-5.49929	848.549	197.486	2.96773e-08	0.665935	-1.50165	848.549	663.607	0.0723594
NM_025451	Camk2n1	1.04636	1.04636	18.1608	18.817	1	0.864214	-1.15712	18.817	18.2645	0.22851	0.96274	-1.0387	18.1608	19.1141	1	0.948815	-1.05395	24.2804	27.4434	1	0.48137	-2.07741	21.217	13.1765	1.68113e-05	0.749962	-1.3334	21.217	18.7813	0.0998668
NM_010228	Flt1	0.842877	-1.18641	1.92118	1.60776	0.292386	1.16012	1.16012	1.60776	2.10203	0.417837	1.11336	1.11336	1.92118	2.34168	0.618177	0.623133	-1.60479	0.325718	0.241553	0.430789	2.10511	2.10511	0.288756	0.780904	0.003811	1.98465	1.98465	0.288756	0.678158	0.00344239
NM_007971 NM_001146689	Ezh2	0.748772	-1.33552	1.98148	1.46091	0.19556	1.01402	1.01402	1.46091	1.66962	1	0.852842	-1.17255	1.98148	1.83468	0.579556	1.39579	1.39579	0.74034	1.23798	0.709831	4.56651	4.56651	0.898372	5.31324	8.17386e-12	1.97544	1.97544	0.898372	2.09697	0.000148454
NM_133777	Ube2s	1.19844	1.19844	20.2975	24.1122	0.0984764	0.726432	-1.37659	24.1122	19.6564	0.000600229	0.849938	-1.17656	20.2975	18.8861	0.161545	1.04945	1.04945	23.4473	29.6133	1	3.18259	3.18259	28.5152	116.633	8.23322e-08	1.21285	1.21285	28.5152	40.6142	0.462996
NM_199035	Alg8	0.92134	-1.08538	2.75158	2.49248	1	0.903811	-1.10643	2.49248	2.56818	0.992405	0.82149	-1.2173	2.75158	2.47768	0.432661	0.918148	-1.08915	2.21637	2.40863	1	2.31712	2.31712	3.77024	11.2575	1.36561e-06	1.10447	1.10447	3.77024	4.91256	0.827944
NM_133692	Pold3	0.837346	-1.19425	2.84395	2.37467	0.54869	1.18703	1.18703	2.37467	3.1591	0.472312	1.11865	1.11865	2.84395	3.48214	0.699153	1.15531	1.15531	1.72407	2.39685	1	2.17247	2.17247	1.98989	5.59799	0.000135875	1.32172	1.32172	1.98989	3.10226	0.137898
NM_001029856	Atad5	0.78498	-1.27392	0.330018	0.253352	0.657632	1.44477	1.44477	0.253352	0.410376	0.166949	0.87645	-1.14097	0.330018	0.310612	1	1.07468	1.07468	0.128204	0.164772	1	2.49338	2.49338	0.218192	0.703687	0.000111065	1.56445	1.56445	0.218192	0.402979	0.0345063
NM_013614	Odc1	0.988837	-1.01129	31.3571	30.69	1	0.815815	-1.22577	30.69	28.1052	0.0775267	0.952428	-1.04995	31.3571	32.6559	1	0.937924	-1.06618	17.1414	19.2971	1	2.33954	2.33954	21.3868	64.0329	0.000354368	1.57391	1.57391	21.3868	39.5783	0.0817679
NM_025415	Cks2	0.840187	-1.19021	16.2118	13.5209	0.288745	0.829912	-1.20495	13.5209	12.6395	0.230303	0.713023	-1.40248	16.2118	12.7288	0.0583085	0.78672	-1.2711	21.2575	20.1103	0.645701	3.0845	3.0845	16.3882	65.6022	2.69706e-09	1.32717	1.32717	16.3882	25.6626	0.176363
NM_153534	Adcy2	1.00576	1.00576	0.0404349	0.0422137	1	1.57391	1.57391	0.0422137	0.0758606	0.98089	2.08256	2.08256	0.0404349	0.0939668	0.551173	2.81388	2.81388	0.0119557	0.04668	0.6623	2.92542	2.92542	0.0212135	0.0812982	0.0336892	2.55595	2.55595	0.0212135	0.0650615	0.0500048
NM_146116	Tubb4b	1.03789	1.03789	47.2387	48.5034	1	0.910708	-1.09805	48.5034	49.762	0.815364	0.863676	-1.15784	47.2387	44.6267	0.162765	0.97138	-1.02946	63.0269	72.7415	1	3.16386	3.16386	59.6447	244.786	5.08139e-07	1.42431	1.42431	59.6447	100.348	0.0608987
NM_011239	Ranbp1	0.989563	-1.01055	20.7693	20.3665	1	0.858725	-1.16452	20.3665	19.5572	0.222554	0.864109	-1.15726	20.7693	19.5986	0.309991	0.890384	-1.12311	28.3062	30.0732	1	2.31175	2.31175	27.6634	82.3966	3.95134e-07	1.29441	1.29441	27.6634	42.0891	0.172688
NM_009621	Adamts1	0.797179	-1.25442	2.61564	2.06575	0.0950168	1.0826	1.0826	2.06575	2.51786	0.921821	1.02272	1.02272	2.61564	2.93941	1	1.53864	1.53864	0.749862	1.39155	0.330858	2.26874	2.26874	0.722226	2.1125	2.91097e-06	1.71911	1.71911	0.722226	1.46517	0.00994739
NM_010902	Nfe2l2	0.92605	-1.07986	25.7079	23.5464	0.819218	0.886543	-1.12798	23.5464	23.3818	0.432398	0.830709	-1.20379	25.7079	23.3368	0.0188088	0.815749	-1.22587	29.5928	28.8866	0.687586	2.09828	2.09828	14.4801	39.4145	8.88693e-05	1.10695	1.10695	14.4801	18.9725	0.844622
NM_008019 NM_001302077 NM_001302078 NM_001302079 NM_001302080 NR_126058	Fkbp1a	0.94409	-1.05922	22.4858	20.9784	1	1.13575	1.13575	20.9784	26.7663	0.347516	1.08839	1.08839	22.4858	26.7157	0.618409	1.06591	1.06591	27.1324	34.8835	1	2.22391	2.22391	21.6206	61.9025	3.05404e-08	1.7098	1.7098	21.6206	43.5808	0.000171068
NM_007896	Mapre1	1.02133	1.02133	4.00404	4.03868	1	0.975446	-1.02517	4.03868	4.43285	1	1.00315	1.00315	4.00404	4.3749	1	1.15075	1.15075	2.83467	3.91247	0.977291	2.07411	2.07411	3.07823	8.21476	3.01825e-06	1.70899	1.70899	3.07823	6.20391	0.000418398
NM_023565	Cse1l	0.970111	-1.03081	9.47987	9.0882	1	0.919529	-1.08751	9.0882	9.40402	0.749556	0.834298	-1.19861	9.47987	8.63828	0.0437328	0.733152	-1.36397	7.81831	6.86502	0.310085	2.01024	2.01024	7.86683	20.3973	6.02616e-05	1.17472	1.17472	7.86683	10.8837	0.458317
NM_008006	Fgf2	10.983	10.983	0	0.115607	0.566424	0.707327	-1.41377	0.115607	0.0807894	1	8.74678	8.74678	0	0.108742	0.769064	4.52803	4.52803	0	0.0196812	1	6.53488	6.53488	0.0252923	0.248594	0.0226538	2.1142	2.1142	0.0252923	0.0680882	0.855025
NM_016904	Cks1b	1.15893	1.15893	5.4588	6.23075	0.822721	0.734708	-1.36108	6.23075	5.14626	0.190913	0.719672	-1.38952	5.4588	4.2507	0.0968136	0.924468	-1.0817	6.09282	6.70123	1	5.17753	5.17753	6.81781	45.4181	2.73305e-21	1.92708	1.92708	6.81781	15.4751	0.000429462
NM_175380	Gpd1l	0.885109	-1.1298	14.1465	12.4011	0.507631	0.562453	-1.77793	12.4011	7.7806	7.00343e-09	0.567829	-1.76109	14.1465	8.77129	6.51124e-12	0.704715	-1.41901	7.07573	5.92525	0.22755	1.23225	1.23225	6.63188	10.5006	0.476766	0.718237	-1.3923	6.63188	5.63577	0.0850048
NM_019759	Dpt	0.819336	-1.2205	2.89619	2.32562	0.52318	0.59871	-1.67026	2.32562	1.54844	0.00276579	0.629986	-1.58734	2.89619	1.97723	0.0085432	1.14757	1.14757	1.78812	2.40142	1	1.37847	1.37847	1.5536	2.74428	0.564635	1.10668	1.10668	1.5536	2.01287	1
NM_010480	Hsp90aa1	1.11131	1.11131	50.588	55.6183	0.81473	0.660623	-1.51372	55.6183	41.3676	0.000119528	0.645399	-1.54943	50.588	35.7212	9.26621e-06	0.599978	-1.66673	76.7374	55.118	0.0202924	1.53693	1.53693	74.2742	146.298	0.049969	0.823547	-1.21426	74.2742	71.8179	0.49551
NM_008380	Inhba	1.61041	1.61041	1.95887	3.10919	0.192895	0.549951	-1.81834	3.10919	1.93688	0.0434041	0.590958	-1.69217	1.95887	1.25572	0.028175	0.831002	-1.20337	0.297067	0.286466	1	0.842037	-1.1876	1.34185	1.4618	0.896225	0.55367	-1.80613	1.34185	0.877884	0.0492979
NM_176996	Smo	1.12711	1.12711	2.01233	2.22981	1	2.42738	2.42738	2.22981	6.1305	1.85312e-15	2.65392	2.65392	2.01233	5.81085	2.87379e-23	1.36922	1.36922	1.22979	2.04493	0.659869	1.39074	1.39074	1.74078	3.12762	0.277058	1.91583	1.91583	1.74078	3.93933	0.00218121
NM_020259	Hhip	0.942651	-1.06084	0.483218	0.444372	1	1.71105	1.71105	0.444372	0.857702	0.00153018	1.6298	1.6298	0.483218	0.856169	0.00606852	0.990623	-1.00947	0.23437	0.286962	1	0.529979	-1.88687	0.14957	0.101932	0.143088	1.84559	1.84559	0.14957	0.323391	0.0502247
NM_008915	Ppp3cc	0.902632	-1.10787	1.25553	1.12101	1	2.00006	2.00006	1.12101	2.47153	8.65484e-05	1.86831	1.86831	1.25553	2.57894	0.000488627	1.50211	1.50211	0.886216	1.61653	0.591137	0.98784	-1.01231	1.01007	1.28656	1	1.57257	1.57257	1.01007	1.86814	0.0295313
NM_178795	Ppip5k1	0.845491	-1.18274	1.02758	0.857657	0.587051	1.65962	1.65962	0.857657	1.59623	2.97268e-05	1.59334	1.59334	1.02758	1.7944	7.30459e-05	1.74629	1.74629	0.376617	0.797071	0.250459	0.970851	-1.03002	0.489044	0.611766	1	1.1316	1.1316	0.489044	0.653571	0.816975
NM_023719 NM_001009935	Txnip	0.828731	-1.20666	22.1012	18.0743	0.526263	1.71189	1.71189	18.0743	34.5628	0.000326241	1.92873	1.92873	22.1012	46.4209	2.78899e-06	0.979663	-1.02076	21.0758	24.8338	1	0.82054	-1.21871	11.3144	11.9241	0.380595	1.42009	1.42009	11.3144	18.985	0.0541898
NM_007557	Bmp7	1.14649	1.14649	0.279337	0.318125	1	3.65588	3.65588	0.318125	1.28254	3.65899e-10	1.78117	1.78117	0.279337	0.551425	0.050312	2.08628	2.08628	0.888422	2.2019	0.0128532	0.977674	-1.02284	0.371198	0.470208	1	1.7196	1.7196	0.371198	0.751399	0.0599641
NM_010738 NM_001271416 NM_001271417 NM_001271418 NM_001271419 NM_001271446	Ly6a	0.694708	-1.43945	9.56989	6.58468	0.00616025	2.15427	2.15427	6.58468	15.8728	2.5711e-13	1.79814	1.79814	9.56989	18.7292	0.000236163	2.82667	2.82667	4.30836	14.8866	0.000537706	1.60068	1.60068	5.0028	10.3275	0.0137733	1.91654	1.91654	5.0028	11.2935	4.90912e-05
NM_146148 NM_001290645	C8a	2.80931	2.80931	90.9052	252.526	2.67095e-52	0.715095	-1.39842	252.526	202.844	0.00057087	0.717317	-1.39408	90.9052	71.2075	4.72335e-05	0.497871	-2.00855	144.373	84.5984	0.00198917	0.664061	-1.50588	205.443	175.231	0.0211624	0.685113	-1.45961	205.443	166.037	0.0153556
NM_001164036 NM_008529 NM_001164039 NM_001164038 NM_001164037 NM_001164040	Ly6e	0.687855	-1.45379	92.5033	62.9757	5.26571e-08	1.93186	1.93186	62.9757	136.444	3.32969e-18	1.59488	1.59488	92.5033	161.112	2.05795e-08	2.92397	2.92397	36.8488	129.908	8.05639e-09	1.78637	1.78637	58.2231	134.284	0.000357431	1.79162	1.79162	58.2231	123.271	8.03764e-05
NM_010444	Nr4a1	2.45461	2.45461	1.13919	2.79119	0.0029542	3.27625	3.27625	2.79119	10.1213	0.000938179	4.61238	4.61238	1.13919	5.77286	6.01692e-05	13.5303	13.5303	0.231779	3.9659	1.13212e-06	0.934915	-1.06962	0.498154	0.601028	1	0.497324	-2.01076	0.498154	0.291896	0.0565427
NM_010206 NM_001079909 NM_001079908	Fgfr1	1.21593	1.21593	1.02296	1.23036	0.612905	2.27572	2.27572	1.23036	3.09977	3.12364e-09	1.89226	1.89226	1.02296	2.09676	1.7272e-05	5.18577	5.18577	0.645678	3.95959	7.20624e-13	1.03753	1.03753	1.02879	1.37952	1	1.53878	1.53878	1.02879	1.86425	0.0622058
NM_011448	Sox9	1.36069	1.36069	0.483072	0.639957	0.503162	1.65913	1.65913	0.639957	1.21769	0.0199818	1.84203	1.84203	0.483072	0.957969	0.00648583	2.12143	2.12143	0.637041	1.63008	0.0202924	1.79756	1.79756	1.08937	2.50124	0.118954	1.78145	1.78145	1.08937	2.27013	0.129356
NM_010156	Samd9l	0.583182	-1.71473	3.12276	1.8105	6.72384e-09	1.69551	1.69551	1.8105	3.40696	1.0208e-05	1.18911	1.18911	3.12276	4.0603	0.139498	2.32583	2.32583	1.73263	4.73743	0.000351666	1.11157	1.11157	1.27107	1.82659	0.911661	1.20092	1.20092	1.27107	1.81009	0.526127
NM_019971	Pdgfc	0.872206	-1.14652	0.916107	0.786642	1	1.7461	1.7461	0.786642	1.55056	0.000290626	1.10511	1.10511	0.916107	1.11017	1	2.36221	2.36221	0.371583	1.06329	0.0203134	0.993987	-1.00605	0.712569	0.914874	1	1.94035	1.94035	0.712569	1.62879	0.00519252
NM_010703 NM_001276402 NM_001276403	Lef1	0.287861	-3.4739	0.0661891	0.0174879	0.365678	5.34684	5.34684	0.0174879	0.120334	0.0206346	1.56441	1.56441	0.0661891	0.110619	0.924227	12.2171	12.2171	0.0230293	0.361989	2.13998e-05	0.48514	-2.06126	0.0440577	0.0265958	0.537404	1.83365	1.83365	0.0440577	0.0936096	0.379429
NM_009864	Cdh1	1.49252	1.49252	5.33181	7.8664	0.00891741	1.36061	1.36061	7.8664	12.0571	0.091569	1.45709	1.45709	5.33181	8.49416	0.00227756	2.9277	2.92771	1.83436	6.51695	9.09237e-07	1.78147	1.78147	9.24431	21.1689	0.000782942	0.732362	-1.36545	9.24431	8.02586	0.210995
NM_178804 NM_001291227 NM_001291228 NR_111900	Slit2	0.76201	-1.31232	0.0199622	0.01434	1	1.9353	1.9353	0.01434	0.0345304	0.584615	1.44692	1.44692	0.0199622	0.0312699	1	24.0154	24.0154	0.00202007	0.0593036	0.000420821	0.686752	-1.45613	0.00727565	0.00608825	1	2.55804	2.55804	0.00727565	0.022654	0.140479
NM_008871	Serpine1	1.06946	1.06946	0.65903	0.701558	1	0.866115	-1.15458	0.701558	0.661881	0.95074	1.51421	1.51421	0.65903	1.08619	0.392623	3.1736	3.1736	0.191521	0.756888	0.0303944	1.48546	1.48546	1.01007	1.87512	0.878975	0.4252	-2.35183	1.01007	0.499413	0.314409
NM_009046 NM_001290457	Relb	0.921049	-1.08572	0.930207	0.829776	1	1.15741	1.15741	0.829776	1.07624	0.931844	1.37557	1.37557	0.930207	1.37462	0.35331	3.11525	3.11525	0.347354	1.31889	0.00259818	0.784922	-1.27401	0.639878	0.641577	0.802852	1.04849	1.04849	0.639878	0.79279	1
NM_178381	Ano9	0.371239	-2.69368	0.0818966	0.0264586	0.575011	0.924423	-1.08176	0.0264586	0.0303393	1	0.845942	-1.18211	0.0818966	0.0713509	1	11.7623	11.7623	0.00991635	0.147534	0.00803172	5.14292	5.14292	0.00322429	0.0258489	0.282734	3.24085	3.24085	0.00322429	0.0138866	0.479048
NM_010810	Mmp7	0.483236	-2.06938	0.115336	0.0514162	1	0.539433	-1.8538	0.0514162	0.032393	1	0.0830088	-12.0469	0.115336	0	0.50875	30.4187	30.4187	0.0733842	2.50273	9.19653e-07	0.746654	-1.33931	0.168755	0.161302	1	0.31793	-3.14535	0.168755	0.0606823	0.249481
NM_146010 NM_001168679 NM_001168680	Tspan8	0.680722	-1.46903	0.650155	0.431618	0.616646	1.10881	1.10881	0.431618	0.516834	1	0.77419	-1.29167	0.650155	0.54654	0.968606	6.56931	6.56931	0.259185	2.05977	0.000660895	2.02472	2.02472	0.406426	1.0644	0.0733455	1.41382	1.41382	0.406426	0.685742	0.482952
NM_010296	Gli1	0.566729	-1.76451	0.0533956	0.029167	1	3.08669	3.08669	0.029167	0.0987622	0.191376	2.06647	2.06647	0.0533956	0.126779	0.396815	7.48185	7.48185	0.0115932	0.111011	0.0307421	1.02527	1.02527	0.0253461	0.0325097	1	1.27975	1.27975	0.0253461	0.0372962	1
NM_133663 NM_001005608	Itgb4	0.876924	-1.14035	0.135683	0.11659	1	1.13439	1.13439	0.11659	0.149456	1	1.18421	1.18421	0.135683	0.176397	1	5.79111	5.79111	0.0234471	0.163917	0.000960025	1.62758	1.62758	0.0560289	0.119213	0.242521	1.17443	1.17443	0.0560289	0.0787246	0.915069
NM_134111 NM_001113401 NM_001113405	Eaf2	0.942448	-1.06107	0.858776	0.796306	1	1.49968	1.49968	0.796306	1.31902	0.158616	1.24069	1.24069	0.858776	1.17324	0.672323	2.46209	2.46209	1.43017	4.16226	0.00135953	0.628137	-1.59201	1.72651	1.41063	0.423084	1.27617	1.27617	1.72651	2.58779	0.627214
NM_001146268 NM_008809	Pdgfrb	0.841527	-1.18832	1.8762	1.55907	0.578317	1.39638	1.39638	1.55907	2.46144	0.00321675	1.18914	1.18914	1.8762	2.438	0.504229	2.70467	2.70467	0.580699	1.8941	0.000348137	1.71786	1.71786	1.22664	2.70085	0.0239601	1.56354	1.56354	1.22664	2.26154	0.0533945
NM_001081171	Lama5	1.02592	1.02592	0.524898	0.530676	1	1.32854	1.32854	0.530676	0.791226	0.0667093	1.33653	1.33653	0.524898	0.760456	0.0823759	3.9695	3.9695	0.137094	0.649579	2.30984e-07	0.550945	-1.81506	0.22475	0.159667	0.0278835	0.814451	-1.22782	0.22475	0.21589	0.549619
NM_019732	Runx3	0.687474	-1.4546	0.112295	0.0759369	1	1.3074	1.3074	0.0759369	0.115483	1	1.34754	1.34754	0.112295	0.169034	1	4.65222	4.65222	0.0270847	0.163255	0.0253063	1.03112	1.03112	0.0676082	0.0895452	1	1.42296	1.42296	0.0676082	0.115067	0.513113
NM_013585	Psmb9	0.71654	-1.3956	18.5934	13.1804	0.00234743	1.76324	1.76324	13.1804	25.8773	0.000127716	1.31237	1.31237	18.5934	26.5273	0.10184	0.943021	-1.06042	19.142	21.7484	1	1.55781	1.55781	14.4963	29.1555	0.0354813	1.19304	1.19304	14.4963	20.3471	0.519964
NM_008823	Cfp	0.602145	-1.66073	16.67	9.93771	3.91e-08	1.57769	1.57769	9.93771	17.5792	1.55851e-06	1.28015	1.28015	16.67	23.2082	0.0196184	1.42386	1.42386	4.96882	8.49872	0.373338	1.23017	1.23017	7.79906	12.382	0.352069	1.96676	1.96676	7.79906	18.1208	1.07117e-06
NM_011652 NM_028004	Ttn	0.25788	-3.87777	0.0201527	0.00498455	0.000962784	8.60276	8.60276	0.00498455	0.0479988	0.00876503	0.449999	-2.22222	0.0201527	0.00968329	0.233821	0.955793	-1.04625	0.00313506	0.00354929	1	1.28264	1.28264	0.000961259	0.00159742	1	1.79554	1.79554	0.000961259	0.00202423	0.409681
NM_008704	Nme1	1.30636	1.30636	32.021	41.3054	0.00122399	0.64482	-1.55082	41.3054	29.9625	2.63598e-07	0.704279	-1.41989	32.021	24.6641	2.07558e-06	0.627187	-1.59442	62.9729	47.1641	0.0382837	1.94292	1.94292	61.5551	153.753	1.72042e-05	0.967094	-1.03403	61.5551	70.1744	1
NM_001163577 NM_008935 NM_001163585 NM_001163584 NM_001163578 NM_001163582 NM_001163581 NM_001163583	Prom1	0.246854	-4.05098	0.828226	0.200289	4.51034e-09	3.25277	3.25277	0.200289	0.733531	1.01391e-05	3.51613	3.51613	0.828226	3.178	2.41353e-10	5.68957	5.68957	0.177604	1.22585	1.62375e-06	2.30278	2.30278	0.11957	0.358519	0.00909074	13.5713	13.5713	0.11957	1.9668	2.08333e-07
NM_007631	Ccnd1	0.319066	-3.13415	35.5933	11.2149	6.93717e-45	2.37458	2.37458	11.2149	29.8667	3.45858e-21	1.68223	1.68223	35.5933	65.3977	1.3782e-05	9.82054	9.82054	2.67579	32.7428	9.09014e-10	8.61108	8.61108	4.08975	44.9756	2.91822e-15	12.8471	12.8471	4.08975	61.9006	7.62011e-21
NM_001025074 NM_008745 NM_001282961	Ntrk2	0.256194	-3.90329	0.673257	0.173091	1.39011e-11	31.4768	31.4768	0.173091	6.02301	2.36464e-119	11.9986	11.9986	0.673257	8.89272	1.75572e-114	3.58199	3.58199	1.06702	4.60053	4.98716e-10	2.74459	2.74459	0.214507	0.756971	0.000269034	22.9761	22.9761	0.214507	5.84033	7.16679e-53
NM_001081117	Mki67	0.324815	-3.07868	1.01283	0.330037	5.15734e-16	1.57699	1.57699	0.330037	0.583468	0.0488309	1.17384	1.17384	1.01283	1.29955	0.802525	4.95502	4.95502	0.124046	0.755588	4.13204e-05	76.7859	76.7859	0.0970246	9.68282	1.71192e-58	20.8839	20.8839	0.0970246	2.40804	2.90956e-67
NM_011623	Top2a	0.395483	-2.52856	1.19125	0.46971	2.46515e-10	1.63078	1.63078	0.46971	0.862948	0.0177249	1.22191	1.22191	1.19125	1.59884	0.533871	3.86078	3.86078	0.128978	0.609209	0.00160172	153.209	153.209	0.0940633	19.0323	7.28212e-62	46.5443	46.5443	0.0940633	5.33615	9.74718e-65
NM_013485	C9	3.28043	3.28043	96.1535	311.99	2.11388e-47	0.705052	-1.41833	311.99	247.333	0.000218152	0.979704	-1.02072	96.1535	102.932	1	0.885928	-1.12876	209.73	223.262	1	0.687935	-1.45363	463.103	408.875	0.0420838	0.557603	-1.79339	463.103	303.913	0.000157963
NM_011878 NM_001122998 NM_001286757 NM_001286758	Tiam2	1.83418	1.83418	0.683412	1.25298	0.00109781	1.19725	1.19725	1.25298	1.66722	0.36105	1.03343	1.03343	0.683412	0.776017	1	0.715784	-1.39707	1.58632	1.35991	0.376422	0.529446	-1.88877	1.31081	0.905131	0.0425331	0.687433	-1.45469	1.31081	1.0687	0.278696
NM_011035	Pak1	0.665465	-1.50271	0.902144	0.604637	0.149847	2.43484	2.43484	0.604637	1.63336	9.81303e-08	1.59255	1.59255	0.902144	1.57639	0.00717384	6.14698	6.14698	0.167968	1.26765	4.85614e-07	4.52059	4.52059	0.289343	1.69828	5.24101e-09	6.19434	6.19434	0.289343	2.14466	5.37391e-16
NM_019738	Nupr1	0.629453	-1.58868	1.62307	1.01851	0.454813	2.31772	2.31772	1.01851	2.69453	0.00638585	2.26977	2.26977	1.62307	4.10715	0.000389425	6.35937	6.35937	1.40919	11.2612	0.0002316	2.94321	2.94321	1.17395	4.44312	0.000285744	4.99213	4.99213	1.17395	6.92473	1.47068e-14
NM_009932	Col4a2	1.02677	1.02677	5.40311	5.47595	1	1.73922	1.73922	5.47595	10.7216	9.25257e-09	1.76591	1.76591	5.40311	10.4088	9.25959e-16	3.38746	3.38746	1.02672	4.19834	8.75676e-09	2.65875	2.65875	2.45711	8.36762	9.93338e-09	2.85381	2.85381	2.45711	8.24008	6.59698e-10
NM_133983	Cd276	1.27782	1.27782	1.82083	2.31803	0.174597	1.55232	1.55232	2.31803	4.01892	0.000153938	1.53313	1.53313	1.82083	3.07222	0.000536668	3.59206	3.59206	0.281864	1.22479	0.000121121	4.10897	4.10897	0.781596	4.17781	7.14117e-08	3.25043	3.25043	0.781596	2.99575	5.0442e-07
NM_001099288 NM_175003	Arhgap44	1.27741	1.27741	0.37264	0.472577	0.713966	2.91401	2.91401	0.472577	1.55649	1.04642e-12	3.3377	3.3377	0.37264	1.36667	9.09567e-14	6.47532	6.47532	0.0941555	0.738753	2.28425e-06	2.13301	2.13301	0.170045	0.469216	0.00323443	4.52893	4.52893	0.170045	0.916268	7.38962e-13
NM_001015046	Rap1gap2	0.528246	-1.89306	0.247252	0.129002	0.0391934	2.35483	2.35483	0.129002	0.334488	0.000714944	1.9364	1.9364	0.247252	0.521519	0.0016222	4.35442	4.35442	0.0171734	0.0952266	0.0186409	5.51603	5.51603	0.0188134	0.13986	1.45861e-06	10.505	10.505	0.0188134	0.245154	8.45311e-16
NM_001033364	Cdhr2	1.08589	1.08589	0.0240216	0.0251993	1	15.6609	15.6609	0.0251993	0.473461	4.64154e-15	19.4232	19.4232	0.0240216	0.546876	1.23425e-16	77.5074	77.5074	0.0091493	1.06243	4.87597e-11	21.722	21.722	0.0154799	0.444835	1.06033e-13	73.9377	73.9377	0.0154799	1.38351	4.00875e-45
NM_009128	Scd2	0.751443	-1.33077	1.67658	1.24136	0.0345471	6.73039	6.73039	1.24136	9.33647	8.98746e-32	4.82093	4.82093	1.67658	8.8191	2.17725e-67	14.6013	14.6013	0.498	8.80432	1.13757e-24	6.55738	6.55738	0.410507	3.46933	6.31706e-22	61.2653	61.2653	0.410507	29.6149	1.31881e-48
NM_016697	Gpc3	0.624167	-1.60214	0.745774	0.459736	0.200467	5.05446	5.05446	0.459736	2.56861	6.34337e-21	3.54881	3.54881	0.745774	2.87746	4.02647e-16	10.2179	10.2179	0.246825	3.17739	6.57737e-07	5.74811	5.74811	0.13267	0.99459	3.50358e-10	167.859	167.859	0.13267	26.6362	2.68703e-129
NM_009877 NM_001040654	Cdkn2a	0.365324	-2.7373	0.319156	0.110467	0.221641	6.21974	6.21974	0.110467	0.777578	0.000121559	3.06989	3.06989	0.319156	1.08862	0.00256997	59.6561	59.6561	0.059531	4.87694	2.70854e-09	47.6579	47.6579	0	0.171247	0.000322729	1984.84	1984.84	0	5.44763	8.38008e-62
NM_026056	Cap2	1.29439	1.29439	0.0421064	0.0525222	1	2.77166	2.77166	0.0525222	0.168539	0.0823505	7.5391	7.5391	0.0421064	0.343631	2.05261e-06	11.8629	11.8629	0.0739499	1.10104	1.94502e-11	7.86965	7.86965	0.00905099	0.105066	0.000192311	6.03734	6.03734	0.00905099	0.0739312	0.000644905
NM_153397 NM_001293693	Adam32	0.522211	-1.91494	0.0186781	0.00856278	1	10.9505	10.9505	0.00856278	0.132098	0.00956436	5.30429	5.30429	0.0186781	0.127337	0.07045	27.4859	27.4859	0.0237992	0.845745	2.41621e-05	25.2934	25.2934	0.016979	0.61232	3.38982e-11	75.1853	75.1853	0.016979	1.66994	1.38104e-42
NM_007974	F2rl1	0.787748	-1.26944	0.0674305	0.0577008	1	4.61715	4.61715	0.0577008	0.288775	0.00188506	1.47945	1.47945	0.0674305	0.109225	1	10.3922	10.3922	0.0370658	0.478216	1.69156e-05	4.91942	4.91942	0.0385564	0.252499	0.000120348	8.03139	8.03139	0.0385564	0.378294	8.24982e-09
NM_008604 NM_001289462 NM_001289463	Mme	0.742386	-1.34701	3.87885	2.85392	0.291687	1.50624	1.50624	2.85392	4.80415	0.00464696	0.967107	-1.03401	3.87885	4.10603	1	7.72354	7.72354	0.89713	8.29041	6.17386e-26	13.6552	13.6552	0.101116	1.7765	7.52528e-26	67.0276	67.0276	0.101116	7.90635	1.08251e-80
NM_022814	Svep1	0.861067	-1.16135	0.117814	0.10016	1	1.32112	1.32112	0.10016	0.148402	0.575082	1.50739	1.50739	0.117814	0.192062	0.468699	5.04887	5.04887	0.0181269	0.109687	0.000606709	3.30154	3.30154	0.0269604	0.115053	8.59953e-05	3.63913	3.63913	0.0269604	0.117161	3.27182e-06
NM_010766	Marco	0.343	-2.91545	2.67752	0.914227	0.00178458	3.72213	3.72213	0.914227	3.77884	1.39871e-18	2.17202	2.17202	2.67752	6.35038	0.00786367	5.44404	5.44404	0.282114	1.92034	0.00232142	7.10248	7.10248	0.749672	6.80271	5.38989e-10	6.14212	6.14212	0.749672	5.48265	2.74069e-09
NM_024226 NM_194054 NM_194053 NM_194052 NM_194051	Rtn4	0.466088	-2.14552	16.3382	7.53523	9.53204e-17	2.0471	2.0471	7.53523	17.2682	3.00263e-13	1.30477	1.30477	16.3382	23.2641	0.00023441	2.18751	2.18751	4.25016	11.2881	0.0346751	3.29152	3.29152	3.00152	12.7262	3.26397e-11	5.37342	5.37342	3.00152	19.0844	3.08594e-27
NM_018887 NM_001285947 NM_001285948	Cyp39a1	0.488162	-2.0485	13.2167	6.35528	3.76498e-17	0.973662	-1.02705	6.35528	6.94701	1	0.864022	-1.15738	13.2167	12.4669	0.373737	2.14151	2.14151	1.67136	4.25044	0.00175624	2.94806	2.94806	4.29967	16.2206	0.000173885	2.33857	2.33857	4.29967	11.8649	0.00309548
NM_011058 NM_001083316	Pdgfra	0.776037	-1.2886	0.945088	0.719683	0.208961	1.71983	1.71983	0.719683	1.40161	5.18018e-05	1.56229	1.56229	0.945088	1.62562	0.000582712	2.8334	2.8334	0.30555	1.04273	0.00177997	2.1678	2.1678	0.385077	1.07559	3.30647e-05	4.61996	4.61996	0.385077	2.1023	3.28505e-22
NM_009263 NM_001204203 NM_001204202 NM_001204201 NM_001204233	Spp1	0.932428	-1.07247	20.736	19.0376	1	1.55737	1.55737	19.0376	33.3359	4.94713e-06	1.52742	1.52742	20.736	34.4949	5.32767e-07	6.94512	6.94512	25.8842	219.215	6.02748e-18	6.54214	6.54214	34.9384	291.74	1.87586e-10	11.1014	11.1014	34.9384	455.615	5.22451e-21
NM_198093 NM_080288	Elmo1	0.607237	-1.6468	0.393984	0.233787	0.170128	2.37457	2.37457	0.233787	0.63568	0.00041578	1.62625	1.62625	0.393984	0.704661	0.00700339	3.91199	3.91199	0.109756	0.532297	0.00253353	2.58813	2.58813	0.131026	0.436608	0.000427787	5.8219	5.8219	0.131026	0.903565	4.71489e-20
NM_010336 NM_172989 NM_001290486	Lpar1	1.16473	1.16473	0.162274	0.184935	1	2.49575	2.49575	0.184935	0.528785	0.000780197	2.20381	2.20381	0.162274	0.388346	0.0208098	2.60475	2.60475	0.210055	0.672356	0.0450951	2.09944	2.09944	0.206782	0.561906	0.0396834	3.48317	3.48317	0.206782	0.850431	6.51246e-10
NM_021334	Itgax	0.759061	-1.31742	0.311169	0.234935	0.862157	1.76486	1.76486	0.234935	0.457463	0.078268	1.91183	1.91183	0.311169	0.639062	0.00905159	5.08783	5.08783	0.0890476	0.538175	3.30777e-05	4.67531	4.67531	0.0767113	0.465535	7.88186e-05	8.18782	8.18782	0.0767113	0.750173	7.11852e-19
NM_009465 NM_001190974 NM_001190975	Axl	0.730358	-1.36919	5.95031	4.29872	0.000497211	1.5008	1.5008	4.29872	7.24504	2.31965e-06	1.25436	1.25436	5.95031	8.12887	0.0276833	2.11217	2.11217	1.23023	3.12002	0.00103507	2.69564	2.69564	1.99967	6.95205	2.84935e-11	3.06971	3.06971	1.99967	7.25122	1.18433e-16
NM_018861	Slc1a4	0.615076	-1.62582	1.22808	0.742444	0.00184248	1.78545	1.78545	0.742444	1.51027	0.00140194	1.22931	1.22931	1.22808	1.64956	0.311862	2.03801	2.03801	0.62671	1.53799	0.0285998	4.00097	4.00097	0.536592	2.76534	2.44165e-10	3.09369	3.09369	0.536592	1.96465	5.67348e-08
NM_019439	Gabbr1	0.695236	-1.43836	1.06564	0.735293	0.0503094	1.51963	1.51963	0.735293	1.24921	0.00924909	1.27815	1.27815	1.06564	1.47982	0.239433	2.86486	2.86486	0.322436	1.09246	0.00148482	0.256604	-3.89705	0.250193	0.0820594	0.000107804	0.407959	-2.45122	0.250193	0.119574	0.0028155
NM_172398	Akr1b10	0.647569	-1.54424	1.38428	0.887634	0.193567	1.69745	1.69745	0.887634	1.67083	0.0461082	1.36336	1.36336	1.38428	2.04004	0.328515	3.12918	3.12918	0.477265	1.83709	0.00800703	2.56964	2.56964	0.593015	1.95876	0.000102576	4.12526	4.12526	0.593015	2.87692	7.97089e-13
NM_033374	Dock2	0.639059	-1.5648	0.795735	0.504919	0.0447422	1.52739	1.52739	0.504919	0.870486	0.0367046	1.34143	1.34143	0.795735	1.15979	0.116815	2.21883	2.21883	0.173007	0.460222	0.0341527	2.33117	2.33117	0.183967	0.553027	0.000258739	4.09294	4.09294	0.183967	0.891266	1.84735e-14
NM_080553	Itpr3	0.640039	-1.5624	0.510528	0.324302	0.0224828	1.6567	1.6567	0.324302	0.595855	0.00697645	1.49088	1.49088	0.510528	0.824632	0.00819379	4.65202	4.65202	0.0720474	0.396035	8.81606e-06	2.15992	2.15992	0.088117	0.244886	0.00294833	4.22957	4.22957	0.088117	0.440566	2.84394e-12
NM_010959	Oit3	0.767843	-1.30235	12.2541	9.27978	0.00323892	1.17558	1.17558	9.27978	12.2581	0.151358	1.1073	1.1073	12.2541	14.7733	0.586778	0.491264	-2.03557	6.03642	3.51418	0.00317332	2.55562	2.55562	2.67401	8.81797	3.35799e-07	2.55004	2.55004	2.67401	8.05741	7.90634e-09
NM_008021	Foxm1	0.445853	-2.24289	0.485993	0.215347	0.00146167	1.23619	1.23619	0.215347	0.294169	0.973256	1.05351	1.05351	0.485993	0.556824	1	5.29319	5.29319	0.0399801	0.262405	0.00564815	49.9224	49.9224	0.0836347	5.49603	1.18348e-34	12.0135	12.0135	0.0836347	1.21588	1.72791e-28
NM_145150 NM_001285997 NM_001285998	Prc1	0.312133	-3.20376	1.10918	0.338332	9.16948e-08	1.46201	1.46201	0.338332	0.579694	0.372267	0.831766	-1.20226	1.10918	1.0192	0.939866	3.03	3.03	0.191266	0.706611	0.0149192	43.3793	43.3793	0.302163	17.0432	4.83643e-51	10.695	10.695	0.302163	3.83879	3.60344e-39
NM_172301	Ccnb1	0.276941	-3.61088	1.24346	0.340907	9.47312e-10	1.2966	1.2966	0.340907	0.486059	0.836212	0.72118	-1.38662	1.24346	0.971178	0.295245	4.90531	4.90531	0.125557	0.753713	0.016462	151.808	151.808	0.11046	22.0863	1.24414e-49	33.2765	33.2765	0.11046	4.43366	1.2111e-53
NM_026439	Ccdc80	0.70511	-1.41822	3.91046	2.72425	0.000501644	1.26648	1.26648	2.72425	3.90156	0.0730493	1.21051	1.21051	3.91046	5.15676	0.0938876	2.01809	2.01809	0.982253	2.3865	0.0156844	3.32332	3.32332	1.00526	4.29173	4.91229e-09	5.49078	5.49078	1.00526	6.52062	7.76929e-27
NM_001039151 NM_001039150 NM_009851 NM_001177786 NM_001177787 NM_001177785	Cd44	0.659342	-1.51666	1.7131	1.11363	0.00229779	1.48684	1.48684	1.11363	1.86822	0.0007675	1.28351	1.28351	1.7131	2.38785	0.155189	2.28927	2.28927	0.697995	1.96188	0.0287646	2.91151	2.91151	0.892232	3.33533	5.39392e-09	3.91232	3.91232	0.892232	4.12401	2.61017e-14
NM_009828	Ccna2	0.41915	-2.38578	1.1037	0.455445	7.99227e-06	0.997056	-1.00295	0.455445	0.527742	1	0.89811	-1.11345	1.1037	1.07878	1	2.98276	2.98276	0.263432	0.956956	0.0110056	58.9287	58.9287	0.268735	20.6099	1.02184e-56	14.8621	14.8621	0.268735	4.73952	3.81627e-44
NM_145565	Sds	0.90838	-1.10086	235.452	211.761	0.996421	0.860212	-1.1625	211.761	203.376	0.716439	1.01504	1.01504	235.452	261.216	1	2.17772	2.17772	125.235	317.684	0.00576863	0.231848	-4.31318	251.809	74.579	8.75508e-07	0.359907	-2.7785	251.809	106.722	0.000130896
NM_144799	Lmcd1	0.629975	-1.58736	0.398426	0.246109	0.677556	1.55098	1.55098	0.246109	0.434496	0.571613	1.4628	1.4628	0.398426	0.633867	0.626096	5.15248	5.15248	0.116427	0.720644	0.0124399	4.26737	4.26737	0.108261	0.586745	0.00014375	8.67345	8.67345	0.108261	1.08759	1.01306e-12
NM_016721	Iqgap1	0.762562	-1.31137	2.29389	1.73168	0.0588761	1.35787	1.35787	1.73168	2.62711	0.0036195	1.2817	1.28171	2.29389	3.2003	0.0363557	2.15573	2.15573	0.520898	1.36128	0.0100313	3.05902	3.05902	0.848952	3.32851	1.17833e-09	3.64726	3.64726	0.848952	3.65338	2.84327e-13
NM_024184	Asf1b	0.530858	-1.88374	0.601414	0.319729	0.187025	1.478	1.478	0.319729	0.541976	0.602423	0.635361	-1.57391	0.601414	0.41382	0.441851	3.18542	3.18542	0.160241	0.600762	0.0376495	48.6443	48.6443	0.162806	10.3363	3.77977e-46	22.5529	22.5529	0.162806	4.34826	4.3295e-36
NM_001033321	Tmem231	1.21988	1.21988	0.0834064	0.103093	1	1.73963	1.73963	0.103093	0.205355	0.485774	2.10945	2.10945	0.0834064	0.193454	0.304545	4.24413	4.24413	0.0370231	0.185209	0.0448692	3.09527	3.09527	0.0353034	0.141616	0.0412923	4.72423	4.72423	0.0353034	0.19588	6.1572e-05
NM_023256	Krt20	0.910957	-1.09775	0.0117253	0.0122543	1	1.59822	1.59822	0.0122543	0.0201548	1	5.77261	5.77261	0.0117253	0.105052	0.240721	81.1295	81.1295	0	0.158212	0.0184758	50.3515	50.3515	0	0.107707	0.00021185	197.386	197.386	0	0.320083	4.56725e-12
NM_011803	Klf6	0.768917	-1.30053	2.42843	1.84155	0.18977	1.17997	1.17997	1.84155	2.45708	0.473478	1.16212	1.16212	2.42843	3.06117	0.588645	2.37731	2.37731	1.12639	3.20876	0.000255565	2.73451	2.73451	1.27327	4.48198	6.14973e-07	2.20524	2.20524	1.27327	3.32234	6.93658e-05
NM_172955 NM_019389 NM_001081249 NM_001134474 NM_001134475	Vcan	0.966209	-1.03497	0.0488887	0.0476485	1	1.21728	1.21728	0.0476485	0.0657416	1	1.27582	1.27582	0.0488887	0.0684041	1	4.67993	4.67993	0.00695694	0.03952	0.0277761	3.17272	3.17272	0.0322484	0.131995	0.0273598	4.14985	4.14985	0.0322484	0.159339	0.00236918
NM_153800	Arhgap22	1.00001	1.00001	0.131662	0.127859	1	1.86639	1.86639	0.127859	0.275582	0.32809	1.52608	1.52608	0.131662	0.223877	0.769945	2.94125	2.94125	0.125885	0.451293	0.0306177	4.6807	4.6807	0.085063	0.510398	5.65976e-06	5.81353	5.81353	0.085063	0.57854	1.79795e-09
NM_001145953 NM_010705	Lgals3	0.700179	-1.42821	3.60837	2.50304	0.0477513	1.38072	1.38072	2.50304	3.91276	0.0791392	1.23974	1.23974	3.60837	4.85676	0.279485	2.78224	2.78224	1.39125	4.68686	0.000877811	5.55023	5.55023	2.7594	19.5383	9.13541e-11	12.6424	12.6424	2.7594	41.019	4.20046e-31
NM_033073	Krt7	0.755123	-1.32429	0.543436	0.411412	0.992718	1.24715	1.24715	0.411412	0.582283	1	0.802375	-1.2463	0.543436	0.462249	1	5.16094	5.16094	0.24186	1.48193	1.69831e-05	4.01314	4.01314	0.274948	1.43969	1.7063e-05	3.53015	3.53015	0.274948	1.17326	2.15054e-06
NM_175549	Robo2	0.777796	-1.28568	0.300316	0.228465	0.559985	1.18975	1.18975	0.228465	0.304247	0.826648	1.09808	1.09808	0.300316	0.361455	1	3.18403	3.18403	0.122721	0.472602	0.00101023	5.936	5.936	0.0914716	0.705437	3.34308e-15	7.09054	7.09054	0.0914716	0.774804	4.61437e-21
NM_001111099 NM_007669	Cdkn1a	0.775636	-1.28926	2.95335	2.25869	0.937495	1.0736	1.0736	2.25869	2.75493	1	1.15752	1.15752	2.95335	3.73359	1	3.81556	3.81556	1.48084	7.05966	0.0054549	24.3194	24.3194	1.47217	45.7043	1.6181e-22	16.0987	16.0987	1.47217	27.7613	7.29041e-18
NM_011311	S100a4	0.568543	-1.75888	1.21787	0.702512	0.589873	1.61752	1.61752	0.702512	1.19397	0.630292	0.824451	-1.21293	1.21787	1.06917	1	3.29187	3.29187	0.658414	2.6001	0.0231239	9.77046	9.77046	1.17231	14.7141	6.60961e-07	5.44658	5.44658	1.17231	7.62386	1.33676e-05
NM_011313	S100a6	1.11261	1.11261	2.79166	3.08153	1	0.965912	-1.03529	3.08153	3.40565	1	1.45773	1.45773	2.79166	4.41792	0.1356	2.50494	2.50494	1.62899	4.90573	0.0105193	12.9676	12.9676	1.74272	29.1808	2.40265e-25	10.4867	10.4867	1.74272	21.706	9.33789e-23
NM_011197	Ptgfrn	0.929476	-1.07587	1.15624	1.05886	1	1.45559	1.45559	1.05886	1.71627	0.0106567	1.44353	1.44353	1.15624	1.81096	0.00234756	2.70125	2.70125	0.274956	0.889215	0.00208461	3.09402	3.09402	0.509078	2.02557	2.04719e-08	3.92949	3.92949	0.509078	2.36185	6.51548e-14
NM_008632 NM_001039934	Map2	0.796483	-1.25552	0.268772	0.215582	0.971138	1.08985	1.08985	0.215582	0.262301	1	0.951546	-1.05092	0.268772	0.277865	1	3.36921	3.36921	0.087732	0.359458	0.00209773	3.19942	3.19942	0.108572	0.450755	8.92833e-05	3.17161	3.17161	0.108572	0.409377	3.50447e-06
NM_009784 NM_001110843 NM_001110845 NM_001110844 NM_001110846	Cacna2d1	0.604883	-1.65321	0.201071	0.119739	0.213132	1.37405	1.37405	0.119739	0.179081	0.595678	0.948649	-1.05413	0.201071	0.203878	1	2.53594	2.53594	0.0751098	0.225119	0.0438116	2.23369	2.23369	0.0729109	0.209955	0.00703104	2.04383	2.04383	0.0729109	0.176086	0.00268269
NM_053247	Lyve1	0.769188	-1.30007	2.7761	2.11354	0.52318	1.34462	1.34462	2.11354	3.1791	0.134809	1.63999	1.63999	2.7761	4.95657	0.00157724	0.532343	-1.87849	0.742123	0.480718	0.663336	5.10037	5.10037	0.619198	4.07733	4.13392e-15	3.92592	3.92592	0.619198	2.86788	2.79291e-08
NM_199152 NM_001171512	Obscn	0.329881	-3.03139	0.0262719	0.00861792	0.0570095	8.13188	8.13188	0.00861792	0.0777416	0.000249431	3.07025	3.07025	0.0262719	0.0886388	4.04884e-05	6.17457	6.17457	0.00106546	0.00841911	0.208859	0.140354	-7.12486	0.00284017	0.000417379	0.10025	1.43599	1.43599	0.00284017	0.00492553	0.833533
NM_010000	Cyp2b9	0.0111323	-89.8284	250.231	2.72974	1.21526e-62	19.8155	19.8155	2.72974	61.1656	1.00154e-32	1.01071	1.01071	250.231	276.303	1	1.6807	1.6807	11.3137	22.2748	0.147466	3.93293	3.93293	0.0627899	0.319594	0.00104477	553.7	553.7	0.0627899	41.493	1.85117e-163
NM_028222	Cdkn3	0.0834386	-11.9849	1.43073	0.107579	5.55275e-08	1.55172	1.55172	0.107579	0.202236	1	0.611822	-1.63446	1.43073	0.936542	0.361812	5.30597	5.30597	0.174973	1.21839	0.100714	318.558	318.558	0.0553947	25.2955	2.6025e-42	107.412	107.412	0.0553947	7.75638	6.51248e-51
NM_028072 NM_001252579 NM_001252578	Sulf2	0.691782	-1.44554	5.22829	3.58294	4.87661e-05	2.64547	2.64547	3.58294	10.626	2.05058e-30	2.15468	2.15468	5.22829	12.2876	1.34558e-28	1.74929	1.74929	3.30402	7.0208	0.0739763	2.02058	2.02058	2.08899	5.48881	0.00851539	3.54203	3.54203	2.08899	8.77617	1.45656e-08
NM_021408	Ush2a	0.327373	-3.05462	0.0220319	0.00623247	0.209842	8.06959	8.06959	0.00623247	0.0634798	1.15224e-06	2.89312	2.89312	0.0220319	0.0693553	0.0138103	0.365403	-2.73671	0.00998998	0.00400382	0.633184	34.5999	34.5999	0	0.00876408	0.00390812	45.145	45.145	0	0.00874149	0.000325908
NM_009238	Sox4	0.900037	-1.11107	0.518793	0.453763	1	2.18786	2.18786	0.453763	1.12835	0.000668774	2.5877	2.5877	0.518793	1.45861	4.07841e-06	4.29647	4.29647	0.0804081	0.440865	0.0798479	3.03117	3.03117	0.0835497	0.331306	0.000697144	10.4913	10.4913	0.0835497	1.05848	2.95136e-19
NM_025424	Nenf	1.28756	1.28756	6.34928	8.13787	0.211947	1.40657	1.40657	8.13787	12.7561	0.012069	1.67062	1.67062	6.34928	11.704	9.68309e-05	1.54125	1.54125	7.95574	14.6754	0.343533	2.69012	2.69012	6.80329	23.6168	1.27756e-06	3.72278	3.72278	6.80329	29.8571	2.6294e-14
NM_145392	Bag2	0.886293	-1.1283	1.44824	1.28068	1	1.68317	1.68317	1.28068	2.4282	0.00231412	1.34232	1.34232	1.44824	2.12125	0.344205	1.91832	1.91832	0.589837	1.34472	0.171376	2.55969	2.55969	0.581889	1.92198	3.03206e-05	3.414	3.414	0.581889	2.35255	1.11906e-10
NM_175930	Rapgef5	0.645062	-1.55024	2.15564	1.38256	0.00160673	1.32615	1.32615	1.38256	2.03863	0.0982751	1.20987	1.20987	2.15564	2.83376	0.244664	1.71487	1.71487	0.149877	0.308754	0.553713	4.35658	4.35658	0.122289	0.685597	1.58123e-08	4.87206	4.87206	0.122289	0.705793	1.17288e-10
NM_010153	Erbb3	1.0248	1.0248	21.0507	21.3449	1	1.17467	1.17467	21.3449	28.0996	0.149467	1.13749	1.13749	21.0507	26.1597	0.455875	0.761088	-1.31391	3.55132	3.18808	0.60713	0.304006	-3.2894	7.2114	2.82073	1.1328e-12	0.33685	-2.96868	7.2114	2.86045	1.88049e-13
NM_001101445	Cyp4f17	1.46113	1.46113	3.1024	4.46641	0.0795672	1.00631	1.00631	4.46641	5.10375	1	1.19917	1.19917	3.1024	4.02458	0.508783	0.837641	-1.19383	1.81548	1.80293	1	0.242827	-4.11815	2.74084	0.853075	1.41432e-12	0.239126	-4.1819	2.74084	0.77265	1.88849e-16
NM_011121	Plk1	0.483444	-2.06849	0.703764	0.34369	0.0285765	1.20271	1.20271	0.34369	0.470334	1	1.00269	1.00269	0.703764	0.77866	1	3.14808	3.14808	0.129185	0.504189	0.0647035	115.935	115.935	0.0897313	13.6458	9.95754e-48	26.3199	26.3199	0.0897313	2.81459	2.84536e-44
NM_018763	Chst2	1.09522	1.09522	0.482651	0.528252	1	0.917984	-1.08934	0.528252	0.533214	1	1.17622	1.17622	0.482651	0.617786	0.967508	0.72935	-1.37108	0.271545	0.237366	0.831503	3.65576	3.65576	0.103728	0.487531	1.14852e-05	3.4369	3.4369	0.103728	0.417601	1.93305e-06
NM_023612	Esm1	1.991	1.991	0.232327	0.472496	0.288541	0.609057	-1.64188	0.472496	0.305033	0.380469	1.07423	1.07423	0.232327	0.267546	1	1.56157	1.56157	0.267804	0.518183	1	91.0491	91.0491	0.0082622	1.1642	2.45041e-18	30.7173	30.7173	0.0082622	0.351171	7.61582e-13
NM_019833	Fam69b	0.882452	-1.13321	0.0790077	0.0658504	1	2.43834	2.43834	0.0658504	0.178961	0.417635	1.10219	1.10219	0.0790077	0.0862125	1	3.34525	3.34525	0.0649731	0.283963	0.135931	5.2417	5.2417	0.0325119	0.232694	0.00112783	6.27764	6.27764	0.0325119	0.254978	1.50508e-05
NM_026514	Cdc42ep3	1.14345	1.14345	0.726542	0.808051	1	0.97829	-1.02219	0.808051	0.91296	1	1.26888	1.26888	0.726542	0.991022	0.768613	1.40385	1.40385	0.588287	0.975775	0.81542	2.40851	2.40851	0.319262	0.989852	0.00108295	2.79283	2.79283	0.319262	1.0517	3.96498e-06
NM_019392 NM_001290800	Tyro3	0.704489	-1.41947	0.125903	0.0864459	0.922597	1.82693	1.82693	0.0864459	0.186532	0.22606	1.63577	1.63577	0.125903	0.224779	0.423742	2.627	2.627	0.0293341	0.0883284	0.328215	5.54483	5.54483	0.0280028	0.202349	4.05519e-06	12.5694	12.5694	0.0280028	0.420323	7.86678e-18
NM_007737	Col5a2	0.877259	-1.13991	1.46585	1.27312	0.708312	1.09345	1.09345	1.27312	1.56608	0.912385	1.29391	1.29391	1.46585	2.07541	0.102281	2.18785	2.18785	0.281559	0.731715	0.094391	7.84037	7.84037	0.32015	3.23653	2.86625e-25	9.27178	9.27178	0.32015	3.5149	4.69339e-35
NM_010260	Gbp2	0.431234	-2.31893	4.26567	1.82604	8.56561e-05	2.20265	2.20265	1.82604	4.44753	1.0586e-06	1.51411	1.51411	4.26567	7.00152	0.0156032	1.47905	1.47905	1.0082	1.83734	0.785916	2.42934	2.42934	0.927779	2.89651	5.29405e-05	6.2542	6.2542	0.927779	6.84966	3.73165e-22
NM_008706	Nqo1	0.424984	-2.35303	6.99095	2.94086	2.32293e-17	1.55694	1.55694	2.94086	5.05916	0.0270569	1.17616	1.17616	6.99095	8.94549	0.297503	1.65578	1.65578	6.49124	13.1058	0.134102	2.12145	2.12145	2.25339	6.21814	0.0101184	2.44484	2.44484	2.25339	6.5105	1.4955e-07
NM_207655 NM_007912	Egfr	2.57545	2.57545	35.8438	91.1303	1.27218e-32	0.658306	-1.51905	91.1303	67.262	6.14056e-07	0.793972	-1.25949	35.8438	31.0333	0.0206722	0.644004	-1.55279	20.6428	15.4011	0.35014	0.355018	-2.81675	100.379	45.4767	3.46222e-05	0.320963	-3.11562	100.379	37.7336	1.54405e-08
NM_027687 NM_181731 NM_001042419 NM_001042420 NM_001042418	Cabyr	6.08901	6.08901	1.62364	9.79683	8.21343e-25	0.325447	-3.07269	9.79683	3.52579	5.79716e-08	0.868916	-1.15086	1.62364	1.53362	0.958244	1.05786	1.05786	1.90582	2.35642	1	0.255348	-3.91623	2.3177	0.756628	6.89594e-08	0.330635	-3.02449	2.3177	0.902409	4.03432e-07
NM_008277	Hpd	0.724238	-1.38076	1657.54	1187.8	5.29816e-06	1.13136	1.13136	1187.8	1507.02	0.39424	1.12277	1.12277	1657.54	2033.63	0.247483	1.11766	1.11766	1194.48	1573.91	1	0.276975	-3.61043	1267.15	451.007	1.45009e-10	0.459088	-2.17823	1267.15	686.334	1.77243e-05
NM_001081091	Cep152	0.560445	-1.7843	1.22858	0.679378	6.61492e-06	0.867584	-1.15263	0.679378	0.651477	0.758318	0.812703	-1.23046	1.22858	1.08489	0.290519	0.884572	-1.13049	0.321379	0.338656	1	0.431183	-2.3192	0.405191	0.22576	0.00337527	0.381703	-2.61984	0.405191	0.182273	0.000357352
NM_012006	Acot1	0.480879	-2.07953	13.2118	6.2807	9.28278e-16	0.954336	-1.04785	6.2807	6.72585	1	1.00756	1.00756	13.2118	14.5112	1	0.955556	-1.04651	13.7243	16.3021	1	4.03101	4.03101	2.42005	12.7614	0.00219955	2.64059	2.64059	2.42005	7.58015	5.82494e-07
NM_008608	Mmp14	0.686352	-1.45698	11.0332	7.48563	8.65674e-07	1.03101	1.03101	7.48563	8.69829	1	1.08093	1.08093	11.0332	13.0322	0.704074	1.93514	1.93514	1.77553	4.15564	0.144723	2.66922	2.66922	4.55881	15.6812	7.33577e-08	2.47016	2.47016	4.55881	13.3083	5.61415e-07
NM_026785	Ube2c	0.353535	-2.82858	2.48927	0.876269	3.34146e-05	0.948564	-1.05423	0.876269	0.92318	1	0.92903	-1.07639	2.48927	2.53521	1	1.87607	1.87607	1.80848	4.1562	0.306232	41.2818	41.2818	1.13688	60.8956	1.29068e-47	7.54072	7.54072	1.13688	10.0939	6.43522e-30
NM_001033264 NM_001285777 NM_001285779	Gls2	0.871337	-1.14766	152.504	131.54	0.392442	0.864741	-1.15642	131.54	127.443	0.299878	0.984681	-1.01556	152.504	164.087	1	1.42875	1.42875	126.151	213.192	0.2367	0.355437	-2.81344	113.176	51.7036	6.2107e-06	0.342784	-2.91729	113.176	45.6757	9.471e-10
NM_009354	Tert	0.846198	-1.18176	3.40629	2.85697	0.287899	0.872459	-1.14619	2.85697	2.76814	0.451754	1.23743	1.23743	3.40629	4.60024	0.093135	0.957997	-1.04384	1.20863	1.36371	1	0.3664	-2.72926	1.11956	0.530676	7.25426e-05	0.231985	-4.31063	1.11956	0.307927	6.66165e-09
NM_026619 NM_030051	Gsto2	1.26662	1.26662	0.0351578	0.0442367	1	3.12602	3.12602	0.0442367	0.185726	0.304184	6.90638	6.90638	0.0351578	0.307367	0.0167998	0.91625	-1.09141	0.0789682	0.0889884	1	0.948531	-1.05426	0.0458289	0.0564454	1	2.35816	2.35816	0.0458289	0.128977	0.17904
NM_172887	Fry	0.811369	-1.23248	0.220829	0.176561	0.868866	1.59271	1.59271	0.176561	0.320956	0.0272151	1.51605	1.51605	0.220829	0.367031	0.081591	1.43919	1.43919	0.154904	0.268667	0.680837	1.2039	1.2039	0.143918	0.222592	0.803464	1.99603	1.99603	0.143918	0.33926	0.0002095
NM_053094 NM_001170395	Cd163	0.694718	-1.43943	4.15403	2.8599	0.0113109	1.50004	1.50004	2.8599	4.82143	0.00280391	1.31426	1.31426	4.15403	5.94455	0.0402894	1.02331	1.02331	1.1233	1.36695	1	0.814871	-1.22719	1.40882	1.48128	0.599403	1.55145	1.55145	1.40882	2.58348	0.0204958
NM_001081341	Scaper	0.781689	-1.27928	1.16487	0.898891	0.186429	1.67839	1.67839	0.898891	1.69399	3.02228e-05	1.38775	1.38775	1.16487	1.76557	0.00913823	1.01141	1.01141	0.521118	0.637192	1	1.69516	1.69516	0.420082	0.917749	0.0251045	1.66808	1.66808	0.420082	0.827789	0.0183405
NM_177644	Rasal2	1.01455	1.01455	1.35899	1.35785	1	1.55736	1.55736	1.35785	2.36647	6.88406e-06	1.38646	1.38646	1.35899	2.05149	0.01359	0.912951	-1.09535	0.608784	0.663274	1	0.58391	-1.71259	1.0357	0.772111	0.0380036	0.960187	-1.04146	1.0357	1.16969	1
NM_010109 NM_207654	Efna5	0.770515	-1.29783	1.13689	0.857533	0.325915	1.50333	1.50333	0.857533	1.45363	0.0287308	1.44373	1.44373	1.13689	1.78954	0.00495209	0.925461	-1.08054	1.53623	1.71199	1	0.866239	-1.15442	0.618194	0.692275	0.896225	1.80677	1.80677	0.618194	1.3167	0.00448814
NM_177568 NM_001290790	Plcb2	0.640105	-1.56224	0.445455	0.28561	0.157791	1.71472	1.71472	0.28561	0.550073	0.0132523	1.48583	1.48583	0.445455	0.726043	0.0853138	2.06993	2.06993	0.146374	0.359449	0.151338	1.20902	1.20902	0.0954544	0.148523	0.896225	1.96122	1.96122	0.0954544	0.22183	0.011488
NM_007782 NM_001252651 NR_045561	Csf3r	0.707454	-1.41352	0.735949	0.520085	0.261523	1.68383	1.68383	0.520085	0.964639	0.0145126	1.39575	1.39575	0.735949	1.12091	0.0893642	2.02495	2.02495	0.310811	0.752262	0.0848097	0.691198	-1.44676	0.326028	0.289554	0.30881	1.7788	1.7788	0.326028	0.68211	0.0177681
NM_016668	Bhmt	1.02926	1.02926	703.56	715.464	1	1.97177	1.97177	715.464	1587.4	6.3193e-06	2.11768	2.11768	703.56	1626.46	1.49832e-12	1.12094	1.12094	1372	1877.34	1	0.468534	-2.13432	1056.46	636.551	4.63153e-06	0.348529	-2.8692	1056.46	432.745	1.05159e-11
NM_138302	Tymp	1.2597	1.2597	12.5354	15.5766	0.566424	2.05459	2.05459	15.5766	36.0066	3.28286e-10	2.40207	2.40207	12.5354	32.8259	0.000224582	1.05825	1.05825	4.46956	5.80919	1	0.22687	-4.4078	6.40578	1.87688	2.1244e-09	0.40655	-2.45972	6.40578	3.07051	0.000214349
NM_030113	Arhgap10	0.717635	-1.39347	0.681068	0.475019	0.410599	2.50648	2.50648	0.475019	1.33636	1.25667e-07	1.76409	1.76409	0.681068	1.29972	0.00494556	2.27767	2.27767	0.208072	0.58109	0.120916	2.17555	2.17555	0.37699	1.06144	0.00646106	2.6507	2.6507	0.37699	1.18565	1.83449e-05
NM_013476	Ar	0.740562	-1.35033	0.302527	0.221744	0.84538	7.43167	7.43167	0.221744	1.86409	3.65111e-23	4.9732	4.9732	0.302527	1.66951	1.19844e-13	1.77147	1.77147	0.0754778	0.156234	0.751114	5.86067	5.86067	0.0297866	0.231771	7.2172e-06	17.3013	17.3013	0.0297866	0.626704	7.4856e-20
NM_011132	Pole	0.514989	-1.94179	0.613617	0.314178	7.38428e-05	0.91727	-1.09019	0.314178	0.319131	1	0.623799	-1.60308	0.613617	0.423111	0.00908327	1.15562	1.15562	0.274514	0.374975	1	11.8284	11.8284	0.192779	2.9586	1.33427e-23	5.71698	5.71698	0.192779	1.29226	1.51651e-17
NM_007956 NM_001302531 NM_001302532 NM_001302533 NR_126357	Esr1	0.303375	-3.29625	5.80721	1.73635	2.42993e-44	1.06577	1.06577	1.73635	2.07931	1	0.397077	-2.51841	5.80721	2.51677	9.47593e-34	1.5051	1.5051	0.797034	1.41867	0.290941	2.59732	2.59732	1.09678	3.64754	3.2418e-06	2.07829	2.07829	1.09678	2.67866	0.000832403
NM_008892	Pola1	0.679642	-1.47136	1.04457	0.709726	0.0379553	1.00902	1.00902	0.709726	0.794797	1	0.666482	-1.50042	1.04457	0.76241	0.0148382	1.08779	1.08779	0.329047	0.430576	1	10.639	10.639	0.259058	3.57086	2.1603e-27	4.0084	4.0084	0.259058	1.22274	4.67345e-15
NM_008873	Plau	0.928418	-1.0771	0.523985	0.478112	1	1.65451	1.65451	0.478112	0.897537	0.0653134	1.96272	1.96272	0.523985	1.12788	0.00572299	2.57661	2.57661	0.135578	0.43307	0.11212	8.02747	8.02747	0.229122	2.39072	1.54013e-11	7.262	7.262	0.229122	2.00611	2.81479e-14
NM_172702 NM_001253386	Serinc2	1.33965	1.33965	1.95046	2.55917	0.206549	1.39195	1.39195	2.55917	3.9817	0.0439174	1.57997	1.57997	1.95046	3.33736	0.00217885	1.35319	1.35319	1.56852	2.58484	0.817327	2.88949	2.88949	1.73326	6.43671	1.0075e-06	2.52418	2.52418	1.73326	5.1769	4.46545e-08
NM_013584 NM_001113386	Lifr	1.12498	1.12498	38.5988	42.9221	0.794414	0.64662	-1.5465	42.9221	31.2558	0.00852772	0.682189	-1.46587	38.5988	28.7478	3.01284e-05	0.530382	-1.88543	13.3557	8.33335	0.0146809	0.266446	-3.75311	39.8067	13.6305	8.81476e-15	0.170363	-5.86983	39.8067	8.00681	5.09091e-27
NM_007423	Afp	0.746282	-1.33998	1.00202	0.748349	0.514128	2.04695	2.04695	0.748349	1.72564	0.00023731	1.50705	1.50705	1.00202	1.66942	0.195931	1.20488	1.20488	0.49664	0.716524	1	36.3401	36.3401	0.601631	28.4127	6.75065e-38	24.5365	24.5365	0.601631	17.4364	4.66606e-50
NM_011099 NM_001253883	Pkm	0.812022	-1.23149	8.45533	6.79643	0.164756	1.52895	1.52895	6.79643	11.6732	3.85161e-07	1.31967	1.31967	8.45533	12.1665	0.0165324	1.68946	1.68946	3.04371	6.15192	0.0558675	7.73101	7.73101	2.90958	28.8984	9.08867e-37	8.18465	8.18465	2.90958	28.1001	3.15068e-42
NM_172528 NM_001146048	Lrrc1	0.515161	-1.94114	0.277683	0.137371	0.176215	2.71563	2.71563	0.137371	0.437769	0.00241465	1.78336	1.78336	0.277683	0.541178	0.10128	2.19007	2.19007	0.137222	0.365399	0.342603	2.33772	2.33772	0.10791	0.327352	0.00624962	6.44883	6.44883	0.10791	0.826186	3.2412e-16
NM_009217 NM_001042606	Sstr2	2.6953	2.6953	0.0594421	0.16353	0.440167	2.90236	2.90236	0.16353	0.558141	0.0135674	3.09678	3.09678	0.0594421	0.218961	0.21342	2.97738	2.97738	0.0591239	0.222214	0.271024	4.64478	4.64478	0.298243	1.78958	3.66082e-06	3.53219	3.53219	0.298243	1.25951	1.76538e-07
NM_007398 NM_001272052	Ada	0.639962	-1.56259	0.935166	0.595605	0.259655	1.79498	1.79498	0.595605	1.19817	0.0274135	1.1904	1.1904	0.935166	1.21714	0.939963	0.845102	-1.18329	0.536103	0.542464	1	4.88607	4.88607	0.330927	2.09319	2.56955e-11	6.50218	6.50218	0.330927	2.54365	9.36043e-20
NM_152803	Hpse	0.614312	-1.62784	2.20247	1.33183	0.000194859	1.25091	1.25091	1.33183	1.88066	0.241806	1.08126	1.08126	2.20247	2.59884	1	1.3852	1.3852	0.745922	1.24818	0.738421	2.72039	2.72039	0.594794	2.08435	1.7693e-06	4.2925	4.2925	0.594794	3.01169	9.49876e-17
NM_009791	Aspm	0.450797	-2.2183	0.202573	0.089275	0.00115953	1.36508	1.36508	0.089275	0.13742	0.501272	1.01595	1.01595	0.202573	0.22447	1	2.73325	2.73325	0.0307496	0.099751	0.121155	14.5666	14.5666	0.0636414	1.20376	2.99191e-17	5.65931	5.65931	0.0636414	0.42853	1.92749e-13
NM_009764	Brca1	0.539845	-1.85238	0.576397	0.309633	0.000934406	0.937706	-1.06643	0.309633	0.317272	1	0.716708	-1.39527	0.576397	0.447365	0.0995936	1.30726	1.30726	0.170079	0.266938	1	8.6025	8.6025	0.222963	2.47051	4.08653e-11	4.16209	4.16209	0.222963	1.09347	2.92924e-06
NM_009609	Actg1	0.711797	-1.40489	74.474	52.4283	4.16051e-06	0.996453	-1.00356	52.4283	58.6668	1	0.870122	-1.14926	74.474	70.7584	0.154748	1.44233	1.44233	31.9688	55.0848	0.165762	2.84135	2.84135	44.8023	162.01	2.34542e-06	2.3985	2.3985	44.8023	126.128	0.000146608
NM_001081363	Cenpf	0.424719	-2.3545	0.239913	0.101673	8.53727e-05	1.4575	1.4575	0.101673	0.164794	0.282564	1.07469	1.07469	0.239913	0.282547	1	1.97566	1.97566	0.061784	0.151145	0.416197	19.5609	19.5609	0.0588881	1.49908	1.21919e-26	6.00589	6.00589	0.0588881	0.421792	1.75612e-18
NM_007904 NM_001136061 NM_001276296	Ednrb	0.619605	-1.61393	4.47803	2.7311	1.32201e-06	1.27899	1.27899	2.7311	3.95579	0.0633411	1.10512	1.10512	4.47803	5.40298	0.796887	1.43219	1.43219	1.81259	3.09328	0.287656	2.30954	2.30954	1.81197	5.39858	2.00478e-07	2.28172	2.28172	1.81197	4.88532	8.395e-08
NM_001081656	Neurl1B	0.35565	-2.81175	0.285014	0.0986223	0.000126506	1.84707	1.84707	0.0986223	0.207625	0.0852262	0.79747	-1.25397	0.285014	0.252122	0.872697	2.55387	2.55387	0.07902	0.246117	0.0754889	31.2485	31.2485	0.0781532	3.16999	6.16903e-23	9.70084	9.70084	0.0781532	0.890154	1.38776e-19
NM_016692	Incenp	0.549138	-1.82103	1.10048	0.588029	0.00155448	1.32344	1.32344	0.588029	0.883627	0.382815	1.05992	1.05992	1.10048	1.27745	1	1.93295	1.93295	0.23801	0.555483	0.210519	11.0216	11.0216	0.444322	6.35866	7.20161e-21	3.79397	3.79397	0.444322	1.9973	1.47182e-14
NM_019634	Tspan7	0.74129	-1.349	15.4957	11.3447	0.000327856	1.34245	1.34245	11.3447	17.1363	0.000998949	1.12924	1.12924	15.4957	19.0975	0.31154	1.02227	1.02227	7.67616	9.39478	1	2.13954	2.13954	5.10297	14.0918	1.08719e-05	2.90998	2.90998	5.10297	17.5579	4.45063e-12
NM_001161374 NM_007977 NM_001161373	F8	0.735896	-1.35889	3.55299	2.5883	0.000421233	1.21635	1.21635	2.5883	3.54998	0.111363	1.02855	1.02855	3.55299	3.99156	1	0.767429	-1.30305	0.713594	0.655829	0.768134	2.37264	2.37264	0.550446	1.67799	1.13272e-05	2.48074	2.48074	0.550446	1.61412	2.06266e-08
NM_001141978 NM_001141977 NM_028109 NM_001141976 NM_001141975	Tpx2	0.466988	-2.14138	0.557247	0.259108	0.00225652	1.20296	1.20296	0.259108	0.350079	0.90858	1.00707	1.00707	0.557247	0.616427	1	3.47242	3.47242	0.105179	0.456017	0.0560269	97.087	97.087	0.092302	11.7543	6.04556e-52	24.5334	24.5334	0.092302	2.72532	2.82693e-54
NM_007900 NM_001177626 NM_001177625	Ect2	0.436539	-2.29075	0.977485	0.428206	0.000188205	1.08373	1.08373	0.428206	0.510257	1	0.776502	-1.28783	0.977485	0.835808	0.34085	1.2597	1.2597	0.344397	0.522898	1	47.3843	47.3843	0.18296	11.2908	1.0156e-36	11.3083	11.3083	0.18296	2.46415	1.51575e-36
NM_011074	Cdk14	0.536127	-1.86523	0.496902	0.263288	0.00640206	1.41373	1.41373	0.263288	0.41338	0.327585	0.701654	-1.4252	0.496902	0.373641	0.18623	1.93491	1.93491	0.131584	0.30662	0.233431	3.22926	3.22926	0.137125	0.574751	1.16465e-06	3.4849	3.4849	0.137125	0.571322	5.45854e-09
NM_010427 NM_001289458 NM_001289459 NM_001289460 NM_001289461	Hgf	0.672228	-1.48759	3.76334	2.50222	3.8573e-05	1.38433	1.38433	2.50222	3.89644	0.00197985	1.04577	1.04577	3.76334	4.29976	1	2.18904	2.18904	0.262363	0.699729	0.07999	5.77201	5.77201	0.402484	2.99962	8.05161e-16	5.89233	5.89233	0.402484	2.80232	8.12535e-18
NM_011261	Reln	0.753045	-1.32794	7.27944	5.41418	0.00122794	1.38006	1.38006	5.41418	8.39609	0.000412726	1.31439	1.31439	7.27944	10.4496	0.000158998	1.34559	1.34559	2.11287	3.40006	0.445528	3.80151	3.80151	1.46059	7.2086	9.85607e-13	4.20027	4.20027	1.46059	7.26094	3.97752e-21
NM_001007570	Slc25a42	1.29752	1.29752	27.7554	35.6139	0.000728195	1.09554	1.09554	35.6139	43.8472	0.615992	1.25497	1.25497	27.7554	38.0281	0.0029757	1.14967	1.14967	15.8777	22.0971	1	0.244219	-4.09469	14.7326	4.63037	4.32346e-15	0.315823	-3.16633	14.7326	5.50142	2.74593e-15
NM_001039546	Myo6	1.30928	1.30928	7.29919	9.45105	0.00200067	0.924965	-1.08112	9.45105	9.80166	0.739311	0.977259	-1.02327	7.29919	7.78783	1	0.917257	-1.09021	5.08686	5.58136	1	0.439142	-2.27717	6.73526	3.81678	6.83672e-08	0.418807	-2.38773	6.73526	3.33343	1.96375e-09
NM_008010 NM_001205270 NM_001163215 NM_001163216 NM_001163217	Fgfr3	0.889015	-1.12484	9.00652	7.91778	0.52318	1.01851	1.01851	7.91778	9.07383	1	0.826253	-1.21028	9.00652	8.12255	0.0433038	1.74671	1.74671	4.46376	9.21182	0.0348496	0.377859	-2.64649	5.87062	2.86275	5.20973e-10	0.35455	-2.82048	5.87062	2.45872	1.64468e-13
NM_009140	Cxcl2	0.88665	-1.12784	0.107474	0.100616	1	1.08714	1.08714	0.100616	0.126568	1	0.76684	-1.30405	0.107474	0.0909937	1	2.61035	2.61035	0.123322	0.358327	0.575126	0.251723	-3.97262	0.388008	0.124449	0.0345473	0.265277	-3.76965	0.388008	0.121038	0.0169668
NM_009656	Aldh2	0.951937	-1.05049	820.552	772.53	1	0.796355	-1.25572	772.53	690.292	0.0124915	0.793743	-1.25985	820.552	711.524	0.000387967	0.78129	-1.27993	788.91	730.324	0.583057	0.297926	-3.35654	602.867	231.604	2.16315e-14	0.438056	-2.28281	602.867	310.727	1.10462e-07
NM_001039185 NM_011926 NM_001039186 NM_001039187	Ceacam1	1.01215	1.01215	24.7562	24.7846	1	1.02952	1.02952	24.7846	28.6587	1	1.02802	1.02802	24.7562	27.7876	1	0.920263	-1.08665	9.70239	10.5519	1	0.433041	-2.30925	20.4801	11.4231	5.70529e-09	0.489725	-2.04196	20.4801	11.8494	4.87459e-07
NM_001081028	Sipa1l3	1.00332	1.00332	1.27017	1.26435	1	1.20939	1.20939	1.26435	1.70127	0.343695	1.13806	1.13806	1.27017	1.58375	0.493879	1.10874	1.10874	0.587637	0.781579	1	0.398314	-2.51058	0.96967	0.498402	1.30893e-05	0.444535	-2.24954	0.96967	0.510522	2.54417e-05
NM_008391	Irf2	1.20479	1.20479	17.0086	20.2512	0.0960676	0.826647	-1.20971	20.2512	18.7986	0.0807817	0.869236	-1.15044	17.0086	16.1258	0.224257	0.821997	-1.21655	25.1409	24.2153	0.953031	0.367495	-2.72113	26.7116	12.6472	2.89566e-11	0.36931	-2.70775	26.7116	11.6412	2.86157e-12
NM_201372	Ccdc84	1.03504	1.03504	6.10163	6.21347	1	0.861788	-1.16038	6.21347	6.09598	0.61159	0.950872	-1.05167	6.10163	6.36326	1	1.03717	1.03717	5.16864	6.29751	1	0.28248	-3.54007	3.69356	1.34602	2.62262e-09	0.452269	-2.21107	3.69356	1.97297	1.05684e-05
NM_008131	Glul	0.838985	-1.19192	277.105	229.762	0.0624908	1.22148	1.22148	229.762	314.86	0.0714733	1.11848	1.11848	277.105	338.37	0.195651	0.981107	-1.01926	229.952	272.222	1	0.0958114	-10.4372	210.426	25.9715	4.53318e-51	0.464603	-2.15238	210.426	114.723	8.83866e-06
NM_133217	Bco2	0.922395	-1.08413	8.0679	7.35342	0.880843	1.19749	1.19749	7.35342	9.89765	0.103101	1.11755	1.11755	8.0679	9.88042	0.621062	0.817486	-1.22326	8.69646	8.47088	0.762732	0.353385	-2.82977	6.03254	2.77397	0.000560808	0.375978	-2.65973	6.03254	2.69434	0.000460304
NM_172124	B3gat2	1.32142	1.32142	0.094994	0.120266	1	0.749766	-1.33375	0.120266	0.105669	1	0.831152	-1.20315	0.094994	0.0879521	1	1.29791	1.29791	0.0952828	0.143451	1	0.058475	-17.1013	0.145237	0.0101892	7.02789e-10	0.188254	-5.31198	0.145237	0.0314425	6.40403e-08
NM_010401	Hal	0.997063	-1.00295	98.1746	96.8979	1	0.989035	-1.01109	96.8979	107.473	1	1.1917	1.1917	98.1746	127.854	0.136778	0.909923	-1.09899	51.2405	54.4267	1	0.424313	-2.35675	84.8385	46.4765	0.000137698	0.382776	-2.6125	84.8385	38.5014	1.18267e-07
NM_080446	Helb	1.11418	1.11418	2.60429	2.86802	0.800014	0.965417	-1.03582	2.86802	3.08532	1	1.07492	1.07492	2.60429	3.06066	0.979539	0.86063	-1.16194	1.43914	1.47448	1	0.480057	-2.08309	2.4837	1.53055	0.000100495	0.499892	-2.00043	2.4837	1.46316	6.6773e-05
NM_001167746	Dnah17	1.01815	1.01815	0.0601719	0.0607893	1	0.782292	-1.2783	0.0607893	0.0518346	0.865017	0.710794	-1.40688	0.0601719	0.0459511	0.74354	1.60206	1.60206	0.0197451	0.0374725	0.847674	0.321554	-3.1099	0.0408094	0.0167801	0.00108168	0.203769	-4.90753	0.0408094	0.009606	9.26705e-07
NM_001005510	Syne2	1.12554	1.12554	2.30741	2.56877	0.348343	1.03603	1.03603	2.56877	2.9768	1	1.0394	1.0394	2.30741	2.61721	1	0.886267	-1.12833	1.24277	1.29523	1	0.399362	-2.50399	1.2103	0.629894	9.17386e-05	0.338478	-2.9544	1.2103	0.485296	1.22272e-07
NM_001031851	Agxt2	1.19558	1.19558	73.8143	87.2478	0.0356752	0.860751	-1.16178	87.2478	84.3033	0.155092	0.832542	-1.20114	73.8143	67.1329	0.0373739	0.991377	-1.0087	71.6972	84.6707	1	0.377295	-2.65045	61.6872	29.9013	3.5279e-10	0.488383	-2.04757	61.6872	35.4124	2.34964e-06
NR_003552	Cyp2d13	0.989661	-1.01045	146.829	143.644	1	1.12802	1.12802	143.644	181.966	0.393341	0.911933	-1.09657	146.829	146.233	0.414653	0.879069	-1.13757	84.4271	86.6859	1	0.0837486	-11.9405	59.9708	6.50918	6.62978e-35	0.0915224	-10.9263	59.9708	6.47965	1.91759e-35
NM_033476 NM_001289603	Tfcp2	0.967852	-1.03322	2.1605	2.06012	1	1.03946	1.03946	2.06012	2.41193	1	1.04238	1.04238	2.1605	2.47122	1	1.09052	1.09052	1.34067	1.74364	1	0.332332	-3.00904	1.56719	0.669384	1.67412e-07	0.391712	-2.5529	1.56719	0.723718	4.09249e-08
NM_001025432	Crebbp	1.10074	1.10074	2.77132	3.01342	0.785791	1.05628	1.05628	3.01342	3.58616	1	1.05911	1.05911	2.77132	3.20698	1	1.39035	1.39035	0.437083	0.714144	0.688422	0.418455	-2.38974	1.20408	0.64982	1.76102e-06	0.470822	-2.12395	1.20408	0.670412	6.2866e-06
NM_011415	Snai2	0.638723	-1.56562	2.48812	1.56039	0.0163807	1.05723	1.05723	1.56039	1.87491	1	0.913804	-1.09433	2.48812	2.48718	1	1.40645	1.40645	1.88917	3.04713	0.929395	0.428722	-2.33251	2.201	1.213	2.0282e-05	0.483468	-2.06839	2.201	1.25662	0.000574588
NM_027947 NM_001025594	Zbtb43	1.0678	1.0678	5.20442	5.50044	0.963436	1.02105	1.02105	5.50044	6.31024	1	1.08315	1.08315	5.20442	6.1455	0.727123	0.972418	-1.02836	2.75327	3.19048	1	0.393671	-2.54019	3.83331	1.94218	3.50084e-10	0.417084	-2.3976	3.83331	1.88823	1.41046e-10
NM_009505 NM_001025250 NM_001025257 NM_001110267 NM_001110268 NM_001110266 NM_001287056 NM_001287057 NM_001287058	Vegfa	0.900372	-1.11065	43.845	39.0844	0.526924	0.958549	-1.04324	39.0844	41.9577	1	0.827644	-1.20825	43.845	39.6693	0.0917785	0.916535	-1.09107	22.3747	23.8778	1	0.221648	-4.51166	16.7061	4.78391	2.45565e-22	0.275724	-3.62681	16.7061	5.44184	6.13291e-18
NM_010321	Gnmt	0.993223	-1.00682	1126.48	1106.96	1	0.762286	-1.31184	1106.96	946.459	0.00146059	0.779979	-1.28209	1126.48	960.17	0.000440922	0.688209	-1.45305	760.438	622.528	0.196973	0.360142	-2.77669	560.367	257.941	6.47372e-06	0.47041	-2.12581	560.367	309.135	9.55587e-05
NM_010889	Neb	1.20249	1.20249	1.06673	1.27041	0.427828	0.900756	-1.11018	1.27041	1.27359	1	0.753015	-1.328	1.06673	0.877091	0.0535198	0.866904	-1.15353	0.689253	0.705609	1	0.162112	-6.16858	0.641731	0.134998	8.16135e-12	0.104393	-9.57921	0.641731	0.0790314	5.59213e-18
NM_001111140	Lrrc10b	0.149754	-6.67762	0.0217909	0	1	3.53084	3.53084	0	0.00830518	1	1.34069	1.34069	0.0217909	0.0339054	1	1.42655	1.42655	0.0143804	0.0248099	1	0.0998748	-10.0125	0.0533857	0.00524372	0.0209375	0.221037	-4.52414	0.0533857	0.0130753	0.0481078
NM_001001182	Baz2b	1.10964	1.10964	1.78474	1.95035	0.754356	1.19737	1.19737	1.95035	2.61623	0.127227	1.30764	1.30764	1.78474	2.54338	0.0072897	1.27965	1.27965	0.759336	1.1595	0.710707	0.331356	-3.0179	1.16373	0.496824	3.4245e-10	0.422849	-2.36491	1.16373	0.581517	1.20048e-07
NM_026493	Cspp1	1.12574	1.12574	3.25044	3.60104	0.632479	0.885752	-1.12898	3.60104	3.60158	0.52052	0.994335	-1.0057	3.25044	3.53307	1	0.968711	-1.0323	2.42643	2.78797	1	0.406813	-2.45813	2.76826	1.45356	1.61612e-07	0.328527	-3.04389	2.76826	1.07387	1.53505e-12
NM_145820	Veph1	1.43755	1.43755	0.238922	0.344601	0.272713	0.913209	-1.09504	0.344601	0.344497	1	0.95321	-1.04909	0.238922	0.252093	1	0.763854	-1.30915	0.716616	0.642708	0.874778	0.181806	-5.50038	0.708938	0.166766	5.30093e-09	0.186703	-5.3561	0.708938	0.156021	1.59648e-10
NM_019655 NM_001038587 NM_001146296	Adar	1.00445	1.00445	4.51185	4.49004	1	1.11077	1.11077	4.49004	5.61054	0.567851	1.18467	1.18467	4.51185	5.84237	0.0879755	1.48822	1.48822	1.53437	2.72719	0.172594	0.465132	-2.14993	3.2871	1.96764	1.5346e-07	0.494842	-2.02085	3.2871	1.9171	2.58426e-07
NM_010113	Egf	1.05117	1.05117	0.102496	0.107652	1	1.46301	1.46301	0.107652	0.171843	0.69046	1.88175	1.88175	0.102496	0.206255	0.279454	0.733241	-1.36381	0.114361	0.100901	1	0.214289	-4.6666	0.125718	0.0333537	3.37391e-05	0.110654	-9.03716	0.125718	0.0154389	6.56984e-10
NM_001040400	Tet2	0.799029	-1.25152	1.83853	1.45745	0.227188	1.34631	1.34631	1.45745	2.20803	0.016059	1.17181	1.17181	1.83853	2.36061	0.321969	1.46767	1.46767	0.832242	1.43499	0.376514	0.110465	-9.05263	1.44379	0.206588	1.13334e-19	0.196354	-5.09283	1.44379	0.334118	6.2344e-14
NM_025669	Pnisr	1.05605	1.05605	11.3117	11.8051	1	0.957987	-1.04386	11.8051	12.6922	1	0.994128	-1.00591	11.3117	12.2725	1	1.23145	1.23145	7.43643	10.7694	0.803977	0.157295	-6.35748	5.71149	1.15974	4.51733e-30	0.16506	-6.0584	5.71149	1.11409	6.30685e-32
NM_001007463 NM_001290462	Spag8	1.10393	1.10393	0.357408	0.394123	1	0.722573	-1.38394	0.394123	0.30909	0.779042	0.980915	-1.01946	0.357408	0.396044	1	1.15254	1.15254	0.325987	0.441517	1	0.0789041	-12.6736	0.16212	0.0143713	0.00116672	0.102371	-9.76841	0.16212	0.01764	0.000465671
NM_001161665	Kif26b	1.11034	1.11034	0.121982	0.132945	1	1.3123	1.3123	0.132945	0.191643	0.824979	1.26358	1.26358	0.121982	0.169341	0.932099	2.05007	2.05007	0.0345971	0.083837	0.500097	0.194372	-5.14478	0.0434922	0.0108405	0.0130149	2.63882	2.63882	0.0434922	0.136753	0.0369982
NM_019438	Ncapg	0.406096	-2.46247	0.230192	0.0909403	0.0861402	1.5851	1.5851	0.0909403	0.164879	0.619843	0.963099	-1.03831	0.230192	0.242047	1	2.59751	2.59751	0.0399786	0.13375	0.464153	176.501	176.501	0.0184599	4.56858	8.83923e-52	50.6626	50.6626	0.0184599	1.19115	1.04021e-43
NM_019682	Dynll1	1.04913	1.04913	4.68373	4.84268	1	1.21648	1.21648	4.84268	6.66447	0.239704	1.31519	1.31519	4.68373	6.76647	0.0176102	1.46933	1.46933	7.26529	12.8714	0.19044	3.19622	3.19622	8.46078	34.7141	2.30823e-14	2.81403	2.81403	8.46078	28.0477	7.50673e-13
NM_019985 NM_001204253 NM_001204239	Clec1b	0.755328	-1.32393	5.93391	4.45816	0.270763	1.47248	1.47248	4.45816	7.27972	0.0671718	1.03758	1.03758	5.93391	6.70943	1	0.927643	-1.078	3.97795	4.45125	1	2.11159	2.11159	2.9714	8.08889	0.000137698	3.17903	3.17903	2.9714	11.1466	1.14055e-12
NM_011113	Plaur	0.909624	-1.09936	0.47931	0.435755	1	1.07122	1.07122	0.435755	0.521795	1	1.20204	1.20204	0.47931	0.637128	1	2.52561	2.52561	0.161073	0.501278	0.149937	5.18611	5.18611	0.341721	2.31989	8.56098e-09	2.75654	2.75654	0.341721	1.13118	0.00101993
NM_011577	Tgfb1	0.793458	-1.26031	4.05592	3.16986	0.253758	1.17405	1.17405	3.16986	4.13895	0.46468	1.22017	1.22017	4.05592	5.36888	0.289897	1.20315	1.20315	1.46934	2.13953	1	2.60829	2.60829	1.55734	5.22564	2.56739e-07	3.29225	3.29225	1.55734	6.05677	2.44757e-13
NM_011131	Pold1	0.909926	-1.09899	1.21965	1.10808	1	0.998639	-1.00136	1.10808	1.22981	1	0.811304	-1.23258	1.21965	1.07814	0.413149	0.967868	-1.0332	0.796606	0.909766	1	3.63018	3.63018	0.609395	2.86149	3.56387e-10	2.8105	2.8105	0.609395	2.01499	4.92977e-09
NM_009103	Rrm1	0.749914	-1.33349	3.00842	2.23037	0.0204167	1.03396	1.03396	2.23037	2.58699	1	0.929502	-1.07584	3.00842	3.05469	0.976342	1.13633	1.13633	1.80547	2.47153	1	9.39989	9.39989	2.13383	25.9631	5.36093e-33	3.87674	3.87674	2.13383	9.73928	1.15556e-20
NM_007400	Adam12	0.81527	-1.22659	0.178929	0.144836	1	0.933327	-1.07144	0.144836	0.143941	1	1.21961	1.21961	0.178929	0.238549	0.874985	1.62721	1.62721	0.0260211	0.0515219	0.878485	9.9829	9.9829	0.0266789	0.347543	3.29092e-15	8.46871	8.46871	0.0266789	0.270847	2.3732e-14
NM_026024 NM_001278115	Ube2t	0.758967	-1.31758	0.483971	0.35448	1	1.46305	1.46305	0.35448	0.564411	0.780252	1.31002	1.31002	0.483971	0.671446	1	1.75683	1.75683	0.319164	0.678835	0.586673	9.31421	9.31421	0.386382	4.69129	1.00517e-12	3.86532	3.86532	0.386382	1.76911	3.88551e-07
NM_029465	Clec4g	0.81668	-1.22447	51.3034	41.3834	0.0192687	1.11591	1.11591	41.3834	51.9656	0.473478	1.00887	1.00887	51.3034	56.521	1	0.636724	-1.57054	31.0527	23.5352	0.0852856	2.05544	2.05544	15.951	42.4167	9.74831e-05	2.66626	2.66626	15.951	50.3619	1.01949e-08
NM_026840	Pdgfrl	1.50044	1.50044	0.331026	0.508902	0.657556	0.784185	-1.27521	0.508902	0.437229	0.91716	1.54673	1.54673	0.331026	0.559138	0.727534	3.22384	3.22384	0.113838	0.431596	0.188924	4.50146	4.50146	0.085807	0.509509	0.000184584	7.3157	7.3157	0.085807	0.763254	1.20988e-10
NM_027973	Cenpu	0.547369	-1.82692	0.172758	0.0970522	0.639773	1.05767	1.05767	0.0970522	0.102568	1	0.531046	-1.88308	0.172758	0.101215	0.684303	1.50432	1.50432	0.0656371	0.117846	1	18.3028	18.3028	0.0776059	1.85202	4.38786e-16	8.93796	8.93796	0.0776059	0.813435	2.52473e-14
NM_146208	Neil3	0.318906	-3.13572	0.217579	0.0693605	0.138793	1.5445	1.5445	0.0693605	0.125585	1	1.72128	1.72128	0.217579	0.415016	0.353437	1.99498	1.99498	0.0704531	0.161934	0.81542	89.717	89.717	0.0127515	1.55844	5.73286e-22	42.3637	42.3637	0.0127515	0.654678	9.32021e-21
NM_153581 NM_001253754 NM_001253756	Gpm6a	0.636227	-1.57177	0.667564	0.419968	0.0893456	0.97465	-1.02601	0.419968	0.455828	1	0.662934	-1.50845	0.667564	0.489835	0.178326	1.43547	1.43547	0.230029	0.396306	0.794016	8.40895	8.40895	0.120946	1.30354	2.31833e-13	8.07564	8.07564	0.120946	1.14439	7.50247e-19
NM_019716 NR_028268 NM_001163791	Orc6	0.8269	-1.20934	2.29269	1.88258	0.66096	1.27019	1.27019	1.88258	2.67576	0.31555	1.18931	1.18931	2.29269	2.99116	0.596568	0.960984	-1.0406	2.70931	3.13698	1	3.68522	3.68522	2.32585	11.0732	1.07493e-13	2.29394	2.29394	2.32585	6.28943	6.5896e-08
NM_172913	Tox3	0.592749	-1.68706	0.0716912	0.0382164	0.968563	0.487594	-2.05088	0.0382164	0.0189626	1	1.43337	1.43337	0.0716912	0.10745	1	3.91416	3.91416	0.0388874	0.176526	0.0510692	5.3431	5.3431	0.00550521	0.0438652	0.0499164	10.4107	10.4107	0.00550521	0.0782455	0.000236721
NM_176913 NM_001301204 NM_001301205	Dpep2	0.742781	-1.34629	0.0710613	0.0484125	1	1.60535	1.60535	0.0484125	0.0927338	1	1.38224	1.38224	0.0710613	0.111578	1	2.60941	2.60941	0.0232036	0.0709132	0.839208	16.2317	16.2317	0.0256527	0.576639	1.31711e-10	11.8657	11.8657	0.0256527	0.383311	1.32955e-10
NM_009149	Glg1	1.00505	1.00505	7.18449	7.13295	1	1.07239	1.07239	7.13295	8.56008	0.879339	1.11371	1.11371	7.18449	8.72461	0.444684	0.952775	-1.04957	0.478557	0.541569	1	2.81913	2.81913	1.30082	4.71195	2.35376e-07	2.70042	2.70042	1.30082	4.1519	5.08471e-07
NM_028390	Anln	0.702028	-1.42444	0.417816	0.292384	0.395165	1.17274	1.17274	0.292384	0.391682	0.912385	1.01948	1.01948	0.417816	0.473475	1	1.90219	1.90219	0.0765825	0.181423	0.558964	62.3436	62.3436	0.0581312	4.71266	3.94081e-54	19.0159	19.0159	0.0581312	1.30968	7.9609e-42
NM_024245	Kif23	0.595928	-1.67806	0.40357	0.236226	0.22294	1.56464	1.56464	0.236226	0.422374	0.289413	1.5616	1.5616	0.40357	0.680726	0.184331	2.16368	2.16368	0.0885769	0.229759	0.434792	20.621	20.621	0.0843367	2.26451	1.03191e-22	10.6172	10.6172	0.0843367	1.06066	5.6564e-22
NM_153098	Cd109	0.967476	-1.03362	0.119822	0.115153	1	0.632361	-1.58138	0.115153	0.0828763	0.526153	0.711341	-1.4058	0.119822	0.089007	0.832298	11.3646	11.3646	0	0.00645162	0.847674	9.80628	9.80628	0.00268163	0.0437538	0.00218864	12.6883	12.6883	0.00268163	0.0512141	9.42428e-06
NM_172508	Dse	0.776004	-1.28865	2.99183	2.30132	0.038784	1.29042	1.29042	2.30132	3.32654	0.028659	1.11456	1.11456	2.99183	3.63643	0.632892	0.9649	-1.03638	1.1597	1.34987	1	2.81898	2.81898	0.861868	3.13073	6.50936e-09	3.53771	3.53771	0.861868	3.60835	4.67163e-15
NM_010237 NM_001159544	Frk	0.832123	-1.20175	1.05312	0.869365	0.654277	1.29512	1.29512	0.869365	1.27122	0.199664	1.30816	1.30816	1.05312	1.51309	0.145247	1.54556	1.54556	0.679325	1.26247	0.364735	2.10824	2.10824	0.647975	1.75997	0.00120924	2.15289	2.15289	0.647975	1.6491	0.000266428
NM_009063	Rgs5	0.902262	-1.10833	6.73602	6.03497	0.917797	1.07015	1.07015	6.03497	7.25477	1	1.25444	1.25444	6.73602	9.25013	0.0878264	2.00689	2.00689	0.857013	2.08521	0.0889048	5.38061	5.38061	0.885877	6.12814	4.44986e-15	5.97022	5.97022	0.885877	6.29578	9.1943e-18
NM_008501 NM_001039537	Lif	0.686195	-1.45731	0.0221	0.0158549	1	2.02167	2.02167	0.0158549	0.0391594	0.895044	1.79742	1.79742	0.0221	0.0440037	0.986147	9.63633	9.63633	0.00398287	0.0464035	0.152073	9.45342	9.45342	0.0113032	0.15592	8.02282e-06	7.05425	7.05425	0.0113032	0.105789	2.57044e-05
NM_022563	Ddr2	0.785086	-1.27375	0.991538	0.766571	0.199613	1.13272	1.13272	0.766571	0.98079	0.635604	1.08932	1.08932	0.991538	1.17923	1	1.35379	1.35379	0.303053	0.489253	0.706965	2.41699	2.41699	0.289505	0.90209	2.16238e-06	2.54471	2.54471	0.289505	0.869801	2.23314e-08
NM_009831	Ccng1	0.911659	-1.0969	8.97067	8.07728	0.711248	1.12028	1.12028	8.07728	10.1768	0.459447	1.11333	1.11333	8.97067	10.8914	0.587267	0.914109	-1.09396	11.2296	12.4691	1	2.65351	2.65351	7.4429	25.4923	1.61647e-09	2.15072	2.15072	7.4429	18.9113	7.33116e-08
NM_008744	Ntn1	0.847903	-1.17938	2.31319	1.93184	0.725325	1.15372	1.15372	1.93184	2.51896	0.367623	1.26825	1.26825	2.31319	3.19654	0.262333	1.49793	1.49793	0.825065	1.49119	0.340964	2.17854	2.17854	0.563949	1.58663	0.000238296	3.17936	3.17936	0.563949	2.11874	2.69712e-10
NM_008922	Prim2	0.82901	-1.20626	1.54625	1.27189	0.824933	1.12708	1.12708	1.27189	1.59077	1	0.884078	-1.13112	1.54625	1.48868	1	0.857823	-1.16574	1.17121	1.21373	1	6.13344	6.13344	0.986461	7.84017	6.51791e-16	2.59603	2.59603	0.986461	3.00855	3.80787e-07
NM_011594	Timp2	0.858807	-1.16441	4.89622	4.15296	0.373527	1.10249	1.10249	4.15296	5.15841	0.751201	1.07727	1.07727	4.89622	5.73421	0.902126	1.80378	1.80378	1.78806	3.86014	0.0230333	2.83778	2.83778	1.75539	6.41285	3.89985e-11	3.9465	3.9465	1.75539	8.17487	3.46765e-22
NM_009104	Rrm2	0.762198	-1.31199	3.08941	2.32194	0.119876	0.965978	-1.03522	2.32194	2.48915	1	0.812366	-1.23097	3.08941	2.74225	0.295683	1.16961	1.16961	3.504	4.89982	1	25.2829	25.2829	2.68827	88.024	5.2259e-28	7.59535	7.59535	2.68827	23.9644	2.60386e-16
NM_011133	Pole2	0.685042	-1.45976	0.447852	0.308373	0.906692	1.33527	1.33527	0.308373	0.467749	0.885915	0.716126	-1.3964	0.447852	0.335783	0.868248	0.880871	-1.13524	0.185524	0.196669	1	18.4433	18.4433	0.12922	3.15099	1.41412e-24	8.68769	8.68769	0.12922	1.35394	6.24568e-17
NM_030677	Gpx2	1.56033	1.56033	0.0212088	0.0423087	1	0.151295	-6.60959	0.0423087	0	1	3.01735	3.01735	0.0212088	0.0933013	0.971458	5.31999	5.31999	0.0603855	0.362816	0.18271	16.1499	16.1499	0.0073726	0.229636	0.000590517	17.4695	17.4695	0.0073726	0.220938	0.000124819
NM_025282 NM_001170537	Mef2c	0.884358	-1.13076	0.467307	0.402868	1	1.16638	1.16638	0.402868	0.536905	0.768833	1.20506	1.20506	0.467307	0.613527	0.63047	1.34693	1.34693	0.194947	0.314984	0.847674	2.53693	2.53693	0.16767	0.549282	0.00143954	2.44986	2.44986	0.16767	0.483692	9.38518e-05
NM_021886	Cenph	1.09009	1.09009	0.152664	0.165604	1	0.91543	-1.09238	0.165604	0.171491	1	2.06507	2.06507	0.152664	0.364765	0.421576	4.33595	4.33595	0.0761093	0.397914	0.215052	137.307	137.307	0.037702	6.90539	4.18249e-39	51.2561	51.2561	0.037702	2.3068	1.83271e-26
NM_015803	Atp8a2	0.330197	-3.02849	0.0402027	0.0101389	0.89777	3.2051	3.2051	0.0101389	0.0435227	0.637011	1.23215	1.23215	0.0402027	0.0519499	1	2.03456	2.03456	0.00341557	0.0107038	1	39.778	39.778	0	0.0437052	0.00129261	60.3846	60.3846	0	0.0499414	0.000121887
NM_011019	Osmr	0.780453	-1.28131	0.850788	0.66128	0.409061	1.43917	1.43917	0.66128	1.06607	0.119593	1.20532	1.20532	0.850788	1.11504	0.513003	1.39312	1.39312	0.422752	0.704459	0.671869	2.28458	2.28458	0.394306	1.15681	0.00141782	4.64904	4.64904	0.394306	2.16552	2.08739e-07
NM_008729	Ctnnd2	0.331775	-3.01409	0.0233811	0.00675638	0.907476	2.87474	2.87474	0.00675638	0.0274337	0.595	0.351816	-2.8424	0.0233811	0.00781105	0.850661	7.43808	7.43808	0.00290643	0.0259991	0.320817	9.18202	9.18202	0.0015992	0.0234258	0.0201146	14.7478	14.7478	0.0015992	0.0332807	0.000426686
NM_027435	Atad2	0.815632	-1.22604	1.25481	1.00912	0.2823	0.999274	-1.00073	1.00912	1.12409	1	0.951686	-1.05077	1.25481	1.30001	1	1.21559	1.21559	0.573501	0.838166	1	7.15599	7.15599	0.590948	5.45959	4.91401e-26	3.21898	3.21898	0.590948	2.24861	2.28448e-12
NM_023824	Paqr4	0.560126	-1.78531	0.860379	0.480223	0.0375554	1.67412	1.67412	0.480223	0.905153	0.0602487	1.04704	1.04704	0.860379	0.991415	1	1.51373	1.51373	0.25027	0.467792	0.85935	5.12227	5.12227	0.289434	1.91271	1.07229e-13	3.86076	3.86076	0.289434	1.32044	6.71989e-12
NM_053188	Srd5a2	0.904266	-1.10587	1.60272	1.41339	1	0.751197	-1.33121	1.41339	1.16796	0.62366	0.529227	-1.88955	1.60272	0.917892	0.135916	0.920662	-1.08618	0.668254	0.737471	1	2.37362	2.37362	0.46919	1.43201	0.0050931	3.20735	3.20735	0.46919	1.77676	3.05026e-05
NM_008851 NR_075078	Pitpnm1	0.782772	-1.27751	1.40736	1.08638	0.166088	1.3077	1.3077	1.08638	1.58147	0.116199	1.23608	1.23608	1.40736	1.8942	0.199783	2.12459	2.12459	0.38214	0.9616	0.0760604	2.19728	2.19728	0.291641	0.827444	0.00111077	3.2322	3.2322	0.291641	1.11545	3.35935e-09
NM_010730	Anxa1	1.01896	1.01896	3.07622	3.11335	1	0.987696	-1.01246	3.11335	3.47375	1	1.12311	1.12311	3.07622	3.78157	0.91642	1.55121	1.55121	1.86545	3.47089	0.373338	4.32419	4.32419	2.58482	14.3442	9.52148e-13	2.71786	2.71786	2.58482	8.29303	3.86458e-07
NM_018780	Sfrp5	0.229431	-4.35861	0.0632339	0.0124478	0.779203	0.927694	-1.07794	0.0124478	0.00907887	1	0.939234	-1.0647	0.0632339	0.0612436	1	2.04077	2.04077	0.0405357	0.0965996	0.942532	9.84624	9.84624	0.0041403	0.0769332	0.0288074	13.3258	13.3258	0.0041403	0.0931215	0.000960837
NM_001009947	Dock11	0.746221	-1.34009	0.267601	0.198618	0.572934	1.30851	1.30851	0.198618	0.293499	0.54038	1.3333	1.3333	0.267601	0.390878	0.368557	1.97343	1.97343	0.0705468	0.17195	0.383735	2.68015	2.68015	0.0914748	0.317227	0.000160521	3.59341	3.59341	0.0914748	0.391102	7.6988e-09
NM_009773	Bub1b	0.526532	-1.89922	0.56806	0.29166	0.016375	1.30321	1.30321	0.29166	0.431897	0.661103	0.934878	-1.06966	0.56806	0.573216	1	1.68588	1.68588	0.0929776	0.188126	0.740342	39.5913	39.5913	0.0819552	4.2594	1.70648e-39	13.8905	13.8905	0.0819552	1.36316	3.43996e-34
NM_133851 NM_001042652	Nusap1	0.649991	-1.53848	0.578009	0.36527	0.291468	1.08923	1.08923	0.36527	0.449236	1	1.29453	1.29453	0.578009	0.814938	0.614703	2.64524	2.64524	0.198639	0.639167	0.0591782	43.3211	43.3211	0.197527	11.0922	1.87953e-41	11.8266	11.8266	0.197527	2.74631	4.23962e-31
NM_001113179 NM_009772	Bub1	0.574649	-1.74019	0.14915	0.0799038	0.45181	1.06808	1.06808	0.0799038	0.0943887	1	1.14777	1.14777	0.14915	0.184386	1	4.32693	4.32693	0.0286298	0.146901	0.0550998	143.715	143.715	0.0146836	2.8271	2.40705e-43	49.6335	49.6335	0.0146836	0.882122	1.14827e-38
NM_001111075 NM_023117	Cdc25b	0.931386	-1.07367	0.484014	0.443865	1	0.857626	-1.16601	0.443865	0.428999	1	1.40355	1.40355	0.484014	0.737914	0.411265	1.76373	1.76373	0.186598	0.398231	0.524562	6.56066	6.56066	0.15992	1.35964	3.75867e-12	4.55892	4.55892	0.15992	0.860326	2.53554e-12
NM_010495	Id1	0.617871	-1.61846	9.14998	5.57756	0.0256578	1.24001	1.24001	5.57756	7.73188	0.644859	1.00977	1.00977	9.14998	10.0738	1	2.82702	2.82702	9.02925	31.4447	0.0500983	6.76212	6.76212	6.51665	56.8752	2.13608e-28	4.53944	4.53944	6.51665	34.7691	3.24133e-17
NM_007891 NM_001291105	E2f1	0.919745	-1.08726	1.12854	1.03167	1	0.863671	-1.15785	1.03167	0.99155	0.893694	0.702532	-1.42342	1.12854	0.861544	0.0969843	1.07871	1.07871	1.10395	1.42681	1	10.5458	10.5458	0.595757	8.14378	1.53713e-27	6.15659	6.15659	0.595757	4.30775	7.84684e-18
NM_027975	Fam83d	0.520484	-1.92129	0.309896	0.163378	0.304901	0.917815	-1.08954	0.163378	0.17521	1	0.809422	-1.23545	0.309896	0.272236	1	3.38061	3.38061	0.0396479	0.161433	0.202773	26.9818	26.9818	0.119163	4.24815	1.26316e-24	7.25988	7.25988	0.119163	1.04572	7.20517e-15
NM_016873	Wisp2	0.935802	-1.0686	0.207287	0.190679	1	1.58668	1.58668	0.190679	0.345985	0.619199	0.93881	-1.06518	0.207287	0.216076	1	3.64397	3.64397	0.047836	0.217733	0.128658	3.57456	3.57456	0.161626	0.747782	0.00416014	2.07778	2.07778	0.161626	0.40346	0.0327515
NM_013599	Mmp9	1.23927	1.23927	0.0914983	0.115033	1	1.44531	1.44531	0.115033	0.189559	0.869513	1.46639	1.46639	0.0914983	0.146379	0.966426	3.39032	3.39032	0.0198273	0.0925994	0.216278	3.1548	3.1548	0.0276269	0.116217	0.025119	11.854	11.854	0.0276269	0.40292	6.49185e-12
NM_011497 NM_001291185	Aurka	0.85152	-1.17437	1.19931	1.01957	1	0.819437	-1.22035	1.01957	0.91567	0.750906	0.916877	-1.09066	1.19931	1.19442	1	1.26066	1.26066	1.05558	1.607	0.986155	16.0321	16.0321	1.10256	22.9278	1.26923e-29	3.74459	3.74459	1.10256	4.88097	3.06072e-16
NM_133810	Stk17b	1.10191	1.10191	2.02657	2.19515	1	1.13149	1.13149	2.19515	2.79877	0.806812	1.29189	1.29189	2.02657	2.84072	0.172055	1.4515	1.4515	0.745905	1.31764	0.648507	4.01838	4.01838	0.835232	4.33004	2.6394e-13	3.22636	3.22636	0.835232	3.19849	2.65399e-10
NM_001111053 NM_019978 NM_001111052 NM_001111051 NM_001195538 NM_001195540 NM_001195539	Dclk1	0.74285	-1.34617	0.0254467	0.0176094	1	1.49116	1.49116	0.0176094	0.0317689	0.778584	1.56581	1.56581	0.0254467	0.0425165	0.90925	4.64131	4.64131	0.00387423	0.025285	0.084483	6.95167	6.95167	0.00853268	0.080167	1.17145e-06	3.62793	3.62793	0.00853268	0.0383754	0.000671141
NM_019753	Cdh17	1	-1	0	0	1	1	1	0	0	1	1	1	0	0	1	58.6293	58.6293	0	0.0633018	0.0678784	2039.04	2039.04	0	2.47909	6.41712e-39	931.732	931.732	0	0.842995	1.50779e-34
NM_026560	Cdca8	0.777489	-1.28619	1.18309	0.910833	0.657841	0.744622	-1.34296	0.910833	0.764754	0.544928	0.677038	-1.47702	1.18309	0.871433	0.237697	1.95656	1.95656	0.442822	1.05009	0.303104	16.9587	16.9587	0.641819	14.1127	1.04133e-30	5.08804	5.08804	0.641819	3.84948	8.0782e-20
NM_021288 NR_033402	Tyms	0.912084	-1.09639	2.56847	2.3212	0.936594	0.909486	-1.09952	2.3212	2.35802	0.801605	0.885681	-1.12907	2.56847	2.48688	0.649281	0.835434	-1.19698	2.42114	2.43173	0.932811	7.86658	7.86658	1.60745	16.3888	1.27022e-26	2.54437	2.54437	1.60745	4.82122	1.73224e-10
NM_007681 NM_001302129 NM_001302130 NM_001302131 NM_001302132 NR_126074	Cenpa	0.79256	-1.26173	3.81176	2.99805	0.309908	1.26157	1.26157	2.99805	4.25331	0.246757	1.11813	1.11813	3.81176	4.62081	0.882172	1.45144	1.45144	1.68851	3.00736	0.741651	8.56972	8.56972	1.60447	17.8288	6.11625e-16	3.27099	3.27099	1.60447	6.19332	1.55047e-09
NM_010514 NM_001122736 NM_001122737	Igf2	0.68172	-1.46688	0.197917	0.135295	0.779886	4.09216	4.09216	0.135295	0.619883	5.65829e-06	41.5183	41.5183	0.197917	9.18132	7.5862e-89	4.05741	4.05741	0.0812868	0.407285	0.00568533	1.33192	1.33192	0.0648014	0.112877	0.806792	108.893	108.893	0.0648014	8.65968	2.16873e-44
NM_001033311	Vsig10	0.90498	-1.105	0.484602	0.425338	1	3.35872	3.35872	0.425338	1.6365	5.06292e-17	3.09421	3.09421	0.484602	1.63455	1.37039e-13	5.78336	5.78336	0.133034	0.950238	5.86293e-06	1.84494	1.84494	0.214399	0.507559	0.0368159	3.61771	3.61771	0.214399	0.910828	1.30912e-09
NM_177047	Auts2	0.970271	-1.03064	0.11388	0.108637	1	2.30227	2.30227	0.108637	0.28764	0.0277573	4.22179	4.22179	0.11388	0.523429	4.07358e-08	13.9372	13.9372	0.0181683	0.331568	8.54853e-06	2.0395	2.0395	0.0250631	0.0684706	0.160857	8.25535	8.25535	0.0250631	0.258698	5.1411e-11
NM_177879	Sdk1	0.401023	-2.49362	0.0518855	0.0200439	0.238582	12.8738	12.8738	0.0200439	0.291214	8.35586e-12	8.55734	8.55734	0.0518855	0.484459	2.11848e-19	14.9577	14.9577	0.00443547	0.0975563	0.000506717	2.7091	2.7091	0.0057373	0.0224212	0.266757	59.7257	59.7257	0.0057373	0.460435	1.99238e-38
NM_130877 NM_001040611	Peg10	0.146391	-6.83103	0.0513898	0.00602662	0.0425027	36.0468	36.0468	0.00602662	0.292905	1.29613e-17	4.13358	4.13358	0.0513898	0.235692	1.57431e-05	8.21852	8.21852	0.0063688	0.0677595	0.00760894	1.99203	1.99203	0.0328878	0.0849537	0.154054	6.2607	6.2607	0.0328878	0.249399	3.54582e-12
NM_023670	Igf2bp3	0.915526	-1.09227	0.27777	0.244877	1	29.4842	29.4842	0.244877	8.24355	7.984e-181	24.2257	24.2257	0.27777	7.18977	2.50584e-138	10.1926	10.1926	0.112141	1.44543	2.22592e-06	0.813387	-1.22943	0.128182	0.135191	0.871674	30.6116	30.6116	0.128182	4.72648	6.77961e-65
NM_177595	Mkx	0.641092	-1.55984	0.618188	0.389319	0.233523	3.40651	3.40651	0.389319	1.49627	2.43217e-10	1.98089	1.98089	0.618188	1.34385	0.000112817	3.11566	3.11566	0.197008	0.759578	0.016462	1.62729	1.62729	0.206509	0.43303	0.243345	5.07252	5.07252	0.206509	1.23942	3.73278e-13
NM_007473	Aqp7	0.829207	-1.20597	0.335534	0.279529	1	2.45831	2.45831	0.279529	0.747691	0.00277864	2.44978	2.44978	0.335534	0.914243	0.000212849	23.1099	23.1099	0.036767	1.1561	3.48076e-05	1.95671	1.95671	0.0584302	0.151094	0.22036	6.1157	6.1157	0.0584302	0.437999	2.87351e-08
NM_019568	Cxcl14	1.477	1.477	0.539279	0.794075	0.64151	1.51169	1.51169	0.794075	1.36819	0.247686	2.03047	2.03047	0.539279	1.19701	0.034636	3.95977	3.95977	0.556662	2.73008	0.00133377	1.525	1.525	3.38237	6.59521	0.090589	0.498081	-2.00771	3.38237	1.98425	0.00546778
NM_011905	Tlr2	0.667315	-1.49854	1.031	0.681247	0.082307	1.65199	1.65199	0.681247	1.26846	0.0188764	1.13913	1.13913	1.031	1.2919	0.92386	1.74003	1.74003	0.408074	0.868339	0.445528	0.563354	-1.77508	1.70435	1.21231	0.268746	0.84216	-1.18742	1.70435	1.67951	0.963373
NM_013488	Cd4	1.12191	1.12191	0.300087	0.32544	1	2.11839	2.11839	0.32544	0.809832	0.00223645	1.6372	1.6372	0.300087	0.530373	0.20936	1.6457	1.6457	0.202174	0.395682	0.556512	0.928553	-1.07694	0.304356	0.362295	1	1.19584	1.19584	0.304356	0.427014	0.85432
NM_029662	Mfsd2a	0.420757	-2.37667	54.4109	22.7214	1.07199e-08	2.16639	2.16639	22.7214	54.7058	0.00394778	1.06945	1.06945	54.4109	63.6928	1	2.56172	2.56172	30.2258	90.7324	0.0132402	0.940238	-1.06356	6.29129	7.55317	1	6.40133	6.40133	6.29129	47.5866	0.00179955
NM_145839 NM_181318	Rasgef1b	0.84347	-1.18558	9.63863	8.05293	0.689666	1.10606	1.10606	8.05293	9.91933	1	0.980999	-1.01937	9.63863	10.3527	1	2.30852	2.30852	2.63956	7.28696	2.57157e-05	0.699828	-1.42892	2.71626	2.44987	0.0831337	2.3959	2.3959	2.71626	7.68844	3.6847e-05
NM_009911	Cxcr4	1.25619	1.25619	0.39739	0.506447	1	0.93153	-1.0735	0.506447	0.521328	1	1.43066	1.43066	0.39739	0.626856	0.657762	4.98665	4.98665	0.201934	1.20833	2.25611e-05	1.50581	1.50581	0.242994	0.473503	0.393301	5.61773	5.61773	0.242994	1.64492	8.10806e-11
NM_008610	Mmp2	0.784596	-1.27454	2.30424	1.77563	0.267176	0.991051	-1.00903	1.77563	1.99483	1	0.969276	-1.0317	2.30424	2.43742	1	3.25295	3.25295	0.297871	1.18959	0.0039613	1.74941	1.74941	0.51054	1.15321	0.0250265	3.60448	3.60448	0.51054	2.17591	5.03284e-12
NM_010784 NM_001012336 NM_001012335 NM_001291481 NM_001291482 NM_001291483	Mdk	0.740621	-1.35022	0.335582	0.239699	1	1.0552	1.0552	0.239699	0.260394	1	1.8143	1.8143	0.335582	0.675233	0.31854	7.31461	7.31461	0.183836	1.66707	2.55287e-06	1.05643	1.05643	0.198094	0.266682	1	3.33263	3.33263	0.198094	0.781803	1.6962e-05
NM_145594	Fgl1	0.496008	-2.0161	227.143	111.478	8.98133e-20	1.04816	1.04816	111.478	131.998	1	0.79491	-1.258	227.143	197.28	0.0160504	0.759724	-1.31627	145.131	129.528	0.758038	1.32632	1.32632	394.174	667.654	0.295247	1.0353	1.0353	394.174	481.188	1
NM_008343	Igfbp3	0.715074	-1.39846	25.4557	18.0158	0.000100025	0.955313	-1.04678	18.0158	19.28	1	0.907589	-1.10182	25.4557	25.1939	0.477764	0.927267	-1.07844	14.2084	15.5094	1	1.01608	1.01608	7.13077	9.37815	1	1.52402	1.52402	7.13077	12.937	0.0593991
NM_145949	Ido2	1.05431	1.05431	29.5632	30.8382	1	0.726886	-1.37573	30.8382	25.1247	0.000240605	0.6093	-1.64123	29.5632	19.6753	1.24206e-10	0.496666	-2.01342	30.6703	17.821	0.0117337	0.575055	-1.73897	21.8095	16.1472	0.00164489	0.212045	-4.71598	21.8095	5.44669	3.23939e-22
NM_028680	Ift57	1.08066	1.08066	0.290989	0.3128	1	1.12844	1.12844	0.3128	0.387633	1	2.42233	2.42233	0.290989	0.774598	0.00218938	7.76656	7.76656	0.0934823	0.911288	2.59318e-06	1.62744	1.62744	0.210218	0.44157	0.150515	2.78309	2.78309	0.210218	0.696051	3.21984e-05
NM_008518	Ltb	0.986383	-1.01381	0.360566	0.35229	1	2.03844	2.03844	0.35229	0.845882	0.149467	2.48045	2.48045	0.360566	0.970822	0.025774	3.41731	3.41731	0.437977	1.84167	0.00518155	1.7677	1.7677	0.229242	0.523804	0.270057	3.37497	3.37497	0.229242	0.916143	0.000100057
NM_010229	Flt3	0.448621	-2.22905	0.121808	0.052948	0.351226	3.93293	3.93293	0.052948	0.247908	0.00490326	2.16288	2.16288	0.121808	0.289324	0.0734305	5.90977	5.90977	0.0279438	0.203269	0.00556192	1.49888	1.49888	0.0402721	0.0793715	0.65633	3.82144	3.82144	0.0402721	0.188615	0.00109989
NM_010493	Icam1	0.741429	-1.34875	4.28992	3.14878	0.0330152	1.50934	1.50934	3.14878	5.33033	0.000225244	1.15743	1.15743	4.28992	5.39299	0.433916	3.16929	3.16929	1.20989	4.64018	1.16027e-05	0.960009	-1.04166	4.82939	5.90289	1	2.04638	2.04638	4.82939	11.6053	0.00358489
NM_010612	Kdr	0.794498	-1.25866	11.577	9.0969	0.00291964	1.02367	1.02367	9.0969	10.4798	1	0.959367	-1.04235	11.577	12.1279	1	0.487793	-2.05005	2.48338	1.43831	0.00403932	1.91353	1.91353	1.39253	3.43107	0.000212379	2.10669	2.10669	1.39253	3.46418	1.63423e-06
NM_011867	Slc26a4	0.525159	-1.90419	0.1749	0.0895673	0.484869	1.04029	1.04029	0.0895673	0.0961185	1	0.95244	-1.04993	0.1749	0.190382	1	0.343926	-2.9076	0.51615	0.208622	0.0460982	0.247386	-4.04227	0.0703924	0.0214646	0.0786948	0.0391535	-25.5405	0.0703924	0.00226837	7.00298e-05
NM_177450	Cndp1	0.883533	-1.13182	0.0437945	0.0367613	1	0.237589	-4.20894	0.0367613	0.0100534	0.664595	0.416197	-2.40271	0.0437945	0.0162394	1	0.0506934	-19.7265	0.389649	0.0224874	1.06839e-07	1.50692	1.50692	0.0465407	0.0888791	0.819326	0.109305	-9.14872	0.0465407	0.00498285	0.00526253
NM_009704	Areg	0.1491	-6.7069	0.039101	0	1	16.1754	16.1754	0	0.0993239	0.185881	1.73987	1.73987	0.039101	0.0830296	1	13.2982	13.2982	0.0104974	0.229739	0.0207113	7.92228	7.92228	0.00656094	0.0999979	0.0501189	12.301	12.301	0.00656094	0.135991	0.00248965
NM_011176	St14	0.978126	-1.02236	0.156516	0.152998	1	1.46755	1.46755	0.152998	0.248304	0.525004	1.32767	1.32767	0.156516	0.228042	0.91739	8.3969	8.3969	0.117051	1.22173	9.17545e-10	1.95548	1.95548	0.0948473	0.241819	0.0723235	8.6769	8.6769	0.0948473	0.995411	4.87754e-20
NM_001159505 NM_023517	Tnfsf13	0.781005	-1.2804	1.49524	1.14964	0.64151	1.37563	1.37563	1.14964	1.78069	0.211307	1.15436	1.15436	1.49524	1.88862	0.970543	2.73252	2.73252	0.861495	2.8845	0.0145946	1.93694	1.93694	1.23139	3.08226	0.0108848	2.34367	2.34367	1.23139	3.39413	0.000101228
NM_001003817	Erbb2	0.876503	-1.1409	0.33927	0.293016	1	1.28786	1.28786	0.293016	0.420693	0.599805	1.32594	1.32594	0.33927	0.485975	0.479893	2.51924	2.51924	0.137487	0.41985	0.029371	1.70487	1.70487	0.115401	0.254301	0.0817094	2.78619	2.7862	0.115401	0.381035	5.14587e-06
NM_008482	Lamb1	0.821485	-1.21731	1.89691	1.54048	0.191481	1.36474	1.36474	1.54048	2.37236	0.00546018	1.35124	1.35124	1.89691	2.78995	0.00799943	2.06297	2.06297	0.732909	1.82284	0.0264729	1.94497	1.94497	0.619991	1.55555	0.000410137	2.64798	2.64798	0.619991	1.93934	1.84289e-09
NM_053132	Pcdhb7	0.626617	-1.59587	0.021966	0.0120741	1	1.31289	1.31289	0.0120741	0.019207	1	1.49745	1.49745	0.021966	0.0346597	1	13.298	13.298	0.00358996	0.0785672	0.0207857	3.75221	3.75221	0.00501373	0.0277434	0.232827	8.07721	8.07721	0.00501373	0.0544858	0.00183157
NM_173749	Pamr1	0.813283	-1.22958	1.55816	1.251	0.482244	1.15856	1.15856	1.251	1.62053	0.705425	1.13261	1.13261	1.55816	1.90905	0.892179	2.39384	2.39384	0.558616	1.6077	0.00701308	1.75193	1.75193	0.668467	1.50961	0.00915827	2.64393	2.64393	0.668467	2.09629	9.92896e-08
NM_001013368	E2f8	1.46149	1.46149	2.55536	3.6944	0.367915	0.604172	-1.65516	3.6944	2.53384	0.136021	0.907062	-1.10246	2.55536	2.51756	1	0.440191	-2.27174	1.06811	0.570837	0.0638074	1.5928	1.5928	2.3054	4.71796	0.129385	0.55299	-1.80835	2.3054	1.49106	0.026245
NM_025638	Gdpd1	1.30893	1.30893	0.312902	0.398899	1	0.911557	-1.09702	0.398899	0.408785	1	0.836063	-1.19608	0.312902	0.273354	1	2.82103	2.82103	0.128486	0.451758	0.25877	1.12202	1.12202	0.453446	0.65416	1	1.97406	1.97406	0.453446	1.05708	0.000716589
NM_011486 NM_213659 NM_213660	Stat3	0.974184	-1.0265	22.703	21.8848	1	1.06941	1.06941	21.8848	26.2764	0.874891	1.0278	1.0278	22.703	25.5006	1	1.15117	1.15117	8.70618	11.9694	0.959399	0.589088	-1.69754	21.4959	16.1168	0.04055	0.952679	-1.04967	21.4959	24.0552	1
NM_133862	Fgg	1.17862	1.17862	1539.2	1794.22	0.224049	1.06627	1.06627	1794.22	2149.86	0.962694	1.06483	1.06483	1539.2	1789.66	0.963973	0.807645	-1.23817	1039.28	1011.77	0.685086	0.587902	-1.70096	3165.97	2366.95	0.0277316	1.01584	1.01584	3165.97	3770.84	1
NM_054098	Steap4	0.93307	-1.07173	37.1463	34.2996	1	0.975739	-1.02486	34.2996	37.5985	1	0.781823	-1.27906	37.1463	31.7059	0.000906685	0.89727	-1.11449	27.1881	29.3626	1	0.477105	-2.09598	108.557	65.0822	0.202106	0.779125	-1.28349	108.557	98.3937	0.900219
NM_011480	Srebf1	0.819603	-1.2201	88.0653	71.337	0.403875	1.16461	1.16461	71.337	93.155	0.288249	0.885471	-1.12934	88.0653	85.1969	0.89019	1.2051	1.2051	43.8504	61.2992	1	1.24231	1.24231	29.619	47.9698	0.795965	1.54687	1.54687	29.619	54.5403	0.250229
NM_198029	Fermt1	0.479869	-2.0839	0.118408	0.0563509	0.310098	1.67622	1.67622	0.0563509	0.108243	0.570183	1.32738	1.32738	0.118408	0.172549	0.989017	1.88573	1.88573	0.261775	0.586538	0.140247	1.29638	1.29638	0.140213	0.234587	0.5611	1.43404	1.43404	0.140213	0.238563	0.197958
NM_007813	Cyp2b13	0.0086652	-115.404	176.046	1.49265	1.70948e-34	3.72394	3.72394	1.49265	6.27798	0.00257822	0.325895	-3.06847	176.046	62.6975	4.05305e-34	0.464513	-2.15279	5.03041	2.68838	0.423493	3.5787	3.5787	0	0.00538425	1	777.193	777.193	0	1.28522	3.78174e-26
NM_009132 NM_001146196	Scin	0.259711	-3.85043	0.00755082	0	1	60.1924	60.1924	0	0.15588	0.000102253	9.92733	9.92733	0.00755082	0.119973	0.0173088	9.71412	9.71412	0.00576632	0.0696216	0.256677	0.672184	-1.48769	0.00897038	0.00753807	1	6.05195	6.05195	0.00897038	0.0691788	0.00491376
NM_026910 NM_001163007 NM_001163009 NM_001163008	Tnik	0.863741	-1.15775	0.419222	0.359205	0.945712	2.60373	2.60373	0.359205	1.04078	2.55015e-12	1.94407	1.94407	0.419222	0.887613	0.000150172	2.34865	2.34865	0.112747	0.326187	0.113103	0.832113	-1.20176	0.167139	0.179569	0.864188	2.21104	2.21104	0.167139	0.43665	0.000802529
NM_001033124	Ntrk1	1.91696	1.91696	0.134247	0.25525	0.36597	4.11139	4.11139	0.25525	1.15566	6.48711e-09	5.85968	5.85968	0.134247	0.851829	2.40042e-09	1.06683	1.06683	0.473912	0.612075	1	1.74423	1.74423	0.0105447	0.0237232	0.964162	39.2123	39.2123	0.0105447	0.521109	3.37955e-13
NM_011658	Twist1	0.590006	-1.6949	0.481908	0.282904	0.419542	2.81801	2.81801	0.282904	0.896736	0.000782395	1.72112	1.72112	0.481908	0.91587	0.179378	2.75512	2.75512	0.403248	1.37418	0.0540099	0.891001	-1.12233	0.272016	0.310148	1	5.71135	5.71135	0.272016	1.84791	5.06665e-16
NM_007728 NM_001198835	Coch	2.20038	2.20038	0.00903924	0.021936	1	4.731	4.731	0.021936	0.138352	0.0486313	0.952638	-1.04972	0.00903924	0.0087491	1	0.423979	-2.35861	0.0111323	0.00450489	1	0.527349	-1.89628	0.0123401	0.00811868	1	5.11292	5.11292	0.0123401	0.084954	0.00282783
NM_054088	Pnpla3	0.116002	-8.62054	3.4357	0.39148	3.00119e-08	1.56089	1.56089	0.39148	0.681192	0.353352	0.408535	-2.44777	3.4357	1.54278	0.0550356	2.11322	2.11322	0.552322	1.33116	0.347878	0.685173	-1.45949	0.099075	0.0869066	0.549487	3.3017	3.3017	0.099075	0.383157	1.65611e-05
NM_007707	Socs3	1.06318	1.06318	3.16286	3.33918	1	0.977736	-1.02277	3.33918	3.63569	1	0.963807	-1.03755	3.16286	3.31512	1	1.31509	1.31509	1.57519	2.55361	1	0.710953	-1.40656	3.24671	2.94561	0.3015	3.69512	3.69512	3.24671	14.0863	0.00106462
NM_029568	Mfap4	0.764356	-1.30829	1.88664	1.42198	0.438071	0.839746	-1.19084	1.42198	1.36759	0.902868	1.02798	1.02798	1.88664	2.13885	1	2.70581	2.70581	0.558823	1.7727	0.0970495	1.96922	1.96922	0.55015	1.39126	0.0527231	2.93156	2.93156	0.55015	1.91346	2.97593e-07
NM_173011	Idh2	0.654701	-1.52742	71.5593	46.3693	3.39863e-11	1.13301	1.13301	46.3693	58.8086	0.397185	0.981457	-1.01889	71.5593	76.7306	1	1.42703	1.42703	41.1699	70.5054	0.188164	1.59723	1.59723	29.5822	60.9585	0.00749565	2.04975	2.04975	29.5822	71.6036	3.02181e-07
NM_173422	Colec10	0.703455	-1.42156	9.53294	6.62314	0.000126506	1.2534	1.2534	6.62314	9.35435	0.030273	1.22204	1.22204	9.53294	12.7206	0.0500167	0.802217	-1.24655	3.3393	3.25168	0.822834	1.15782	1.15782	2.29161	3.42827	0.896225	2.73472	2.73472	2.29161	7.42122	1.40441e-07
NM_175937 NM_001177379	Cpeb2	1.48289	1.48289	4.9705	7.28498	0.000100501	0.9185	-1.08873	7.28498	7.51045	0.969664	0.769983	-1.29873	4.9705	4.18599	0.00521511	0.530073	-1.88653	8.40851	5.2177	0.0176916	0.59522	-1.68005	5.86406	4.52876	0.033331	0.486385	-2.05599	5.86406	3.36591	0.000609642
NM_011207	Ptpn3	1.34105	1.34105	6.22337	8.25729	6.81129e-05	0.775398	-1.28966	8.25729	7.18199	0.00431299	0.757447	-1.32022	6.22337	5.15595	0.00153609	0.900567	-1.11041	3.07797	3.28884	1	0.54299	-1.84165	5.52665	3.86163	5.22119e-05	0.433252	-2.30812	5.52665	2.83081	4.74945e-08
NM_007700 NM_001162410	Chuk	1.19718	1.19718	38.576	45.6655	0.0364873	0.769389	-1.29973	45.6655	39.4142	0.00197062	0.725075	-1.37917	38.576	30.5412	4.17469e-07	0.743718	-1.3446	35.4299	31.382	0.340964	0.531741	-1.88062	30.479	20.9392	5.59124e-05	0.431858	-2.31558	30.479	15.524	4.61318e-09
NM_008255	Hmgcr	0.552665	-1.80942	47.8116	26.1442	2.3725e-21	0.9961	-1.00392	26.1442	29.0535	1	0.594457	-1.68221	47.8116	31.0515	5.80817e-09	0.766217	-1.30511	18.1023	16.1458	0.754627	1.89437	1.89437	7.65317	18.5897	0.00153467	3.17788	3.17788	7.65317	28.5855	4.18853e-09
NM_013743	Pdk4	0.638418	-1.56637	1.3556	0.850806	0.00806605	1.79917	1.79917	0.850806	1.71207	0.0584181	1.5763	1.5763	1.3556	2.31971	0.00557756	1.45414	1.45414	1.5699	2.80761	0.796597	1.59399	1.59399	0.56974	1.18167	0.313537	2.29235	2.29235	0.56974	1.54932	0.0126794
NM_009690	Cd5l	0.600327	-1.66576	60.4988	35.9332	1.49715e-07	1.63542	1.63542	35.9332	65.841	3.44061e-07	1.22683	1.22683	60.4988	80.9488	0.03082	1.21588	1.21588	10.0827	14.8259	0.873102	1.85415	1.85415	18.8767	45.1446	0.000106907	3.31914	3.31914	18.8767	74.0607	1.05052e-16
NM_007482	Arg1	1.03682	1.03682	785.139	805.176	1	0.642139	-1.5573	805.176	579.834	1.52148e-08	0.747807	-1.33724	785.139	641.586	1.4795e-05	0.862154	-1.15989	1174.65	1186.18	1	0.73351	-1.36331	1006.37	948.092	0.118623	0.401015	-2.49367	1006.37	476.453	2.24047e-09
NM_172785	Zc3h12d	1.05092	1.05092	0.474409	0.492713	1	2.1027	2.1027	0.492713	1.17606	3.88272e-06	1.4514	1.4514	0.474409	0.753738	0.814588	1.08536	1.08536	0.478184	0.619537	1	1.11738	1.11738	0.674032	0.972364	1	0.465435	-2.14853	0.674032	0.369957	0.0022607
NM_029575 NM_009371	Tgfbr2	0.795403	-1.25722	6.21962	4.87943	0.0536984	2.21256	2.21256	4.87943	12.1058	3.80777e-18	1.35558	1.35558	6.21962	9.20738	0.00187673	1.87241	1.87241	3.24323	7.32972	0.007975	1.80637	1.80637	3.33569	7.74438	0.00232692	2.48263	2.48263	3.33569	9.75993	2.30177e-08
NM_007833 NM_001190451	Dcn	0.755846	-1.32302	76.1915	56.9396	0.000147887	1.1588	1.1588	56.9396	74.0317	0.18103	1.07275	1.07275	76.1915	89.2709	0.677438	1.99795	1.99795	53.3306	127.556	0.00168009	1.5662	1.5662	37.0011	74.9091	0.018234	2.87046	2.87046	37.0011	125.603	4.89608e-12
NM_008625	Mrc1	0.741339	-1.34891	12.9344	9.48018	0.000292389	1.1462	1.1462	9.48018	12.1969	0.286028	1.01902	1.01902	12.9344	14.3773	1	0.586482	-1.70508	5.08015	3.57088	0.0263638	1.86853	1.86853	2.58062	6.22725	0.000304308	2.35335	2.35335	2.58062	7.18854	5.35828e-08
NM_008969	Ptgs1	0.722618	-1.38386	5.22239	3.7368	0.00173302	1.37222	1.37222	3.7368	5.7788	0.00321675	1.17655	1.17655	5.22239	6.70523	0.168805	1.1245	1.1245	1.82083	2.45256	1	1.57207	1.57207	1.77221	3.60333	0.0390875	2.20101	2.20101	1.77221	4.60891	2.19213e-05
NM_001037859	Csf1r	0.674151	-1.48335	16.4572	10.9802	2.15955e-05	1.37663	1.37663	10.9802	16.9439	0.00140511	1.09789	1.09789	16.4572	19.6902	0.728675	1.87049	1.87049	2.53349	5.69243	0.00475773	1.49913	1.49913	4.93027	9.56695	0.0254016	2.57815	2.57815	4.93027	15.0189	6.78352e-11
NM_001136067 NM_178590 NM_010547 NM_001161423 NM_001161424 NM_001161421 NM_001161422	Ikbkg	1.43282	1.43281	9.43742	13.3691	3.8692e-05	0.767567	-1.30282	13.3691	11.5203	0.0113752	0.893906	-1.11869	9.43742	9.2231	0.279921	0.873273	-1.14512	7.22702	7.56563	0.99173	0.65049	-1.5373	7.41256	6.22191	0.022286	0.475224	-2.10427	7.41256	4.15774	1.69994e-06
NM_029771	Gper1	2.20109	2.20109	0.0105142	0.0243175	1	1.73642	1.73642	0.0243175	0.0519253	1	3.01201	3.01201	0.0105142	0.0396781	0.971458	1.3741	1.3741	0.00688787	0.0102691	1	0.617271	-1.62003	0.0380847	0.0297635	0.917792	0.201082	-4.9731	0.0380847	0.00817745	0.0457651
NM_010176	Fah	0.970929	-1.02994	351.121	337.293	1	0.948167	-1.05467	337.293	358.7	0.994375	0.93366	-1.07105	351.121	358.123	0.653041	0.901669	-1.10905	412.65	439.846	1	0.524851	-1.9053	424.921	287.156	4.20604e-05	0.496673	-2.0134	424.921	248.475	6.02419e-06
NM_029078	Pcf11	1.25271	1.25271	4.96525	6.14292	0.0178795	0.849555	-1.17709	6.14292	5.84555	0.158616	0.911757	-1.09678	4.96525	4.94612	0.628669	1.06646	1.06646	2.84368	3.60198	1	0.503066	-1.98781	3.02498	1.9679	8.34817e-05	0.436702	-2.28989	3.02498	1.55983	7.51352e-08
NM_153399 NM_022027 NM_001079686	Syne1	1.22424	1.22424	1.86498	2.25366	0.174409	1.14495	1.14495	2.25366	2.9057	0.475303	1.22362	1.22362	1.86498	2.49287	0.34382	1.24588	1.24588	0.67313	0.997383	0.688617	0.493004	-2.02838	0.891158	0.574369	0.0647961	0.299423	-3.33976	0.891158	0.317718	0.000437348
NM_009124 NM_001199305 NM_001199304	Atxn1	0.848752	-1.1782	1.95641	1.63749	0.804072	1.04506	1.04506	1.63749	1.92381	1	0.83136	-1.20285	1.95641	1.76932	0.552345	1.15586	1.15586	0.821341	1.1308	1	0.562626	-1.77738	1.75993	1.27464	0.0105845	0.421105	-2.37471	1.75993	0.870683	0.000195381
NM_177124 NM_144812	Tnrc6b	1.15431	1.15431	2.905	3.3181	0.229073	0.988471	-1.01166	3.3181	3.67976	1	0.969249	-1.03173	2.905	3.07868	1	1.14378	1.14378	0.91626	1.24137	1	0.528228	-1.89312	1.44719	0.98772	4.07018e-05	0.482547	-2.07234	1.44719	0.824185	3.49949e-07
NM_033552 NM_001242383 NM_001242379 NM_001242381 NM_001242382 NM_001242380 NM_001242378	Slc4a10	1.05895	1.05895	0.0251308	0.0290285	1	1.24608	1.24608	0.0290285	0.0368183	1	0.941969	-1.06161	0.0251308	0.027323	1	0.842613	-1.18678	0.0582708	0.0596837	1	0.375598	-2.66242	0.0339267	0.0156141	0.217373	0.263984	-3.78811	0.0339267	0.00981828	0.0294598
NM_021523	Huwe1	1.10868	1.10868	15.1665	16.6197	0.383698	0.931387	-1.07367	16.6197	17.3733	0.79597	0.917001	-1.09051	15.1665	15.1868	0.401667	1.01001	1.01001	6.02011	7.20303	1	0.506814	-1.97311	8.74711	5.71003	4.4976e-06	0.484829	-2.06258	8.74711	5.0039	3.45912e-07
NM_001080809	Cps1	0.86144	-1.16085	835.789	711.989	0.0600298	0.892877	-1.11997	711.989	712.878	0.480832	0.832094	-1.20179	835.789	759.392	0.0119111	0.774905	-1.29048	311.413	286.033	0.553515	0.696358	-1.43604	563.365	501.76	0.158474	0.39987	-2.50081	563.365	265.107	4.17682e-06
NM_019535	Sh3gl2	0.684696	-1.4605	0.0347522	0.0227456	1	2.7957	2.7957	0.0227456	0.0701664	0.52906	2.01559	2.01559	0.0347522	0.080442	0.809038	3.01401	3.01401	0.0302598	0.113926	0.261129	0.474179	-2.10891	0.0716189	0.0418638	0.200581	0.303341	-3.29662	0.0716189	0.0243803	0.0116324
NM_010570	Irs1	1.16625	1.16625	2.33764	2.69155	0.345556	0.776341	-1.28809	2.69155	2.3685	0.110145	0.984511	-1.01573	2.33764	2.52768	1	0.982908	-1.01739	2.04396	2.45151	1	0.746196	-1.34013	1.91286	1.86962	0.642621	0.477758	-2.09311	1.91286	1.08322	0.0489208
NM_029930	Tcaf1	0.803239	-1.24496	0.696241	0.55412	0.639829	1.28324	1.28324	0.55412	0.801845	0.405507	1.30224	1.30224	0.696241	0.98909	0.296424	2.51865	2.51865	0.114831	0.353565	0.0966378	1.9361	1.9361	0.186931	0.466677	0.0305913	3.18428	3.18428	0.186931	0.705296	1.06505e-06
NM_009741 NM_177410	Bcl2	0.75014	-1.33308	0.300379	0.224359	0.445313	1.39849	1.39849	0.224359	0.351565	0.197655	1.2381	1.2381	0.300379	0.407598	0.67378	1.73624	1.73624	0.14445	0.303122	0.301158	1.87313	1.87313	0.107116	0.258866	0.0397548	2.29275	2.29275	0.107116	0.293181	0.00086858
NM_013681 NM_001111015	Syn2	0.556274	-1.79768	0.0216411	0.0107987	1	1.48422	1.48422	0.0107987	0.0215626	1	0.417081	-2.39762	0.0216411	0.00931059	1	2.13679	2.13679	0.00751406	0.02038	1	0.781405	-1.27975	0.0075429	0.00757071	1	3.38658	3.38658	0.0075429	0.0325293	0.0393318
NM_009662	Alox5	0.908866	-1.10027	0.00933151	0.00836605	1	5.76434	5.76434	0.00836605	0.0636658	0.33229	3.00632	3.00632	0.00933151	0.0328578	0.968613	1.85161	1.85161	0.0105653	0.0241925	1	2.47988	2.47988	0.0117115	0.0412666	0.395313	7.84154	7.84154	0.0117115	0.123741	4.76909e-05
NM_145584	Spon1	0.907139	-1.10237	0.358114	0.324122	1	1.04648	1.04648	0.324122	0.377414	1	0.991929	-1.00814	0.358114	0.393727	1	2.25894	2.25894	0.0634902	0.173846	0.199643	1.983	1.983	0.0810165	0.208134	0.0650538	2.27412	2.27412	0.0810165	0.220574	0.0043863
NM_009983	Ctsd	0.963825	-1.03753	154.018	146.87	1	0.961998	-1.0395	146.87	158.477	1	1.0229	1.0229	154.018	172.095	1	0.85452	-1.17025	139.199	143.005	0.929395	1.65492	1.65492	111.023	236.378	0.00127817	2.5966	2.5966	111.023	339.585	3.11821e-11
NM_008324 NM_001293690	Ido1	0.148919	-6.71504	0.0285898	0	1	6.12832	6.12832	0	0.0244482	1	0.153437	-6.51732	0.0285898	0	1	0.782989	-1.27716	0.00710694	0.00682474	1	6.20691	6.20691	0	0.0127564	0.896225	23.0013	23.0013	0	0.0383052	0.0352919
NM_019662	Rrad	0.626655	-1.59577	0.153594	0.0946927	1	1.54161	1.54161	0.0946927	0.175334	0.912385	1.29881	1.29881	0.153594	0.217196	1	2.51704	2.51704	0.0489002	0.144197	0.631463	2.1014	2.1014	0.0636689	0.172458	0.296262	3.81725	3.81725	0.0636689	0.28724	0.000560415
NM_153539 NM_001145807	Brinp3	0.887773	-1.12641	0.0237674	0.0194407	1	1.18759	1.18759	0.0194407	0.0245263	1	0.663729	-1.50664	0.0237674	0.014642	1	40.2485	40.2485	0	0.0462267	0.12773	3.57796	3.57796	0	0.00318438	1	25.237	25.237	0	0.0235568	0.0228412
NM_011808 NM_001038642	Ets1	0.762871	-1.31084	6.49838	4.88771	0.0136156	1.18831	1.18831	4.88771	6.53343	0.122963	1.15104	1.15104	6.49838	8.14459	0.348615	1.19814	1.19814	2.17287	3.10536	0.847674	1.92009	1.92009	1.74769	4.32874	0.000119338	2.15257	2.15257	1.74769	4.44522	3.01173e-07
NM_020043 NM_001290315	Igdcc4	0.66281	-1.50873	0.0782621	0.0508769	0.953619	1.68168	1.68168	0.0508769	0.0949824	0.595211	0.845328	-1.18297	0.0782621	0.0719581	1	4.06559	4.06559	0.016403	0.0814353	0.0644669	3.24312	3.24312	0.0166005	0.0710535	0.0888977	14.708	14.708	0.0166005	0.299686	1.03579e-11
NM_011461	Spic	0.563545	-1.77448	0.979888	0.546377	0.346526	1.80764	1.80764	0.546377	1.05481	0.149467	1.30187	1.30187	0.979888	1.38133	0.844193	2.16405	2.16405	0.308285	0.821231	0.239924	0.988396	-1.01174	0.683697	0.875243	1	2.04215	2.04215	0.683697	1.65965	0.000865176
NM_013786	Hsd17b6	0.922645	-1.08384	239.859	218.844	1	0.977314	-1.02321	218.844	239.676	1	0.961272	-1.04029	239.859	251.732	1	0.6872	-1.45518	128.036	106.577	0.269485	0.720752	-1.38744	200.223	186.256	0.17276	2.26842	2.26842	200.223	537.559	6.92692e-07
NM_026979	C1qtnf2	0.760835	-1.31435	0.603634	0.442492	1	1.47108	1.47108	0.442492	0.75638	0.554947	1.40521	1.40521	0.603634	0.951374	0.658117	1.76113	1.76113	0.520745	1.1137	0.498217	1.90822	1.90822	0.462065	1.13894	0.150985	2.90012	2.90012	0.462065	1.57651	0.00201923
NM_008029	Flt4	0.811586	-1.23216	6.52044	5.23537	0.0386106	1.2834	1.2834	5.23537	7.53166	0.0092417	1.28265	1.28265	6.52044	9.12374	0.00574622	1.9792	1.9792	2.06974	4.92885	0.00307249	1.96409	1.96409	1.42201	3.61014	0.000142486	2.89688	2.89688	1.42201	4.85364	1.71858e-12
NM_001045526	Scimp	0.632616	-1.58074	1.16369	0.720633	0.329291	1.2365	1.2365	0.720633	0.997455	0.961595	1.00955	1.00955	1.16369	1.26847	1	1.31832	1.31832	0.250348	0.394662	1	1.2268	1.2268	0.383508	0.610648	0.871529	2.25533	2.25533	0.383508	1.03798	0.00494012
NM_008445	Kif3c	0.798875	-1.25176	0.198455	0.156682	0.946663	1.34431	1.34431	0.156682	0.242235	0.602423	1.56621	1.56621	0.198455	0.338523	0.122495	1.26766	1.26766	0.0927606	0.142486	1	1.46006	1.46006	0.0773214	0.144855	0.371012	2.31235	2.31235	0.0773214	0.211489	0.000716715
NM_010588	Jag2	0.448788	-2.22823	0.107505	0.046537	0.341919	1.32559	1.32559	0.046537	0.077304	1	0.787246	-1.27025	0.107505	0.0951029	1	6.54261	6.54261	0.00852573	0.0623767	0.138591	0.776429	-1.28795	0.0210749	0.0217012	1	3.78995	3.78995	0.0210749	0.100204	0.000778596
NM_144879 NR_027352	Vash2	0.192151	-5.20425	0.0368808	0.00564459	0.638949	2.28867	2.28867	0.00564459	0.0171214	1	0.641808	-1.5581	0.0368808	0.0235194	1	1.36311	1.36311	0.0232686	0.0393998	1	2.17803	2.17803	0.0106599	0.0308238	0.432451	3.6186	3.6186	0.0106599	0.0475017	0.0321526
NM_013628	Pcsk1	6.0153	6.0153	0	0.0170847	1	0.151257	-6.61127	0.0170847	0	1	3.57829	3.57829	0	0.00912984	1	4.43158	4.43158	0	0.0048039	1	6.18226	6.18226	0	0.00866505	0.896225	33.9924	33.9924	0	0.0415775	0.00783134
NM_001243837	C7	2.40972	2.40972	0.158111	0.390197	0.0218425	1.19967	1.19967	0.390197	0.522085	0.995964	1.96112	1.96112	0.158111	0.351548	0.13394	0.914021	-1.09407	0.093957	0.0989832	1	1.92172	1.92172	0.128272	0.317317	0.250668	2.08496	2.08496	0.128272	0.322199	0.0128583
NM_009869	Cdh9	1	-1	0	0	1	13.6942	13.6942	0	0.0350929	0.295313	6.1672	6.1672	0	0.0179537	1	1.81866	1.81866	0.0612367	0.140734	0.808154	3.57817	3.57817	0	0.00348066	1	27.449	27.449	0	0.0283935	0.0117545
NM_009504	Vdr	0.895484	-1.11671	0.0112563	0.0103683	1	1.31083	1.31083	0.0103683	0.0154662	1	2.91875	2.91875	0.0112563	0.0384608	0.656441	3.81892	3.81892	0.00289076	0.0173871	0.831346	3.74218	3.74218	0.00403723	0.0221584	0.231185	7.18264	7.18264	0.00403723	0.0387364	0.0145535
NM_031174	Dscam	0.905407	-1.10448	0.00352676	0.00249744	1	0.938419	-1.06562	0.00249744	0.00289424	1	1.64982	1.64982	0.00352676	0.00778903	1	1.06673	1.06673	0.00399305	0.00484757	1	11.3667	11.3667	0	0.00571852	0.357823	20.8911	20.8911	0	0.00839661	0.0383539
NM_007932 NM_001146350 NM_001146348	Eng	0.860388	-1.16227	22.8225	19.4009	0.119307	1.17564	1.17564	19.4009	25.6112	0.109057	1.19601	1.19601	22.8225	29.7792	0.0192471	0.993847	-1.00619	10.2009	11.9268	1	1.86521	1.86521	7.99269	19.2949	0.000379894	2.10729	2.10729	7.99269	19.9227	5.61339e-06
NM_139143	Slc39a6	1.18348	1.18348	0.704044	0.811334	0.920173	0.919055	-1.08807	0.811334	0.839877	1	1.22588	1.22588	0.704044	0.931994	0.705761	0.99223	-1.00783	0.427621	0.508669	1	1.89552	1.89552	0.464662	1.12903	0.0430809	2.35588	2.35588	0.464662	1.29375	0.00163277
NM_178725 NM_001289742 NM_001289743 NM_001289744	Lrrc4c	1.12464	1.12464	0.184664	0.205218	1	1.0884	1.0884	0.205218	0.245194	1	1.82316	1.82316	0.184664	0.36572	0.158591	1.92953	1.92953	0.0799099	0.187383	0.374823	1.76472	1.76472	0.0671861	0.151109	0.328936	2.45412	2.45412	0.0671861	0.193036	0.034275
NM_013829	Plcb4	0.894312	-1.11818	0.628395	0.552865	1	1.40522	1.40522	0.552865	0.883591	0.144998	1.21227	1.21227	0.628395	0.832462	0.720799	1.81556	1.81556	0.0877176	0.188854	0.559193	1.77548	1.77548	0.0840751	0.192841	0.16758	4.3473	4.3473	0.0840751	0.436281	1.55047e-09
NM_001136073 NM_001037177 NM_010899 NM_001037178 NM_001291168 NM_001291169 NM_001291170 NM_001291171 NM_001291172 NM_001291173 NM_001291174 NM_001291175 NM_001291176 NM_001291177 NM_001291178 NM_001291179 NR_111897 NR_111898	Nfatc2	1.13057	1.13057	0.0710321	0.0793276	1	1.23465	1.23465	0.0793276	0.110188	1	1.47663	1.47663	0.0710321	0.114383	0.681131	2.71341	2.71341	0.0351195	0.116235	0.163844	2.23398	2.23398	0.0192429	0.0559773	0.0767105	6.03724	6.03724	0.0192429	0.139245	1.08585e-09
NM_172862	Frem2	0.881352	-1.13462	0.0133952	0.011448	1	1.41887	1.41887	0.011448	0.0193169	1	1.4698	1.4698	0.0133952	0.0240368	1	6.03421	6.03421	0.00241886	0.0185214	0.203004	2.06803	2.06803	0.00219363	0.0061132	0.72431	4.63227	4.63227	0.00219363	0.0128063	0.0204293
NM_001114663	Plcl1	0.559108	-1.78856	0.151055	0.0821768	0.248106	1.44156	1.44156	0.0821768	0.137046	0.651794	0.983294	-1.01699	0.151055	0.164207	1	1.43495	1.43495	0.0582898	0.101467	0.958532	1.15322	1.15322	0.101274	0.150049	1	2.74996	2.74996	0.101274	0.329391	1.77141e-05
NM_027206	Tnfaip8l2	0.887796	-1.12639	1.35773	1.16741	1	1.16397	1.16397	1.16741	1.50078	1	1.38774	1.38774	1.35773	2.00932	0.47407	1.77888	1.77888	0.645922	1.36646	0.360062	1.41874	1.41874	0.777214	1.41854	0.400668	3.43426	3.43426	0.777214	3.12875	8.79338e-08
NM_021436	Tmeff1	0.788064	-1.26893	0.092203	0.0725259	1	1.45884	1.45884	0.0725259	0.117367	1	1.63827	1.63827	0.092203	0.16456	0.756017	3.90272	3.90272	0.0315388	0.145104	0.127968	1.19549	1.19549	0.0554606	0.0864345	1	2.69727	2.69727	0.0554606	0.177237	0.00844902
NM_010623 NM_001190978	Kif17	0.483437	-2.06852	0.0249079	0.0109796	1	4.41437	4.41437	0.0109796	0.0609259	0.16551	2.64688	2.64688	0.0249079	0.0724958	0.51079	2.5449	2.5449	0.00441422	0.0127556	1	11.3464	11.3464	0	0.0109306	0.338194	34.1197	34.1197	0	0.0265799	0.00256584
NM_008630	Mt2	0.134522	-7.43371	75.0677	9.93303	2.29819e-40	1.69104	1.69104	9.93303	18.7512	0.0434417	1.40545	1.40545	75.0677	115.53	0.0419067	58.561	58.561	3.44145	252.722	2.53183e-21	0.164456	-6.08067	660.171	136.09	0.0128368	0.75005	-1.33324	660.171	570.406	1
NM_013602	Mt1	0.202104	-4.94794	195.305	38.9191	2.04803e-47	1.81987	1.81987	38.9191	79.1426	0.00155687	1.28798	1.28798	195.305	274.839	0.0345404	54.0839	54.0839	8.19581	553.135	1.97453e-22	0.14996	-6.66845	981.568	184.283	0.00253707	0.759595	-1.31649	981.568	858.868	0.990047
NM_009654	Alb	0.690997	-1.44718	48059.4	32855.3	4.29093e-08	0.66846	-1.49598	32855.3	24574.1	0.000298316	0.717295	-1.39413	48059.4	37643.1	4.14714e-06	0.931128	-1.07397	33177.5	36415.7	1	1.01982	1.01982	34657	45619.4	1	1.4332	1.4332	34657	58637	0.0253334
NM_201645	Ugt1a1	0.581962	-1.71833	59.2721	34.1299	2.65955e-13	1.14161	1.14161	34.1299	43.6719	0.36105	1.05396	1.05396	59.2721	68.217	1	1.09719	1.09719	10.513	13.8495	1	0.539924	-1.85211	14.862	10.3438	4.042e-05	1.76075	1.76075	14.862	30.8205	0.00244933
NM_145364	Akr1d1	0.533906	-1.87299	90.3173	47.695	7.41376e-24	1.10564	1.10564	47.695	59.0947	0.736343	0.845803	-1.18231	90.3173	83.4634	0.0734421	0.715892	-1.39686	74.549	63.338	0.260724	0.907058	-1.10247	38.5003	45.1343	0.900963	0.638534	-1.56609	38.5003	29.012	0.00951314
NM_145076 NM_001272064 NM_001272076	Trim24	0.283607	-3.52601	9.07983	2.55067	3.32175e-59	1.08242	1.08242	2.55067	3.07237	0.987027	0.996407	-1.00361	9.07983	9.87693	1	1.04703	1.04703	3.32709	4.11803	1	1.34768	1.34768	1.92339	3.3363	0.20852	1.90496	1.90496	1.92339	4.32411	0.00010211
NM_016865 NM_001146050 NM_001146053 NM_001146049 NM_001146052	Htatip2	0.777342	-1.28644	18.437	14.2009	0.00490063	0.922436	-1.08409	14.2009	14.6525	0.744963	1.0131	1.0131	18.437	20.3715	1	0.725633	-1.37811	23.1114	20.0653	0.366746	1.1609	1.1609	12.7816	19.2214	0.700149	1.06301	1.06301	12.7816	16.0533	1
NM_025549 NM_001042592	Arrdc4	0.605921	-1.65038	4.42292	2.63514	8.39766e-06	0.902708	-1.10778	2.63514	2.67657	0.957361	0.925274	-1.08076	4.42292	4.45473	0.980091	0.876448	-1.14097	2.0267	2.10565	1	0.676037	-1.47921	1.29734	1.13337	0.188724	1.05709	1.05709	1.29734	1.62346	1
NM_008278	Hpgd	0.71335	-1.40184	93.8559	66.2218	2.38977e-05	0.824215	-1.21328	66.2218	61.1517	0.0529815	0.861718	-1.16047	93.8559	88.338	0.173459	0.777198	-1.28667	66.3833	61.3762	0.648507	1.22523	1.22523	32.8306	52.0139	0.442398	1.07631	1.07631	32.8306	41.8429	0.973689
NM_007428	Agt	0.750637	-1.3322	275.237	204.402	3.17901e-05	0.933283	-1.07149	204.402	214.211	0.812858	1.01414	1.01414	275.237	304.975	1	1.03816	1.03816	232.692	285.233	1	0.622663	-1.606	276.766	222.021	0.0027272	1.0084	1.0084	276.766	329.194	1
NM_153178	Ago2	0.761988	-1.31236	3.04031	2.29114	0.00352066	0.964298	-1.03702	2.29114	2.48901	1	0.987429	-1.01273	3.04031	3.271	1	0.952555	-1.04981	0.258023	0.291036	1	1.82486	1.82486	0.473671	1.11222	0.00320604	1.55674	1.55674	0.473671	0.87222	0.043498
NM_018819	Mpc1	0.671159	-1.48996	158.007	104.827	1.1516e-09	0.919489	-1.08756	104.827	108.047	0.704384	0.920484	-1.08639	158.007	158.884	0.476775	0.755534	-1.32357	277.508	250.147	0.445528	1.73471	1.73471	129.118	289.283	0.00173651	1.50055	1.50055	129.118	229.175	0.01413
NM_009778	C3	0.66148	-1.51176	1556.2	1018.23	6.30745e-12	1.3317	1.3317	1018.23	1520.42	0.000791354	1.17925	1.17925	1556.2	2004.1	0.01526	1.20426	1.20426	502.512	720.474	0.778479	0.936637	-1.06765	1012.68	1220.8	1	1.40308	1.40308	1012.68	1675.63	0.0431227
NM_172778	Maob	0.62486	-1.60036	110.248	68.1841	1.37209e-13	1.1118	1.1118	68.1841	84.9351	0.51939	1.10195	1.10195	110.248	132.713	0.379191	0.934359	-1.07025	96.0252	107.743	1	0.844597	-1.184	68.3188	74.5087	0.511149	0.873894	-1.1443	68.3188	70.5736	0.617059
NM_029478	Vmp1	1.48843	1.48843	27.2612	40.1352	1.97462e-07	0.730998	-1.36799	40.1352	32.9537	0.00113498	0.758103	-1.31908	27.2612	22.6106	0.000187505	0.872128	-1.14662	40.4535	41.8441	1	0.853669	-1.17141	33.4406	36.7646	0.514784	0.848311	-1.17881	33.4406	33.4819	0.431464
NM_009483	Kdm6a	0.827519	-1.20843	3.64524	2.97722	0.118373	0.951898	-1.05053	2.97722	3.18489	1	1.16787	1.16787	3.64524	4.64809	0.169148	0.90234	-1.10823	1.45514	1.57429	1	0.800963	-1.2485	1.97874	2.03914	0.323207	0.658839	-1.51782	1.97874	1.53932	0.0112787
NM_013668	Kdm5c	0.838898	-1.19204	8.34812	6.92101	0.0401409	0.937307	-1.06689	6.92101	7.28215	0.882205	1.1188	1.1188	8.34812	10.1972	0.291582	1.04733	1.04733	3.01184	3.75313	1	0.526649	-1.8988	4.69134	3.16285	0.000207993	0.62875	-1.59046	4.69134	3.47022	0.0119243
NM_019811	Acss2	0.649934	-1.53862	84.6884	54.5228	0.000125718	0.906646	-1.10297	54.5228	55.3019	0.849221	0.467311	-2.1399	84.6884	43.2908	1.82149e-12	0.601672	-1.66203	76.6599	55.249	0.0462549	0.622746	-1.60579	30.3459	24.3258	0.00300364	0.589874	-1.69528	30.3459	21.0568	0.00199966
NM_010849 NM_001177352 NM_001177354 NM_001177353	Myc	0.666244	-1.50095	3.3946	2.24838	0.62007	1.13282	1.13282	2.24838	2.83629	1	0.398205	-2.51127	3.3946	1.47913	0.00474171	0.64463	-1.55128	4.58596	3.6866	1	1.09627	1.09627	2.48383	3.54096	1	0.884892	-1.13008	2.48383	2.60881	1
NM_010446 NM_001291065 NM_001291067	Foxa2	0.80484	-1.24248	11.7613	9.37229	0.756278	0.965687	-1.03553	9.37229	10.2294	1	0.583947	-1.71248	11.7613	7.4874	3.29056e-10	0.616434	-1.62224	13.6593	10.2029	0.328885	1.17273	1.17273	9.20529	13.9213	0.619254	0.654793	-1.5272	9.20529	7.10011	0.0669393
NM_011281 NM_001293734 NR_121656	Rorc	0.826508	-1.20991	23.5528	19.2899	0.0804596	0.780113	-1.28187	19.2899	16.7996	0.128109	0.609109	-1.64174	23.5528	15.6778	6.01048e-09	0.897512	-1.11419	20.6035	21.5582	1	0.820459	-1.21883	10.5625	11.2167	0.59772	1.14479	1.14479	10.5625	14.2353	0.834164
NM_178143	Prkaa2	1.18037	1.18037	11.546	13.4786	0.0533371	0.67215	-1.48776	13.4786	10.1392	5.65829e-06	0.625627	-1.5984	11.546	7.89059	6.28015e-13	0.759001	-1.31752	6.84485	6.21005	0.443086	0.947118	-1.05584	6.64591	8.0923	1	0.760348	-1.31519	6.64591	5.94556	0.182964
NM_177588 NM_001001297	Thnsl1	1.02708	1.02708	0.763814	0.781739	1	1.40505	1.40505	0.781739	1.23265	0.0548556	1.5138	1.5138	0.763814	1.2682	0.0164369	1.18236	1.18236	0.977409	1.39837	1	1.17337	1.17337	0.732805	1.10437	0.771864	1.20151	1.20151	0.732805	1.04055	0.490134
NM_172440 NM_001114611 NM_001114612 NM_001114613	Stxbp5l	0.383936	-2.6046	0.0235408	0.00880158	0.509164	3.24893	3.24893	0.00880158	0.0314167	0.144895	2.90927	2.90927	0.0235408	0.0781477	0.010831	0.795475	-1.25711	0.0278948	0.0263729	1	0.545883	-1.83189	0.0157376	0.0109766	0.435546	1.44684	1.44684	0.0157376	0.0267543	0.57143
NM_009270	Sqle	0.592663	-1.6873	20.4749	11.9955	1.06759e-10	1.33253	1.33253	11.9955	17.9174	0.00615542	0.548723	-1.82241	20.4749	12.2666	4.15771e-18	1.39758	1.39758	7.60154	12.6571	0.586383	1.60342	1.60342	11.4753	23.2236	0.23425	1.90711	1.90711	11.4753	25.4345	0.0743587
NM_019972 NM_001271599	Sort1	1.83882	1.83882	2.56373	4.66516	3.36548e-09	1.25503	1.25503	4.66516	6.58112	0.126836	1.54297	1.54297	2.56373	4.33023	5.34413e-06	1.04241	1.04241	1.06606	1.33517	1	0.736379	-1.358	1.87662	1.80665	0.600683	0.840694	-1.18949	1.87662	1.87072	0.858221
NM_008239	Foxq1	1.21109	1.21109	7.87566	9.45617	1	1.02427	1.02427	9.45617	10.8766	1	0.452989	-2.20756	7.87566	3.8971	8.38678e-07	0.614959	-1.62613	7.25506	5.50374	0.818969	1.59213	1.59213	5.58405	11.5629	0.277966	1.20598	1.20598	5.58405	8.06696	0.886825
NM_008898	Por	0.710055	-1.40834	233.42	164.049	4.07565e-05	0.91922	-1.08788	164.049	168.648	1	0.842121	-1.18748	233.42	214.976	0.353332	1.03567	1.03567	113.872	138.627	1	0.703254	-1.42196	140.409	126.119	0.515084	1.13416	1.13416	140.409	187.198	1
NM_144940	Uroc1	0.799976	-1.25004	136.14	107.758	0.00118156	1.17553	1.17553	107.758	142.141	0.106602	1.07351	1.07351	136.14	159.663	0.614275	1.3695	1.3695	93.4137	150.571	0.500097	0.623747	-1.60321	77.5239	62.455	0.00473659	0.861057	-1.16136	77.5239	78.5899	0.572416
NM_013655 NM_021704 NM_001012477	Cxcl12	0.758149	-1.319	59.3284	44.4763	0.000221641	0.868405	-1.15154	44.4763	43.3324	0.207062	0.840991	-1.18907	59.3284	54.4887	0.0412148	0.98498	-1.01525	30.6493	35.9376	1	0.785974	-1.27231	26.6189	26.9522	0.195678	1.10486	1.10486	26.6189	34.6522	0.779292
NM_025371 NM_001276442	Acy1	0.693182	-1.44262	36.6542	25.1905	7.88594e-05	0.922289	-1.08426	25.1905	25.9336	0.859818	0.729562	-1.37069	36.6542	29.2409	7.27583e-05	0.678396	-1.47406	31.3247	25.0544	0.197723	1.24594	1.24594	19.8983	31.9655	0.351563	0.883049	-1.13244	19.8983	20.7446	0.738395
NM_138673	Stab2	0.778175	-1.28506	10.9931	8.46036	0.00299006	1.1185	1.1185	8.46036	10.6239	0.422059	1.04315	1.04315	10.9931	12.5155	1	0.800381	-1.2494	2.17556	2.05297	0.748508	1.09818	1.09818	1.94327	2.75094	0.881244	1.10307	1.10307	1.94327	2.53603	0.825026
NM_138672	Stab1	0.740069	-1.35123	10.0734	7.37096	0.000100116	1.20303	1.20303	7.37096	9.94831	0.0613054	1.02515	1.02515	10.0734	11.2623	1	0.888047	-1.12607	3.21854	3.33909	1	1.22713	1.22713	2.3311	3.68626	0.340408	1.71613	1.71613	2.3311	4.73332	0.000552405
NM_008714	Notch1	0.65955	-1.51619	3.2259	2.10156	5.86354e-05	1.4014	1.4014	2.10156	3.29623	0.000978872	1.24467	1.24467	3.2259	4.37978	0.173971	1.09071	1.09071	0.966894	1.26309	1	0.782793	-1.27748	1.26574	1.2757	0.355851	1.24741	1.24741	1.26574	1.86016	0.330135
NM_009471	Umps	0.71829	-1.39219	10.1013	7.16579	1.31741e-05	0.900166	-1.11091	7.16579	7.24015	0.510751	0.695803	-1.43719	10.1013	7.66008	6.34936e-07	0.646549	-1.54667	9.95023	7.61008	0.0983005	1.30974	1.30974	7.59164	12.8203	0.182681	1.16696	1.16696	7.59164	10.4459	0.502732
NM_139206 NM_001205336	Arap3	0.75891	-1.31768	3.52588	2.64897	0.00899959	1.14885	1.14885	2.64897	3.42111	0.344801	1.05864	1.05864	3.52588	4.06944	1	1.21833	1.21833	1.26337	1.80488	0.974799	0.765212	-1.30683	0.936569	0.922948	0.297416	0.835656	-1.19667	0.936569	0.925257	0.500531
NM_146094	Fads1	0.742398	-1.34699	189.502	139.288	0.000389652	0.973747	-1.02696	139.288	151.918	1	0.871328	-1.14767	189.502	180.506	0.296405	1.07249	1.07249	127.022	164.135	1	1.08698	1.08698	95.1194	133.026	0.913208	1.43303	1.43303	95.1194	160.636	0.0259964
NM_021893	Cd274	0.489786	-2.04171	1.08309	0.523372	0.00581018	1.5527	1.5527	0.523372	0.894139	0.0550304	0.818348	-1.22197	1.08309	0.951068	0.789593	0.92572	-1.08024	0.376424	0.420379	1	0.633104	-1.57952	0.235343	0.190368	0.266415	1.19185	1.19185	0.235343	0.327709	0.814797
NM_177789	Vsig4	0.65808	-1.51957	20.2908	13.2072	8.02601e-05	1.40545	1.40545	13.2072	20.8711	0.00410231	1.20812	1.20812	20.2908	26.6986	0.0563933	1.59215	1.59215	5.49948	10.651	0.196973	1.45564	1.45564	9.55012	17.9553	0.029608	1.74986	1.74986	9.55012	19.7531	0.000128593
NM_009425	Tnfsf10	0.674057	-1.48355	1.76969	1.18222	0.00291045	1.35924	1.35924	1.18222	1.78284	0.113893	0.987417	-1.01274	1.76969	1.89479	1	0.989315	-1.0108	0.767704	0.901247	1	0.75447	-1.32543	0.697409	0.677787	0.471405	0.730228	-1.36944	0.697409	0.601558	0.19145
NM_007778 NM_001113530 NM_001113529	Csf1	0.693434	-1.4421	2.93305	2.01578	0.00034954	1.08482	1.08482	2.01578	2.42558	1	0.975067	-1.02557	2.93305	3.1248	1	1.78414	1.78414	1.08581	2.32053	0.0389581	1.12593	1.12593	1.83941	2.66297	0.84102	1.69519	1.69519	1.83941	3.67183	0.00219514
NM_212441 NM_212442 NM_016870	Acsm3	1.23949	1.23949	29.6735	36.3582	0.0083734	0.750932	-1.33168	36.3582	30.5957	0.00101327	0.857346	-1.16639	29.6735	27.7508	0.0652915	0.712642	-1.40323	13.7387	11.6646	0.249104	0.772052	-1.29525	12.5745	12.4612	0.261214	0.838907	-1.19203	12.5745	12.4085	0.512557
NM_017370	Hp	1.25954	1.25954	922.031	1148.78	0.00732159	1.09361	1.09361	1148.78	1414.74	0.983699	0.977744	-1.02276	922.031	985.3	1	0.932666	-1.0722	1955.97	2119.07	1	0.924954	-1.08113	3728.99	4395.17	1	0.780932	-1.28052	3728.99	3414.65	0.382268
NM_013646 NM_001289916 NM_001289917	Rora	1.24514	1.24514	5.24511	6.46537	0.00578084	0.720817	-1.38732	6.46537	5.21966	0.000530877	0.84527	-1.18305	5.24511	4.84835	0.0683164	0.699483	-1.42963	4.24928	3.55763	0.219886	0.972373	-1.02841	3.56084	4.4801	1	0.723673	-1.38184	3.56084	3.04334	0.0561392
NM_026604	Fam135a	1.38507	1.38507	3.95805	5.41967	1.96568e-05	0.857519	-1.16615	5.41967	5.20979	0.191791	0.969423	-1.03154	3.95805	4.18342	1	1.0157	1.0157	3.17126	3.81881	1	0.601227	-1.66327	4.0859	3.17308	0.00153271	0.571168	-1.7508	4.0859	2.75362	0.000104073
NM_015744 NM_001136077 NM_001285994 NM_001285995	Enpp2	1.55429	1.55429	21.1414	32.4624	4.84715e-05	0.688915	-1.45156	32.4624	25.0539	0.000236409	0.901912	-1.10876	21.1414	20.801	0.688668	0.952307	-1.05008	14.9772	16.9366	1	1.34576	1.34576	17.0874	29.4841	0.221609	1.59608	1.59608	17.0874	32.0585	0.0275086
NM_029720	Creld2	1.44124	1.44124	18.5452	26.4167	0.00674555	0.913547	-1.09463	26.4167	27.2839	0.984596	1.41784	1.41784	18.5452	28.7936	0.0779344	0.804188	-1.24349	19.1569	18.5002	0.655166	1.26824	1.26824	36.6791	59.0329	0.743933	1.3874	1.38739	36.6791	59.6385	0.458606
NM_133701	Prpf6	1.43154	1.43154	13.7941	19.5312	2.17181e-07	0.854698	-1.17	19.5312	18.7196	0.140499	0.978293	-1.02219	13.7941	14.7474	1	0.945999	-1.05708	8.09631	9.14482	1	0.596742	-1.67577	14.8419	11.3131	0.010749	0.524915	-1.90507	14.8419	9.16256	0.000465671
NM_080289	Grhpr	1.40466	1.40466	114.774	159.484	5.54336e-06	0.849881	-1.17664	159.484	152.544	0.260983	1.0213	1.0213	114.774	128.09	1	0.667192	-1.49882	110.368	87.9326	0.0955217	1.24782	1.24782	112.779	181.198	0.26281	0.766632	-1.30441	112.779	102.077	0.114901
NM_010591	Jun	1.5759	1.5759	4.07317	6.36514	0.00334204	0.925048	-1.08102	6.36514	6.56988	1	1.2119	1.2119	4.07317	5.37487	0.413149	1.80721	1.80721	3.80505	8.26279	0.00723529	1.32811	1.32811	3.3859	5.77294	0.371653	1.52991	1.52991	3.3859	6.08942	0.043148
NM_001025426 NM_001170567 NM_177786	Depdc5	1.07056	1.07056	1.76157	1.86269	1	0.964306	-1.03702	1.86269	2.01437	1	0.971904	-1.02891	1.76157	1.86542	1	0.948997	-1.05374	0.659369	0.746104	1	1.32593	1.32593	0.729271	1.24793	0.202936	1.1621	1.1621	0.729271	1.00114	0.535995
NM_001102444 NM_013457 NM_001024458	Add1	0.921899	-1.08472	10.5881	9.64105	0.722062	1.33831	1.33831	9.64105	14.4911	0.00100458	1.25258	1.25258	10.5881	14.4843	0.0040934	1.19338	1.19338	4.80187	6.87335	0.83861	1.69533	1.69533	4.61091	10.1034	0.0017237	1.63873	1.63873	4.61091	8.93437	0.00141665
NM_013503	Drd5	1	-1	0	0	1	1	1	0	0	1	1	1	0	0	1	1	1	0	0	1	1	1	0	0	1	5.40825	5.40825	0	0.00503086	0.834164
NM_008453	Klf3	1.20633	1.20633	17.0751	20.3764	0.141209	0.71122	-1.40603	20.3764	16.2021	0.00402844	0.788236	-1.26866	17.0751	14.712	0.00992056	1.06826	1.06826	3.69255	4.67302	1	0.799434	-1.25089	6.89495	7.08328	0.310352	0.709724	-1.409	6.89495	5.77245	0.0310833
NM_001033290	Gpr55	0.104534	-9.56626	0.0287303	0	0.8253	11.1817	11.1817	0	0.0331724	0.464942	1.78147	1.78147	0.0287303	0.0614934	1	14.9384	14.9384	0	0.0202079	0.622875	4.412	4.412	0.00380845	0.0256338	0.371415	3.24511	3.24511	0.00380845	0.0163165	0.489785
NM_001113464 NM_001113460 NM_001113461 NM_013689	Tec	0.905526	-1.10433	7.14021	6.38971	0.825082	0.954335	-1.04785	6.38971	6.87788	1	0.798336	-1.2526	7.14021	6.24187	0.0541186	0.755854	-1.32301	2.87932	2.59907	0.636376	0.769435	-1.29966	3.12859	3.10564	0.240241	0.811243	-1.23268	3.12859	2.99146	0.29356
NM_008311	Htr2b	0.148375	-6.73969	0.0254635	0	1	6.10183	6.10183	0	0.0220516	1	0.94569	-1.05743	0.0254635	0.0251456	1	7.95905	7.95905	0	0.0124349	1	0.387323	-2.58183	0.012975	0.00487493	1	1.27593	1.27593	0.012975	0.0199101	1
NM_010880	Ncl	1.09422	1.09421	17.8899	19.3558	0.544905	0.795642	-1.25685	19.3558	17.2566	0.0123314	0.864599	-1.15661	17.8899	16.8846	0.0921904	0.911031	-1.09766	20.7078	22.5702	1	0.977047	-1.02349	18.3665	23.0669	1	0.837512	-1.19401	18.3665	18.1061	0.438394
NM_021099 NM_001122733	Kit	0.861138	-1.16125	1.60221	1.36387	0.570698	1.4689	1.4689	1.36387	2.26848	0.00214086	1.27417	1.27417	1.60221	2.23571	0.095682	1.05259	1.05259	0.675805	0.851725	1	1.07312	1.07312	0.602194	0.834121	1	1.40904	1.40904	0.602194	1.00253	0.110943
NM_001081401 NM_177872	Adamts3	1.34738	1.34738	0.0281921	0.0380206	1	1.42156	1.42156	0.0380206	0.0602192	0.9395	2.54015	2.54015	0.0281921	0.0812898	0.11835	1.84508	1.84508	0.0184587	0.0389777	0.868775	0.851524	-1.17436	0.0424808	0.0468234	1	1.55044	1.55044	0.0424808	0.0782946	0.277477
NM_021274	Cxcl10	0.528043	-1.89379	3.91534	2.03606	0.010046	1.4384	1.4384	2.03606	3.26497	0.151521	1.00981	1.00981	3.91534	4.26769	1	2.03752	2.03752	1.99123	4.99903	0.185859	0.669158	-1.49442	2.76792	2.37625	0.227321	0.699405	-1.42979	2.76792	2.2815	0.236529
NM_026557 NM_001271797 NR_073442	Rchy1	1.00739	1.00739	8.82186	8.80439	1	1.01888	1.01888	8.80439	10.0525	1	0.983227	-1.01706	8.82186	9.4994	1	0.822556	-1.21572	12.5765	12.398	0.750292	0.871651	-1.14725	11.2018	12.5958	0.622101	0.83361	-1.1996	11.2018	11.0219	0.34235
NM_173404	Bmp3	0.906265	-1.10343	0.00779315	0.00600284	1	2.93441	2.93441	0.00600284	0.0257682	0.922549	1.64169	1.64169	0.00779315	0.0167422	1	2.11657	2.11657	0.0136422	0.0364894	1	0.814083	-1.22838	0.0203985	0.0207566	1	1.91234	1.91234	0.0203985	0.0466166	0.452735
NM_029337 NM_173066	Ep400	1.01896	1.01896	5.27878	5.31341	1	0.988498	-1.01164	5.31341	5.89913	1	1.0201	1.0201	5.27878	5.87456	1	1.18993	1.18993	1.69726	2.39796	0.847674	0.573789	-1.7428	2.69666	1.99002	0.000456951	0.531225	-1.88244	2.69666	1.69046	1.34933e-05
NM_009327	Hnf1a	1.13028	1.13028	8.48602	9.47473	0.52305	0.98467	-1.01557	9.47473	10.4878	1	1.10899	1.10899	8.48602	10.2952	0.465856	0.874872	-1.14302	6.24551	6.4165	1	0.53223	-1.87889	8.38394	5.74912	0.000212262	0.507701	-1.96966	8.38394	5.01127	2.00151e-06
NM_009879	Ift81	0.799102	-1.2514	0.667858	0.523999	0.797681	1.40666	1.40666	0.523999	0.847766	0.23268	1.08684	1.08684	0.667858	0.795535	1	1.42166	1.42166	0.446065	0.759412	0.719452	1.12739	1.12739	0.466262	0.677007	0.963424	1.37975	1.37975	0.466262	0.759475	0.200271
NM_011714	Baz1b	0.976791	-1.02376	12.2864	11.8772	1	0.795098	-1.25771	11.8772	10.5781	0.0201789	0.893403	-1.11932	12.2864	11.9815	0.463973	1.11144	1.11144	6.34192	8.40787	1	0.965135	-1.03612	7.28621	9.04589	1	0.912301	-1.09613	7.28621	7.83786	0.834164
NM_018871	Ywhag	1.08684	1.08684	26.99	28.9957	0.635485	0.722863	-1.38339	28.9957	23.5374	9.38664e-05	0.805646	-1.24124	26.99	23.7486	0.00930466	0.797392	-1.25409	22.8878	21.7527	0.643784	1.10084	1.10084	20.7463	29.2295	0.915909	0.975448	-1.02517	20.7463	23.7828	1
NM_001109909 NM_031405 NM_001109910	Srrt	1.00358	1.00358	14.8413	14.7343	1	0.942183	-1.06136	14.7343	15.5762	0.934609	0.937618	-1.06653	14.8413	15.2073	0.851693	1.29873	1.29873	8.00855	12.3152	0.529348	0.810429	-1.23391	11.0919	11.5797	0.355362	0.620101	-1.61264	11.0919	8.10721	0.00201923
NM_172412	Gpc2	0.681672	-1.46698	0.127312	0.0833665	1	1.44003	1.44003	0.0833665	0.138298	1	1.42866	1.42866	0.127312	0.198925	0.979041	4.10039	4.10039	0.0406648	0.203154	0.0606449	0.70884	-1.41076	0.0378627	0.0356451	1	1.67865	1.67865	0.0378627	0.07699	0.630311
NM_010752	Mad1l1	1.04524	1.04524	3.08182	3.19738	1	0.896065	-1.11599	3.19738	3.22276	0.792962	0.946707	-1.05629	3.08182	3.19573	1	1.03155	1.03155	2.39024	2.92302	1	1.24525	1.24525	3.80695	6.12044	0.408732	1.28493	1.28493	3.80695	5.75315	0.252183
NM_007673	Cdx2	1	-1	0	0	1	1	1	0	0	1	1	1	0	0	1	1	1	0	0	1	1	1	0	0	1	7.60053	7.60053	0	0.00966742	0.834164
NM_009765 NM_001081001	Brca2	0.898687	-1.11273	0.678427	0.599191	0.903803	0.967098	-1.03402	0.599191	0.646025	1	1.08026	1.08026	0.678427	0.798752	1	0.959678	-1.04202	0.353093	0.392837	1	1.87593	1.87593	0.298952	0.727603	0.0136324	1.16524	1.16524	0.298952	0.409979	0.701173
NM_001163493 NM_146258	Stard13	0.955497	-1.04658	3.7103	3.50027	1	1.17699	1.17699	3.50027	4.64082	0.330228	0.863436	-1.15816	3.7103	3.50457	0.609016	0.751986	-1.32981	2.12858	1.91009	0.54056	0.529702	-1.88786	2.63995	1.81062	0.00124725	0.520363	-1.92173	2.63995	1.62338	0.000273952
NM_145398	Casd1	1.04323	1.04323	7.97409	8.2164	1	1.0797	1.0797	8.2164	9.96843	0.771457	0.990845	-1.00924	7.97409	8.62428	1	0.847295	-1.18023	5.64305	5.71766	0.867737	0.681513	-1.46732	6.6402	5.83267	0.01888	0.631257	-1.58414	6.6402	4.94387	0.00140168
NM_001013757	Vwde	1	-1	0	0	1	1	1	0	0	1	1	1	0	0	1	1	1	0	0	1	3.5782	3.5782	0	0.00253854	1	1	1	0	0	1
NM_008591	Met	0.999453	-1.00055	13.9166	13.7561	1	0.948095	-1.05475	13.7561	14.6146	1	0.833205	-1.20019	13.9166	12.6742	0.0219762	0.774277	-1.29153	9.55707	8.88268	0.500225	0.989034	-1.01109	7.80069	9.94079	1	1.1671	1.1671	7.80069	10.7651	0.53413
NM_008493	Lep	6.01032	6.01032	0	0.0138604	1	0.151296	-6.60956	0.0138604	0	1	1	1	0	0	1	0.591999	-1.68919	0.0154576	0.0116216	1	3.5784	3.5784	0	0.00310128	1	5.40519	5.40519	0	0.00415223	0.834164
NM_031998 NR_130775 NR_130781	Cep41	0.938966	-1.065	0.64441	0.605906	1	1.12386	1.12386	0.605906	0.781821	0.994674	1.30543	1.30543	0.64441	0.93727	0.488421	1.14157	1.14157	0.408148	0.564176	1	1.98585	1.98585	0.491701	1.25974	0.00110504	1.18767	1.18767	0.491701	0.689913	0.605525
NM_028886	Lrguk	3.49312	3.49312	0	0.00610884	1	0.264168	-3.78547	0.00610884	0	1	3.58892	3.58892	0	0.00952616	1	4.43216	4.43216	0	0.00395245	1	3.60656	3.60656	0	0.00382616	1	5.4037	5.4037	0	0.00464558	0.838292
NM_001136065 NM_010433 NM_001294143 NM_001294144	Hipk2	1.13033	1.13033	4.79367	5.34111	0.526536	0.886033	-1.12863	5.34111	5.32804	0.485198	1.05589	1.05589	4.79367	5.53449	1	0.986925	-1.01325	0.365313	0.430858	1	1.88888	1.88888	0.569002	1.38509	0.0091659	1.62951	1.62951	0.569002	1.0993	0.0348714
NM_001171003	Mgam	0.87813	-1.13878	20.3921	17.7102	0.200467	1.05759	1.05759	17.7102	21.0059	0.975588	0.928174	-1.07738	20.3921	20.6846	0.683126	0.802509	-1.24609	14.8638	14.1794	0.641273	0.734407	-1.36164	9.03177	8.55534	0.0734342	0.674816	-1.48189	9.03177	7.20043	0.00957068
NM_007610	Casp2	0.71508	-1.39844	1.85196	1.32456	0.0626464	1.02595	1.02595	1.32456	1.52979	1	0.883267	-1.13216	1.85196	1.80179	0.835292	1.18276	1.18276	0.744021	1.04446	1	1.88444	1.88444	0.956194	2.3226	0.00167567	1.31983	1.31983	0.956194	1.49195	0.195783
NM_025326 NM_001098271	Tmem176a	1.04794	1.04794	83.3108	86.3869	1	1.07081	1.07081	86.3869	104.005	0.882602	1.04048	1.04048	83.3108	94.6793	1	1.23098	1.23098	151.958	222.079	0.767781	1.4908	1.4908	143.546	276.027	0.0163058	1.43012	1.43012	143.546	242.118	0.026192
NM_008798	Pdcd1	1	-1	0	0	1	3.55434	3.55434	0	0.011217	1	3.57826	3.57826	0	0.0119019	1	1.10647	1.10647	0.0130429	0.0196123	1	3.69276	3.69276	0.00503189	0.0274063	0.528121	3.24511	3.24511	0.00503189	0.0215581	0.489785
NM_001081145	Tigd2	1.11173	1.11173	3.29656	3.61143	0.802715	0.997409	-1.0026	3.61143	4.0483	1	1.07982	1.07982	3.29656	3.90539	0.951468	1.08747	1.08747	2.65947	3.49097	1	0.865913	-1.15485	3.15909	3.52134	0.667628	0.910342	-1.09849	3.15909	3.39403	0.834164
NM_025882	Pole4	1.05031	1.05031	10.0779	10.4596	1	0.771654	-1.29592	10.4596	9.02353	0.00865618	0.91843	-1.08882	10.0779	10.1171	0.746847	0.725845	-1.3777	16.7017	14.4014	0.344166	1.26636	1.26636	14.4894	23.5778	0.351563	0.810637	-1.2336	14.4894	13.8224	0.392995
NM_144918	Smyd5	1.06456	1.06456	4.83886	5.09197	1	1.01449	1.01449	5.09197	5.76803	1	1.0421	1.0421	4.83886	5.50833	1	0.964435	-1.03688	3.84154	4.43455	1	1.00591	1.00591	4.86969	6.30128	1	0.869937	-1.14951	4.86969	4.99423	0.58781
NM_028099	Dusp11	1.07468	1.07468	9.74994	10.3718	0.788798	0.947251	-1.05569	10.3718	11.0391	1	0.96042	-1.04121	9.74994	10.2303	1	1.05136	1.05136	6.7479	8.43936	1	0.584376	-1.71123	6.57852	4.94965	0.000382532	0.636112	-1.57205	6.57852	4.94231	0.00265368
NM_031199	Tgfa	1.26286	1.26286	3.77047	4.69749	0.0304898	0.847975	-1.17928	4.69749	4.46347	0.284756	0.933351	-1.07141	3.77047	3.85625	1	0.897774	-1.11387	2.01957	2.16417	1	1.2766	1.2766	3.21095	5.28597	0.188355	0.590147	-1.69449	3.21095	2.23867	0.000395228
NM_017477 NM_201244	Copg1	1.09052	1.09052	15.4052	16.6007	0.703895	0.937553	-1.06661	16.6007	17.487	0.921821	0.942001	-1.06157	15.4052	15.8625	0.902005	0.949901	-1.05274	13.4283	15.2965	1	1.35053	1.35053	16.933	29.4024	0.106098	1.17818	1.17818	16.933	23.4764	0.478523
NM_011844 NM_001166251 NM_001166250 NM_001166249	Mgll	0.896939	-1.1149	50.6014	44.8881	0.398501	0.940783	-1.06294	44.8881	47.4414	0.917415	0.930833	-1.07431	50.6014	51.4664	0.763552	0.815197	-1.2267	42.0429	41.0323	0.694624	1.16237	1.16237	27.7553	41.5106	0.695928	0.917549	-1.08986	27.7553	29.9189	0.909572
NM_145148	Frmd4b	0.976542	-1.02402	10.6993	10.3278	1	1.0096	1.0096	10.3278	11.6355	1	0.983539	-1.01674	10.6993	11.4881	1	1.27096	1.27096	7.67535	11.4131	0.847884	0.730365	-1.36918	6.55539	6.17615	0.117318	0.717056	-1.39459	6.55539	5.55804	0.102077
NM_172853	Cdh7	1	-1	0	0	1	1	1	0	0	1	1	1	0	0	1	1	1	0	0	1	0.265919	-3.76054	0.00283592	0	1	0.227658	-4.39256	0.00283592	0	1
NM_021449 NM_175357	Crbn	0.97818	-1.02231	7.62828	7.3897	1	1.03767	1.03767	7.3897	8.58092	1	1.01171	1.01171	7.62828	8.41596	1	0.818471	-1.22179	4.64659	4.56744	0.768134	0.711546	-1.40539	4.45491	4.08083	0.0386519	0.929156	-1.07625	4.45491	4.89072	0.906644
NM_021488 NM_001286404 NM_001286405 NM_001286406	Ghrl	1.01611	1.01611	0.265496	0.248293	1	1.19087	1.19087	0.248293	0.365637	1	0.934576	-1.07	0.265496	0.251505	1	15.1965	15.1965	0	0.0952007	0.635142	0.154253	-6.48287	0.031502	0	0.896225	0.413197	-2.42016	0.031502	0.0127295	1
NM_010957	Ogg1	0.967619	-1.03346	2.15242	2.07847	1	0.883877	-1.13138	2.07847	2.01209	0.883248	0.916593	-1.091	2.15242	2.16157	1	0.837044	-1.19468	2.02667	2.02004	1	1.09341	1.09341	1.70542	2.40194	1	0.935242	-1.06924	1.70542	1.88414	1
NM_001127330 NM_011146	Pparg	0.826278	-1.21025	4.20337	3.45985	0.52318	1.13833	1.13833	3.45985	4.37107	0.797223	1.11935	1.11935	4.20337	5.15087	0.750626	0.759092	-1.31736	10.0527	9.19427	0.629649	0.621031	-1.61023	1.53621	1.23234	0.10176	1.28311	1.28311	1.53621	2.32043	0.443737
NM_029780	Raf1	1.21235	1.21235	24.6797	29.6149	0.0194589	0.973221	-1.02752	29.6149	32.3172	1	1.05764	1.05764	24.6797	28.5326	0.942831	0.987991	-1.01215	15.4528	18.2543	1	0.950556	-1.05202	16.9488	20.8132	1	0.956309	-1.04569	16.9488	19.142	1
NM_001081112	Ankrd26	1.03487	1.03487	1.12403	1.14134	1	0.956128	-1.04589	1.14134	1.23788	1	0.981379	-1.01897	1.12403	1.19976	1	1.06019	1.06019	0.243112	0.304594	1	1.56571	1.56571	0.401548	0.811547	0.0724562	0.943135	-1.06029	0.401548	0.447811	1
NM_001080780 NM_009050	Ret	1.55681	1.55681	0.00308266	0.00547247	1	1.29335	1.29335	0.00547247	0.00704939	1	0.955841	-1.0462	0.00308266	0.00396826	1	1.34301	1.34301	0.00235413	0.0032929	1	11.2692	11.2692	0	0.0057217	0.353936	12.0461	12.0461	0	0.00479313	0.311853
NM_007510	Atp6v1e1	1.04168	1.04168	62.7518	64.6744	1	0.90761	-1.1018	64.6744	65.6854	0.60667	1.03645	1.03645	62.7518	71.0036	1	1.14023	1.14023	64.4788	88.8483	1	0.877616	-1.13945	74.6905	84.149	0.693218	1.06794	1.06794	74.6905	93.9893	0.980263
NM_009645	Aicda	1	-1	0	0	1	1	1	0	0	1	1	1	0	0	1	7.7943	7.7943	0	0.0100848	1	10.9731	10.9731	0	0.0168558	0.426302	3.20449	3.20449	0	0.00291756	1
NM_009415	Tpi1	1.07076	1.07076	172.408	182.623	0.808115	0.826335	-1.21016	182.623	169.354	0.0543466	0.840457	-1.18983	172.408	158.332	0.0158578	0.656449	-1.52335	179.255	140.404	0.07999	1.73517	1.73517	174.106	388.857	0.00031192	0.896519	-1.11542	174.106	184.129	0.722668
NM_010736	Ltbr	1.18271	1.18271	35.923	42.0355	0.0785031	0.821052	-1.21795	42.0355	38.793	0.0519188	0.905255	-1.10466	35.923	35.5446	0.45563	0.939713	-1.06415	36.3661	40.7973	1	0.719674	-1.38952	35.1809	32.6444	0.046819	0.874876	-1.14302	35.1809	36.3405	0.583637
NM_009875	Cdkn1b	0.960528	-1.04109	6.25529	5.91157	1	1.12959	1.12959	5.91157	7.51103	0.487061	1.06226	1.06226	6.25529	7.23265	1	1.03076	1.03076	7.46714	9.2103	1	0.691455	-1.44622	7.92261	7.05968	0.023532	0.510905	-1.95731	7.92261	4.77073	9.72932e-07
NM_021284	Kras	0.997358	-1.00265	6.12998	6.03953	1	0.932912	-1.07191	6.03953	6.3434	0.940335	0.852833	-1.17256	6.12998	5.71091	0.125861	0.875407	-1.14233	6.72151	7.06071	1	1.28334	1.28334	6.13679	10.1644	0.177572	1.09265	1.09265	6.13679	7.90616	0.834164
NM_172309 NM_001289679 NM_001289680 NM_001289681	Arntl2	0.917854	-1.0895	0.391841	0.352431	1	1.49467	1.49467	0.352431	0.605937	0.286437	1.42328	1.42328	0.391841	0.609125	0.410959	1.88911	1.88911	0.167225	0.376659	0.368573	0.832878	-1.20066	0.202198	0.215934	0.956843	0.860396	-1.16226	0.202198	0.205115	0.96802
NM_010552	Il17a	1	-1	0	0	1	1	1	0	0	1	1	1	0	0	1	1	1	0	0	1	1	1	0	0	1	1	1	0	0	1
NM_001081113	Ipo8	1.04501	1.04501	12.0239	12.4235	1	0.821102	-1.21788	12.4235	11.445	0.0381977	0.76825	-1.30166	12.0239	10.1007	0.000363079	0.692201	-1.44467	6.36036	5.27092	0.176571	1.17523	1.17523	6.29793	9.51189	0.547666	0.797571	-1.25381	6.29793	5.92302	0.250329
NM_008350 NM_001290423	Il11	1.02388	1.02388	0.222506	0.227884	1	0.781895	-1.27894	0.227884	0.193354	1	1.3522	1.3522	0.222506	0.335914	1	1.23942	1.23942	0.0399669	0.0633949	1	0.50829	-1.96738	0.0339123	0.0217065	0.848842	0.671381	-1.48947	0.0339123	0.0279186	0.984026
NM_145819 NM_001290452 NM_001290453	Mzf1	0.954312	-1.04788	0.0778914	0.0759867	1	1.18672	1.18672	0.0759867	0.101308	1	0.867363	-1.15292	0.0778914	0.0776567	1	1.68864	1.68864	0.0437118	0.0897579	0.885278	0.69316	-1.44267	0.0546746	0.0487021	0.808818	0.947644	-1.05525	0.0546746	0.0611655	1
NM_001110252 NM_008281 NM_001276269	Hpn	1.05492	1.05492	199.768	208.447	0.943826	0.907605	-1.1018	208.447	212.186	0.538868	0.941169	-1.06251	199.768	205.354	0.758647	0.851565	-1.17431	148.582	149.899	0.90479	0.518355	-1.92918	143.593	95.8113	1.20254e-05	0.558578	-1.79026	143.593	94.5309	8.10264e-05
NM_025948	Lsm14a	1.0363	1.0363	10.7827	11.074	1	0.942037	-1.06153	11.074	11.6733	0.96952	0.960861	-1.04073	10.7827	11.3295	1	0.991524	-1.00855	7.62337	9.07304	1	1.00727	1.00727	8.42619	10.9196	1	0.944445	-1.05882	8.42619	9.38926	1
NM_001077591 NM_011651	Tsks	0.281992	-3.54621	0.0527841	0.0115738	1	4.38026	4.38026	0.0115738	0.0798406	0.513403	0.947053	-1.05591	0.0527841	0.0597021	1	0.0922573	-10.8392	0.0186124	0	1	0.152954	-6.53793	0.0103502	0	0.896225	0.973537	-1.02718	0.0103502	0.0114751	1
NM_010418	Herc2	1.02518	1.02518	3.90766	3.95627	1	0.907997	-1.10133	3.95627	4.02599	0.605213	0.936537	-1.06776	3.90766	3.99427	0.918169	0.932951	-1.07187	1.55948	1.7216	1	0.546497	-1.82984	1.89796	1.3378	0.000106081	0.556712	-1.79626	1.89796	1.2479	5.63565e-05
NM_021366	Klf13	0.824659	-1.21262	14.4803	11.8204	0.105969	0.90507	-1.10489	11.8204	11.9657	0.862655	0.995004	-1.00502	14.4803	15.7448	1	0.97171	-1.02911	5.23393	6.03077	1	0.735584	-1.35946	4.82693	4.54535	0.245294	1.06418	1.06418	4.82693	6.05716	1
NM_010548	Il10	0.909676	-1.09929	0.0185699	0.0181094	1	0.933693	-1.07102	0.0181094	0.0165765	1	3.70866	3.70866	0.0185699	0.0985325	0.727533	0.433068	-2.30911	0.0192747	0.00925468	1	0.560728	-1.7834	0.0487617	0.0333719	0.974298	1.28933	1.28933	0.0487617	0.074408	1
NM_021492	Ap3b2	3.49424	3.49424	0	0.00490826	1	0.264152	-3.78569	0.00490826	0	1	1	1	0	0	1	1	1	0	0	1	1	1	0	0	1	9.77769	9.77769	0	0.00701377	0.518013
NM_018750	Rassf5	0.999244	-1.00076	3.48268	3.43066	1	0.938123	-1.06596	3.43066	3.61303	1	0.809516	-1.23531	3.48268	3.08157	0.25305	0.917416	-1.09002	1.77108	1.92842	1	0.553315	-1.80729	2.19039	1.56694	0.0064765	0.518365	-1.92914	2.19039	1.34496	0.00115989
NM_181407	Me3	0.554403	-1.80374	0.0282355	0.0139617	1	2.01466	2.01466	0.0139617	0.0357731	0.882205	1.28635	1.28635	0.0282355	0.0385502	1	1.81221	1.81221	0.0359797	0.0794125	0.817197	0.932998	-1.07181	0.0400715	0.0471938	1	0.71737	-1.39398	0.0400715	0.0334088	0.779474
NM_177243	Slc26a9	0.259066	-3.86002	0.0072473	0	1	1	1	0	0	1	0.265949	-3.76012	0.0072473	0	1	1	1	0	0	1	3.59761	3.59761	0	0.00299209	1	1	1	0	0	1
NM_020052	Scube2	1	-1	0	0	1	6.10187	6.10187	0	0.0128273	1	1	1	0	0	1	4.4322	4.4322	0	0.00339321	1	1	1	0	0	1	3.2023	3.2023	0	0.00199413	1
NM_181853 NM_001170912 NM_001170913	Trim66	0.331526	-3.01635	0.015406	0.00490223	0.898639	3.23743	3.23743	0.00490223	0.0177412	0.465066	1.08587	1.08587	0.015406	0.0174593	1	0.749645	-1.33397	0.0057043	0.00517549	1	0.0837044	-11.9468	0.0036225	0	0.337184	1.13135	1.13135	0.0036225	0.00490427	1
NM_181517	Ipo7	1.1066	1.1066	22.4782	24.5819	0.47332	0.812651	-1.23054	24.5819	22.4007	0.0274854	0.860333	-1.16234	22.4782	21.1107	0.0989581	0.839819	-1.19073	6.59094	6.64088	0.87548	1.55998	1.55997	11.0953	22.1197	0.0783457	1.10206	1.10206	11.0953	14.3787	0.961458
NM_144529 NM_001122641 NM_001122643 NM_001122640 NM_001122642	Arhgap17	0.942643	-1.06085	3.87624	3.60665	1	1.01266	1.01266	3.60665	4.1055	1	1.09597	1.09597	3.87624	4.61728	0.809487	1.30681	1.30681	1.67215	2.61505	0.647701	0.873115	-1.14532	2.23428	2.50888	0.717015	0.953296	-1.04899	2.23428	2.51575	1
NM_145636	Il27	0.883652	-1.13167	0.213156	0.188111	1	0.485464	-2.05989	0.188111	0.0955175	1	0.49747	-2.01017	0.213156	0.0991749	1	2.49053	2.49053	0.0357061	0.129041	0.94618	1	1	0	0	1	5.40168	5.40168	0	0.0193383	0.834164
NM_007795 NM_001301282 NM_001301283	Ctf1	0.866354	-1.15426	2.80902	2.40742	1	0.98775	-1.0124	2.40742	2.6884	1	0.993626	-1.00642	2.80902	3.02728	1	0.715088	-1.39843	2.90736	2.49114	0.580764	1.07598	1.07598	1.5218	2.11258	1	1.27152	1.27152	1.5218	2.28503	0.438953
NM_201601 NM_010207	Fgfr2	1.21044	1.21044	5.97105	7.13521	0.126983	1.07582	1.07582	7.13521	8.62295	0.816037	1.21943	1.21943	5.97105	7.93846	0.0985322	1.49462	1.49462	2.78553	5.04266	0.19785	0.568069	-1.76035	4.42659	3.25906	0.00414903	0.799849	-1.25024	4.42659	4.2086	0.451731
NM_008598	Mgmt	0.800394	-1.24938	13.7665	10.8989	0.10932	1.05936	1.05936	10.8989	12.7862	1	0.904577	-1.10549	13.7665	13.6146	0.755764	0.629284	-1.58911	28.8557	21.853	0.0725908	1.70842	1.70842	9.65554	21.2503	0.00132019	1.22912	1.22912	9.65554	13.9901	0.298259
NM_001127363 NM_183144	Inpp5a	0.9956	-1.00442	5.17516	5.08537	1	1.00278	1.00278	5.08537	5.75008	1	1.00474	1.00474	5.17516	5.67472	1	0.965367	-1.03588	2.75554	3.18051	1	1.50422	1.50422	2.72777	5.28761	0.0169271	1.46618	1.46618	2.72777	4.71653	0.0151452
NM_025378	Ifitm3	0.969138	-1.03185	374.403	358.939	1	1.08288	1.08288	358.939	436.693	0.768614	0.938371	-1.06568	374.403	383.798	0.846245	1.07154	1.07154	365.126	467.85	1	0.668878	-1.49504	529.508	457.29	0.0244811	0.608458	-1.6435	529.508	379.402	0.00131998
NM_008284 NM_001130444 NM_001130443	Hras	1.20202	1.20202	11.9554	14.2234	0.0575383	0.698504	-1.43163	14.2234	11.1642	3.65025e-05	0.831515	-1.20262	11.9554	10.8557	0.0970447	0.759479	-1.31669	17.9764	16.212	0.474561	1.83651	1.83651	13.3132	31.4987	9.48774e-05	1.41857	1.41857	13.3132	22.2556	0.0252657
NM_007803 NM_001252572	Cttn	0.996532	-1.00348	18.1629	17.8876	1	0.945044	-1.05815	17.8876	18.9188	1	0.975778	-1.02482	18.1629	19.349	1	1.14187	1.14187	7.59131	10.4276	1	1.44685	1.44685	8.67836	16.1234	0.0504991	1.30775	1.30775	8.67836	13.3696	0.164846
NM_011919 NM_001302451 NM_001302457 NM_001302458 NM_001302459 NM_001302460	Ing1	1.13982	1.13982	4.55746	5.15555	0.52248	0.76568	-1.30603	5.15555	4.43229	0.0116221	0.820066	-1.21941	4.55746	4.09723	0.143626	0.982835	-1.01747	3.70114	4.34525	1	0.900911	-1.10999	3.76003	4.3642	0.892755	0.824989	-1.21214	3.76003	3.65825	0.377679
NM_025834	Proz	0.960644	-1.04097	123.69	117.562	1	1.03181	1.03181	117.562	136.037	1	0.973513	-1.02721	123.69	131.556	1	0.882573	-1.13305	54.6395	57.382	1	1.00517	1.00517	73.1197	94.4992	1	0.974441	-1.02623	73.1197	83.9715	1
NM_007972 NM_001242368	F10	0.988197	-1.01194	129.989	127.077	1	1.16684	1.16684	127.077	166.258	0.141931	1.17039	1.17039	129.989	166.188	0.0333117	0.852198	-1.17344	129.077	131.499	0.878179	0.672985	-1.48592	154.698	133.827	0.0233502	1.21333	1.21333	154.698	221.083	0.338219
NM_010546 NM_001159774	Ikbkb	0.985708	-1.0145	12.0491	11.7471	1	0.809169	-1.23584	11.7471	10.6642	0.028659	0.806809	-1.23945	12.0491	10.6045	0.00674662	1.01184	1.01184	7.08991	8.50009	1	0.78231	-1.27827	6.88281	6.92691	0.187536	0.556592	-1.79665	6.88281	4.51251	5.36447e-05
NM_011130	Polb	1.26221	1.26221	8.67641	10.7754	0.100662	0.914734	-1.09321	10.7754	11.0731	0.797667	1.00972	1.00972	8.67641	9.58544	1	0.748499	-1.33601	14.2559	12.8262	0.460641	0.979022	-1.02143	11.4156	14.4	1	0.907184	-1.10231	11.4156	12.2093	0.777559
NM_007404 NM_001270996	Adam9	0.993051	-1.007	17.5826	17.2641	1	1.01455	1.01455	17.2641	19.6353	1	0.997436	-1.00257	17.5826	19.1635	1	0.773174	-1.29337	11.9814	11.0889	0.484384	1.07402	1.07402	11.0184	15.1714	1	1.03855	1.03855	11.0184	13.4764	1
NM_015802 NM_001194941 NM_001194940	Dlc1	1.01733	1.01733	5.22975	5.26692	1	1.15494	1.15494	5.26692	6.84179	0.315201	0.908932	-1.10019	5.22975	5.19307	0.52756	0.756784	-1.32138	3.10327	2.81093	0.415809	0.682406	-1.4654	3.02216	2.68963	0.256755	0.610878	-1.63699	3.02216	2.18956	0.0745514
NM_199364	Lzts1	0.99797	-1.00203	0.096339	0.0904733	1	0.920198	-1.08672	0.0904733	0.0988763	1	1.43831	1.43831	0.096339	0.145755	1	7.95895	7.95895	0	0.0143139	1	0.952953	-1.04937	0.0334419	0.0419366	1	1.56395	1.56395	0.0334419	0.0641605	0.824515
NM_133239	Crb1	1	-1	0	0	1	1	1	0	0	1	1	1	0	0	1	1	1	0	0	1	3.57854	3.57854	0	0.00214821	1	1	1	0	0	1
NM_144929	Rtbdn	1.20855	1.20855	0.0629687	0.0729566	1	0.29843	-3.35087	0.0729566	0.023947	0.610524	0.242217	-4.12852	0.0629687	0.0120391	0.719713	21.9307	21.9307	0	0.0405111	0.445528	2.9085	2.9085	0.0140903	0.0562731	0.30971	1.07654	1.07654	0.0140903	0.0176561	1
NM_010308 NM_001113384	Gnao1	0.580947	-1.72133	0.101916	0.059152	0.489353	1.20578	1.20578	0.059152	0.0774098	1	0.67883	-1.47312	0.101916	0.0768176	0.790424	1.33746	1.33746	0.0325311	0.0515472	1	0.511562	-1.9548	0.0346337	0.0228636	0.259419	0.869721	-1.14979	0.0346337	0.0354054	1
NM_178078 NM_153164 NM_001205226	Cnot1	1.01251	1.01251	13.1511	13.1617	1	1.00712	1.00712	13.1617	14.8804	1	1.00237	1.00237	13.1511	14.3893	1	0.837393	-1.19418	4.03288	4.04204	0.829954	1.47544	1.47544	5.17912	9.83341	0.0179969	1.07137	1.07137	5.17912	6.55125	0.94435
NM_172914	Ccdc113	1	-1	0	0	1	1	1	0	0	1	1	1	0	0	1	0.762983	-1.31065	0.0135969	0.00950953	1	3.59771	3.59771	0	0.00856901	1	3.20236	3.20236	0	0.00513803	1
NM_144931	Nae1	1.03166	1.03166	9.70726	9.89125	1	0.997813	-1.00219	9.89125	11.0552	1	0.953531	-1.04873	9.70726	10.092	1	0.959854	-1.04183	8.54006	9.85952	1	0.938514	-1.06551	7.89823	9.55861	1	0.79935	-1.25102	7.89823	7.45606	0.196025
NM_008490	Lcat	0.897786	-1.11385	261.969	232.665	0.29667	0.849661	-1.17694	232.665	221.912	0.0995258	0.916778	-1.09078	261.969	262.368	0.416976	0.85866	-1.16461	218.162	223.241	0.930189	0.718884	-1.39104	226.48	209.176	0.0641779	0.974719	-1.02594	226.48	259.835	1
NM_010901	Nfatc3	1.01395	1.01395	6.70358	6.71072	1	0.930553	-1.07463	6.71072	7.02753	0.854294	0.93328	-1.07149	6.70358	6.82694	0.790561	0.952914	-1.04941	4.26128	4.85463	1	0.852816	-1.17259	5.09349	5.59007	0.510865	0.778957	-1.28377	5.09349	4.68354	0.146691
NM_020046	Dhodh	0.961812	-1.0397	2.98174	2.85554	1	1.02487	1.02487	2.85554	3.28789	1	1.04956	1.04956	2.98174	3.4331	1	0.889079	-1.12476	2.7368	2.9171	1	1.11172	1.11172	2.71381	3.88852	0.871674	0.827324	-1.20872	2.71381	2.64794	0.377589
NM_011801	Cfdp1	0.896071	-1.11598	23.63	20.922	0.48761	0.995636	-1.00438	20.922	23.3679	1	0.923691	-1.08261	23.63	23.8278	0.726083	0.865517	-1.15538	42.6625	44.1855	0.946506	1.01182	1.01182	30.7392	40.1318	1	0.941571	-1.06205	30.7392	34.1421	0.983189
NM_011198	Ptgs2	0.281776	-3.54892	0.0244306	0.00570587	1	0.262627	-3.80768	0.00570587	0	1	0.511231	-1.95606	0.0244306	0.0112049	1	8.15134	8.15134	0	0.00659998	1	0.963374	-1.03802	0.00379569	0.00506443	1	4.16965	4.16965	0.00379569	0.0235502	0.119009
NM_020605	Jph3	3.50934	3.50934	0	0.00605965	1	0.927668	-1.07797	0.00605965	0.00441964	1	6.16736	6.16736	0	0.0133491	1	1	1	0	0	1	0.109078	-9.16771	0.00651926	0	0.5611	0.487015	-2.05332	0.00651926	0.00334637	1
NM_010578	Itgb1	1.10364	1.10364	42.303	46.1721	0.49049	0.852917	-1.17245	46.1721	44.1667	0.132184	0.929938	-1.07534	42.303	42.9436	0.643348	0.78549	-1.27309	33.4886	31.5355	0.541329	1.5275	1.5275	31.4236	61.852	0.00874279	1.33495	1.33495	31.4236	49.5176	0.0798741
NM_007465	Birc2	0.966056	-1.03514	6.61899	6.31044	1	1.193	1.193	6.31044	8.474	0.163862	1.07103	1.07103	6.61899	7.71012	0.942831	1.21385	1.21385	5.10589	7.40874	0.783696	0.571505	-1.74977	4.92713	3.61677	0.000565317	0.52607	-1.90089	4.92713	3.05946	1.99181e-05
NM_009534 NM_001171147	Yap1	1.10325	1.10325	14.9194	16.2582	0.502503	0.93543	-1.06903	16.2582	17.1163	0.906062	1.02339	1.02339	14.9194	16.6696	1	0.948535	-1.05426	11.9513	13.642	1	0.913681	-1.09447	12.4667	14.6074	0.900963	0.680114	-1.47034	12.4667	9.99826	0.0211763
NM_145154	Angptl6	0.887098	-1.12727	8.46012	7.43625	0.61924	1.00333	1.00333	7.43625	8.37002	1	1.17851	1.17851	8.46012	10.9336	0.25805	0.63098	-1.58484	5.40915	4.06312	0.268176	0.578891	-1.72744	3.4724	2.60173	0.0337249	1.63086	1.63086	3.4724	6.67542	0.0190778
NM_016679 NM_001110307 NM_001110306 NM_001110305	Keap1	0.987433	-1.01273	11.3209	11.0515	1	0.953759	-1.04848	11.0515	11.8274	1	0.938742	-1.06525	11.3209	11.5977	0.863545	0.90566	-1.10417	8.43012	9.15299	1	0.903861	-1.10637	8.26845	9.6169	0.832747	0.861609	-1.16062	8.26845	8.3986	0.497367
NM_001042708 NM_010561 NM_001042707 NM_001042709 NM_001277321 NM_001277322	Ilf3	0.928373	-1.07715	4.09873	3.76879	0.95285	0.965868	-1.03534	3.76879	4.06786	1	0.955807	-1.04624	4.09873	4.27521	1	1.21414	1.21414	1.3105	1.90402	0.877393	1.54255	1.54255	1.71353	3.40873	0.0247565	1.44617	1.44617	1.71353	2.92508	0.0199646
NM_026369	Arpc5	0.959073	-1.04267	31.2743	29.6296	1	1.04243	1.04243	29.6296	34.6556	1	0.999214	-1.00079	31.2743	34.1005	1	0.826061	-1.21056	38.6156	38.3953	0.783559	1.10407	1.10407	30.0148	42.6071	0.83618	1.13195	1.13195	30.0148	40.0664	0.622159
NM_178087 NM_008884	Pml	0.848243	-1.17891	3.79619	3.19369	0.234091	1.28497	1.28497	3.19369	4.62573	0.0175721	1.12573	1.12573	3.79619	4.67582	0.519556	1.18331	1.18331	1.3842	1.95004	0.958324	1.19287	1.19287	2.70503	4.17332	0.49715	0.766057	-1.30539	2.70503	2.44926	0.129815
NM_028283	Uaca	1.01979	1.01979	2.6744	2.69672	1	1.07947	1.07947	2.69672	3.25521	0.966273	1.1944	1.1944	2.6744	3.49883	0.153997	1.11456	1.11456	1.89997	2.52292	1	1.12155	1.12155	1.67166	2.41828	0.853516	1.08199	1.08199	1.67166	2.13449	0.908968
NM_001081153	Unc13c	1	-1	0	0	1	1	1	0	0	1	1	1	0	0	1	1	1	0	0	1	3.60634	3.60634	0	0.00144825	1	5.40519	5.40519	0	0.00167395	0.834164
NM_010106	Eef1a1	1.08774	1.08774	2149.19	2311.98	0.508589	0.85946	-1.16352	2311.98	2229.36	0.133152	0.827276	-1.20879	2149.19	1942.02	0.00321378	0.655105	-1.52647	1965.27	1533.01	0.101815	1.00217	1.00217	1812.95	2336.89	1	0.995659	-1.00436	1812.95	2128.09	1
NM_146003	Senp6	1.20779	1.20779	6.73178	8.03517	0.050782	0.9762	-1.02438	8.03517	8.80289	1	1.01824	1.01824	6.73178	7.48224	1	1.10185	1.10185	6.58244	8.6887	1	0.570812	-1.75189	6.68829	4.92521	0.000741668	0.603204	-1.65781	6.68829	4.76352	0.00106277
NM_022016	Impg1	0.259337	-3.85599	0.00676116	0	1	1	1	0	0	1	1.63533	1.63533	0.00676116	0.0128077	1	1.39885	1.39885	0.00481786	0.00762669	1	0.380493	-2.62817	0.00812229	0.00326189	1	0.869373	-1.15025	0.00812229	0.00757105	1
NM_010482	Htr1b	1	-1	0	0	1	3.53032	3.53032	0	0.0148578	1	1	1	0	0	1	1	1	0	0	1	1	1	0	0	1	1	1	0	0	1
NM_207260	Ankrd34c	1	-1	0	0	1	1	1	0	0	1	1	1	0	0	1	1	1	0	0	1	1	1	0	0	1	3.20236	3.20236	0	0.00263856	1
NM_007502	Atp1b3	0.949007	-1.05373	14.9645	14.042	1	1.05724	1.05724	14.042	16.7499	1	1.01925	1.01925	14.9645	16.6548	1	0.877694	-1.13935	14.6076	15.3812	1	1.53129	1.53129	14.9732	29.4265	0.010011	1.34001	1.34001	14.9732	23.6443	0.0858284
NM_011810 NM_001122851	Faim	1.24388	1.24388	3.39757	4.1516	0.448062	1.13175	1.13175	4.1516	5.24891	0.759202	1.39071	1.39071	3.39757	5.11536	0.0644229	0.980793	-1.01958	5.81007	6.88585	1	1.00464	1.00464	4.40313	5.70986	1	1.01846	1.01846	4.40313	5.28777	1
NM_019713 NM_001243748	Rassf1	1.04088	1.04088	2.68566	2.77146	1	1.05172	1.05172	2.77146	3.27679	1	1.16589	1.16589	2.68566	3.40921	0.535216	1.61885	1.61885	1.88451	3.69781	0.242557	1.2109	1.2109	1.58966	2.48063	0.600941	1.02685	1.02685	1.58966	1.92825	1
NM_007614 NM_001165902	Ctnnb1	1.00087	1.00087	66.2844	65.5964	1	1.02201	1.02201	65.5964	75.2733	1	0.999064	-1.00094	66.2844	72.3173	1	1.05896	1.05896	35.3939	45.1079	1	1.07576	1.07576	38.0646	52.6274	0.988	1.10398	1.10398	38.0646	49.5926	0.801845
NM_001199736	Topaz1	1	-1	0	0	1	1	1	0	0	1	1	1	0	0	1	0.171995	-5.81412	0.00347789	0	1	8.56319	8.56319	0	0.00609833	0.605587	16.4042	16.4042	0	0.0097538	0.105885
NM_022312	Tnr	1.05108	1.05108	0.0212737	0.0236605	1	0.485257	-2.06076	0.0236605	0.0116665	1	0.942069	-1.06149	0.0212737	0.0226172	1	0.782991	-1.27715	0.00233297	0.00224033	1	1.3359	1.3359	0.00356263	0.00576329	1	0.693874	-1.44118	0.00356263	0.00250673	1
NM_001195036	Ect2l	0.521512	-1.9175	0.0161662	0.00644167	1	0.938418	-1.06562	0.00644167	0.00746514	1	0.153559	-6.51215	0.0161662	0	1	0.430872	-2.32088	0.0102993	0.00471671	1	0.547464	-1.8266	0.00662772	0.00348306	1	0.694322	-1.44025	0.00662772	0.00482303	1
NM_178713	Aldh8a1	0.961388	-1.04016	146.807	139.632	1	0.901466	-1.1093	139.632	141.33	0.47049	0.916973	-1.09054	146.807	147.063	0.479357	0.816432	-1.22484	138.246	133.356	0.776265	0.556008	-1.79854	125.197	89.8298	0.00031096	0.685011	-1.45983	125.197	101.481	0.021529
NM_009925	Col10a1	0.62712	-1.59459	0.0240863	0.0135245	1	1.69109	1.69109	0.0135245	0.0248554	1	0.662888	-1.50855	0.0240863	0.0146778	1	0.849043	-1.1778	0.0271274	0.0275393	1	0.710062	-1.40833	0.0233191	0.0201262	1	0.270384	-3.69844	0.0233191	0.00673798	0.153333
NM_008229	Hdac2	0.979263	-1.02118	9.47235	9.19621	1	1.00971	1.00971	9.19621	10.3808	1	1.01225	1.01225	9.47235	10.4601	1	1.00131	1.00131	13.3714	16.0746	1	1.33538	1.33538	9.77962	16.831	0.0907295	1.25065	1.25065	9.77962	14.4329	0.182223
NM_010681	Lama4	0.855915	-1.16834	1.2717	1.07375	0.645223	1.02472	1.02472	1.07375	1.24637	1	0.994064	-1.00597	1.2717	1.37515	1	1.39199	1.39199	0.261083	0.43404	0.71457	1.73663	1.73663	0.189514	0.422685	0.0555178	1.6944	1.6944	0.189514	0.3791	0.0131345
NM_011282	Ros1	0.907648	-1.10175	0.00356441	0.00290401	1	1.6006	1.6006	0.00290401	0.00525588	1	0.265952	-3.76008	0.00356441	0	1	1	1	0	0	1	1	1	0	0	1	1	1	0	0	1
NM_001162956	Ccdc138	0.616289	-1.62262	0.896584	0.540749	0.101474	1.13404	1.13404	0.540749	0.708722	1	0.873884	-1.14432	0.896584	0.853512	1	0.679529	-1.47161	0.863996	0.706336	0.64718	0.893204	-1.11957	0.548732	0.631191	1	0.710292	-1.40787	0.548732	0.458285	0.245058
NM_019812 NM_001159589	Sirt1	0.98299	-1.0173	3.18025	3.10327	1	1.05825	1.05825	3.10327	3.65969	1	0.864362	-1.15692	3.18025	3.00267	0.523414	0.825015	-1.2121	2.84861	2.81574	0.847674	0.698419	-1.43181	2.64119	2.37977	0.0651002	0.915327	-1.09251	2.64119	2.84949	0.880845
NM_001145826 NM_153406	Specc1l	1.03183	1.03183	3.58526	3.65307	1	0.979646	-1.02078	3.65307	4.04125	1	1.09498	1.09498	3.58526	4.29039	0.592574	1.04407	1.04407	1.49259	1.86681	1	1.37459	1.37459	1.60298	2.84054	0.0746964	1.30458	1.30458	1.60298	2.46967	0.118247
NM_007976	F5	0.97286	-1.0279	94.717	91.1373	1	0.839983	-1.1905	91.1373	85.8265	0.0853889	0.908882	-1.10025	94.717	94.0175	0.303427	0.833732	-1.19943	45.5315	45.1831	0.81098	0.68826	-1.45294	48.3481	42.8612	0.0207246	0.987779	-1.01237	48.3481	56.3189	1
NM_001077184 NM_009768	Bsg	0.883689	-1.13162	145.836	127.5	0.273939	0.947952	-1.05491	127.5	135.811	1	1.02582	1.02582	145.836	163.478	1	1.03217	1.03217	169.123	208.236	1	1.34	1.34	153.978	265.805	0.0979973	1.24444	1.24444	153.978	225.965	0.228957
NM_011492 NM_001301853 NM_001301854 NR_126043	Stk11	1.02889	1.02889	18.6283	18.9791	1	0.90122	-1.10961	18.9791	19.1767	0.472508	0.963849	-1.03751	18.6283	19.6247	1	0.989957	-1.01015	14.5666	17.0808	1	0.581913	-1.71847	15.2908	11.4749	0.000531418	0.556084	-1.79829	15.2908	10.0314	3.58883e-05
NM_145365	Creb3l3	1.15511	1.15511	127	145.078	0.0704236	1.00142	1.00142	145.078	162.988	1	1.1265	1.1265	127	156.25	0.179254	0.997142	-1.00287	90.0088	108.298	1	0.894906	-1.11744	88.5717	101.839	0.820804	0.993152	-1.0069	88.5717	103.899	1
NM_009721	Atp1b1	0.936699	-1.06758	33.3066	30.8204	1	0.827578	-1.20835	30.8204	28.5417	0.277018	0.804103	-1.24362	33.3066	29.2224	0.0210131	1.22491	1.22491	17.9541	26.101	0.78587	1.09435	1.09435	17.6123	24.8476	0.953062	1.16939	1.16939	17.6123	24.3623	0.61696
NM_032005	Tbx19	0.259063	-3.86006	0.00990991	0	1	3.55425	3.55425	0	0.00813257	1	0.265949	-3.76012	0.00990991	0	1	0.442293	-2.26095	0.00945634	0.00513841	1	3.60645	3.60645	0	0.00439534	1	3.20531	3.20531	0	0.00262712	1
NM_015762 NM_001042523 NM_001042513 NM_001042514	Txnrd1	1.1338	1.1338	30.0708	33.7101	0.294668	0.727957	-1.37371	33.7101	27.5611	0.000291964	0.771965	-1.29539	30.0708	25.3531	0.000215538	0.745038	-1.34221	25.2113	22.5174	0.348328	1.2164	1.2164	23.3859	36.6551	0.633072	0.737158	-1.35656	23.3859	20.2832	0.111401
NM_011631	Hsp90b1	1.04171	1.04171	238.068	245.187	1	0.952055	-1.05036	245.187	262.099	1	1.004	1.004	238.068	261.009	1	0.716011	-1.39663	242.638	207.664	0.234327	1.11883	1.11883	275.594	395.517	0.810021	1.10268	1.10268	275.594	358.83	0.834164
NM_010512 NM_184052 NM_001111275 NM_001111274 NM_001111276	Igf1	0.948642	-1.05414	74.3897	69.8044	1	0.899003	-1.11234	69.8044	70.3411	0.470706	0.84405	-1.18476	74.3897	68.5958	0.0923794	0.876304	-1.14116	77.4363	80.1629	1	0.68924	-1.45087	83.113	73.7711	0.0268843	0.506554	-1.97412	83.113	49.5749	9.60853e-06
NM_001113391 NM_031162 NM_001113393 NM_001113392 NR_103716	Cd247	0.486165	-2.05691	0.0682138	0.0328626	0.728927	0.797966	-1.25319	0.0328626	0.0311637	1	1.07849	1.07849	0.0682138	0.0808472	1	3.10578	3.10578	0.0266438	0.105291	0.122065	0.380791	-2.62611	0.0245286	0.0111413	0.356961	1.30267	1.30267	0.0245286	0.0386257	0.909609
NM_001177567	Otogl	1	-1	0	0	1	1	1	0	0	1	3.57835	3.57835	0	0.00328904	1	4.43114	4.43114	0	0.00173061	1	3.60648	3.60648	0	0.00167531	1	9.8169	9.8169	0	0.0039548	0.513113
NM_146241	Trhde	0.83405	-1.19897	0.885274	0.720221	1	1.43226	1.43226	0.720221	1.17574	0.437013	0.772479	-1.29453	0.885274	0.740992	0.746851	0.71721	-1.39429	1.00576	0.852422	0.648507	0.408178	-2.44991	0.92591	0.49045	0.148693	0.562897	-1.77652	0.92591	0.618108	0.221621
NM_010786 NM_001288586	Mdm2	1.10622	1.10622	6.95142	7.5834	0.659515	0.933022	-1.07179	7.5834	7.99044	0.943478	0.957513	-1.04437	6.95142	7.24495	1	1.00982	1.00982	5.33649	6.42565	1	0.864392	-1.15688	6.42492	7.16899	0.649417	0.722688	-1.38372	6.42492	5.48201	0.0529938
NM_016971	Il22	1	-1	0	0	1	1	1	0	0	1	1	1	0	0	1	1	1	0	0	1	1	1	0	0	1	1	1	0	0	1
NM_001081193	Lemd3	0.897584	-1.1141	2.64551	2.33892	0.765559	1.10268	1.10268	2.33892	2.89821	0.738579	0.966032	-1.03516	2.64551	2.79069	1	1.04102	1.04102	1.87059	2.32572	1	0.804121	-1.24359	2.10011	2.17712	0.342463	0.729934	-1.36999	2.10011	1.81018	0.0726054
NM_001081037 NM_001242411	Srgap1	0.819094	-1.22086	0.231356	0.188029	0.967002	1.16552	1.16552	0.188029	0.238883	1	0.947011	-1.05595	0.231356	0.235792	1	1.04626	1.04626	0.085026	0.104688	1	0.900375	-1.11065	0.0781252	0.0905694	1	1.21198	1.21198	0.0781252	0.111427	0.765761
NM_009870	Cdk4	1.00064	1.00064	18.077	17.8686	1	0.950523	-1.05205	17.8686	19.1323	1	0.974425	-1.02625	18.077	19.2071	1	1.24161	1.24161	14.2785	21.3621	0.69037	1.69704	1.69704	17.6817	38.5791	0.000845727	1.33874	1.33874	17.6817	27.9027	0.0813302
NM_133997	Apof	0.935154	-1.06934	263.365	243.6	0.849562	1.15995	1.15995	243.6	317.212	0.154379	1.1068	1.1068	263.365	318.469	0.396815	0.88018	-1.13613	352.432	371.171	1	1.00614	1.00614	404.772	524.276	1	0.783008	-1.27713	404.772	374.161	0.166448
NM_001013365	Osm	6.01533	6.01533	0	0.0225407	1	0.151266	-6.61089	0.0225407	0	1	13.8995	13.8995	0	0.0637215	0.323523	18.0579	18.0579	0	0.0325248	0.629974	0.157561	-6.34673	0.0082502	0	0.900963	4.97706	4.97706	0.0082502	0.060388	0.0707962
NM_010898 NM_001252250 NM_001252252 NM_001252251 NM_001252253	Nf2	0.950241	-1.05236	7.00301	6.5844	1	1.02201	1.02201	6.5844	7.55083	1	0.902973	-1.10745	7.00301	6.90215	0.581596	1.00874	1.00874	3.57692	4.28306	1	0.715069	-1.39847	4.12134	3.78629	0.0510206	0.749557	-1.33412	4.12134	3.63691	0.094699
NM_134020	Tmed4	1.09925	1.09925	29.2413	31.7779	0.545118	0.854187	-1.1707	31.7779	30.4574	0.151482	0.900925	-1.10997	29.2413	28.8043	0.401624	0.92687	-1.0789	28.7618	32.0393	1	1.30296	1.30296	26.5166	44.4893	0.141961	1.24501	1.24501	26.5166	38.9463	0.208234
NM_010956 NM_001252282 NM_001252283 NM_001252287 NM_001252288	Ogdh	1.16379	1.16379	24.0124	27.6412	0.0622778	0.857944	-1.16558	27.6412	26.6144	0.131926	0.934913	-1.06962	24.0124	24.5234	0.739968	1.04943	1.04943	17.5293	22.0175	1	0.901075	-1.10979	23.0452	26.7119	0.803471	0.871592	-1.14733	23.0452	23.6498	0.568967
NM_009477 NM_001159401 NM_001159402	Upp1	0.710982	-1.40651	1.32244	0.941151	0.433115	1.60939	1.60939	0.941151	1.64064	0.141952	1.05016	1.05016	1.32244	1.52525	1	0.974868	-1.02578	1.21097	1.40274	1	1.04915	1.04915	0.857386	1.15685	1	1.93736	1.93736	0.857386	1.95768	0.00354307
NM_175836 NM_009260	Sptbn1	0.880106	-1.13623	8.86295	7.71189	0.203911	1.203	1.203	7.71189	10.4136	0.0520268	1.13066	1.13066	8.86295	10.9421	0.154889	1.06948	1.06948	4.53914	5.84134	1	1.41426	1.41426	4.56392	8.28257	0.0663062	1.3075	1.3075	4.56392	7.03184	0.170235
NM_134017 NM_001199274	Mat2b	1.00904	1.00904	13.8753	13.8323	1	1.0502	1.0502	13.8323	16.2601	1	1.01137	1.01137	13.8753	15.3246	1	0.864836	-1.15629	14.6164	15.2475	0.997701	0.792844	-1.26128	11.74	12.0075	0.221558	0.793844	-1.25969	11.74	10.9985	0.179118
NM_178759	Timd4	0.65331	-1.53067	4.25516	2.75782	0.0180728	1.33396	1.33396	2.75782	4.08502	0.0902455	1.13777	1.13777	4.25516	5.25703	0.75484	0.950538	-1.05204	1.30045	1.48468	1	0.652789	-1.53189	1.91654	1.61844	0.100369	1.22895	1.22895	1.91654	2.78022	0.447295
NM_016961 NM_207692 NM_001163672 NM_001163671	Mapk9	1.06222	1.06222	11.1792	11.7524	0.969106	0.940249	-1.06355	11.7524	12.3903	0.917446	0.946067	-1.05701	11.1792	11.5602	1	1.00113	1.00113	8.67743	10.3774	1	1.12267	1.12267	6.8086	9.89274	0.810212	0.937051	-1.06718	6.8086	7.53978	0.988446
NM_010448 NM_001048061	Hnrnpab	1.07816	1.07816	46.4532	49.5763	0.744284	0.866639	-1.15388	49.5763	48.2302	0.209867	0.826591	-1.20979	46.4532	41.9647	0.0175194	0.917915	-1.08943	50.2182	55.3719	1	1.84648	1.84648	48.2501	114.58	0.00013794	1.11014	1.11014	48.2501	62.9999	0.783473
NM_009012	Rad50	0.833032	-1.20043	2.05412	1.68424	0.303832	1.23493	1.23493	1.68424	2.34379	0.109076	1.10952	1.10952	2.05412	2.48141	0.739027	1.0074	1.0074	0.985767	1.19443	1	1.12658	1.12658	1.27396	1.86225	0.950074	0.939281	-1.06464	1.27396	1.41354	1
NM_008443 NM_001290805 NM_001290806	Kif3a	0.911388	-1.09723	0.899987	0.812242	1	1.40737	1.40737	0.812242	1.28674	0.0348574	1.35561	1.35561	0.899987	1.33316	0.0601577	1.20639	1.20639	0.723243	1.05043	1	1.11122	1.11122	0.647882	0.929135	1	1.65986	1.65986	0.647882	1.27122	0.0156605
NM_175258 NM_001252496 NM_001252494 NM_001252497 NM_001252498	Rapgef6	1.08504	1.08504	1.81559	1.94347	0.933829	1.12255	1.12255	1.94347	2.44623	0.38818	1.1731	1.1731	1.81559	2.31812	0.253981	1.1578	1.1578	0.640056	0.88887	1	1.02647	1.02647	0.894912	1.18237	1	0.919907	-1.08707	0.894912	0.972389	0.885679
NM_001130408 NM_007476	Arf1	1.0755	1.0755	89.8711	95.5958	0.759112	0.935024	-1.06949	95.5958	100.276	0.814517	0.965528	-1.0357	89.8711	94.8098	1	0.862318	-1.15966	79.7235	82.4825	0.936208	1.47497	1.47497	83.8844	159.096	0.0204924	1.34647	1.34647	83.8844	133.053	0.0835891
NM_178659 NR_037992 NM_001205068	Jmjd4	1.17741	1.17741	2.29023	2.67446	0.371744	1.07513	1.07513	2.67446	3.21522	1	0.966489	-1.03467	2.29023	2.43101	1	0.918167	-1.08913	1.22202	1.33982	1	0.6341	-1.57704	2.13867	1.74161	0.0171216	0.791325	-1.2637	2.13867	1.9995	0.339529
NM_001099633	Dnah9	0.888605	-1.12536	0.00531888	0.00447699	1	1.74704	1.74704	0.00447699	0.0100972	1	0.386194	-2.58937	0.00531888	0.00166768	1	1.3741	1.3741	0.00125466	0.00187056	1	2.32872	2.32872	0.000571117	0.00219998	1	1.24107	1.24107	0.000571117	0.00103138	1
NM_031880	Tnk1	8.48531	8.48531	0	0.0182777	0.8253	1.19344	1.19344	0.0182777	0.0262701	1	11.2745	11.2745	0	0.0286913	0.514577	10.9271	10.9271	0.00390882	0.0692493	0.0568534	0.556698	-1.7963	0.00539609	0.00363366	1	1.54741	1.54741	0.00539609	0.0102842	1
NM_030702 NM_001163571	Senp3	1.15868	1.15868	12.3007	14.094	0.334346	0.854498	-1.17028	14.094	13.4778	0.171675	0.974357	-1.02632	12.3007	13.0872	1	1.01815	1.01815	10.3025	12.5566	1	0.960015	-1.04165	10.3305	12.737	1	0.954009	-1.04821	10.3305	11.6118	1
NM_011072	Pfn1	1.12645	1.12645	141.34	157.509	0.24991	0.828848	-1.20649	157.509	146.453	0.0485124	0.88569	-1.12906	141.34	136.725	0.176684	0.977818	-1.02269	213.318	247.586	1	1.13425	1.13425	199.546	291.856	0.691933	0.889318	-1.12446	199.546	209.307	0.670472
NM_008876 NM_001302475 NM_001302476	Pld2	1.05268	1.05268	1.36636	1.42335	1	1.0365	1.0365	1.42335	1.65625	1	1.19733	1.19733	1.36636	1.77624	0.306498	1.35563	1.35563	0.710663	1.14896	0.606983	0.698983	-1.43065	0.782522	0.705196	0.122164	0.913936	-1.09417	0.782522	0.84352	0.883883
NM_144825	Taok1	1.00347	1.00347	4.29037	4.25096	1	0.990402	-1.00969	4.25096	4.72702	1	1.02588	1.02588	4.29037	4.80019	1	0.935375	-1.06909	3.02317	3.38074	1	0.703839	-1.42078	3.12096	2.83361	0.0355991	0.607001	-1.64744	3.12096	2.23815	0.000731683
NM_008702	Nlk	1.10891	1.10891	2.56757	2.80961	0.7583	1.03047	1.03047	2.80961	3.26386	1	1.12363	1.12363	2.56757	3.14325	0.606427	0.833932	-1.19914	2.60973	2.6	0.859832	0.633287	-1.57906	2.21984	1.81081	0.00846125	0.694678	-1.43952	2.21984	1.81833	0.0230826
NM_010927	Nos2	1.29183	1.29183	0.025913	0.0337786	1	0.627388	-1.59391	0.0337786	0.0217032	1	1.36508	1.36508	0.025913	0.0362124	1	1.17647	1.17647	0.011817	0.0155451	1	1.18435	1.18435	0.00985785	0.0163919	1	2.76738	2.76738	0.00985785	0.0369052	0.304432
NM_133809	Kmo	1.12992	1.12992	90.8451	101.504	0.269928	0.896271	-1.11573	101.504	102.208	0.471145	0.904141	-1.10602	90.8451	89.7427	0.336741	0.586948	-1.70373	116.601	80.4848	0.0380439	0.971736	-1.02909	111.71	139.532	1	0.585447	-1.7081	111.71	76.997	0.00157055
NM_183275	Tefm	1.08404	1.08404	5.38845	5.78491	1	1.16398	1.16398	5.78491	7.60691	0.52467	1.15637	1.15637	5.38845	6.84857	0.635089	0.681988	-1.4663	7.88245	6.46299	0.310182	0.663649	-1.50682	7.07493	6.02926	0.035819	0.578647	-1.72817	7.07493	4.83652	0.00176161
NM_145432	Heatr6	0.900148	-1.11093	3.44839	3.06749	0.600684	0.984536	-1.01571	3.06749	3.38578	1	0.985262	-1.01496	3.44839	3.70863	1	1.12277	1.12277	1.42942	1.88824	1	0.518136	-1.93	2.08935	1.39379	0.000172432	0.720378	-1.38816	2.08935	1.77366	0.0679502
NM_028547	Kif2b	1	-1	0	0	1	1	1	0	0	1	1	1	0	0	1	1	1	0	0	1	1	1	0	0	1	1	1	0	0	1
NM_144827	Spata20	1	-1	0	0	1	1	1	0	0	1	1	1	0	0	1	7.95921	7.95921	0	0.00995174	1	13.963	13.963	0	0.0210482	0.201701	14.1791	14.1791	0	0.0155343	0.18524
NM_013565	Itga3	0.820809	-1.21831	1.64673	1.34582	0.489846	1.19683	1.19683	1.34582	1.79685	0.408991	0.995993	-1.00402	1.64673	1.7949	1	1.84034	1.84034	0.789181	1.74228	0.0399216	1.18024	1.18024	0.797785	1.21735	0.765127	1.6352	1.6352	0.797785	1.53953	0.017669
NM_009783 NM_001112813 NM_001177888 NM_001177890	Cacna1g	1.30648	1.30648	0.0347256	0.0462281	1	0.420338	-2.37904	0.0462281	0.0227138	0.305943	0.635826	-1.57276	0.0347256	0.0240908	1	1.52834	1.52834	0.0143467	0.0281996	1	1.3195	1.3195	0.0132008	0.022237	1	0.870371	-1.14894	0.0132008	0.013323	1
NM_030248	Cdk5rap3	1.21662	1.21662	26.4002	31.7763	0.0283738	0.969448	-1.03151	31.7763	34.5295	1	1.02326	1.02326	26.4002	29.5571	1	0.86687	-1.15358	22.9793	23.7251	0.960007	1.11482	1.11482	27.987	40.0896	0.78301	1.28212	1.28212	27.987	42.2818	0.141589
NM_019507	Tbx21	0.380247	-2.62987	0.120709	0.0435446	0.641899	1.9324	1.9324	0.0435446	0.0926799	0.817094	1.50435	1.50435	0.120709	0.186623	1	1.9976	1.9976	0.061611	0.150193	0.612947	0.645259	-1.54976	0.0312779	0.0256211	1	1.86358	1.86359	0.0312779	0.0707721	0.370579
NM_178060	Thra	1.11747	1.11747	4.17669	4.61492	0.755322	1.23784	1.23784	4.61492	6.37022	0.10611	1.32956	1.32956	4.17669	6.03914	0.0245655	1.51085	1.51085	0.964682	1.73546	0.471188	1.34558	1.34558	1.38817	2.40946	0.274247	1.33251	1.33251	1.38817	2.18686	0.246982
NM_010593	Jup	0.854427	-1.17037	8.76913	7.40577	0.118404	1.12665	1.12665	7.40577	9.37759	0.461205	1.04047	1.04047	8.76913	9.96828	1	1.19745	1.19745	5.01037	7.21654	0.846253	0.919145	-1.08797	6.42043	7.59782	0.900963	1.08391	1.08391	6.42043	8.22334	0.861012
NM_019584	Becn1	1.12642	1.12642	21.0407	23.4483	0.343737	0.890769	-1.12263	23.4483	23.4009	0.438497	0.897194	-1.11459	21.0407	20.6355	0.382345	0.890152	-1.1234	11.1047	11.7901	1	0.861106	-1.1613	12.9631	14.3132	0.626351	0.967336	-1.03377	12.9631	14.7639	1
NM_011192	Psme3	1.08933	1.08933	21.2479	22.8581	0.731307	0.839966	-1.19052	22.8581	21.5816	0.114366	0.826052	-1.21058	21.2479	19.1617	0.040432	0.821972	-1.21659	15.8343	15.5159	0.738877	1.22261	1.22261	17.1416	26.909	0.346017	0.986555	-1.01363	17.1416	19.8945	1
NM_011403	Slc4a1	1.15869	1.15869	0.0326709	0.0373583	1	0.368476	-2.71388	0.0373583	0.0123404	0.436881	0.35092	-2.84965	0.0326709	0.0102076	0.839679	2.46439	2.46439	0.00379817	0.0106256	1	0.662462	-1.50952	0.00631412	0.00479149	1	0.480148	-2.08269	0.00631412	0.00287052	1
NM_145436 NM_001285988 NM_001285989 NM_001285990	Cdc27	0.942654	-1.06083	4.55014	4.23403	1	1.01383	1.01383	4.23403	4.83188	1	0.878053	-1.13888	4.55014	4.35348	0.356183	0.828407	-1.20714	3.78523	3.7469	0.782039	1.49656	1.49656	3.79516	7.31886	0.0146242	0.868561	-1.15133	3.79516	3.89034	0.513113
NM_015732	Axin2	1.012	1.012	1.77046	1.76162	1	1.01045	1.01045	1.76162	2.00365	1	1.20873	1.20873	1.77046	2.3463	0.51278	1.65044	1.65044	0.53294	1.06861	0.444866	0.613838	-1.62909	0.982207	0.780523	0.100585	0.802722	-1.24576	0.982207	0.92806	0.532509
NM_021880	Prkar1a	1.03958	1.03958	40.5497	41.687	1	1.00919	1.00919	41.687	47.1969	1	1.11732	1.11732	40.5497	49.4817	0.21729	0.991819	-1.00825	28.9266	34.6735	1	1.1015	1.1015	33.3196	47.1649	0.855772	1.12178	1.12178	33.3196	44.082	0.686972
NM_138598	Fam104a	0.997925	-1.00208	5.95215	5.88603	1	0.93086	-1.07428	5.88603	6.15905	0.883459	1.00436	1.00436	5.95215	6.5377	1	1.02397	1.02397	6.36243	7.79289	1	1.08301	1.08301	5.08261	7.08725	0.939907	1.14967	1.14967	5.08261	6.88859	0.516565
NM_183285	Kctd2	0.787174	-1.27037	12.3342	9.62693	0.0462661	1.0302	1.0302	9.62693	11.1119	1	0.975496	-1.02512	12.3342	13.1287	1	0.911874	-1.09664	10.8241	11.7987	1	0.996774	-1.00324	6.04057	7.77106	1	1.21694	1.21694	6.04057	8.66158	0.344616
NM_015729 NM_001271898	Acox1	1.12443	1.12443	519.011	577.226	0.270471	0.697878	-1.43292	577.226	451.963	5.21649e-06	0.717983	-1.39279	519.011	407.19	2.40018e-05	0.658113	-1.5195	713.574	556.019	0.104516	0.830572	-1.20399	329.243	351.271	0.508649	0.754224	-1.32587	329.243	291.532	0.148681
NM_009693	Apob	1.15918	1.15918	363.048	416.137	0.0814679	0.993335	-1.00671	416.137	463.967	1	1.05499	1.05499	363.048	418.239	0.852836	0.839793	-1.19077	204.153	205.737	0.847674	1.22602	1.22602	227.022	357.152	0.371569	1.33808	1.33808	227.022	358.421	0.117364
NM_010770	Matn3	3.49317	3.49317	0	0.00619802	1	0.264165	-3.78551	0.00619802	0	1	1	1	0	0	1	1	1	0	0	1	1	1	0	0	1	11.989	11.989	0	0.0114035	0.311853
NM_009615 NM_001277266 NM_001291871 NR_102380 NR_120376	Adam17	0.839128	-1.19171	5.46472	4.52868	0.0996822	1.0708	1.0708	4.52868	5.43964	0.862864	0.990823	-1.00926	5.46472	5.90045	1	0.856561	-1.16746	3.28668	3.36359	0.936432	1.16975	1.16975	3.38015	5.08324	0.527873	1.17936	1.17936	3.38015	4.70424	0.428267
NM_009216	Sstr1	0.521205	-1.91863	0.0126674	0.00482834	1	2.94888	2.94888	0.00482834	0.0218634	0.917415	0.550586	-1.81625	0.0126674	0.00752933	1	4.52922	4.52922	0	0.0035354	1	0.154251	-6.48293	0.00454332	0	0.896225	1.26654	1.26654	0.00454332	0.00713887	1
NM_022028	Sav1	0.898996	-1.11235	5.98986	5.31417	0.667154	0.905553	-1.1043	5.31417	5.42378	0.716439	0.92316	-1.08324	5.98986	6.03817	0.887945	0.905812	-1.10398	4.45414	4.81123	1	0.893804	-1.11881	3.89395	4.47879	0.809496	0.828698	-1.20671	3.89395	3.80374	0.355315
NM_010431	Hif1a	0.977155	-1.02338	8.82618	8.52651	1	1.06053	1.06053	8.52651	10.1174	0.990997	0.949874	-1.05277	8.82618	9.1466	1	0.817523	-1.22321	6.43052	6.33179	0.749988	1.15489	1.15489	5.6651	8.42797	0.590906	1.19157	1.19157	5.6651	7.96698	0.382268
NM_007564	Zfp36l1	0.935395	-1.06907	33.1771	30.7084	1	1.10201	1.10201	30.7084	38.0157	0.845209	0.87431	-1.14376	33.1771	31.6685	0.455549	0.610241	-1.6387	38.2901	27.7472	0.0366286	0.656808	-1.52251	27.7741	23.6023	0.0354071	0.669783	-1.49302	27.7741	21.9487	0.0586322
NM_011387 NM_001177561	Slc10a1	0.853052	-1.17226	294.03	248.024	0.037364	0.974001	-1.02669	248.024	270.769	1	0.803206	-1.24501	294.03	257.914	0.00050297	0.591743	-1.68992	176.5	122.973	0.0432191	0.534491	-1.87094	232.492	160.33	9.22215e-05	0.740608	-1.35024	232.492	202.936	0.095865
NM_025461	Cox16	0.970526	-1.03037	9.44256	9.08601	1	0.964739	-1.03655	9.08601	9.81898	1	0.97558	-1.02503	9.44256	10.0908	1	0.717198	-1.39431	25.3953	21.7849	0.24282	1.07206	1.07206	14.7115	20.3429	1	1.05954	1.05954	14.7115	18.3961	1
NM_008943	Psen1	1.03155	1.03155	11.0267	11.2553	1	0.966265	-1.03491	11.2553	12.1725	1	0.990286	-1.00981	11.0267	11.9233	1	0.871621	-1.14729	7.83561	8.15721	1	0.979014	-1.02144	11.2988	14.1805	1	1.04814	1.04814	11.2988	13.9385	1
NM_001026214 NM_007647 NM_001286049 NM_001286058	Entpd5	1.07152	1.07152	49.169	52.0886	0.78534	0.778042	-1.28528	52.0886	45.454	0.00516162	0.776528	-1.28778	49.169	41.7001	8.51583e-05	0.900524	-1.11046	68.3294	74.5368	1	1.63589	1.63589	27.2304	57.7838	0.0217053	1.34266	1.34266	27.2304	43.1263	0.113388
NM_173735 NM_001289429 NM_001289430 NM_001289431 NM_001289432	Cipc	0.94689	-1.05609	9.63913	9.03174	1	0.866589	-1.15395	9.03174	8.75706	0.30348	0.730873	-1.36823	9.63913	7.69212	0.00419569	0.739062	-1.35307	7.72229	6.71985	0.466833	0.596679	-1.67594	6.51436	4.98849	0.00419951	0.537291	-1.86119	6.51436	4.12028	6.45774e-05
NM_009652 NM_001165894	Akt1	0.908213	-1.10106	23.947	21.5319	0.550273	0.869798	-1.14969	21.5319	20.9949	0.248314	0.86025	-1.16245	23.947	22.4873	0.132898	1.17391	1.17391	8.90025	12.479	0.897764	1.22007	1.22007	13.1343	20.5761	0.411827	1.32153	1.32153	13.1343	20.4366	0.151455
NM_019491	Rala	1.05817	1.05817	7.57517	7.94735	1	1.01933	1.01933	7.94735	9.10223	1	1.02474	1.02474	7.57517	8.49994	1	0.838041	-1.19326	11.8456	11.8566	0.848663	1.08658	1.08658	7.75179	10.8711	0.936683	1.22385	1.22385	7.75179	11.1925	0.293586
NM_175007 NM_001289546	Amph	0.90849	-1.10073	0.00750612	0.00665199	1	2.91366	2.91366	0.00665199	0.0227169	1	2.33477	2.33477	0.00750612	0.0252974	1	0.176793	-5.65633	0.00389551	0	1	1.75496	1.75496	0.00537772	0.0134951	1	4.38942	4.38942	0.00537772	0.0315659	0.133973
NM_178207	Hist1h3i	1	-1	0	0	1	8.65657	8.65657	0	0.13942	0.714851	3.57949	3.57949	0	0.0486	1	3.18656	3.18656	0.0260588	0.128416	1	0.268722	-3.72131	0.0162869	0	1	3.25917	3.25917	0.0162869	0.0851845	0.478947
NM_010424	Hfe	1.13697	1.13697	16.8026	18.9142	0.366156	0.982004	-1.01833	18.9142	20.8325	1	1.2141	1.2141	16.8026	22.2918	0.0361344	0.948468	-1.05433	18.1182	20.5667	1	1.40567	1.40567	13.8283	25.0449	0.0443445	1.23921	1.23921	13.8283	20.2261	0.238485
NM_175653	Hist1h3c	1	-1	0	0	1	1	1	0	0	1	1	1	0	0	1	1.40365	1.40365	0.0262216	0.0536772	1	8.8016	8.8016	0	0.0697951	0.5611	7.6074	7.6074	0	0.0429727	0.834164
NM_178203	Hist1h3b	1	-1	0	0	1	1	1	0	0	1	1	1	0	0	1	0.798675	-1.25207	0.0273024	0.0296713	1	8.74131	8.74131	0	0.069202	0.5611	3.20231	3.20231	0	0.015408	1
NM_024242	Riok1	0.993393	-1.00665	2.35389	2.32138	1	1.03001	1.03001	2.32138	2.68265	1	0.965482	-1.03575	2.35389	2.48759	1	1.11018	1.11018	2.00317	2.65156	1	0.95839	-1.04342	2.40752	2.96302	1	0.72561	-1.37815	2.40752	2.06623	0.116475
NM_012015 NM_001159514 NM_001159515 NM_001159513	H2afy	1.04925	1.04925	26.4428	27.4646	1	0.963695	-1.03767	27.4646	29.6931	1	0.896031	-1.11603	26.4428	25.9084	0.34422	1.01075	1.01075	30.5444	36.8273	1	0.96813	-1.03292	29.6947	37.0424	1	0.946851	-1.05613	29.6947	33.1144	1
NM_019395	Fbp1	0.921278	-1.08545	642.002	585.145	0.685537	0.914942	-1.09297	585.145	600.224	0.651794	1.00544	1.00544	642.002	705.418	1	0.845899	-1.18217	402.666	411.019	0.888824	1.03773	1.03773	379.021	503.597	1	1.26374	1.26374	379.021	564.111	0.376641
NM_198408	Crhbp	1	-1	0	0	1	1	1	0	0	1	1	1	0	0	1	1	1	0	0	1	1	1	0	0	1	1	1	0	0	1
NM_027711	Iqgap2	0.931618	-1.0734	58.1518	53.5749	0.687603	0.820887	-1.21819	53.5749	49.3237	0.0292062	0.826065	-1.21056	58.1518	52.46	0.00365592	0.692395	-1.44426	40.842	33.7142	0.159732	0.710121	-1.40821	38.3945	35.0695	0.0746445	0.586626	-1.70466	38.3945	26.5089	0.00124918
NM_001077495 NM_001024955	Pik3r1	0.925313	-1.08072	15.3846	14.0819	1	0.83249	-1.20122	14.0819	13.1457	0.166691	0.870633	-1.14859	15.3846	14.6284	0.438628	0.981393	-1.01896	9.3189	10.8778	1	0.759754	-1.31622	7.85321	7.67167	0.250351	0.789888	-1.266	7.85321	7.32577	0.322063
NM_008708 NM_001290368 NM_001290369 NM_001290370	Nmt2	0.827156	-1.20896	5.84157	4.77931	0.0537053	0.839452	-1.19125	4.77931	4.50981	0.115883	0.899928	-1.1112	5.84157	5.73285	0.671707	0.821406	-1.21742	4.39085	4.31179	0.780042	0.932158	-1.07278	2.85264	3.43792	1	0.876542	-1.14085	2.85264	2.9531	0.597729
NM_010560	Il6st	1.01864	1.01864	25.3728	25.5526	1	0.986743	-1.01343	25.5526	28.3165	1	1.03749	1.03749	25.3728	28.7322	1	0.894315	-1.11817	6.88367	7.38168	1	1.6045	1.6045	8.50593	17.455	0.0132648	1.75946	1.75946	8.50593	17.6393	0.0034112
NM_007870	Dnase1l3	0.861601	-1.16063	18.4471	15.7298	0.18871	0.939014	-1.06495	15.7298	16.6112	0.971974	0.999007	-1.00099	18.4471	20.1098	1	0.540545	-1.84998	10.8326	6.92646	0.00514818	1.43435	1.43435	5.81294	10.7871	0.0716151	1.60097	1.60097	5.81294	11.0169	0.0068748
NM_010210	Fhit	1.03787	1.03787	2.04374	2.09538	1	1.31614	1.31614	2.09538	3.11282	0.35857	1.25052	1.25052	2.04374	2.7815	0.899812	1.40202	1.40202	4.4041	7.54173	0.693125	1.3432	1.3432	3.07859	5.32603	0.325752	1.98706	1.98706	3.07859	7.19237	0.000414706
NM_009409	Top2b	1.04108	1.04107	8.0788	8.3179	1	0.928808	-1.07665	8.3179	8.67347	0.815678	0.985227	-1.015	8.0788	8.68271	1	0.765305	-1.30667	6.78243	6.22328	0.461205	0.622093	-1.60748	7.22994	5.79369	0.00223636	0.626608	-1.59589	7.22994	5.34705	0.0016737
NM_009380 NM_001113417	Thrb	0.989691	-1.01042	5.74586	5.61853	1	0.914978	-1.09292	5.61853	5.75791	0.666646	0.808352	-1.23709	5.74586	5.06908	0.0306057	0.72185	-1.38533	4.70126	4.01265	0.33929	0.634365	-1.57638	4.55048	3.72423	0.00488317	0.764082	-1.30876	4.55048	4.10346	0.101328
NM_008914	Ppp3cb	1.08607	1.08607	6.22931	6.69981	0.868866	1.03063	1.03063	6.69981	7.72739	1	1.00251	1.00251	6.22931	6.83551	1	0.924156	-1.08207	4.86171	5.37342	1	1.1366	1.1366	3.85957	5.6542	0.673789	1.3226	1.3226	3.85957	6.02131	0.0718975
NM_001110794 NM_009674	Anxa7	1.17991	1.17991	30.028	35.0553	0.127207	0.681409	-1.46755	35.0553	26.7254	5.88014e-05	0.756869	-1.32123	30.028	24.8122	9.4313e-05	0.749257	-1.33466	45.4927	40.9208	0.376422	1.07956	1.07956	30.2296	41.9924	0.975095	1.08265	1.08265	30.2296	38.5284	0.879766
NM_177814	Erc2	1.03941	1.03941	0.928423	0.955043	1	0.880327	-1.13594	0.955043	0.951311	0.785209	0.69112	-1.44693	0.928423	0.701413	0.0202447	0.709794	-1.40886	1.20563	1.00734	0.560174	0.692287	-1.44449	1.17569	1.05496	0.226868	0.550327	-1.8171	1.17569	0.764069	0.0123015
NM_011960	Parg	1.14949	1.14949	3.66121	4.16714	0.320693	0.825885	-1.21082	4.16714	3.8591	0.0804395	1.00456	1.00456	3.66121	4.00953	1	0.86956	-1.15001	2.14158	2.23904	1	0.949919	-1.05272	2.36682	2.87764	1	0.900597	-1.11037	2.36682	2.51311	0.87324
NM_016700	Mapk8	1.11357	1.11357	3.37401	3.71831	0.54071	0.89618	-1.11585	3.71831	3.7257	0.512447	0.94589	-1.05721	3.37401	3.49062	1	0.874196	-1.14391	2.68607	2.80772	1	0.994918	-1.00511	2.29842	2.94854	1	0.787341	-1.2701	2.29842	2.13499	0.162551
NM_008133	Glud1	0.894222	-1.11829	338.441	299.317	0.275374	1.03478	1.03478	299.317	347.78	1	1.02903	1.02903	338.441	380.43	1	0.78671	-1.27112	330.292	310.486	0.579723	1.30241	1.30241	270.36	453.981	0.180243	1.28129	1.28129	270.36	409.419	0.172874
NM_011918 NM_001039074 NM_001039075 NM_001039076 NM_001039073 NM_001039072 NM_001039071	Ldb3	0.566918	-1.76392	0.0330473	0.0184748	1	3.99631	3.99631	0.0184748	0.0828449	0.169474	1.71953	1.71953	0.0330473	0.0609415	0.845817	1.13574	1.13574	0.0128043	0.0166046	1	3.4737	3.4737	0.00450323	0.0216061	0.154664	2.86342	2.86342	0.00450323	0.0163461	0.271592
NM_078478 NM_001199122	Ghitm	1.06062	1.06062	90.3497	94.7941	0.855154	0.909676	-1.09929	94.7941	96.678	0.532157	0.989757	-1.01035	90.3497	97.6824	1	0.762671	-1.31118	112.389	102.682	0.449174	0.937415	-1.06676	75.7289	91.2836	1	0.976676	-1.02388	75.7289	87.2675	1
NM_008102	Gch1	0.959545	-1.04216	66.3076	62.9143	1	1.16165	1.16165	62.9143	81.9286	0.257955	1.14174	1.14174	66.3076	82.6403	0.17995	0.94752	-1.05539	35.1499	39.7668	1	0.691044	-1.44709	34.3038	30.4744	0.0292831	0.964646	-1.03665	34.3038	39.0025	1
NM_033602	Peli2	0.980696	-1.01968	4.47562	4.33987	1	1.03255	1.03255	4.33987	5.02102	1	0.959619	-1.04208	4.47562	4.69622	1	0.745182	-1.34195	3.07006	2.71801	0.420477	0.778006	-1.28534	2.58046	2.58806	0.17932	0.882796	-1.13277	2.58046	2.68498	0.606955
NM_013864 NM_001145959	Ndrg2	0.858996	-1.16415	623.373	529.736	0.0660674	1.12841	1.12841	529.736	671.112	0.358394	1.04027	1.04027	623.373	708.444	1	0.69973	-1.42912	541.036	454.115	0.183375	0.737114	-1.35664	356.337	338.028	0.111632	0.809712	-1.23501	356.337	340.493	0.270278
NM_183174 NM_001177705	Homez	1.19208	1.19208	0.55433	0.651142	0.757924	1.02633	1.02633	0.651142	0.749329	1	1.42125	1.42125	0.55433	0.853789	0.0677616	1.17216	1.17216	0.352454	0.499289	1	0.951804	-1.05064	0.528909	0.64733	1	1.02538	1.02538	0.528909	0.639455	1
NM_028228	Pinx1	1.403	1.403	1.35301	1.85729	0.345506	0.892061	-1.121	1.85729	1.88095	1	1.29904	1.29904	1.35301	1.90497	0.684166	1.05186	1.05186	2.05147	2.54471	1	0.864219	-1.15711	2.98714	3.31227	0.835643	0.714075	-1.40041	2.98714	2.51743	0.168586
NM_013461 NM_001271759 NM_001271760 NM_001271761	Adra1a	0.900632	-1.11033	0.931975	0.832732	1	1.3499	1.3499	0.832732	1.26615	0.0645275	1.41363	1.41363	0.931975	1.44748	0.0162674	0.650511	-1.53725	0.466755	0.363861	0.489154	0.687429	-1.4547	0.32027	0.284796	0.563041	1.45339	1.45339	0.32027	0.548302	0.439726
NM_009029	Rb1	1.27498	1.27498	1.64687	2.07937	0.0777352	0.943619	-1.05975	2.07937	2.22607	1	1.12687	1.12687	1.64687	2.03775	0.672618	0.887145	-1.12721	1.94849	2.06277	1	0.850657	-1.17556	1.71933	1.88893	0.622237	0.954956	-1.04717	1.71933	1.93579	1
NM_177381	Cog3	1.05799	1.05799	5.40972	5.6336	1	0.950004	-1.05263	5.6336	6.0119	1	1.01128	1.01127	5.40972	5.95211	1	1.05207	1.05207	2.36045	2.9723	1	0.856662	-1.16732	2.86651	3.13967	0.727432	0.67043	-1.49158	2.86651	2.26547	0.0634636
NM_175369	Ccdc122	1.03527	1.03527	2.23191	2.27991	1	1.04316	1.04316	2.27991	2.68407	1	0.975826	-1.02477	2.23191	2.36923	1	1.31295	1.31295	2.55896	4.08256	0.806783	1.86753	1.86753	1.7806	4.28673	0.00102289	1.91423	1.91423	1.7806	4.02818	0.000113063
NM_001081084	Cubn	0.330889	-3.02217	0.0124637	0.00329905	0.904968	2.83293	2.83293	0.00329905	0.0120388	0.80218	1.08494	1.08494	0.0124637	0.0147422	1	0.870239	-1.14911	0.0127722	0.0132287	1	0.630593	-1.58581	0.0121218	0.00948238	0.750826	0.612422	-1.63286	0.0121218	0.00853985	0.596147
NM_134099	Fbxo4	1.20283	1.20283	2.84869	3.3847	0.277033	0.724708	-1.37987	3.3847	2.76101	0.00371314	0.779052	-1.28361	2.84869	2.4253	0.0692761	0.962389	-1.03908	2.79509	3.21629	1	1.04691	1.04691	3.38099	4.5414	1	0.712728	-1.40306	3.38099	2.83697	0.0785674
NM_019472	Myo10	0.98731	-1.01285	6.30809	6.17066	1	0.923746	-1.08255	6.17066	6.36322	0.893714	0.935912	-1.06848	6.30809	6.44283	0.808305	1.15686	1.15686	2.40505	3.31904	0.951018	1.1186	1.1186	2.46764	3.56184	0.795527	1.02505	1.02505	2.46764	2.99116	1
NM_001081302	Trio	1.06962	1.06962	2.39436	2.52991	0.945344	1.26872	1.26872	2.52991	3.60243	0.0148231	1.20521	1.20521	2.39436	3.14403	0.0541806	1.29188	1.29188	0.685749	1.0585	0.644441	0.54726	-1.82729	1.06072	0.749688	0.0024181	0.542226	-1.84425	1.06072	0.680151	0.000806532
NM_033521	Laptm4b	0.92505	-1.08102	10.6027	9.71208	0.943287	1.11605	1.11605	9.71208	12.1251	0.556529	1.20329	1.20329	10.6027	13.9872	0.107894	1.0527	1.0527	8.35673	10.5689	1	1.09135	1.09135	8.25057	11.6099	0.934991	1.23391	1.23391	8.25057	12.0345	0.273035
NM_011766	Zfpm2	0.858134	-1.16532	0.212713	0.18164	1	1.13302	1.13302	0.18164	0.219492	1	1.34379	1.34379	0.212713	0.308569	0.699114	1.55815	1.55815	0.0799904	0.153478	0.779235	1.5359	1.5359	0.110084	0.217317	0.212897	1.98836	1.98836	0.110084	0.259154	0.0062182
NM_130885 NM_001130166 NM_001130165 NM_001130163 NM_001130164	Oxr1	1.13956	1.13956	12.7624	14.368	0.271766	0.828195	-1.20745	14.368	13.3545	0.0712636	0.883551	-1.1318	12.7624	12.33	0.311232	0.816753	-1.22436	7.11778	7.00697	0.760202	1.02214	1.02214	7.06088	9.29031	1	0.811093	-1.2329	7.06088	6.76191	0.249298
NM_013696	Trhr	1	-1	0	0	1	1	1	0	0	1	1	1	0	0	1	0.176728	-5.65842	0.00316559	0	1	1	1	0	0	1	3.20533	3.20533	0	0.0017589	1
NM_001081391	Csmd3	3.5033	3.5033	0	0.00165048	1	2.95208	2.95208	0.00165048	0.0070175	0.921821	8.72887	8.72887	0	0.00536925	0.769945	7.07588	7.07588	0.000966548	0.0110656	0.233572	2.99297	2.99297	0.000730213	0.0031634	0.767688	4.24765	4.24765	0.000730213	0.00425052	0.203808
NM_080635	Eif3h	1.04949	1.04949	63.1121	65.5088	1	0.900886	-1.11002	65.5088	66.2175	0.451754	0.911482	-1.09711	63.1121	62.8318	0.442882	0.868168	-1.15185	99.0664	102.819	0.958324	1.02713	1.02713	81.31	107.717	1	1.0273	1.0273	81.31	98.56	1
NM_027212	Med30	1.03296	1.03296	5.18214	5.30022	1	1.18632	1.18632	5.30022	7.04777	0.45951	1.19931	1.19931	5.18214	6.78284	0.470605	1.20724	1.20724	7.24379	10.5851	0.961037	1.95654	1.95654	5.73561	14.4986	0.00052247	1.53605	1.53605	5.73561	10.3804	0.0266793
NM_009375	Tg	1	-1	0	0	1	1	1	0	0	1	6.168	6.168	0	0.00623575	1	0.798541	-1.25228	0.00149199	0.00162144	1	1.66778	1.66778	0.0009325	0.002678	1	3.75328	3.75328	0.0009325	0.00562245	0.327458
NM_001004761	Gpr158	1	-1	0	0	1	1	1	0	0	1	1	1	0	0	1	1	1	0	0	1	3.6068	3.6068	0	0.00163848	1	7.60406	7.60406	0	0.00298407	0.54322
NM_134087 NM_001168253	Fam83h	1.01059	1.01059	3.2271	3.21994	1	1.11175	1.11175	3.21994	4.04743	0.735213	1.15408	1.15407	3.2271	4.08748	0.325478	0.952725	-1.04962	1.44581	1.65248	1	0.648169	-1.54281	2.22829	1.86451	0.023486	0.559136	-1.78847	2.22829	1.46742	0.000266342
NM_175399	Exosc4	1.10555	1.10555	7.67504	8.36875	0.78	0.916353	-1.09128	8.36875	8.65938	0.802685	0.974608	-1.02605	7.67504	8.17223	1	0.905779	-1.10402	10.6491	11.5181	1	0.708949	-1.41054	9.94854	9.07753	0.0384244	0.748293	-1.33637	9.94854	8.77132	0.0645351
NM_027902	Tmprss6	1.03184	1.03184	149.435	152.517	1	0.951516	-1.05095	152.517	162.836	1	1.01796	1.01796	149.435	166.172	1	0.719366	-1.39011	94.4992	80.8272	0.265267	0.84346	-1.18559	90.2133	98.0649	0.453995	1.00523	1.00523	90.2133	107.031	1
NM_009218	Sstr3	6.04946	6.04946	0	0.0120422	1	0.150216	-6.65708	0.0120422	0	1	3.5797	3.5797	0	0.00597602	1	0.976902	-1.02364	0.0108082	0.0127134	1	2.94912	2.94912	0.00642616	0.0279427	0.315802	3.88652	3.88652	0.00642616	0.033871	0.0872032
NM_146061	Prr5	1.12487	1.12487	2.21556	2.45101	1	1.06147	1.06147	2.45101	2.91853	1	1.11658	1.11658	2.21556	2.71227	0.915439	1.19578	1.19578	1.75893	2.50915	1	0.80241	-1.24625	1.92459	1.98858	0.476213	0.744004	-1.34408	1.92459	1.69538	0.1999
NM_001113418 NM_011144	Ppara	0.899951	-1.11117	53.0221	47.176	0.475291	0.954172	-1.04803	47.176	50.4581	1	0.906178	-1.10354	53.0221	52.4714	0.432286	0.908245	-1.10102	27.5739	30.0313	1	0.690701	-1.44781	20.0854	17.7845	0.051604	0.593329	-1.6854	20.0854	14.0136	0.00166134
NM_011161	Mapk11	1.1198	1.1198	0.535409	0.598559	1	0.92206	-1.08453	0.598559	0.608245	1	1.29846	1.29846	0.535409	0.761298	0.690222	1.71182	1.71182	0.3187	0.652194	0.385825	1.46167	1.46167	0.248028	0.466791	0.356961	1.16298	1.16298	0.248028	0.341392	0.842834
NM_007727 NM_001159647 NM_001159648	Cntn1	1.02279	1.02279	0.02335	0.0238739	1	0.903838	-1.10639	0.0238739	0.0230828	1	1.08742	1.08742	0.02335	0.0282382	1	0.433075	-2.30907	0.00407063	0.0019545	1	3.57844	3.57844	0	0.00163339	1	12.0133	12.0133	0	0.00552244	0.304432
NM_175251	Arid2	1.01411	1.01411	2.99383	2.99458	1	1.01913	1.01913	2.99458	3.42668	1	0.984204	-1.01605	2.99383	3.21088	1	1.09261	1.09261	1.62337	2.11485	1	0.857587	-1.16606	1.72991	1.91411	0.556762	0.779515	-1.28285	1.72991	1.59232	0.137554
NM_016766 NM_001164156	Mcrs1	0.862088	-1.15997	3.76361	3.21607	0.57919	1.28394	1.28394	3.21607	4.65763	0.111363	1.13149	1.13149	3.76361	4.6444	0.694891	1.11585	1.11585	2.33617	3.12141	1	0.91091	-1.0978	3.26866	3.82381	0.978438	0.925172	-1.08088	3.26866	3.5691	0.968254
NM_146064	Soat2	0.948521	-1.05427	21.6795	20.3167	1	1.30355	1.30355	20.3167	29.6553	0.00870192	1.15976	1.15976	21.6795	27.4504	0.132621	1.13621	1.13621	10.6567	14.5122	1	0.943744	-1.05961	9.88732	12.0534	1	1.65225	1.65225	9.88732	19.2729	0.00188181
NM_010577	Itga5	0.810548	-1.23373	5.8311	4.66152	0.0522177	0.938761	-1.06523	4.66152	4.9567	1	0.791963	-1.26269	5.8311	5.03436	0.013822	1.23197	1.23197	2.39936	3.50078	0.861459	1.50985	1.50985	5.17751	10.1381	0.0738009	0.757517	-1.3201	5.17751	4.63009	0.224043
NM_029657 NM_001252437	Mgrn1	1.2049	1.2049	18.5766	22.1525	0.0352335	0.863737	-1.15776	22.1525	21.4689	0.203234	0.974228	-1.02645	18.5766	19.7683	1	0.978758	-1.0217	10.8039	12.6855	1	0.871563	-1.14736	13.1058	14.7194	0.607302	0.765318	-1.30665	13.1058	11.8408	0.10387
NM_009896 NM_001271603	Socs1	0.877306	-1.13985	0.422024	0.361562	1	0.947216	-1.05573	0.361562	0.36711	1	1.13792	1.13792	0.422024	0.525131	1	1.20942	1.20942	0.315794	0.452298	1	0.994757	-1.00527	0.157337	0.199327	1	2.03012	2.03012	0.157337	0.371151	0.0775126
NM_011608	Tnfrsf17	0.259339	-3.85596	0.0298673	0	1	1	1	0	0	1	1.63534	1.63534	0.0298673	0.0565781	1	4.77461	4.77461	0.0212828	0.12104	0.559643	1.34467	1.34467	0.0234208	0.0402617	1	3.7825	3.7825	0.0234208	0.109353	0.220447
NM_011159	Prkdc	1.15835	1.15835	0.773489	0.886659	0.507631	0.966721	-1.03442	0.886659	0.963289	1	0.988798	-1.01133	0.773489	0.838143	1	0.733594	-1.36315	0.554999	0.487642	0.531336	1.04274	1.04274	0.598973	0.806641	1	0.721294	-1.3864	0.598973	0.509514	0.0792992
NM_033324	Dgcr8	0.987091	-1.01308	2.25206	2.20569	1	1.09293	1.09293	2.20569	2.73186	0.847791	0.992054	-1.00801	2.25206	2.44534	1	1.05619	1.05619	0.807513	1.02081	1	1.84641	1.84641	1.10705	2.64267	0.00266841	1.21409	1.21409	1.10705	1.58095	0.423457
NM_001080999 NM_001195205 NM_001081000	Trmt2a	1.02684	1.02684	3.76306	3.81058	1	0.964994	-1.03628	3.81058	4.11392	1	0.979231	-1.02121	3.76306	4.01436	1	1.13385	1.13385	2.81403	3.79872	1	1.10425	1.10425	3.26804	4.63146	0.899166	0.728749	-1.37221	3.26804	2.80249	0.106858
NM_010143	Ephb3	1.05064	1.05064	0.11709	0.121621	1	1.20023	1.20023	0.121621	0.1595	1	1.43901	1.43901	0.11709	0.180926	0.922533	3.00058	3.00058	0.0561519	0.211186	0.0598734	1.42029	1.42029	0.0584664	0.106831	0.601048	1.98473	1.98473	0.0584664	0.136677	0.0599161
NM_025693 NR_037773	Tmem41a	1.14284	1.14284	4.19	4.76585	0.696032	0.81493	-1.2271	4.76585	4.30719	0.23349	0.991363	-1.00871	4.19	4.53099	1	1.07602	1.07602	4.0296	5.24449	1	1.90246	1.90246	5.25529	12.8199	0.00446162	1.97182	1.97182	5.25529	12.2065	0.00162974
NM_008148	Gp5	0.62611	-1.59716	0.110977	0.0665436	0.96767	1.28215	1.28215	0.0665436	0.0915352	1	0.757041	-1.32093	0.110977	0.0872844	1	1.33208	1.33208	0.087219	0.137276	1	0.728884	-1.37196	0.0685596	0.0636933	0.900963	1.12397	1.12397	0.0685596	0.0920449	1
NM_172614	Tmem44	1.31214	1.31214	0.36899	0.477862	0.603647	1.39628	1.39628	0.477862	0.731056	0.300392	1.47116	1.47116	0.36899	0.585323	0.187611	1.34707	1.34707	0.359577	0.573922	0.838242	0.866613	-1.15392	0.177945	0.197649	1	1.6619	1.6619	0.177945	0.348103	0.0566483
NM_001012765	Adcy5	0.747877	-1.33712	0.596471	0.438823	0.356522	1.38475	1.38475	0.438823	0.676364	0.161914	1.12141	1.12141	0.596471	0.732478	1	1.40848	1.40848	0.0916607	0.154517	0.936208	1.47396	1.47396	0.104871	0.199536	0.468608	1.72232	1.72232	0.104871	0.214261	0.0615361
NM_001013371	Dtx3l	0.872351	-1.14633	9.38054	8.07968	0.264559	1.10783	1.10783	8.07968	10.063	0.562809	1.11709	1.11709	9.38054	11.4373	0.365793	1.05692	1.05692	5.36975	6.87427	1	0.657059	-1.52193	6.70737	5.66396	0.0258574	0.703295	-1.42188	6.70737	5.55175	0.0450109
NM_013803	Casr	1	-1	0	0	1	3.55411	3.55411	0	0.00477479	1	3.5887	3.5887	0	0.00642501	1	1	1	0	0	1	1	1	0	0	1	1	1	0	0	1
NM_011305 NM_001290481 NM_001290482	Rxra	1.08174	1.08174	81.846	87.5655	0.606408	0.943297	-1.06011	87.5655	92.743	0.920963	0.993393	-1.00665	81.846	88.8129	1	0.938237	-1.06583	33.7109	37.6604	1	0.790718	-1.26467	43.9744	44.6009	0.286395	0.890786	-1.1226	43.9744	46.163	0.761677
NM_173440	Nrip1	0.901809	-1.10888	1.76266	1.5791	0.904284	0.860725	-1.16181	1.5791	1.5286	0.489924	1.01391	1.01391	1.76266	1.95548	1	1.11116	1.11116	0.153093	0.201221	1	1.30263	1.30263	0.312984	0.526757	0.506599	1.56736	1.56736	0.312984	0.581843	0.0601393
NM_008941 NM_178855	Tmprss15	1	-1	0	0	1	1	1	0	0	1	1	1	0	0	1	1	1	0	0	1	6.17365	6.17365	0	0.00501963	0.896225	5.40372	5.40372	0	0.00339698	0.838292
NM_009384 NM_001145886 NM_001145887	Tiam1	1.03694	1.03694	0.226748	0.236886	1	0.880514	-1.1357	0.236886	0.233134	1	1.0769	1.0769	0.226748	0.268911	1	1.20353	1.20353	0.0768219	0.110788	1	1.55686	1.55686	0.0775211	0.154977	0.303018	1.72887	1.72887	0.0775211	0.157842	0.099913
NM_011434	Sod1	1.00394	1.00394	953.078	946.798	1	0.800162	-1.24975	946.798	849.632	0.0117712	0.805118	-1.24205	953.078	838.568	0.00234756	0.701219	-1.42609	2124.43	1765.76	0.215705	0.84543	-1.18283	1293.59	1411.64	0.527275	0.925925	-1.08	1293.59	1411.65	0.92691
NM_010508	Ifnar1	1.13604	1.13604	5.83299	6.54815	0.308197	1.0745	1.0745	6.54815	7.89878	0.794759	1.21302	1.21302	5.83299	7.72229	0.037527	1.10467	1.10467	4.00505	5.30687	1	0.745816	-1.34081	5.00154	4.79197	0.094177	0.820225	-1.21918	5.00154	4.84442	0.311242
NM_010509 NM_001110498	Ifnar2	1.09074	1.09074	14.6037	15.756	0.629823	0.769313	-1.29986	15.756	13.6052	0.00284489	0.885365	-1.12948	14.6037	14.1142	0.24749	0.698675	-1.43128	20.008	16.6828	0.176403	0.631369	-1.58386	20.0392	16.3511	0.00931343	0.633887	-1.57757	20.0392	14.9993	0.00509332
NM_201230 NM_001197046	Fgfr1op	1.10061	1.10061	4.2928	4.68195	0.772303	0.902517	-1.10801	4.68195	4.77699	0.707	0.853152	-1.17212	4.2928	3.99409	0.255478	0.949392	-1.05331	3.97035	4.53586	1	0.782569	-1.27784	4.04283	4.07181	0.242156	0.668604	-1.49565	4.04283	3.19362	0.0119802
NM_011948	Map3k4	1.09831	1.09831	3.742	4.07402	0.758863	1.13573	1.13573	4.07402	5.17288	0.390641	1.17915	1.17915	3.742	4.83852	0.169099	0.95207	-1.05034	2.33482	2.65477	1	0.976146	-1.02444	2.20459	2.77826	1	1.00794	1.00794	2.20459	2.62647	1
NM_010515	Igf2r	1.13013	1.13013	5.92694	6.6206	0.390899	1.03265	1.03265	6.6206	7.66769	1	1.19945	1.19945	5.92694	7.75798	0.0452598	1.27681	1.27681	3.17938	4.90699	0.613872	0.965945	-1.03526	3.02849	3.76801	1	1.25155	1.25155	3.02849	4.47394	0.215553
NM_175173	Wdr27	0.148918	-6.7151	0.0183517	0	1	13.817	13.817	0	0.0425624	0.296559	0.153429	-6.51766	0.0183517	0	1	0.518091	-1.93016	0.0170894	0.00933855	1	0.389366	-2.56828	0.00981767	0.00424081	1	0.485262	-2.06074	0.00981767	0.00510927	1
NM_013684	Tbp	0.988329	-1.01181	4.98035	4.83194	1	1.00789	1.00789	4.83194	5.4744	1	0.867072	-1.15331	4.98035	4.68934	0.498562	0.917754	-1.08962	4.39345	4.8179	1	0.635738	-1.57298	5.40455	4.42819	0.0158909	0.519713	-1.92414	5.40455	3.31386	1.64074e-05
NM_007690	Chd1	1.01565	1.01565	5.24913	5.262	1	0.793413	-1.26038	5.262	4.69139	0.0344444	0.949786	-1.05287	5.24913	5.44093	0.984736	1.18144	1.18144	2.01262	2.84368	0.873952	0.778802	-1.28402	2.37213	2.38104	0.170764	0.759248	-1.31709	2.37213	2.12414	0.0802674
NM_011425 NM_001191008	Sstr5	3.50867	3.50867	0	0.00865379	1	0.262635	-3.80756	0.00865379	0	1	1	1	0	0	1	1	1	0	0	1	3.60649	3.60649	0	0.00428115	1	1	1	0	0	1
NM_008113	Arhgdig	0.909615	-1.09937	0.0219281	0.0208261	1	0.263153	-3.80008	0.0208261	0	1	0.266364	-3.75426	0.0219281	0	1	4.4305	4.4305	0	0.0117118	1	10.9733	10.9733	0	0.0391506	0.426226	7.6074	7.6074	0	0.0199873	0.834164
NM_009733 NM_001159598	Axin1	1.10454	1.10454	5.61454	6.12286	0.634968	0.904381	-1.10573	6.12286	6.23968	0.577254	0.965138	-1.03612	5.61454	5.90792	1	0.934855	-1.06969	2.41646	2.69157	1	0.768164	-1.30181	3.37656	3.34044	0.201154	0.838997	-1.1919	3.37656	3.34184	0.390092
NM_001123362	Prdm12	3.50308	3.50308	0	0.00869793	1	0.263152	-3.80009	0.00869793	0	1	1	1	0	0	1	1	1	0	0	1	1	1	0	0	1	5.40848	5.40848	0	0.00570477	0.834164
NM_009594 NM_001112703 NM_001283045 NM_001283046 NM_001283047	Abl1	0.963635	-1.03774	4.61082	4.40173	1	1.09933	1.09933	4.40173	5.40635	0.725778	1.01495	1.01495	4.61082	5.11161	1	1.38535	1.38535	1.76776	2.89535	0.373338	0.774136	-1.29176	2.49211	2.49444	0.216357	0.803695	-1.24425	2.49211	2.36845	0.226442
NM_011951 NM_001168514 NM_001168508 NM_001168513	Mapk14	0.93764	-1.06651	24.2004	22.4547	0.886429	0.883606	-1.13173	22.4547	22.2416	0.317601	0.83563	-1.1967	24.2004	22.0947	0.0265112	0.822591	-1.21567	11.6112	11.2369	0.847674	0.990868	-1.00922	12.8083	16.2954	1	0.988832	-1.01129	12.8083	14.9356	1
NM_177465	Umodl1	0.259062	-3.86008	0.00523105	0	1	1	1	0	0	1	0.26595	-3.7601	0.00523105	0	1	3.22761	3.22761	0.00249581	0.0126149	1	2.32179	2.32179	0.00188555	0.00616556	1	2.73451	2.73451	0.00188555	0.00665836	0.705875
NM_007829 NM_001199733	Daxx	0.97501	-1.02563	4.22702	4.08557	1	1.1341	1.1341	4.08557	5.17311	0.608329	1.23872	1.23872	4.22702	5.71952	0.0597817	1.07512	1.07512	2.10903	2.71342	1	0.766455	-1.30471	3.26508	3.209	0.270194	0.738573	-1.35396	3.26508	2.83958	0.149527
NM_013693 NM_001278601	Tnf	0.526487	-1.89938	0.177283	0.0958424	0.869074	0.892295	-1.12071	0.0958424	0.0824799	1	0.937193	-1.06702	0.177283	0.175732	1	1.21119	1.21119	0.0637546	0.098907	1	0.729871	-1.3701	0.104158	0.099856	1	1.013	1.013	0.104158	0.127055	1
NM_010735	Lta	1	-1	0	0	1	6.13292	6.13292	0	0.0362183	1	8.74678	8.74678	0	0.0546461	0.769064	1.48358	1.48358	0.0182016	0.0384107	1	0.154253	-6.48288	0.0127101	0	0.896225	0.412903	-2.42188	0.0127101	0.00472193	1
NM_145830 NM_147151 NM_001286573 NM_001286575	Ehmt2	1.04833	1.04833	16.8297	17.447	1	0.912761	-1.09558	17.447	17.8781	0.59346	0.988191	-1.01195	16.8297	18.1582	1	1.10946	1.10946	9.51106	12.5469	1	0.834195	-1.19876	9.18462	9.89831	0.483381	0.826904	-1.20933	9.18462	8.98013	0.3413
NM_199016	Enpp4	1.22909	1.22909	3.0846	3.75424	0.121363	0.852672	-1.17278	3.75424	3.59629	0.264817	0.984864	-1.01537	3.0846	3.29576	1	0.779796	-1.28239	2.04137	1.91562	0.687403	1.47772	1.47772	2.29722	4.35831	0.0293702	1.16471	1.16471	2.29722	3.15259	0.550522
NM_008302	Hsp90ab1	1.05028	1.05028	257.37	267.403	1	0.837453	-1.1941	267.403	251.459	0.0762212	0.886412	-1.12814	257.37	249.318	0.223809	0.734078	-1.36225	250.114	219.08	0.340964	0.705108	-1.41822	269.232	243.956	0.0404419	0.626715	-1.59562	269.232	198.699	0.00252334
NM_001031811	Kcnh8	1	-1	0	0	1	1	1	0	0	1	3.5779	3.5779	0	0.00535322	1	8.15445	8.15445	0	0.00637542	1	0.265929	-3.7604	0.002216	0	1	0.730213	-1.36946	0.002216	0.00162978	1
NM_022310 NM_001163434	Hspa5	1.23351	1.23351	205.972	251.061	0.035816	0.847369	-1.18012	251.061	239.059	0.135525	0.987674	-1.01248	205.972	222.091	1	0.7961	-1.25612	217.987	208.46	0.61068	1.25969	1.25969	320.808	514.257	0.567829	1.32535	1.32535	320.808	499.603	0.381048
NM_019418	Tnfsf14	0.45177	-2.21352	0.186162	0.0813016	0.614414	1.52893	1.52893	0.0813016	0.134498	1	1.26476	1.26476	0.186162	0.258204	1	2.67402	2.67402	0.041208	0.131893	0.652893	1.03161	1.03161	0.0559967	0.0762281	1	1.88169	1.88169	0.0559967	0.127208	0.324317
NM_030179 NM_175378 NM_001271483 NM_001271484 NR_073185	Clip4	0.731625	-1.36682	0.156734	0.109509	0.971138	1.14694	1.14694	0.109509	0.141102	1	0.642607	-1.55616	0.156734	0.105664	0.633272	1.5056	1.5056	0.105398	0.189908	0.774289	1.17939	1.17939	0.0667158	0.100819	1	1.24754	1.24754	0.0667158	0.0975096	0.823918
NM_020578	Ehd3	0.816326	-1.225	20.3009	16.4069	0.0302331	1.23321	1.23321	16.4069	22.7062	0.0436418	1.17185	1.17185	20.3009	25.972	0.0805757	0.783943	-1.2756	13.2539	12.3183	0.586242	1.00713	1.00713	8.48808	11.0633	1	1.59891	1.59891	8.48808	16.078	0.0158489
NM_011163	Eif2ak2	0.916897	-1.09064	4.98727	4.52177	0.822739	1.00634	1.00634	4.52177	5.1255	1	0.93402	-1.07064	4.98727	5.0812	0.928026	1.0159	1.0159	1.81359	2.19638	1	0.871841	-1.147	2.51852	2.82547	0.695234	0.718397	-1.39199	2.51852	2.13351	0.0724686
NM_008628	Msh2	0.953445	-1.04883	4.28381	4.05562	1	0.899199	-1.1121	4.05562	4.08592	0.597952	0.803484	-1.24458	4.28381	3.76142	0.13002	0.732228	-1.3657	2.16816	1.88489	0.622875	1.55477	1.55477	2.26791	4.56571	0.0484668	1.1839	1.1839	2.26791	3.16918	0.574515
NM_008448	Kif5b	1.0402	1.0402	8.31663	8.55319	1	0.94748	-1.05543	8.55319	9.09224	1	0.908229	-1.10104	8.31663	8.24438	0.490605	0.91178	-1.09676	6.29779	6.91369	1	0.884721	-1.1303	7.91324	8.99243	0.744541	0.747898	-1.33708	7.91324	6.97784	0.104074
NM_008720	Npc1	1.05988	1.05988	26.3877	27.6637	1	1.04704	1.04704	27.6637	32.4115	1	1.09518	1.09518	26.3877	31.5542	0.455917	0.918061	-1.08925	15.322	17.0328	1	0.517248	-1.93331	17.7018	11.8007	7.40289e-06	0.633606	-1.57827	17.7018	13.2442	0.00182653
NM_007664	Cdh2	1.03277	1.03277	20.845	21.2957	1	0.907723	-1.10166	21.2957	21.682	0.56025	0.852094	-1.17358	20.845	19.4093	0.0550481	0.75142	-1.33081	20.8387	18.7841	0.393418	0.88446	-1.13063	18.1696	20.6718	0.705434	0.79766	-1.25367	18.1696	17.0647	0.212263
NM_027616	Ccdc178	1	-1	0	0	1	1	1	0	0	1	1	1	0	0	1	0.176777	-5.65683	0.00377403	0	1	1	1	0	0	1	12.02	12.02	0	0.0104118	0.304432
NM_001170966 NM_028866 NM_001170970 NM_001170967	Wdr33	1.0393	1.0393	4.00225	4.10891	1	0.958528	-1.04327	4.10891	4.42856	1	1.02911	1.02911	4.00225	4.50015	1	0.917207	-1.09027	2.79982	3.07641	1	0.698195	-1.43226	3.24163	2.91383	0.0269147	0.689121	-1.45112	3.24163	2.63415	0.0120999
NM_007462	Apc	0.98202	-1.01831	3.6406	3.5313	1	0.974895	-1.02575	3.5313	3.86265	1	1.01298	1.01298	3.6406	4.02391	1	1.09219	1.09219	1.89272	2.46384	1	0.54543	-1.83342	2.27071	1.59732	8.21515e-05	0.615406	-1.62494	2.27071	1.64923	0.000879605
NM_007396	Acvr2a	1.07898	1.07898	4.22878	4.4971	0.907782	0.893431	-1.11928	4.4971	4.51894	0.447246	1.04244	1.04244	4.22878	4.81018	1	0.903375	-1.10696	2.50763	2.707	1	0.681101	-1.46821	3.00528	2.63503	0.017487	0.834267	-1.19866	3.00528	2.95834	0.342446
NM_010411	Hdac3	1.00413	1.00413	16.4736	16.3451	1	0.832917	-1.2006	16.3451	15.268	0.0995258	0.844033	-1.18479	16.4736	15.163	0.0784892	0.921248	-1.08548	17.3748	19.043	1	1.15657	1.15657	12.3409	18.4386	0.599562	0.742543	-1.34672	12.3409	10.8213	0.0603105
NM_008173	Nr3c1	1.04432	1.04432	14.9119	15.4081	1	0.982097	-1.01823	15.4081	16.9917	1	0.881266	-1.13473	14.9119	14.346	0.184865	0.777745	-1.28577	8.37343	7.7711	0.502922	0.846091	-1.18191	7.92187	8.6376	0.478975	0.877408	-1.13972	7.92187	8.21969	0.599912
NM_026408 NM_001199151 NM_001199153 NM_001199154	Sncaip	1.44033	1.44033	0.16089	0.225393	0.739757	0.883244	-1.13219	0.225393	0.23682	1	1.32506	1.32506	0.16089	0.227597	0.984736	0.590226	-1.69427	0.0801099	0.0562064	0.816187	1.44002	1.44002	0.0510276	0.0949157	0.663826	2.00276	2.00276	0.0510276	0.122668	0.0605933
NM_026440 NM_001170953	Rnmt	1.08108	1.08108	2.13651	2.27536	1	1.01654	1.01654	2.27536	2.59494	1	0.934835	-1.06971	2.13651	2.17363	1	0.964887	-1.03639	1.65266	1.91625	1	0.82574	-1.21103	1.8806	1.99251	0.526967	0.641659	-1.55846	1.8806	1.42227	0.0197215
NM_008540	Smad4	1.0622	1.0622	9.13881	9.60513	0.98869	0.866758	-1.15372	9.60513	9.35944	0.28784	0.926627	-1.07918	9.13881	9.24406	0.73999	0.935292	-1.06918	4.21688	4.71748	1	0.864108	-1.15726	5.14242	5.71367	0.593228	1.01829	1.01829	5.14242	6.1797	1
NM_133803	Dpp3	1.1817	1.1817	18.6716	21.8245	0.0783793	0.951358	-1.05113	21.8245	23.3437	1	0.99755	-1.00246	18.6716	20.3878	1	0.783507	-1.27631	11.4486	10.7139	0.543994	1.25822	1.25822	13.8061	22.3047	0.247027	1.19529	1.19529	13.8061	19.4605	0.384408
NM_030109	Sf3b2	0.935337	-1.06913	31.4766	29.1287	0.809852	0.97797	-1.02253	29.1287	31.9301	1	0.921525	-1.08516	31.4766	31.6737	0.524737	0.858738	-1.1645	22.473	23.096	0.909319	1.04365	1.04365	23.7887	31.9272	1	0.981909	-1.01842	23.7887	27.5089	1
NM_019722	Arl2	1.08676	1.08676	3.73739	4.01663	1	1.06943	1.06943	4.01663	4.79033	1	0.940303	-1.06349	3.73739	3.796	1	0.908386	-1.10085	5.00408	5.47036	1	0.979773	-1.02064	3.94852	4.98503	1	1.00205	1.00205	3.94852	4.65861	1
NM_178637 NR_037603 NM_001199247 NM_001199248 NM_001199249	Kat5	1.04705	1.04705	3.59868	3.70749	1	1.02542	1.02542	3.70749	4.29013	1	1.04468	1.04468	3.59868	4.09326	1	1.05374	1.05374	3.44954	4.35622	1	0.51124	-1.95603	4.12845	2.7176	6.84139e-05	0.620205	-1.61237	4.12845	3.02283	0.00230266
NM_001081041	Vps51	0.989338	-1.01078	6.34618	6.21021	1	1.10807	1.10807	6.21021	7.70497	0.633376	1.17804	1.17804	6.34618	8.20442	0.180811	0.957953	-1.04389	4.50619	5.14933	1	0.74446	-1.34326	4.61045	4.42553	0.126656	0.771107	-1.29684	4.61045	4.19652	0.130137
NM_009045	Rela	1.09665	1.09665	15.0908	16.3629	0.670772	0.958081	-1.04375	16.3629	17.6017	1	1.06133	1.06133	15.0908	17.4727	0.945351	1.00192	1.00192	11.5472	13.8914	1	0.778736	-1.28413	15.1775	15.1724	0.198924	0.721989	-1.38506	15.1775	12.9123	0.052439
NM_011697 NM_001185164	Vegfb	0.996137	-1.00388	8.40545	8.3158	1	0.842102	-1.1875	8.3158	7.77682	0.314737	0.884999	-1.12995	8.40545	8.14223	0.67527	0.863185	-1.1585	10.791	10.9753	1	1.0565	1.0565	7.21878	9.89134	1	1.10931	1.10931	7.21878	9.46772	0.892332
NM_007953	Esrra	1.2138	1.2138	13.3816	16.0667	0.121363	0.845754	-1.18238	16.0667	15.2148	0.143777	0.981454	-1.0189	13.3816	14.332	1	1.21131	1.21131	11.9956	17.4043	0.758776	0.756819	-1.32132	10.6297	10.3662	0.233774	0.851584	-1.17428	10.6297	10.7102	0.627643
NM_025610	Asrgl1	0.809668	-1.23507	4.80143	3.84108	0.136557	1.2191	1.2191	3.84108	5.23575	0.197118	1.00162	1.00162	4.80143	5.25882	1	1.11979	1.11979	4.2914	5.75042	1	1.44767	1.44767	2.55453	4.76846	0.0917704	1.48439	1.48439	2.55453	4.47595	0.0380583
NM_018785	Prpf40a	1.04933	1.04933	11.3965	11.833	1	0.926623	-1.07919	11.833	12.3358	0.845179	0.892805	-1.12007	11.3965	11.1157	0.328515	0.863016	-1.15873	5.96284	6.15647	0.943721	1.37897	1.37897	7.98811	14.1652	0.0783681	1.04555	1.04555	7.98811	9.84908	1
NM_170786	Cntf	1.08393	1.08393	0.83915	0.90247	1	0.911502	-1.09709	0.90247	0.915915	1	0.964256	-1.03707	0.83915	0.895764	1	0.71508	-1.39845	1.4378	1.22825	0.755314	0.731223	-1.36757	1.0505	0.989772	0.41197	0.704513	-1.41942	1.0505	0.871338	0.221884
NM_009199	Slc1a1	0.607084	-1.64722	0.0385044	0.0222506	1	0.918431	-1.08881	0.0222506	0.0228127	1	1.22034	1.22034	0.0385044	0.0496949	1	7.02442	7.02442	0.00678878	0.0710275	0.0554443	1.3824	1.3824	0.00424302	0.00924811	1	3.55923	3.55923	0.00424302	0.0224057	0.13777
NM_008960	Pten	0.996663	-1.00335	15.2545	15.0486	1	0.933582	-1.07114	15.0486	15.7599	0.819411	0.911121	-1.09755	15.2545	15.19	0.41057	0.837427	-1.19413	16.4875	16.5297	0.823407	0.946838	-1.05615	13.3081	16.2394	1	1.00867	1.00867	13.3081	15.8418	1
NM_007987 NM_001146708	Fas	0.762866	-1.31085	6.92903	5.23078	0.157184	1.33325	1.33325	5.23078	7.86054	0.0539229	1.14056	1.14056	6.92903	8.65194	0.568242	0.793017	-1.26101	10.0622	9.59054	0.635041	0.681738	-1.46684	8.8852	7.77929	0.0402189	1.02059	1.02059	8.8852	10.7017	1
NM_015748	Slit1	0.791944	-1.26272	0.0467831	0.0346569	1	2.48113	2.48113	0.0346569	0.104462	0.119732	2.13008	2.13008	0.0467831	0.113009	0.295683	1.17684	1.17684	0.0138073	0.0196755	1	0.210444	-4.75186	0.0179948	0.00385676	0.1377	0.591046	-1.69192	0.0179948	0.0118813	0.609099
NM_053100	Trim8	1.091	1.091	10.2902	11.1015	0.779385	0.858867	-1.16432	11.1015	10.7289	0.338277	0.963328	-1.03807	10.2902	10.825	1	1.22458	1.22458	8.52741	12.5181	0.793347	0.531759	-1.88055	11.9091	8.11424	0.0001781	0.574229	-1.74147	11.9091	8.05138	0.000793154
NM_010362	Gsto1	0.888855	-1.12504	67.5235	59.3533	0.321808	0.844246	-1.18449	59.3533	56.1326	0.112348	0.923287	-1.08309	67.5235	68.1546	0.638691	1.01802	1.01802	68.1316	83.5564	1	0.699347	-1.42991	65.1868	58.7987	0.0477486	0.715949	-1.39675	65.1868	55.0147	0.0478461
NM_008386	Ins1	1	-1	0	0	1	1	1	0	0	1	1	1	0	0	1	1	1	0	0	1	1	1	0	0	1	1	1	0	0	1
NM_145505	Fam160b1	1.15456	1.15456	9.92098	11.3173	0.334413	0.81108	-1.23292	11.3173	10.2826	0.054538	0.963122	-1.03829	9.92098	10.4282	1	1.05078	1.05078	4.67699	5.9208	1	0.622451	-1.60655	6.00823	4.81101	0.00538018	0.602272	-1.66038	6.00823	4.26866	0.00157831
NM_183015	Ccnb3	1	-1	0	0	1	1	1	0	0	1	1	1	0	0	1	1	1	0	0	1	3.59768	3.59768	0	0.00239157	1	5.40161	5.40161	0	0.00299375	0.834164
NM_007986	Fap	0.449785	-2.22328	0.142265	0.0602263	0.395561	2.28771	2.28771	0.0602263	0.17711	0.27248	0.766698	-1.30429	0.142265	0.120107	1	1.48697	1.48697	0.078503	0.142339	0.970655	0.328908	-3.04036	0.0409767	0.0161182	0.27468	0.810726	-1.23346	0.0409767	0.0381415	1
NM_011855	Tenm1	0.259711	-3.85044	0.00270659	0	1	1	1	0	0	1	0.266352	-3.75443	0.00270659	0	1	0.172003	-5.81386	0.00206694	0	1	8.7255	8.7255	0	0.00371881	0.5611	7.60053	7.60053	0	0.00248016	0.834164
NM_145951 NM_001271447 NM_001271448 NM_001271449 NM_001271450 NM_001271451	Enox2	0.969192	-1.03179	3.01337	2.87555	1	1.04636	1.04636	2.87555	3.37581	1	1.00915	1.00915	3.01337	3.3191	1	0.704313	-1.41982	2.20443	1.86899	0.411193	1.00067	1.00067	1.80757	2.33342	1	1.00592	1.00592	1.80757	2.14591	1
NM_008224	Hcfc1	1.03492	1.03492	6.01271	6.15345	1	1.02466	1.02466	6.15345	7.09006	1	1.05191	1.05191	6.01271	6.89845	1	1.11625	1.11625	2.05266	2.74077	1	1.08902	1.08902	3.03815	4.26327	0.927563	0.729328	-1.37113	3.03815	2.61224	0.0432805
NM_001081136	Awat1	1	-1	0	0	1	1	1	0	0	1	1	1	0	0	1	1	1	0	0	1	1	1	0	0	1	3.20453	3.20453	0	0.00501318	1
NM_008124 NM_001302496 NM_001302497 NM_001302498	Gjb1	1.10688	1.10688	304.319	333.194	0.341186	0.919662	-1.08736	333.194	344.066	0.636776	0.946929	-1.05605	304.319	314.762	0.89019	0.808663	-1.23661	238.267	230.191	0.664992	0.696676	-1.43539	283.208	254.425	0.0320148	0.633676	-1.57809	283.208	211.62	0.00323419
NM_001163104 NM_001271008	Fam46d	0.259335	-3.85602	0.00766991	0	1	1	1	0	0	1	0.266132	-3.75753	0.00766991	0	1	1	1	0	0	1	0.109238	-9.15434	0.00798291	0	0.5611	0.487272	-2.05224	0.00798291	0.00413057	1
NM_016675	Cldn2	1.08711	1.08711	23.4236	25.1583	0.86332	1.17738	1.17738	25.1583	33.3212	0.272239	1.06569	1.06569	23.4236	27.2339	0.862411	0.891292	-1.12197	13.762	14.8551	1	0.639444	-1.56386	15.1257	12.4014	0.0369033	0.956858	-1.04509	15.1257	17.0195	1
NM_018733	Scn1a	1	-1	0	0	1	1	1	0	0	1	1	1	0	0	1	0.176743	-5.65794	0.00151881	0	1	8.74135	8.74135	0	0.00384966	0.5611	5.40155	5.40155	0	0.00164517	0.834164
NM_198110 NM_001168600	Gnl3l	1.08072	1.08072	3.05462	3.27197	0.987389	0.995773	-1.00425	3.27197	3.64766	1	1.10762	1.10762	3.05462	3.69753	0.635236	1.08616	1.08616	2.27177	2.97805	1	1.13636	1.13636	2.46126	3.59148	0.71725	1.05384	1.05384	2.46126	3.06039	1
NM_148945	Rps6ka3	0.931074	-1.07403	2.23606	2.0522	1	1.36117	1.36117	2.0522	3.14822	0.00140192	1.28224	1.28224	2.23606	3.12038	0.0147016	1.47258	1.47258	0.817538	1.45731	0.395847	1.55642	1.55642	1.24806	2.49875	0.00866137	1.60519	1.60519	1.24806	2.36768	0.00420833
NM_177429	Ofd1	1.08937	1.08937	0.793308	0.85422	1	1.04487	1.04487	0.85422	0.990743	1	1.19061	1.19061	0.793308	1.01794	0.714234	1.05239	1.05239	0.826915	1.05111	1	0.923436	-1.08291	0.790193	0.939644	1	0.702697	-1.42309	0.790193	0.656177	0.110943
NM_172436	Slc25a12	1.03153	1.03153	5.34032	5.45589	1	1.08326	1.08326	5.45589	6.59945	0.917446	1.02853	1.02853	5.34032	6.00004	1	1.11977	1.11977	1.73074	2.31493	1	1.75969	1.75969	2.82767	6.391	0.000971149	1.43863	1.43863	2.82767	4.79577	0.038805
NM_025868 NM_001290751	Tmx2	1.03856	1.03856	18.4374	18.9127	1	0.883888	-1.13137	18.9127	18.8202	0.401837	0.922888	-1.08356	18.4374	18.5814	0.721189	0.823397	-1.21448	21.6028	21.3239	0.740514	1.79083	1.79083	19.463	44.9006	0.000162281	1.33695	1.33695	19.463	30.7156	0.0788456
NM_026721 NM_001290765 NR_110981	Slc39a13	1.24662	1.24662	3.08661	3.79864	0.203281	1.01419	1.01419	3.79864	4.31797	1	1.16695	1.16695	3.08661	3.94129	0.432634	1.52789	1.52789	2.06674	3.78804	0.236723	1.33473	1.33473	2.83505	4.874	0.16905	1.1799	1.1799	2.83505	3.94685	0.467822
NM_010168	F2	0.99361	-1.00643	787.299	773.706	1	0.848068	-1.17915	773.706	736.125	0.0872168	0.900057	-1.11104	787.299	774.015	0.234313	0.753544	-1.32706	663.861	594.473	0.401734	0.746785	-1.33907	689.846	662.099	0.101848	0.802969	-1.24538	689.846	651.816	0.255978
NM_007656 NM_001136055 NM_001271430 NM_001271431 NM_001271432 NM_001271461 NM_001271462	Cd82	1.02653	1.02653	34.7279	35.2585	1	1.0016	1.0016	35.2585	39.5946	1	1.0038	1.0038	34.7279	38.0768	1	0.841144	-1.18886	28.0991	28.2131	0.843318	0.703173	-1.42213	28.142	25.5406	0.0484074	0.770929	-1.29714	28.142	25.588	0.155475
NM_009019	Rag1	1	-1	0	0	1	5.99971	5.99971	0	0.0051747	1	11.3267	11.3267	0	0.0148567	0.504229	1	1	0	0	1	3.59758	3.59758	0	0.0016336	1	3.20523	3.20523	0	0.00104896	1
NM_020267	Trim44	0.95377	-1.04847	10.3938	9.79525	1	1.19959	1.19959	9.79525	13.1903	0.0671718	1.14307	1.14307	10.3938	12.9701	0.131032	1.23036	1.23036	4.82918	7.11456	0.681494	0.987455	-1.0127	4.81494	6.1274	1	1.12873	1.12873	4.81494	6.40974	0.628887
NM_007540 NM_001048139 NM_001048141 NM_001048142 NM_001285416 NM_001285417 NM_001285418 NM_001285419 NM_001285420 NM_001285421 NM_001285422	Bdnf	1.51369	1.51369	0.108802	0.164611	0.456354	1.49539	1.49539	0.164611	0.270257	0.263047	1.15288	1.15288	0.108802	0.137188	1	0.706521	-1.41539	0.460394	0.388581	0.611897	1.78756	1.78756	0.204776	0.471663	0.0536646	1.36096	1.36096	0.204776	0.327057	0.319581
NM_177652	Ryr3	1.93397	1.93397	0.00499822	0.00977712	0.998273	0.663656	-1.5068	0.00977712	0.00660952	1	2.33377	2.33377	0.00499822	0.0128242	0.735657	1.07392	1.07392	0.0043891	0.00600763	1	1.38273	1.38273	0.00453706	0.00807189	1	1.53096	1.53096	0.00453706	0.00843319	0.808895
NM_199310	Ccdc32	0.939069	-1.06488	3.08521	2.86147	1	1.08419	1.08419	2.86147	3.44835	1	1.11179	1.11179	3.08521	3.7229	0.946332	1.04362	1.04362	3.11912	3.90885	1	0.768268	-1.30163	3.54599	3.50839	0.227609	0.876976	-1.14028	3.54599	3.67535	0.647284
NM_001024137	Pla2g4d	1	-1	0	0	1	1	1	0	0	1	3.58871	3.58871	0	0.00886518	1	1	1	0	0	1	1	1	0	0	1	1	1	0	0	1
NM_028799	Tgm5	1	-1	0	0	1	1	1	0	0	1	1	1	0	0	1	1	1	0	0	1	3.57744	3.57744	0	0.00399086	1	5.40518	5.40518	0	0.00534327	0.834164
NM_175285	Tmem62	1.30764	1.30764	3.21465	4.14909	0.0568678	0.814388	-1.22792	4.14909	3.80009	0.224838	0.954696	-1.04745	3.21465	3.35469	1	0.910489	-1.09831	2.79606	3.04766	1	0.91381	-1.09432	4.74858	5.55894	0.981649	0.675426	-1.48055	4.74858	3.77169	0.0499095
NM_010761	Ccndbp1	1.13166	1.13166	7.78977	8.71899	0.707028	1.01934	1.01934	8.71899	9.96848	1	1.11333	1.11333	7.78977	9.41308	0.74674	1.00997	1.00997	8.33173	10.1794	1	0.686437	-1.4568	8.20444	7.25957	0.0441557	0.78243	-1.27807	8.20444	7.58384	0.165579
NM_011354 NM_001290837 NR_110986	Serf2	1.00594	1.00594	34.4241	34.2719	1	0.930419	-1.07478	34.2719	35.7876	0.790054	0.976199	-1.02438	34.4241	36.7155	1	0.91525	-1.0926	67.26	73.0784	1	0.87558	-1.1421	47.6941	53.9077	0.708659	0.9185	-1.08873	47.6941	51.688	0.872201
NM_207680 NM_207681 NM_009754 NM_001284410 NM_001291016	Bcl2l11	0.880891	-1.13521	1.43258	1.24716	1	1.05703	1.05703	1.24716	1.46824	1	1.06693	1.06693	1.43258	1.67264	1	1.35712	1.35712	0.439083	0.722179	0.749981	1.09734	1.09734	0.551038	0.778958	1	1.54427	1.54427	0.551038	1.00379	0.0234359
NM_010554	Il1a	0.884554	-1.13051	2.36671	2.06778	0.949729	0.961776	-1.03974	2.06778	2.24544	1	0.75586	-1.323	2.36671	1.9743	0.226237	1.93454	1.93454	0.63559	1.48084	0.113023	1.17559	1.17559	0.905961	1.37706	0.898363	1.37456	1.37456	0.905961	1.4678	0.366573
NM_144888 NM_001206383 NM_001206382 NM_001206385	Mavs	1.06013	1.06013	30.6405	32.1297	1	0.804646	-1.24278	32.1297	29.0279	0.0274862	0.876827	-1.14048	30.6405	29.3419	0.293584	0.852232	-1.17339	13.521	13.7476	0.889279	0.711367	-1.40574	16.0238	14.6037	0.0999384	0.668459	-1.49598	16.0238	12.6289	0.0270651
NM_153501	Pank2	0.925071	-1.081	6.02111	5.50213	0.8253	0.937597	-1.06656	5.50213	5.78185	0.897962	0.866803	-1.15367	6.02111	5.69138	0.205723	0.965343	-1.0359	2.75787	3.19791	1	1.34039	1.34039	2.85116	4.92801	0.110421	1.19996	1.19996	2.85116	4.03437	0.333844
NM_013822	Jag1	1.06688	1.06688	0.906129	0.958278	1	0.920719	-1.08611	0.958278	0.996347	1	0.816477	-1.22477	0.906129	0.804972	0.470605	1.39757	1.39757	0.864357	1.45329	0.510492	0.880156	-1.13616	0.696606	0.789784	0.896225	0.739423	-1.35241	0.696606	0.606902	0.187072
NM_175225 NM_001159640 NM_001159641 NM_001289611 NR_110350 NR_110351 NR_110352	Tasp1	1.15196	1.15196	1.65927	1.89797	0.849014	0.850981	-1.17511	1.89797	1.82582	0.522496	0.900358	-1.11067	1.65927	1.64262	1	0.674659	-1.48223	1.59265	1.28461	0.334331	1.32371	1.32371	1.27761	2.17691	0.214526	0.93571	-1.06871	1.27761	1.40621	1
NM_001033348	Ralgapa2	0.946867	-1.05611	6.16776	5.7719	0.98869	0.954335	-1.04785	5.7719	6.16414	1	1.0322	1.0322	6.16776	6.94712	1	0.897018	-1.11481	2.59966	2.78733	1	0.536446	-1.86412	2.89987	2.00057	0.000137698	0.713288	-1.40196	2.89987	2.44906	0.0887517
NM_009219	Sstr4	3.50861	3.50861	0	0.0170395	1	0.927698	-1.07794	0.0170395	0.0124279	1	3.57972	3.57972	0	0.016912	1	1	1	0	0	1	1	1	0	0	1	1	1	0	0	1
NM_009743 NM_001289716 NM_001289717 NM_001289739	Bcl2l1	0.830426	-1.2042	10.0272	8.22622	0.0899457	0.85958	-1.16336	8.22622	7.92435	0.194554	0.906722	-1.10287	10.0272	9.91684	0.616238	0.897983	-1.11361	8.91145	9.51112	1	1.13664	1.13664	10.7169	15.62	0.760281	0.70658	-1.41527	10.7169	8.92668	0.0699694
NM_001159662 NM_153089	Ppp1r16b	0.845682	-1.18248	0.814337	0.677718	0.666763	1.00685	1.00685	0.677718	0.772743	1	1.00792	1.00792	0.814337	0.893249	1	1.0321	1.0321	0.356642	0.439042	1	0.909745	-1.09921	0.307521	0.361047	1	0.850484	-1.1758	0.307521	0.306868	0.777298
NM_008261	Hnf4a	0.976093	-1.02449	154.227	148.796	1	0.8589	-1.16428	148.796	143.358	0.16352	0.883485	-1.13188	154.227	148.79	0.319662	0.980537	-1.01985	74.4193	86.6707	1	0.710829	-1.40681	96.7877	88.1136	0.0769874	0.811362	-1.2325	96.7877	92.3518	0.354801
NM_144892	Ncoa5	0.940563	-1.06319	3.79863	3.53657	1	1.09518	1.09518	3.53657	4.38929	0.881182	1.05811	1.05811	3.79863	4.39376	1	1.15063	1.15063	2.27104	3.12116	1	0.939052	-1.0649	3.04151	3.66455	1	0.704856	-1.41873	3.04151	2.52314	0.0824757
NM_178375	Zswim3	1.31265	1.31265	0.378228	0.495548	0.785883	0.978349	-1.02213	0.495548	0.53478	1	0.916674	-1.0909	0.378228	0.385121	1	0.953211	-1.04909	0.375424	0.433652	1	0.844407	-1.18426	0.491538	0.534974	0.904642	0.594945	-1.68083	0.491538	0.344182	0.109543
NM_008679	Ncoa3	1.11116	1.11116	4.28676	4.71148	0.493848	0.990632	-1.00946	4.71148	5.25054	1	0.930841	-1.0743	4.28676	4.3512	0.8845	0.95216	-1.05024	1.92747	2.16318	1	0.521904	-1.91606	2.27725	1.52917	3.71824e-05	0.588747	-1.69852	2.27725	1.58121	0.000185917
NM_201617 NR_003258 NM_001077510 NM_019690 NM_010309 NM_022000 NM_001077507 NM_201618 NM_201616	Gnas	1.10602	1.10602	48.1588	52.6881	0.409965	0.928091	-1.07748	52.6881	54.9105	0.755342	1.00657	1.00657	48.1588	52.9596	1	0.972239	-1.02855	95.234	109.765	1	0.75934	-1.31693	85.4731	84.0127	0.187538	0.795673	-1.2568	85.4731	80.2838	0.269759
NM_007903	Edn3	0.906272	-1.10342	0.00814381	0.00627295	1	0.264127	-3.78605	0.00627295	0	1	1.63876	1.63876	0.00814381	0.0155959	1	4.52845	4.52845	0	0.00459317	1	3.5975	3.5975	0	0.00365722	1	7.61318	7.61318	0	0.00711873	0.513113
NM_007892	E2f5	0.921421	-1.08528	3.83185	3.49654	1	0.883472	-1.1319	3.49654	3.47082	0.787135	0.839943	-1.19056	3.83185	3.53025	0.479691	1.30887	1.30887	2.74269	4.28624	0.684048	0.885409	-1.12942	3.05887	3.48652	0.878975	0.954529	-1.04764	3.05887	3.44431	1
NM_008839	Pik3ca	1.02226	1.02226	4.24497	4.29095	1	0.94077	-1.06296	4.29095	4.5385	1	0.995359	-1.00466	4.24497	4.61095	1	0.952781	-1.04956	2.64542	3.0277	1	0.879384	-1.13716	2.81058	3.17816	0.666327	0.844198	-1.18456	2.81058	2.80083	0.418198
NM_031179	Sf3b1	0.96823	-1.03281	22.5391	21.5731	1	0.952834	-1.0495	21.5731	23.0217	1	0.987424	-1.01274	22.5391	24.2865	1	1.08065	1.08065	15.6608	20.1037	1	0.811805	-1.23182	15.5514	16.2408	0.318327	0.670741	-1.49089	15.5514	12.3065	0.0122152
NM_008366	Il2	1	-1	0	0	1	1	1	0	0	1	1	1	0	0	1	1	1	0	0	1	1	1	0	0	1	3.20236	3.20236	0	0.00693252	1
NM_183221	Fat4	0.718398	-1.39199	0.244275	0.172755	0.135476	1.10989	1.10989	0.172755	0.220362	1	0.971306	-1.02954	0.244275	0.258747	1	1.13943	1.13943	0.0611936	0.0819759	1	0.823271	-1.21467	0.048244	0.0511174	0.972908	1.10563	1.10563	0.048244	0.0628539	1
NM_019745	Pdcd10	1.07678	1.07678	9.78976	10.3981	0.999171	0.990023	-1.01008	10.3981	11.4917	1	1.01424	1.01424	9.78976	10.8223	1	0.924223	-1.08199	10.9682	12.2851	1	1.18686	1.18686	9.65122	14.7237	0.481962	1.19325	1.19325	9.65122	13.5924	0.408108
NM_008765 NM_001025378 NM_001271526	Orc2	0.962373	-1.0391	1.61821	1.54348	1	0.977249	-1.02328	1.54348	1.67964	1	0.957511	-1.04437	1.61821	1.69604	1	0.973419	-1.02731	1.13338	1.32495	1	1.41113	1.41113	1.42907	2.58982	0.17678	1.10064	1.10064	1.42907	1.85611	0.929894
NM_009812 NM_001080126 NM_001277926	Casp8	1.14136	1.14136	7.30991	8.25599	0.636718	0.844928	-1.18353	8.25599	7.82786	0.34534	0.888756	-1.12517	7.30991	7.08081	0.494903	1.10282	1.10282	7.33833	9.747	1	0.860201	-1.16252	8.72061	9.65361	0.672411	0.733407	-1.3635	8.72061	7.54187	0.0731389
NM_001113238 NM_183222	Fcrl5	0.259729	-3.85016	0.00655747	0	1	3.55406	3.55406	0	0.00627322	1	0.955824	-1.04622	0.00655747	0.00844132	1	0.176775	-5.65692	0.00364717	0	1	1	1	0	0	1	7.61318	7.61318	0	0.00614302	0.513113
NM_138679	Ash1l	0.992405	-1.00765	4.72141	4.62834	1	0.977999	-1.0225	4.62834	5.08488	1	0.988322	-1.01182	4.72141	5.09078	1	1.17252	1.17252	1.40678	1.95816	0.927085	0.556983	-1.79539	2.06138	1.48013	0.000100989	0.58336	-1.71421	2.06138	1.41985	0.000172314
NM_080466	Kcnn3	0.229034	-4.36616	0.0160525	0.00245252	0.779203	2.2677	2.2677	0.00245252	0.00737149	1	1.11461	1.11461	0.0160525	0.0190351	1	0.782991	-1.27715	0.00165241	0.00158679	1	6.10143	6.10143	0	0.00265219	0.900963	18.5946	18.5946	0	0.0072203	0.0611434
NM_026374	Ilf2	1.10391	1.10391	5.54236	6.06214	0.788641	0.981291	-1.01907	6.06214	6.69994	1	0.876852	-1.14044	5.54236	5.34386	0.620326	0.895009	-1.11731	5.42738	5.81596	1	1.42461	1.42461	6.0646	11.1346	0.037218	1.02495	1.02495	6.0646	7.31934	1
NM_011312	S100a5	1	-1	0	0	1	1	1	0	0	1	1	1	0	0	1	1	1	0	0	1	3.60651	3.60651	0	0.0270842	1	1	1	0	0	1
NM_022030	Sv2a	0.744043	-1.34401	0.0383648	0.0265503	1	1.08547	1.08547	0.0265503	0.0315263	1	0.644137	-1.55247	0.0383648	0.0237143	1	4.50843	4.50843	0.00321327	0.0232253	0.65321	4.55168	4.55168	0.00485516	0.0312197	0.128903	2.95973	2.95973	0.00485516	0.0178758	0.521935
NM_008256	Hmgcs2	1.0178	1.0178	712.894	717.387	1	0.749593	-1.33406	717.387	603.766	0.00134174	0.909314	-1.09973	712.894	707.983	0.35059	0.708079	-1.41227	793.721	672.445	0.203771	1.03622	1.03622	541.32	723.953	1	0.880971	-1.13511	541.32	562.776	0.63456
NM_028892	Spag17	2.29968	2.29968	0.0117199	0.0297385	0.707028	0.593212	-1.68574	0.0297385	0.0190201	1	2.01277	2.01277	0.0117199	0.0273352	0.809848	1.71829	1.71829	0.00539995	0.0117738	1	0.35695	-2.80152	0.0186268	0.00852243	0.267379	0.323465	-3.09153	0.0186268	0.0069953	0.0935805
NM_144900	Atp1a1	0.965185	-1.03607	111.279	106.181	1	1.03696	1.03696	106.181	123.41	1	1.02971	1.02971	111.279	125.125	1	1.0789	1.0789	53.9178	70.3931	1	0.988187	-1.01195	72.815	92.0537	1	1.78775	1.78775	72.815	153.109	0.00347437
NM_010937	Nras	1.05068	1.05068	4.73993	4.91642	1	1.05597	1.05597	4.91642	5.82617	1	1.02149	1.02149	4.73993	5.27698	1	0.946079	-1.05699	3.78702	4.32677	1	1.39031	1.39031	4.14479	7.40196	0.0558573	1.03912	1.03912	4.14479	5.0804	1
NM_009843 NM_001281976	Ctla4	0.1491	-6.70692	0.0242535	0	1	6.00149	6.00149	0	0.0178478	1	0.549763	-1.81896	0.0242535	0.0118834	1	0.0662489	-15.0946	0.021963	0	0.847674	0.151349	-6.60723	0.0100482	0	0.900963	0.974262	-1.02642	0.0100482	0.0109672	1
NM_008418	Kcna3	0.393661	-2.54026	0.0621302	0.0240354	1	2.99877	2.99877	0.0240354	0.0723566	0.702845	2.86014	2.86014	0.0621302	0.200553	0.250814	7.95899	7.95899	0	0.013092	1	19.2748	19.2748	0	0.039571	0.0755261	16.4174	16.4174	0	0.0245716	0.101991
NM_001081140	Kcna10	1	-1	0	0	1	1	1	0	0	1	1	1	0	0	1	1	1	0	0	1	1	1	0	0	1	3.20481	3.20481	0	0.0038299	1
NM_010171	F3	1.10645	1.10645	1.56356	1.72473	1	1.39358	1.39358	1.72473	2.64674	0.190933	1.22818	1.22818	1.56356	2.08502	0.640154	1.02183	1.02183	1.88151	2.34541	1	0.596943	-1.6752	2.14685	1.64764	0.0168277	0.501158	-1.99538	2.14685	1.26951	6.45774e-05
NM_008689	Nfkb1	0.874515	-1.14349	6.70434	5.78812	0.310484	1.13393	1.13393	5.78812	7.38144	0.365033	1.04639	1.04639	6.70434	7.65344	1	1.06981	1.06981	2.87153	3.6701	1	0.8964	-1.11557	3.83218	4.42017	0.788413	0.828497	-1.207	3.83218	3.74519	0.333309
NM_008913 NM_001293622	Ppp3ca	1.03703	1.03703	7.40483	7.57931	1	1.06651	1.06651	7.57931	9.05681	0.926212	1.04197	1.04197	7.40483	8.42311	1	0.98988	-1.01022	8.31248	9.81856	1	0.746562	-1.33947	7.53724	7.26052	0.128431	1.00342	1.00342	7.53724	8.92992	1
NM_007410 NM_001288578	Adh5	1.06992	1.06992	187.806	198.776	0.773172	0.80194	-1.24698	198.776	178.682	0.019941	0.776596	-1.28767	187.806	159.366	6.84385e-05	0.683139	-1.46383	250.48	203.305	0.156353	0.800319	-1.2495	191.794	197.921	0.27207	0.593266	-1.68559	191.794	134.082	0.000870489
NM_133828 NM_009952 NM_001037726	Creb1	1.05279	1.05279	2.10352	2.18496	1	1.01666	1.01666	2.18496	2.50814	1	1.06546	1.06546	2.10352	2.45237	0.960401	1.01235	1.01235	1.58459	1.91067	1	0.960737	-1.04087	1.78921	2.21537	1	0.918251	-1.08903	1.78921	1.94106	0.834164
NM_138744 NM_001253770 NM_001253769 NM_001253768	Ssx2ip	1.08209	1.08209	2.37591	2.55984	1	0.882844	-1.1327	2.55984	2.51323	0.613731	0.9419	-1.06168	2.37591	2.44612	1	0.846965	-1.18069	1.76103	1.77918	1	1.73173	1.73173	1.6405	3.66331	0.00162909	1.52128	1.52128	1.6405	2.9437	0.0110351
NM_010497 NM_001111320	Idh1	0.954697	-1.04745	157.651	148.863	1	0.960952	-1.04063	148.863	160.449	1	0.834647	-1.19811	157.651	143.771	0.0131077	0.752358	-1.32915	224.273	201.058	0.410119	1.03092	1.03092	117.852	156.874	1	1.18335	1.18335	117.852	164.423	0.453613
NM_023066 NM_001177855 NM_133723 NM_001177850 NM_001177849 NM_001177854 NM_001177852 NM_001177853 NM_001177851 NM_001177856 NM_001290367	Asph	1.13409	1.13409	2.21821	2.48959	0.426651	0.868975	-1.15078	2.48959	2.43032	0.29334	0.938954	-1.06501	2.21821	2.28199	0.978627	0.902294	-1.10829	1.65417	1.78193	1	1.87506	1.87506	1.73936	4.20826	4.20791e-05	1.5645	1.5645	1.73936	3.21345	0.00287137
NM_009316 NM_172688	Map3k7	1.0918	1.0918	8.30281	8.95841	0.616646	0.8634	-1.15821	8.95841	8.68409	0.20157	0.870652	-1.14856	8.30281	7.89416	0.161545	0.963893	-1.03746	5.34171	6.14839	1	1.06805	1.06805	5.23518	7.21218	1	0.96069	-1.04092	5.23518	5.92916	1
NM_011888	Ccl19	1	-1	0	0	1	1	1	0	0	1	1	1	0	0	1	1	1	0	0	1	1	1	0	0	1	1	1	0	0	1
NM_016678	Reck	0.802194	-1.24658	1.08156	0.861678	0.393116	1.4497	1.4497	0.861678	1.38611	0.0310285	1.12319	1.12319	1.08156	1.33687	0.845175	0.786411	-1.2716	0.616349	0.579841	0.909319	0.954552	-1.04761	0.435405	0.535677	1	1.77781	1.77781	0.435405	0.912317	0.00404421
NM_021498	Pole3	1.05883	1.05883	13.3341	13.981	1	0.737093	-1.35668	13.981	11.4905	0.0165217	0.872416	-1.14624	13.3341	12.6581	0.627836	0.914141	-1.09392	15.4899	16.7577	1	1.79377	1.79377	12.0553	27.8716	0.000477313	1.32647	1.32647	12.0553	18.8496	0.111596
NM_011599 NM_001285529 NM_001285530 NM_001285531 NM_001285532	Tle1	0.849313	-1.17742	5.44077	4.57128	0.0920857	0.974751	-1.0259	4.57128	4.98951	1	0.983666	-1.01661	5.44077	5.84805	1	1.07032	1.07032	3.50243	4.50107	1	0.798536	-1.25229	3.24635	3.34137	0.24311	0.813424	-1.22937	3.24635	3.11555	0.248075
NM_010233 NM_001276408 NM_001276409 NM_001276410 NM_001276411 NM_001276412 NM_001276413	Fn1	0.84482	-1.18368	218.114	182.14	0.0566582	0.992172	-1.00789	182.14	202.771	1	0.941842	-1.06175	218.114	224.231	0.824988	0.840793	-1.18935	62.3626	62.6599	0.883023	1.12901	1.12901	111.428	161.547	0.800819	1.28064	1.28064	111.428	168.01	0.286181
NM_013690 NM_001290549 NM_001290551	Tek	0.72582	-1.37775	3.76507	2.69462	0.0109162	1.11343	1.11343	2.69462	3.39915	0.755006	0.894189	-1.11833	3.76507	3.65927	0.685611	0.716461	-1.39575	1.44615	1.23973	0.46901	1.83133	1.83133	0.841455	1.98793	0.00610837	1.70716	1.70716	0.841455	1.69687	0.00492351
NM_146145	Jak1	1.05021	1.05021	21.8588	22.6997	1	1.0449	1.0449	22.6997	26.6172	1	1.0964	1.0964	21.8588	26.1644	0.40671	0.921888	-1.08473	10.3435	11.4094	1	1.0926	1.0926	16.1599	22.6202	0.98311	1.06169	1.06169	16.1599	20.2058	1
NM_001033634	Zyg11b	1.14981	1.14981	5.67073	6.45073	0.178595	1.07667	1.07667	6.45073	7.77697	0.807219	1.06388	1.06388	5.67073	6.58144	0.852836	0.809433	-1.23543	2.42263	2.34363	0.68989	0.924678	-1.08146	2.57889	3.06274	0.97664	1.04997	1.04997	2.57889	3.19542	1
NM_001081475 NM_016777 NM_001284229	Nasp	1.11481	1.11481	4.73358	5.21831	0.682896	0.887338	-1.12697	5.21831	5.17794	0.446239	0.97487	-1.02578	4.73358	5.0202	1	0.954912	-1.04722	4.38301	5.00708	1	1.63303	1.63303	5.24641	11.0287	0.00373415	1.26193	1.26193	5.24641	7.79823	0.211253
NM_011034	Prdx1	0.960695	-1.04091	550.737	523.318	1	0.835919	-1.19629	523.318	490.792	0.0690021	0.878373	-1.13847	550.737	528.382	0.100327	0.75048	-1.33248	843.716	760.891	0.430328	1.55519	1.55519	636.155	1272.87	0.00523702	1.367	1.367	636.155	1026.72	0.0572048
NM_001281955	Csmd2	1.63889	1.63889	0.00373533	0.00624591	1	0.291584	-3.42955	0.00624591	0.00159712	0.921821	0.153437	-6.51735	0.00373533	0	1	4.0286	4.0286	0.000928542	0.00593721	0.70148	0.153488	-6.51516	0.00556562	0.000863179	0.179603	0.655232	-1.52618	0.00556562	0.00413373	0.838292
NM_178110	Trim62	0.930017	-1.07525	0.253875	0.236853	1	1.41206	1.41206	0.236853	0.372941	0.501127	1.51396	1.51396	0.253875	0.431264	0.411246	1.57221	1.57221	0.129817	0.251839	0.782039	0.655718	-1.52505	0.210126	0.175946	0.292503	1.54074	1.54074	0.210126	0.380394	0.137471
NM_011317 NR_045036	Khdrbs1	0.996264	-1.00375	6.39573	6.29916	1	1.01777	1.01777	6.29916	7.18592	1	1.05735	1.05735	6.39573	7.38823	0.964924	1.08175	1.08175	5.82792	7.62113	1	1.133	1.133	6.59989	9.61034	0.695771	0.969053	-1.03194	6.59989	7.54502	1
NM_001080819	Arid1a	1.02344	1.02344	6.54786	6.62066	1	1.09149	1.09149	6.62066	8.1473	0.808722	1.0384	1.0384	6.54786	7.42435	1	1.34305	1.34305	1.76501	2.80679	0.450373	0.763762	-1.30931	3.10781	3.06791	0.192556	0.654688	-1.52745	3.10781	2.40357	0.00706864
NM_001080387 NM_010178 NM_001284195 NM_001284196	Srsf10	0.949987	-1.05265	5.85766	5.50187	1	0.953504	-1.04876	5.50187	5.9028	1	0.901804	-1.10889	5.85766	5.76799	0.426291	1.03947	1.03947	5.66599	7.02979	1	1.31809	1.31809	5.11916	8.70034	0.112727	0.88797	-1.12616	5.11916	5.36622	0.640018
NM_001099631	Sh2d5	1.13599	1.13599	0.128685	0.150295	1	0.580115	-1.7238	0.150295	0.0888801	0.552845	0.616005	-1.62336	0.128685	0.0874778	0.963973	1.89724	1.89724	0.031527	0.0666574	1	0.782072	-1.27865	0.0314774	0.0320079	1	0.718371	-1.39204	0.0314774	0.0262414	0.888449
NM_011039	Pax7	1	-1	0	0	1	1	1	0	0	1	1	1	0	0	1	1	1	0	0	1	3.57774	3.57774	0	0.00236277	1	3.20232	3.20232	0	0.00152759	1
NM_010139	Epha2	1.12247	1.12247	3.24886	3.59057	0.865574	1.07231	1.07231	3.59057	4.33081	1	1.13669	1.13669	3.24886	4.03763	0.842187	1.70956	1.70956	1.68227	3.49807	0.353372	0.963269	-1.03813	4.17677	5.16015	1	0.600669	-1.66481	4.17677	2.94532	0.00294035
NM_001109684 NM_144531 NM_001109685	Kazn	1.15088	1.15088	0.172437	0.199742	1	1.41593	1.41593	0.199742	0.309713	0.397896	1.55601	1.55601	0.172437	0.288999	0.189017	1.93553	1.93553	0.0733671	0.17265	0.2711	1.18774	1.18774	0.0780041	0.119101	0.904922	1.95603	1.95603	0.0780041	0.180124	0.00554253
NM_020009	Mtor	1.17303	1.17303	6.83999	7.91912	0.171156	0.90648	-1.10317	7.91912	8.06056	0.528977	1.20094	1.20094	6.83999	8.95356	0.0495974	0.793374	-1.26044	3.66229	3.49163	0.614416	0.70841	-1.41161	3.71716	3.39583	0.0622272	0.82445	-1.21293	3.71716	3.61855	0.311574
NM_009079 NM_001277113 NM_001277114 NR_102291 NR_102292	Rpl22	0.985814	-1.01439	34.7916	33.9459	1	1.01861	1.01861	33.9459	38.7494	1	0.915849	-1.09188	34.7916	34.8061	0.487093	0.77888	-1.28389	51.3747	47.935	0.618085	1.34586	1.34586	32.0815	55.6424	0.0958591	1.25121	1.25121	32.0815	47.3826	0.207929
NM_008830	Abcb4	1.10476	1.10476	54.0355	58.9547	0.613418	0.801448	-1.24774	58.9547	53.0588	0.0206531	1.05284	1.05284	54.0355	62.0672	0.996007	0.990446	-1.00965	36.0209	43.5081	1	0.918627	-1.08858	32.4798	38.4014	0.969992	0.868918	-1.15086	32.4798	33.2874	0.634099
NM_177323	Rint1	1.08237	1.08237	5.10587	5.45293	0.887707	0.991072	-1.00901	5.45293	6.08969	1	0.94329	-1.06012	5.10587	5.25979	1	0.932259	-1.07266	3.43136	3.79356	1	0.964473	-1.03684	5.18199	6.38407	1	0.894907	-1.11743	5.18199	5.45961	0.816975
NM_026449	Galntl5	1	-1	0	0	1	1	1	0	0	1	1	1	0	0	1	4.52816	4.52816	0	0.00855438	1	1	1	0	0	1	3.20236	3.20236	0	0.00408407	1
NM_031168	Il6	6.01038	6.01038	0	0.0415303	1	0.927092	-1.07864	0.0415303	0.0460809	1	11.341	11.341	0	0.0963261	0.505827	4.43094	4.43094	0	0.0111192	1	0.555875	-1.79897	0.0161712	0.0107639	1	2.39788	2.39788	0.0161712	0.0500684	0.675531
NM_008014	Ppm1g	1.12406	1.12406	20.2449	22.4793	0.425008	0.750932	-1.33168	22.4793	18.9533	0.00101688	0.778761	-1.28409	20.2449	17.1812	0.0435677	1.03951	1.03951	12.4363	15.4103	1	1.37048	1.37048	17.3541	30.6167	0.0846424	1.09166	1.09166	17.3541	22.3051	0.836402
NM_172430	Sphkap	1	-1	0	0	1	1	1	0	0	1	1	1	0	0	1	4.43232	4.43232	0	0.00185605	1	3.59769	3.59769	0	0.00167248	1	3.2021	3.2021	0	0.00100283	1
NM_016960 NM_001159738	Ccl20	1	-1	0	0	1	1	1	0	0	1	1	1	0	0	1	9.38124	9.38124	0.0215482	0.247084	0.246656	2.99295	2.99295	0.0118564	0.0513638	0.767688	1.22992	1.22992	0.0118564	0.0177134	1
