# Supplementary material for: Sex-biased genetic programs in liver metabolism and liver fibrosis are controlled by EZH1 and EZH2
Source: PLoS Genet. 2020 May 19;16(5):e1008796. doi: 10.1371/journal.pgen.1008796 (PMC7263639; doi:10.1371/journal.pgen.1008796)
Supplement: S8 Table — A. Expression data for a set of 121 mouse orthologs of genes upregulated in advanced human liver fibrosis compared to early fibrosis. Gene list is from S7 Table of Grindheim et al. B. Expression data for a set of 90 human inflammation genes that are deregulated in liver cirrhosis. Gene list is from S4 Table of Hlady et al. (XLSX) [file pgen.1008796.s016.xlsx]

## Sheet: S8A_Table
S8A Table. Expression data for a set of 121 mouse orthologs of genes upregulated in advanced human liver fibrosis compared to early fibrosis. Gene list is from Supplemental table 7 of Grindheim et al. Shown are the EdgeR differential expression results in mouse liver for the following comparisons: Control males/Control females (floxed) (Columns G-K); E1/E2-KO-males/control males (7 weeks) (Column…
						Control Males/Control Females					Male DKO/Male control					Female DKO / Female					Male DKO_8 months /Male control_8 months					Male CCl4 /Male control					Male DKO CCl4 /Male control
121 mouse orthologs of human genes	Sex bias	Response in MDKO	Response in FDKO	overlap with 104 fibrosis	overlap with 425 HCC	Ratio	Fold Change	FPKM females	FPKM males	Adjusted p value	Ratio	Fold Change	FPKM males	FPKM DKO males	Adjusted p value	Ratio	Fold Change	FPKM females	FPKM DKO females	Adjusted p value	Ratio	Fold Change	FPKM males	FPKM DKO males	Adjusted p value	Ratio	Fold Change	FPKM males	FPKM CCl4 males	Adjusted p value	Ratio	Fold Change	FPKM males	FPKM DKO+CCl4 males	Adjusted p value
Abcc4	-	Down	-	-	-	0.577664	-1.73111	0.968552	0.554894	0.0278604	1.68609	1.68609	0.554894	1.0323	0.00211467	1.45279	1.45279	0.968552	1.53363	0.109796	1.67199	1.67199	0.53178	1.07419	0.208812	3.97592	3.97592	0.0980131	0.504289	4.08703e-09	9.46061	9.46061	0.0980131	1.10375	2.6328e-27
Acss1	-	Up	-	-	-	0.577587	-1.73134	0.155285	0.0868094	0.629823	3.30589	3.30589	0.0868094	0.331946	0.00141567	1.84716	1.84716	0.155285	0.310971	0.249677	2.64716	2.64716	0.0516416	0.174088	0.192775	2.91324	2.91324	0.033306	0.124754	0.0244186	6.93823	6.93823	0.033306	0.271078	7.40444e-10
Arhgap24	-	Up	Up	-	-	0.896075	-1.11598	1.78207	1.56426	0.948573	2.14582	2.14582	1.56426	3.82015	2.31782e-10	1.60619	1.60619	1.78207	3.11711	2.62007e-05	1.52384	1.52384	1.06604	1.93897	0.31498	1.36439	1.36439	1.02484	1.82379	0.643378	1.4856	1.4856	1.02484	1.81122	0.408654
Arid5b	-	-	Down	-	-	1.22549	1.22549	10.8206	13.1301	0.683115	0.711841	-1.40481	13.1301	10.4775	0.167891	0.567795	-1.7612	10.8206	6.69732	2.58286e-16	0.658142	-1.51943	2.88593	2.21312	0.708041	0.324451	-3.08213	4.55062	1.90092	0.000567563	0.396559	-2.52169	4.55062	2.13674	0.00398785
Bicc1	-	Up	-	-	-	0.750985	-1.33158	0.998554	0.737996	0.362757	1.83191	1.83191	0.737996	1.50956	0.000162228	1.33658	1.33658	0.998554	1.45341	0.223524	9.65779	9.65779	0.0274165	0.33544	3.76298e-05	8.28409	8.28409	0.0823621	0.910216	6.33171e-14	19.1879	19.1879	0.0823621	1.94515	8.84682e-26
Col4a4	-	Up	Up	-	-	0.906052	-1.10369	0.0934925	0.0834981	1	4.02267	4.02267	0.0834981	0.378404	1.41557e-09	3.95954	3.95954	0.0934925	0.408258	1.36911e-10	4.30509	4.30509	0.0130879	0.0681562	0.056745	3.09249	3.09249	0.00815609	0.0327758	0.0705801	4.69221	4.69221	0.00815609	0.0459274	0.00140844
Epb41l4a	-	-	Up	-	-	0.9418	-1.0618	0.0833251	0.0739364	1	2.04104	2.04104	0.0739364	0.169204	0.233278	3.53554	3.53554	0.0833251	0.327619	0.000598841	11.0105	11.0105	0.029789	0.409469	6.59874e-07	1.46722	1.46722	0.0537202	0.101399	0.60146	5.81633	5.81633	0.0537202	0.370512	3.03251e-11
Evc	Female	Up	Up	-	-	0.506804	-1.97315	1.56077	0.787055	2.77358e-06	2.07544	2.07544	0.787055	1.81031	1.10017e-06	1.7026	1.7026	1.56077	2.9031	2.45683e-05	3.63009	3.63009	0.428368	1.87854	1.8462e-05	2.06233	2.06233	0.371879	0.989241	0.0161389	4.30729	4.30729	0.371879	1.8922	6.12439e-11
Fras1	-	Up	-	-	-	0.831745	-1.20229	0.53356	0.441786	0.60952	2.06088	2.06088	0.441786	1.0088	6.58923e-09	1.42576	1.42576	0.53356	0.831251	0.00872331	1.14385	1.14385	0.37487	0.517867	1	1.66783	1.66783	0.24969	0.538261	0.0198299	1.55934	1.55934	0.24969	0.459777	0.0258758
Gls	-	Up	Up	-	-	0.88488	-1.1301	0.889891	0.775841	0.777408	2.19482	2.19482	0.775841	1.91317	4.75634e-16	1.94332	1.94332	0.889891	1.89144	1.20457e-11	1.89858	1.89858	0.422747	0.969882	0.0567488	2.35366	2.35366	0.366439	1.1097	1.45897e-05	4.28645	4.28645	0.366439	1.85587	3.50837e-22
Golm1	-	Up	Up	Golm1	-	0.865923	-1.15484	0.983452	0.844587	0.936712	2.06247	2.06247	0.844587	1.98503	3.56006e-07	2.4435	2.4435	0.983452	2.64339	1.4865e-13	6.09418	6.09418	0.296298	2.18463	2.01602e-10	13.9536	13.9536	0.374606	6.77555	2.57849e-33	17.3429	17.3429	0.374606	7.72515	1.20476e-50
Gucy1a3	Female	Up	-	-	-	0.624712	-1.60074	1.92922	1.18964	0.000427523	1.50799	1.50799	1.18964	2.03372	0.00308481	1.22553	1.22553	1.92922	2.57175	0.217112	1.48979	1.48979	0.694614	1.25544	0.493139	2.43182	2.43182	0.692131	2.17041	1.61315e-05	2.79014	2.79014	0.692131	2.28313	1.62634e-08
Itpr3	-	Up	-	-	Itpr3	0.640039	-1.5624	0.510528	0.324302	0.0224828	1.6567	1.6567	0.324302	0.595855	0.00697645	1.49088	1.49088	0.510528	0.824632	0.00819379	4.65202	4.65202	0.0720474	0.396035	8.81606e-06	2.15992	2.15992	0.088117	0.244886	0.00294833	4.22957	4.22957	0.088117	0.440566	2.84394e-12
Lama3	Male	Down	-	-	-	6.58783	6.58783	0.183663	1.20269	7.39455e-58	0.466705	-2.14268	1.20269	0.625248	1.57173e-14	0.82925	-1.20591	0.183663	0.166288	0.857647	0.273954	-3.65025	0.558318	0.181004	1.03641e-05	0.824267	-1.2132	0.598044	0.633561	0.683415	0.488079	-2.04885	0.598044	0.341454	0.0826307
Nbea	-	Up	Up	-	-	1.1176	1.1176	0.349885	0.390328	1	2.02054	2.02054	0.390328	0.886973	6.96229e-09	1.95143	1.95143	0.349885	0.750192	2.0759e-05	1.22685	1.22685	0.122686	0.182514	1	0.441669	-2.26414	0.227502	0.129567	0.0454578	1.81152	1.81152	0.227502	0.486918	0.0358785
Notch3	-	Up	Up	-	-	0.84994	-1.17655	0.40324	0.338689	0.868866	2.21049	2.21049	0.338689	0.828496	1.10381e-05	1.54472	1.54472	0.40324	0.680486	0.0235453	2.3867	2.3867	0.0554358	0.162506	0.118976	2.60584	2.60584	0.0748271	0.25213	0.000180646	2.13333	2.13333	0.0748271	0.189884	0.00147299
Osbpl3	-	Up	Up	-	-	1.50221	1.50221	0.157289	0.231586	0.508049	2.69201	2.69201	0.231586	0.689225	0.000185453	3.88626	3.88626	0.157289	0.655902	1.29373e-12	1.3987	1.3987	1.70504	2.96849	0.831503	5.12929	5.12929	0.0582922	0.388276	4.06395e-06	10.8962	10.8962	0.0582922	0.753619	1.18535e-28
Palld	-	-	Down	-	-	0.860494	-1.16212	7.83519	6.65779	0.33899	0.692077	-1.44493	6.65779	5.19958	0.000866638	0.661094	-1.51264	7.83519	5.65385	6.81153e-07	0.667027	-1.49919	9.71794	7.66901	0.154607	1.12041	1.12041	5.27202	7.61257	0.784721	0.674908	-1.48168	5.27202	4.20141	0.0158075
Pde4b	-	Up	-	-	-	0.786473	-1.2715	2.96315	2.3187	0.118188	1.64941	1.64941	2.3187	4.27351	2.03429e-06	0.882704	-1.13288	2.96315	2.87021	0.635172	1.59457	1.59457	0.702149	1.34271	0.20873	0.791919	-1.26276	0.796145	0.819206	0.642376	1.04209	1.04209	0.796145	0.978688	1
Pdgfra	-	Up	Up	-	Pdgfra	0.776037	-1.2886	0.945088	0.719683	0.208961	1.71983	1.71983	0.719683	1.40161	5.18018e-05	1.56229	1.56229	0.945088	1.62562	0.000582712	2.8334	2.8334	0.30555	1.04273	0.00177997	2.1678	2.1678	0.385077	1.07559	3.30647e-05	4.61996	4.61996	0.385077	2.1023	3.28505e-22
Pkhd1	-	Up	-	Pkhd1	-	0.707513	-1.4134	0.90433	0.628365	0.0110587	1.66872	1.66872	0.628365	1.17743	5.49613e-05	1.2862	1.2862	0.90433	1.26867	0.0208314	2.54147	2.54147	0.215356	0.661948	0.00225606	2.22538	2.22538	0.196198	0.564175	0.000114617	4.68594	4.68594	0.196198	1.08644	2.02562e-20
Plxdc2	-	Up	-	-	-	0.641135	-1.55973	0.170354	0.107681	0.458052	1.91108	1.91108	0.107681	0.227597	0.0471645	1.40251	1.40251	0.170354	0.261093	0.452975	26.0168	26.0168	0.0472936	1.51218	2.79208e-15	3.28902	3.28902	0.0457442	0.193307	0.000415633	8.25561	8.25561	0.0457442	0.443911	1.42513e-17
Podn	-	Up	Up	-	-	1.20883	1.20883	1.37834	1.65419	0.435542	1.88501	1.88501	1.65419	3.47132	7.14603e-09	1.53451	1.53451	1.37834	2.31493	0.00115021	2.88916	2.88916	0.753245	2.5637	0.000313687	1.04968	1.04968	0.622257	0.841449	1	1.52034	1.52034	0.622257	1.1163	0.0564993
Ptpn13	-	Up	Up	-	-	0.618368	-1.61716	0.346941	0.21316	0.0408898	2.40014	2.40014	0.21316	0.566364	5.49688e-05	1.7057	1.7057	0.346941	0.647627	0.0021038	7.71098	7.71098	0.0250636	0.241118	8.34612e-07	2.64247	2.64247	0.0524517	0.17826	0.00200506	6.66984	6.66984	0.0524517	0.41218	3.31105e-17
Robo1	Female	Up	Up	-	-	0.588752	-1.69851	1.33282	0.781455	1.30495e-05	2.84385	2.84385	0.781455	2.46213	3.50162e-18	1.95751	1.95751	1.33282	2.83963	2.72628e-11	2.68644	2.68644	0.922321	2.93717	1.93715e-06	2.57226	2.57226	0.240684	0.79931	0.000511935	2.80779	2.80779	0.240684	0.801549	0.000752782
Slfn9	Female	-	Down	-	-	0.521305	-1.91826	0.985906	0.51104	0.000427858	1.22484	1.22484	0.51104	0.689939	0.698697	0.632377	-1.58133	0.985906	0.676907	0.028713	1.65319	1.65319	0.0958256	0.192121	0.682722	13.1219	13.1219	0.214787	3.66326	1.86675e-21	3.55423	3.55423	0.214787	0.900092	1.21947e-08
Spp1	-	Up	Up	Spp1	Spp1	0.932428	-1.07247	20.736	19.0376	1	1.55737	1.55737	19.0376	33.3359	4.94713e-06	1.52742	1.52742	20.736	34.4949	5.32767e-07	6.94512	6.94512	25.8842	219.215	6.02748e-18	6.54214	6.54214	34.9384	291.74	1.87586e-10	11.1014	11.1014	34.9384	455.615	5.22451e-21
Tc2n	-	Up	Up	-	-	0.525433	-1.90319	0.127759	0.0659287	0.298966	7.87151	7.87151	0.0659287	0.581978	1.71434e-13	3.2372	3.2372	0.127759	0.460874	7.57829e-07	5.25874	5.25874	0.123533	0.811327	0.000263026	0.851643	-1.1742	0.150404	0.165713	1	4.23941	4.23941	0.150404	0.752238	1.22033e-09
Zfp532	-	Up	Up	-	-	0.70797	-1.41249	0.876782	0.612039	0.052785	2.13125	2.13125	0.612039	1.47598	6.53138e-10	1.56677	1.56677	0.876782	1.50679	0.000411012	2.39585	2.39585	0.235428	0.675582	0.0106982	0.474234	-2.10866	0.315803	0.19306	0.00665674	1.159	1.159	0.315803	0.432076	0.772538
2310022B05Rik	-	-	-	-	-	0.935898	-1.06849	4.77397	4.4046	1	1.3284	1.3284	4.4046	6.60169	0.0485124	1.2367	1.2367	4.77397	6.46138	0.0349606	1.30782	1.30782	2.6341	4.13278	0.596194	0.829699	-1.20526	3.88938	4.13886	0.505268	0.814415	-1.22788	3.88938	3.73443	0.285695
4930402H24Rik	-	-	-	-	-	1.23928	1.23928	5.95843	7.29606	0.0151488	0.877984	-1.13897	7.29606	7.19318	0.307088	1.05168	1.05168	5.95843	6.83781	1	1.06976	1.06976	1.04925	1.3459	1	1.89315	1.89315	1.3328	3.26406	0.000599145	1.99253	1.99253	1.3328	3.14385	6.1228e-05
9430020K01Rik	-	-	-	-	-	0.914551	-1.09343	1.61346	1.45307	0.935764	1.41774	1.41774	1.45307	2.33104	0.00334939	1.25577	1.25577	1.61346	2.20783	0.0373759	1.02992	1.02992	0.527216	0.646569	1	2.52119	2.52119	0.465631	1.51113	7.4798e-07	2.17914	2.17914	0.465631	1.20259	2.02431e-05
Adamts1	-	-	-	-	Adamts1	0.797179	-1.25442	2.61564	2.06575	0.0950168	1.0826	1.0826	2.06575	2.51786	0.921821	1.02272	1.02272	2.61564	2.93941	1	1.53864	1.53864	0.749862	1.39155	0.330858	2.26874	2.26874	0.722226	2.1125	2.91097e-06	1.71911	1.71911	0.722226	1.46517	0.00994739
Aebp1	-	-	-	-	-	0.887771	-1.12642	1.16329	1.02278	1	0.934889	-1.06965	1.02278	1.06692	1	1.05859	1.05859	1.16329	1.34816	1	1.50619	1.50619	0.168797	0.306232	0.694624	5.57817	5.57817	0.200495	1.44996	2.2054e-12	7.72675	7.72675	0.200495	1.8505	3.74414e-25
Ank3	-	-	-	-	-	0.819943	-1.2196	1.42852	1.16597	0.74618	1.42412	1.42412	1.16597	1.8485	0.122793	1.151	1.151	1.42852	1.80297	0.548735	3.00056	3.00056	0.539571	1.93566	2.18693e-08	1.76979	1.76979	0.357992	0.822182	0.0404419	1.83474	1.83474	0.357992	0.778468	0.0175533
Antxr1	-	-	-	-	-	0.735868	-1.35894	0.578335	0.419643	0.289814	1.10692	1.10692	0.419643	0.530387	1	1.17421	1.17421	0.578335	0.740302	0.821708	2.90515	2.90515	0.149346	0.528122	0.00618313	3.0034	3.0034	0.141769	0.548689	1.05157e-05	4.26905	4.26905	0.141769	0.714384	3.70994e-13
Anxa2	-	-	-	-	-	0.939422	-1.06448	9.59302	8.92148	1	1.07708	1.07708	8.92148	10.7717	0.917399	1.22233	1.22233	9.59302	12.8403	0.144439	2.87541	2.87541	9.32406	32.7793	4.13893e-05	11.8039	11.8039	7.52916	113.94	1.09243e-36	5.64727	5.64727	7.52916	50.1394	7.76269e-21
Aqp1	-	-	-	-	-	0.815581	-1.22612	47.2853	38.1274	0.0155714	1.01733	1.01733	38.1274	43.5928	1	0.997593	-1.00241	47.2853	51.4869	1	0.566864	-1.76409	16.0537	10.8762	0.01811	3.62744	3.62744	9.22641	43.1549	2.87028e-18	3.42035	3.42035	9.22641	37.3413	3.63238e-17
Bace2	-	-	-	-	-	0.926093	-1.0798	1.73363	1.58958	1	1.26952	1.26952	1.58958	2.23856	0.171505	1.2522	1.2522	1.73363	2.35288	0.297678	0.800898	-1.2486	1.12067	1.07141	0.904633	2.45864	2.45864	0.821846	2.60293	7.73513e-07	2.38407	2.38407	0.821846	2.30936	5.9377e-08
Bcl2	-	-	-	-	Bcl2	0.75014	-1.33308	0.300379	0.224359	0.445313	1.39849	1.39849	0.224359	0.351565	0.197655	1.2381	1.2381	0.300379	0.407598	0.67378	1.73624	1.73624	0.14445	0.303122	0.301158	1.87313	1.87313	0.107116	0.258866	0.0397548	2.29275	2.29275	0.107116	0.293181	0.00086858
Capn2	-	-	-	-	-	1.25198	1.25198	10.1387	12.5466	0.0218622	0.897253	-1.11451	12.5466	12.6635	0.582452	1.08255	1.08255	10.1387	11.9839	0.704085	0.718059	-1.39264	12.1156	10.3683	0.261605	1.43072	1.43072	9.92413	18.2955	0.0404419	1.23332	1.23332	9.92413	14.4692	0.291725
Cd24a	-	-	-	-	-	0.660046	-1.51505	1.25592	0.814599	0.189852	1.0626	1.0626	0.814599	0.961396	1	1.11576	1.11576	1.25592	1.51662	1	5.99133	5.99133	0.58093	4.25537	1.54661e-08	3.01565	3.01565	0.563906	2.19988	3.89578e-06	8.37453	8.37453	0.563906	5.64618	2.81832e-22
Cftr	-	-	-	-	-	0.494143	-2.02371	0.0429766	0.0205912	0.8253	0.629935	-1.58747	0.0205912	0.0141162	1	0.773576	-1.2927	0.0429766	0.0358059	1	11.8578	11.8578	0.00747933	0.109641	0.00639565	2.08782	2.08782	0.0111215	0.0312443	0.300509	0.825768	-1.21099	0.0111215	0.0111245	1
Chd3	-	-	-	-	-	1.00944	1.00944	23.6759	23.6305	1	0.954105	-1.0481	23.6305	25.3316	1	0.858966	-1.16419	23.6759	22.2213	0.148671	1.22086	1.22086	6.79786	9.73136	0.84929	0.237654	-4.2078	9.25994	2.82616	1.70751e-16	0.305493	-3.2734	9.25994	3.33485	4.67134e-16
Chst9	-	-	-	-	-	1	-1	0	0	1	1	1	0	0	1	1	1	0	0	1	4.1729	4.1729	0.0183877	0.112922	0.414427	2.33215	2.33215	0.00694583	0.0232895	1	3.72823	3.72823	0.00694583	0.0350648	0.32909
Clip4	-	-	-	-	-	0.731625	-1.36682	0.156734	0.109509	0.971138	1.14694	1.14694	0.109509	0.141102	1	0.642607	-1.55616	0.156734	0.105664	0.633272	1.5056	1.5056	0.105398	0.189908	0.774289	1.17939	1.17939	0.0667158	0.100819	1	1.24754	1.24754	0.0667158	0.0975096	0.823918
Col16a1	-	-	-	-	-	0.696072	-1.43663	1.18946	0.812639	0.0265386	1.40137	1.40137	0.812639	1.29033	0.0387113	1.11687	1.11687	1.18946	1.46129	0.826361	2.62624	2.62624	0.227147	0.713589	0.0153366	1.84466	1.84466	0.252666	0.599875	0.00858187	3.3284	3.3284	0.252666	0.992923	1.72673e-11
Col1a1	-	-	-	Col1a1	-	0.893544	-1.11914	8.11111	7.17286	0.450853	1.06499	1.06499	7.17286	8.60373	0.99469	1.02165	1.02165	8.11111	9.04912	1	5.60563	5.60563	0.474906	3.17186	1.20341e-13	8.28999	8.28999	1.41259	14.9769	4.35649e-19	9.17922	9.17922	1.41259	15.207	2.37937e-20
Col1a2	-	-	-	Col1a2	-	0.876952	-1.14031	8.86171	7.67923	0.312408	1.10069	1.10069	7.67923	9.52182	0.69566	1.10118	1.10118	8.86171	10.6655	0.542884	3.31118	3.31118	1.23416	4.83971	5.92056e-09	5.7278	5.7278	2.15842	15.8663	9.77342e-20	7.62809	7.62809	2.15842	19.3569	1.46418e-29
Col5a1	Female	-	-	-	-	0.761832	-1.31263	2.12214	1.59412	0.00745882	1.22454	1.22454	1.59412	2.21051	0.0947535	1.17569	1.17569	2.12214	2.73178	0.209052	1.74001	1.74001	0.392116	0.82118	0.243458	3.56028	3.56028	0.522419	2.40074	9.33548e-13	3.65661	3.65661	0.522419	2.25377	2.73157e-14
Crim1	-	-	-	-	-	1.0602	1.0602	2.73192	2.86642	1	1.16593	1.16593	2.86642	3.72871	0.268726	1.21121	1.21121	2.73192	3.59551	0.125131	1.16099	1.16099	2.54338	3.55526	0.993764	1.21843	1.21843	1.89889	2.97428	0.365252	1.16289	1.16289	1.89889	2.60667	0.513113
Cybrd1	-	-	-	-	-	0.617203	-1.62021	0.0616459	0.0377194	0.900142	1.20908	1.20908	0.0377194	0.0512608	1	0.654272	-1.52842	0.0616459	0.0409754	1	0.352849	-2.83407	0.0350238	0.014536	0.565324	5.81518	5.81518	0.0190561	0.145079	2.76512e-05	3.72731	3.72731	0.0190561	0.0849393	0.00220982
Dcdc2a	-	-	-	-	-	0.708907	-1.41062	0.320217	0.221251	0.296916	1.59582	1.59582	0.221251	0.407779	0.0520268	1.29226	1.29226	0.320217	0.457838	0.49607	3.24246	3.24246	0.148038	0.578407	0.000111326	0.585113	-1.70907	0.129427	0.0976761	0.344816	0.566356	-1.76567	0.129427	0.0863115	0.200929
Dpysl3	-	-	-	-	-	0.782984	-1.27717	0.567868	0.437001	0.440227	0.825031	-1.21208	0.437001	0.406222	0.706132	0.98146	-1.01889	0.567868	0.606354	1	1.77544	1.77544	0.185161	0.390086	0.275389	4.06412	4.06412	0.133471	0.697948	1.04139e-09	3.57333	3.57333	0.133471	0.562797	2.36543e-09
Dtna	-	-	-	-	-	0.747337	-1.33808	0.0431445	0.0310454	1	1.63229	1.63229	0.0310454	0.053171	0.896805	0.799202	-1.25125	0.0431445	0.0379925	1	5.08814	5.08814	0.0108514	0.0725502	0.0184454	1.16923	1.16923	0.0157765	0.0241265	1	1.39593	1.39593	0.0157765	0.0261226	0.723401
Dync2h1	-	-	-	-	-	1.01434	1.01434	0.353589	0.354749	1	0.785792	-1.2726	0.354749	0.310309	0.191458	0.811734	-1.23193	0.353589	0.312497	0.378448	0.983633	-1.01664	0.141317	0.163825	1	0.62235	-1.60681	0.161433	0.12955	0.0988875	0.872952	-1.14554	0.161433	0.165411	0.817087
Dyrk2	Male	-	-	-	-	1.3813	1.3813	8.02429	10.956	0.00455676	0.923261	-1.08312	10.956	11.3961	0.88461	1.04191	1.04191	8.02429	9.13779	1	0.769635	-1.29932	1.83561	1.70145	0.831246	0.762836	-1.3109	3.06713	3.01642	0.332324	0.550529	-1.81643	3.06713	1.99383	0.00258807
Efemp1	-	-	-	-	-	0.966055	-1.03514	4.13004	3.95738	1	0.919377	-1.08769	3.95738	4.08297	0.943478	1.0408	1.0408	4.13004	4.71099	1	1.41024	1.41024	3.87339	6.61925	0.60543	1.24345	1.24345	2.5875	4.17637	0.667904	2.16867	2.16867	2.5875	6.62401	0.000980646
Ehf	-	-	-	-	-	1.02949	1.02949	0.191052	0.192256	1	0.619122	-1.61519	0.192256	0.134595	0.408568	1.42975	1.42975	0.191052	0.298699	0.581596	6.32111	6.32111	0.128674	0.991376	6.37401e-09	1.95808	1.95808	0.0838392	0.215009	0.0691237	1.73309	1.73309	0.0838392	0.174673	0.120407
Emb	-	-	-	-	-	0.627701	-1.59312	0.220477	0.140572	0.793834	1.70653	1.70653	0.140572	0.270749	0.424139	1.12739	1.12739	0.220477	0.268112	1	3.83457	3.83457	0.0941402	0.436728	0.00515892	3.82642	3.82642	0.12788	0.643167	1.73329e-05	7.20011	7.20011	0.12788	1.11738	5.83816e-15
Endod1	-	-	-	-	-	0.785267	-1.27345	0.910497	0.6998	0.3509	1.15996	1.15996	0.6998	0.914863	0.743261	1.2138	1.2138	0.910497	1.2003	0.461656	1.18752	1.18752	0.73228	1.04107	1	1.74152	1.74152	0.413431	0.93119	0.0400588	1.89179	1.89179	0.413431	0.921803	0.00204336
Epha3	-	-	-	-	-	0.950086	-1.05254	0.151138	0.146897	1	1.35685	1.35685	0.146897	0.213061	0.830192	1.45665	1.45665	0.151138	0.245936	0.654228	4.50793	4.50793	0.003164	0.0228692	0.652893	6.63911	6.63911	0.0179353	0.158615	1.33848e-05	5.46898	5.46898	0.0179353	0.119754	2.47116e-05
Fat1	-	-	-	-	-	1.10148	1.10148	2.68707	2.92166	0.703164	1.04368	1.04368	2.92166	3.42647	1	1.06007	1.06007	2.68707	3.10923	0.90925	1.57907	1.57907	0.863129	1.62592	0.0880389	1.39409	1.39409	1.47523	2.64405	0.0808126	1.25184	1.25184	1.47523	2.17804	0.247343
Fbn1	-	-	-	-	-	0.774408	-1.29131	0.770318	0.585082	0.138167	1.29252	1.29252	0.585082	0.85789	0.0707333	1.32733	1.32733	0.770318	1.11685	0.0486717	2.78006	2.78006	0.0932233	0.311691	0.00326809	7.96399	7.96399	0.125465	1.29267	3.81955e-27	7.51911	7.51911	0.125465	1.12204	2.9468e-24
Flrt2	-	-	-	-	-	0.49386	-2.02487	0.16721	0.0785332	0.0876992	1.91268	1.91268	0.0785332	0.17144	0.0764797	1.10864	1.10864	0.16721	0.199584	1	3.50497	3.50497	0.0392001	0.158708	0.0332288	4.17612	4.17612	0.0292221	0.157565	0.000430155	6.81015	6.81015	0.0292221	0.237119	1.78658e-11
Focad	-	-	-	-	-	0.932815	-1.07202	2.08999	1.92419	1	1.03973	1.03973	1.92419	2.25918	1	0.947833	-1.05504	2.08999	2.17293	1	0.737841	-1.35531	1.2584	1.10907	0.550623	1.61257	1.61257	1.11799	2.32916	0.0111199	1.26404	1.26404	1.11799	1.6677	0.221067
Fstl1	-	-	-	-	-	0.883662	-1.13165	2.7862	2.43025	0.664577	1.15101	1.15101	2.43025	3.16754	0.465717	1.15893	1.15893	2.7862	3.51079	0.57349	3.40952	3.40952	0.575526	2.35545	2.58594e-06	6.14579	6.14579	0.946449	7.49416	2.83378e-28	5.93888	5.93888	0.946449	6.65603	1.04294e-30
Gm4944	-	-	-	-	-	0.997821	-1.00218	1.82651	1.80003	1	0.950876	-1.05166	1.80003	1.91332	1	0.841915	-1.18777	1.82651	1.66937	0.333582	1.01047	1.01047	1.74409	2.10966	1	0.789053	-1.26734	1.75691	1.78432	0.349702	0.6603	-1.51446	1.75691	1.36955	0.0180999
Hkdc1	-	-	-	-	-	2.29885	2.29885	0.0292192	0.0681222	0.724516	1.21666	1.21666	0.0681222	0.0850799	1	3.07128	3.07128	0.0292192	0.0964464	0.303598	5.7398	5.7398	0.0221125	0.148862	0.028002	1.21799	1.21799	0.0267884	0.0440314	1	3.34426	3.34426	0.0267884	0.112514	0.00335075
Il7r	-	-	-	-	-	0.874605	-1.14337	0.153723	0.131202	1	1.14347	1.14347	0.131202	0.171828	1	1.95186	1.95186	0.153723	0.331218	0.145963	4.90098	4.90098	0.0568237	0.347215	0.00126291	1.76481	1.76481	0.0688454	0.155147	0.359496	5.01688	5.01688	0.0688454	0.404345	2.79345e-07
Inpp4b	-	-	-	-	-	0.525081	-1.90447	0.167306	0.0861745	0.0410913	1.65873	1.65873	0.0861745	0.161495	0.136887	0.894021	-1.11854	0.167306	0.162014	1	2.42221	2.42221	0.0491153	0.142886	0.0712429	1.81502	1.81502	0.0376742	0.0872857	0.21074	2.10815	2.10815	0.0376742	0.0931232	0.0226547
Itgav	-	-	-	-	-	1.05986	1.05986	3.0602	3.19626	1	1.00853	1.00853	3.19626	3.62648	1	1.03642	1.03642	3.0602	3.45413	1	1.11094	1.11094	1.98781	2.65869	1	1.5458	1.5458	2.72702	5.41625	0.00864383	1.30493	1.30493	2.72702	4.19611	0.129681
Itgbl1	-	-	-	-	-	0.919716	-1.08729	0.219386	0.199862	1	1.03667	1.03667	0.199862	0.23588	1	1.55155	1.55155	0.219386	0.372625	0.573731	2.86097	2.86097	0.0506882	0.172875	0.287886	1.86483	1.86483	0.0608842	0.146572	0.344607	2.98331	2.98331	0.0608842	0.215687	0.00340212
Jag1	-	-	-	-	-	1.06688	1.06688	0.906129	0.958278	1	0.920719	-1.08611	0.958278	0.996347	1	0.816477	-1.22477	0.906129	0.804972	0.470605	1.39757	1.39757	0.864357	1.45329	0.510492	0.880156	-1.13616	0.696606	0.789784	0.896225	0.739423	-1.35241	0.696606	0.606902	0.187072
Kcna3	-	-	-	-	-	0.393661	-2.54026	0.0621302	0.0240354	1	2.99877	2.99877	0.0240354	0.0723566	0.702845	2.86014	2.86014	0.0621302	0.200553	0.250814	7.95899	7.95899	0	0.013092	1	19.2748	19.2748	0	0.039571	0.0755261	16.4174	16.4174	0	0.0245716	0.101991
Kirrel	-	-	-	-	-	0.787164	-1.27038	0.447154	0.344964	0.592554	1.18809	1.18809	0.344964	0.464232	0.778625	1.18554	1.18554	0.447154	0.577518	0.892179	3.21666	3.21666	0.0817705	0.317951	0.00296325	3.40233	3.40233	0.138662	0.610039	4.17564e-09	2.87061	2.87061	0.138662	0.471496	5.70807e-07
Krt7	-	-	-	-	Krt7	0.755123	-1.32429	0.543436	0.411412	0.992718	1.24715	1.24715	0.411412	0.582283	1	0.802375	-1.2463	0.543436	0.462249	1	5.16094	5.16094	0.24186	1.48193	1.69831e-05	4.01314	4.01314	0.274948	1.43969	1.7063e-05	3.53015	3.53015	0.274948	1.17326	2.15054e-06
Lama2	-	-	-	-	-	0.695995	-1.43679	0.496917	0.338043	0.0517398	1.34537	1.34537	0.338043	0.511264	0.117483	1.21359	1.21359	0.496917	0.653386	0.419077	4.45616	4.45616	0.0691289	0.370849	5.16422e-06	1.66095	1.66095	0.0684708	0.146471	0.114586	3.07949	3.07949	0.0684708	0.248358	1.9179e-07
Lamb1	-	-	-	-	Lamb1	0.821485	-1.21731	1.89691	1.54048	0.191481	1.36474	1.36474	1.54048	2.37236	0.00546018	1.35124	1.35124	1.89691	2.78995	0.00799943	2.06297	2.06297	0.732909	1.82284	0.0264729	1.94497	1.94497	0.619991	1.55555	0.000410137	2.64798	2.64798	0.619991	1.93934	1.84289e-09
Lamc3	-	-	-	-	-	0.758693	-1.31806	0.300978	0.225092	0.64123	1.41761	1.41761	0.225092	0.35568	0.328071	1.50319	1.50319	0.300978	0.496476	0.0952839	6.34388	6.34388	0.0898701	0.670024	2.30123e-07	1.84526	1.84526	0.0951302	0.227429	0.14525	2.50536	2.50536	0.0951302	0.286114	0.00107736
Lima1	-	-	-	-	-	1.03728	1.03728	14.7832	15.1746	1	0.997329	-1.00268	15.1746	16.9611	1	1.07854	1.07854	14.7832	17.4215	0.633287	0.998251	-1.00175	7.16254	8.64515	1	0.76867	-1.30095	6.50984	6.42001	0.176935	0.973194	-1.02754	6.50984	7.50426	1
Ltbp2	-	-	-	-	-	0.746748	-1.33914	0.274692	0.202202	0.627107	1.05903	1.05903	0.202202	0.243317	1	0.887302	-1.12701	0.274692	0.267661	1	2.09081	2.09081	0.0840385	0.208299	0.203887	4.52525	4.52525	0.0858764	0.503417	2.41593e-09	5.01323	5.01323	0.0858764	0.513217	2.06602e-13
Lum	-	-	-	-	-	0.85755	-1.16611	5.17242	4.38176	0.416763	0.887973	-1.12616	4.38176	4.4196	0.75196	1.06479	1.06479	5.17242	6.04195	1	3.99457	3.99457	2.29758	10.995	2.37094e-11	5.16289	5.16289	2.20535	14.7098	8.10376e-18	9.26325	9.26325	2.20535	24.1212	2.4513e-37
Maml2	-	-	-	-	-	0.56184	-1.77987	0.482326	0.265647	0.0136821	1.45628	1.45628	0.265647	0.436976	0.127677	0.957202	-1.04471	0.482326	0.493839	1	1.1664	1.1664	0.155722	0.218395	1	1.38585	1.38585	0.116846	0.208011	0.461147	2.28988	2.28988	0.116846	0.315522	0.000184166
Map1b	-	-	-	-	-	0.859297	-1.16374	0.0933969	0.080039	1	1.05204	1.05204	0.080039	0.0924085	1	0.852906	-1.17246	0.0933969	0.0853401	1	2.06686	2.06686	0.025597	0.061889	0.389633	3.7941	3.7941	0.0124364	0.06061	0.00218864	3.26644	3.26644	0.0124364	0.0473849	0.00154918
Mmp2	-	-	-	-	Mmp2	0.784596	-1.27454	2.30424	1.77563	0.267176	0.991051	-1.00903	1.77563	1.99483	1	0.969276	-1.0317	2.30424	2.43742	1	3.25295	3.25295	0.297871	1.18959	0.0039613	1.74941	1.74941	0.51054	1.15321	0.0250265	3.60448	3.60448	0.51054	2.17591	5.03284e-12
Muc6	-	-	-	-	-	0.718735	-1.39133	0.0484741	0.0345755	1	0.436339	-2.29179	0.0345755	0.0173202	0.48712	1.05316	1.05316	0.0484741	0.0560852	1	0.642014	-1.5576	0.0130859	0.00965806	1	0.301675	-3.31483	0.0355377	0.0135344	0.160485	0.345833	-2.89157	0.0355377	0.0141959	0.123922
Myo5a	-	-	-	-	-	0.784325	-1.27498	0.136909	0.106273	0.819815	1.29817	1.29817	0.106273	0.151404	0.638287	1.11657	1.11657	0.136909	0.165055	1	2.8872	2.8872	0.0402461	0.143726	0.0303381	3.86346	3.86346	0.0384478	0.192653	1.67378e-05	8.72858	8.72858	0.0384478	0.400571	1.50571e-23
Nfasc	-	-	-	-	-	1.37431	1.37431	0.0372688	0.0530361	1	1.43691	1.43691	0.0530361	0.082735	0.799975	1.45289	1.45289	0.0372688	0.0597268	0.835292	0.335548	-2.9802	0.0298456	0.0117986	0.340964	1.12332	1.12332	0.0564991	0.0814491	1	0.79811	-1.25296	0.0564991	0.0526541	0.676231
Nin	-	-	-	-	-	0.88234	-1.13335	0.514388	0.446192	0.834308	1.2526	1.2526	0.446192	0.634189	0.184877	1.3284	1.3284	0.514388	0.740851	0.0801071	1.52872	1.52872	0.138484	0.255583	0.539628	1.90143	1.90143	0.16084	0.39457	0.00506097	1.89155	1.89155	0.16084	0.359987	0.00183342
Nipal2	-	-	-	-	-	0.883468	-1.1319	0.0383071	0.0339364	1	1.92232	1.92232	0.0339364	0.0743048	0.716439	1.38656	1.38656	0.0383071	0.0622329	1	10.4822	10.4822	0.0447888	0.549097	2.82023e-07	1.0155	1.0155	0.0328158	0.043365	1	1.70704	1.70704	0.0328158	0.0667186	0.374885
Nlrp1b	-	-	-	-	-	0.618144	-1.61775	0.199671	0.124521	0.35254	1.15575	1.15575	0.124521	0.154606	1	0.974375	-1.0263	0.199671	0.21264	1	1.24081	1.24081	0.0657768	0.0972444	1	1.19806	1.19806	0.0258095	0.0399017	1	0.493166	-2.02772	0.0258095	0.0141392	0.368375
Ogfrl1	-	-	-	-	-	1.00239	1.00239	2.80443	2.79895	1	1.09025	1.09025	2.79895	3.41266	0.88289	0.700704	-1.42714	2.80443	2.15451	0.000401645	0.724055	-1.38111	3.87082	3.38773	0.396998	0.455615	-2.19484	4.82791	2.81224	2.45609e-05	0.669825	-1.49293	4.82791	3.79671	0.0537903
Osmr	-	-	-	-	Osmr	0.780453	-1.28131	0.850788	0.66128	0.409061	1.43917	1.43917	0.66128	1.06607	0.119593	1.20532	1.20532	0.850788	1.11504	0.513003	1.39312	1.39312	0.422752	0.704459	0.671869	2.28458	2.28458	0.394306	1.15681	0.00141782	4.64904	4.64904	0.394306	2.16552	2.08739e-07
Papln	Female	-	-	-	-	0.570335	-1.75336	1.05338	0.590711	0.000603818	1.37024	1.37024	0.590711	0.898943	0.180312	1.08856	1.08856	1.05338	1.24597	1	1.05256	1.05256	0.142681	0.181108	1	0.881262	-1.13474	0.0765154	0.085534	1	2.0316	2.0316	0.0765154	0.18276	0.0230463
Pde4d	-	-	-	-	-	0.736085	-1.35854	1.05677	0.763542	0.0783645	1.41805	1.41805	0.763542	1.21407	0.0562499	1.352	1.352	1.05677	1.57126	0.0240188	1.3342	1.3342	0.675982	1.10608	0.849594	2.31219	2.31219	0.172808	0.515472	0.00617233	3.08976	3.08976	0.172808	0.631013	3.41939e-06
Pde7a	-	-	-	-	-	0.929925	-1.07536	1.09632	1.00752	1	1.47151	1.47151	1.00752	1.65336	0.00168574	1.2566	1.2566	1.09632	1.5109	0.17355	1.3598	1.3598	0.704888	1.14478	0.57412	0.964543	-1.03676	0.751954	0.934975	1	1.10684	1.10684	0.751954	0.982948	0.834164
Phldb1	-	-	-	-	-	0.982535	-1.01778	1.4017	1.36942	1	1.11761	1.11761	1.36942	1.70081	0.828815	1.28348	1.28348	1.4017	1.95946	0.0654799	1.67272	1.67272	0.570292	1.1258	0.216278	1.59607	1.59607	0.431946	0.888148	0.0696388	1.7968	1.7968	0.431946	0.919566	0.0055273
Plcxd3	-	-	-	-	-	0.281534	-3.55197	0.0527209	0.00988404	1	0.264117	-3.7862	0.00988404	0	1	0.513591	-1.94708	0.0527209	0.0308264	1	1	1	0	0	1	10.9738	10.9738	0	0.0213775	0.426028	14.2051	14.2051	0	0.0218855	0.17866
Plxnc1	Female	-	-	-	-	0.755083	-1.32436	4.74507	3.54129	0.000553039	0.973973	-1.02672	3.54129	3.89382	1	1.01452	1.01452	4.74507	5.25651	1	0.539374	-1.854	1.54977	0.997967	0.0188493	1.88165	1.88165	0.968101	2.35296	0.000559185	2.35205	2.35205	0.968101	2.69671	5.99046e-07
Podxl	-	-	-	-	-	0.747387	-1.33799	2.41164	1.77897	0.012033	0.791624	-1.26323	1.77897	1.59807	0.12494	0.800775	-1.24879	2.41164	2.10512	0.0721404	0.871189	-1.14786	0.641545	0.666845	1	2.20388	2.20388	0.475953	1.35097	2.18247e-05	2.06208	2.06208	0.475953	1.16021	1.90165e-05
Prkx	-	-	-	-	-	0.974078	-1.02661	1.57202	1.51614	1	1.08669	1.08669	1.51614	1.8374	1	1.09128	1.09128	1.57202	1.86048	1	0.856824	-1.1671	0.48241	0.500452	1	1.56677	1.56677	0.681328	1.37626	0.0416683	1.80756	1.80756	0.681328	1.45388	0.00128281
Ptpn14	-	-	-	-	-	0.643952	-1.55291	0.440877	0.28301	0.0232041	1.12619	1.12619	0.28301	0.35253	1	0.905991	-1.10376	0.440877	0.433645	1	1.84418	1.84417	0.0834176	0.185421	0.236345	2.54052	2.54052	0.0722672	0.236646	0.00160112	2.60538	2.60538	0.0722672	0.224174	5.99626e-05
Scrn1	-	-	-	-	-	0.468251	-2.13561	0.0845666	0.0347023	1	2.55196	2.55196	0.0347023	0.11121	0.525857	0.645191	-1.54993	0.0845666	0.0557396	1	8.15119	8.15119	0	0.015395	1	5.09689	5.09689	0.00535106	0.0429347	0.238605	6.25721	6.25721	0.00535106	0.0467531	0.136099
Sh3yl1	-	-	-	-	-	0.739535	-1.3522	3.84666	2.81178	0.0761576	1.23148	1.23148	2.81178	3.87984	0.305982	1.13891	1.13891	3.84666	4.80938	0.614275	1.0747	1.0747	2.87108	3.71495	1	0.363199	-2.75331	2.28687	1.06904	1.16887e-06	1.04324	1.04324	2.28687	2.8134	1
Slc12a2	-	-	-	-	-	1.01559	1.01559	1.58513	1.60006	1	1.21074	1.21074	1.60006	2.16813	0.145266	1.13269	1.13269	1.58513	1.95865	0.56976	0.803117	-1.24515	1.52372	1.46889	0.768812	0.675762	-1.47981	1.27945	1.11051	0.0695341	0.975104	-1.02553	1.27945	1.47024	1
Slc38a1	-	-	-	-	-	0.693785	-1.44137	0.392523	0.267095	0.142717	1.141	1.141	0.267095	0.349068	0.926537	1.03161	1.03161	0.392523	0.438909	1	2.62652	2.62652	0.0417975	0.135976	0.0957609	2.09741	2.09741	0.0932475	0.253109	0.0135962	3.21228	3.21228	0.0932475	0.356873	3.49797e-06
Slc6a6	-	-	-	-	-	1.12222	1.12222	18.9191	21.0108	0.390647	0.886701	-1.12778	21.0108	20.8697	0.369302	0.897136	-1.11466	18.9191	18.5401	0.485996	0.966479	-1.03468	6.54574	7.5043	1	0.591872	-1.68956	9.37755	7.18256	0.00270262	0.991381	-1.00869	9.37755	11.0017	1
Stx3	-	-	-	-	-	0.835342	-1.19711	1.79087	1.47797	0.341919	1.05543	1.05543	1.47797	1.76889	1	0.763488	-1.30978	1.79087	1.50868	0.0807769	0.857892	-1.16565	1.76992	1.82033	1	1.33649	1.33649	1.28114	2.20264	0.156132	1.37107	1.37107	1.28114	2.07201	0.0715718
Svep1	-	-	-	-	Svep1	0.861067	-1.16135	0.117814	0.10016	1	1.32112	1.32112	0.10016	0.148402	0.575082	1.50739	1.50739	0.117814	0.192062	0.468699	5.04887	5.04887	0.0181269	0.109687	0.000606709	3.30154	3.30154	0.0269604	0.115053	8.59953e-05	3.63913	3.63913	0.0269604	0.117161	3.27182e-06
Swap70	-	-	-	-	-	1.13018	1.13018	1.97648	2.21612	0.681757	1.25456	1.25456	2.21612	3.09551	0.114287	1.23979	1.23979	1.97648	2.67658	0.130591	1.48213	1.48213	1.07459	1.90567	0.341125	1.41058	1.41058	1.18452	2.15751	0.126997	1.56585	1.56585	1.18452	2.18651	0.0164993
Tcf4	-	-	-	-	-	0.92939	-1.07597	1.94548	1.78194	0.986703	1.04339	1.04339	1.78194	2.08682	1	1.04962	1.04962	1.94548	2.22431	1	1.30903	1.30903	1.04462	1.6349	0.613553	1.20245	1.20245	1.15416	1.78888	0.496382	1.2655	1.2655	1.15416	1.72458	0.210755
Tcp11l2	-	-	-	-	-	1.18368	1.18368	8.72347	10.2006	0.414752	1.28776	1.28776	10.2006	14.7675	0.0138534	1.46331	1.46331	8.72347	13.9502	0.000796528	0.941723	-1.06188	5.08043	5.74737	1	0.146508	-6.82555	7.32644	1.38381	8.54091e-28	0.424864	-2.35369	7.32644	3.66128	1.38917e-08
Thbs2	-	-	-	-	-	0.959028	-1.04272	1.09473	1.04227	1	0.99221	-1.00785	1.04227	1.17649	1	1.19058	1.19058	1.09473	1.43295	0.35497	2.67627	2.67627	0.183981	0.589172	0.00372872	2.55875	2.55875	0.146425	0.484869	0.000138448	4.54769	4.54769	0.146425	0.791262	1.189e-15
Tmod2	-	-	-	-	-	0.967013	-1.03411	0.0233156	0.0228561	1	0.833249	-1.20012	0.0228561	0.0216087	1	1.02851	1.02851	0.0233156	0.0260295	1	1.38953	1.38953	0.00459638	0.00722475	1	1.30271	1.30271	0.00642749	0.0105421	1	1.44944	1.44944	0.00642749	0.0108237	0.933421
Tpm1	-	-	-	-	-	0.961091	-1.04048	8.29273	7.86005	1	1.05299	1.05299	7.86005	9.27979	1	1.04176	1.04176	8.29273	9.41366	1	1.83142	1.83142	4.70749	10.3435	0.00341013	3.02102	3.02102	6.15688	23.9265	9.94138e-13	1.87918	1.87918	6.15688	13.6389	4.26286e-05
Ttl	-	-	-	-	-	0.907984	-1.10134	1.82854	1.6454	0.942866	0.832339	-1.20143	1.6454	1.51976	0.307775	0.904192	-1.10596	1.82854	1.8076	0.827109	0.672079	-1.48792	1.17215	0.939893	0.378826	1.35277	1.35277	0.904694	1.57989	0.238517	1.19035	1.19035	0.904694	1.27065	0.549536
Ube2q2	-	-	-	-	-	1.11273	1.11273	9.26985	10.2063	0.613149	0.867791	-1.15235	10.2063	9.94235	0.330374	0.976398	-1.02417	9.26985	9.86867	1	0.839696	-1.19091	7.53816	7.58081	0.837442	0.604421	-1.65448	8.32216	6.45557	0.00238292	0.643854	-1.55315	8.32216	6.31158	0.00632751
Vcan	-	-	-	-	Vcan	0.966209	-1.03497	0.0488887	0.0476485	1	1.21728	1.21728	0.0476485	0.0657416	1	1.27582	1.27582	0.0488887	0.0684041	1	4.67993	4.67993	0.00695694	0.03952	0.0277761	3.17272	3.17272	0.0322484	0.131995	0.0273598	4.14985	4.14985	0.0322484	0.159339	0.00236918
Vwf	-	-	-	-	-	0.809473	-1.23537	0.860739	0.68521	0.283982	1.32726	1.32726	0.68521	1.03471	0.0886773	1.30147	1.30147	0.860739	1.22166	0.0293049	1.60531	1.60531	0.290769	0.554184	0.311728	1.81054	1.81054	0.281121	0.651283	0.08901	1.46285	1.46285	0.281121	0.486945	0.0675301
Zfp386	-	-	-	-	-	1.01537	1.01537	1.32818	1.33805	1	1.2782	1.2782	1.33805	1.89762	0.125245	1.26184	1.26184	1.32818	1.8277	0.31931	0.861739	-1.16044	1.97191	2.07588	1	0.89796	-1.11364	2.3235	2.6883	0.82231	0.521319	-1.91821	2.3235	1.43032	5.31398e-05

## Sheet: S8B_Table
S8B Table. Expression data for 89 mouse orthologs of a set of 90 human inflammation genes that are deregulated in liver cirrhosis Gene list is from Supplemental Table 4 of Hlady et.al. Shown are the EdgeR differential expression results in mouse liver for the following comparisons: Control males/Control females (floxed) (Columns I-M); E1/E2-KO-males/control males (7 weeks) (Columns N-R); E1/E2-KO…
					Differential H3K27me3 (From Suppl.Table 6)		Control Males/Control Females					Male DKO/Male control					Female DKO / Female					Male DKO_8 months /Male control_8 months					Male CCl4 /Male control					Male DKO CCl4 /Male control
Human gene	Mouse Ortholog	Sex bias	Response in MDKO	Response in FDKO	MDKO	FDKO	Ratio	Fold Change	FPKM females	FPKM males	Adjusted p value	Ratio	Fold Change	FPKM males	FPKM DKO males	Adjusted p value	Ratio	Fold Change	FPKM females	FPKM DKO females	Adjusted p value	Ratio	Fold Change	FPKM males	FPKM DKO males	Adjusted p value	Ratio	Fold Change	FPKM males	FPKM CCl4 males	Adjusted p value	Ratio	Fold Change	FPKM males	FPKM DKO+CCl4 males	Adjusted p value
MIR27B	Mir27b	-	-	-	-	-	1.61922	1.61922	2.62026	4.4396	1	0.619117	-1.6152	4.4396	3.25004	0.878714	1.61352	1.61352	2.62026	4.84795	0.846631	0.574973	-1.73921	1.33555	0.936881	1	0.0236338	-42.3122	1.84972	0	0.00143531	0.0193012	-51.8102	1.84972	0	0.000193977
BIRC2	Birc2	-	-	-	-	-	0.966056	-1.03514	6.61899	6.31044	1	1.193	1.193	6.31044	8.474	0.163862	1.07103	1.07103	6.61899	7.71012	0.942831	1.21385	1.21385	5.10589	7.40874	0.783696	0.571505	-1.74977	4.92713	3.61677	0.000565317	0.52607	-1.90089	4.92713	3.05946	1.99181e-05
PHYH	Phyh	Male	-	-	-	-	1.47612	1.47612	746.285	1089.48	1.24566e-10	0.827522	-1.20843	1089.48	1011.33	0.0381498	0.931706	-1.0733	746.285	759.389	0.643046	0.758847	-1.31779	1730.99	1557.78	0.453831	0.355843	-2.81023	1245.02	570.429	1.06614e-10	0.552491	-1.80998	1245.02	810.419	8.63374e-05
IL18	Il18	-	-	-	-	-	0.757803	-1.3196	11.265	8.42833	0.0298695	1.1035	1.1035	8.42833	10.4018	0.811925	0.900788	-1.11014	11.265	11.1236	0.764265	0.799714	-1.25045	15.8577	15.1582	0.675502	0.37157	-2.69128	13.5782	6.52336	6.5751e-08	0.633202	-1.57927	13.5782	10.1576	0.0077319
IFNAR2	Ifnar2	-	-	-	-	-	1.09074	1.09074	14.6037	15.756	0.629823	0.769313	-1.29986	15.756	13.6052	0.00284489	0.885365	-1.12948	14.6037	14.1142	0.24749	0.698675	-1.43128	20.008	16.6828	0.176403	0.631369	-1.58386	20.0392	16.3511	0.00931343	0.633887	-1.57757	20.0392	14.9993	0.00509332
C4A	C4b	-	-	-	-	-	1.03006	1.03006	183.726	187.172	1	1.07787	1.07787	187.172	226.657	0.760483	1.08797	1.08797	183.726	218.321	0.505323	0.930999	-1.07411	79.7374	87.5994	1	0.879869	-1.13653	99.5366	112.359	0.704285	1.11783	1.11783	99.5366	130.906	0.731552
CYP2E1	Cyp2e1	-	-	-	-	-	0.997871	-1.00213	4415.4	4357.15	1	0.751055	-1.33146	4357.15	3670.7	0.00051638	0.846436	-1.18142	4415.4	4081.77	0.0212892	0.620281	-1.61217	4530.27	3339.92	0.0345725	0.0812177	-12.3126	3900.72	410.213	8.15701e-37	0.668583	-1.4957	3900.72	3072.08	0.0220763
GSTP1	Gstp2	Male	Down	Down	-	-	5.53837	5.53837	1.60167	8.7385	1.12782e-14	0.128544	-7.77944	8.7385	1.23098	3.8935e-20	0.291355	-3.43223	1.60167	0.486113	0.000425858	0.404276	-2.47356	6.35664	3.02988	0.0184775	1.46757	1.46757	5.96596	11.3222	0.111312	0.164954	-6.06228	5.96596	1.16142	3.36921e-15
LGALS9	Lgals9	-	-	-	-	-	0.977436	-1.02309	225.394	217.87	1	1.26758	1.26758	217.87	310.208	0.0212491	1.22257	1.22257	225.394	300.935	0.0357087	0.973635	-1.02708	174.904	205.428	1	0.732675	-1.36486	225.6	213.214	0.073453	0.671069	-1.49016	225.6	179.111	0.0147291
MUT	Mut	-	-	-	-	-	0.981446	-1.0189	48.3543	46.9303	1	0.9559	-1.04613	46.9303	50.3101	1	0.924513	-1.08165	48.3543	48.8136	0.560516	0.776744	-1.28743	37.2085	34.6435	0.50603	0.574373	-1.74103	28.8641	21.2802	0.000759195	0.681936	-1.46641	28.8641	23.1818	0.020342
ITGB2	Itgb2l	-	-	-	-	-	1.00017	1.00017	0.704752	0.687891	1	1.23407	1.23407	0.687891	0.929008	0.858712	1.34286	1.34286	0.704752	1.02276	0.440807	1.0317	1.0317	0.169337	0.206672	1	0.18744	-5.33503	0.246587	0.0585796	3.32468e-06	0.147875	-6.76247	0.246587	0.042452	1.75294e-08
GABBR1	Gabbr1	-	Up	-	-	-	0.695236	-1.43836	1.06564	0.735293	0.0503094	1.51963	1.51963	0.735293	1.24921	0.00924909	1.27815	1.27815	1.06564	1.47982	0.239433	2.86486	2.86486	0.322436	1.09246	0.00148482	0.256604	-3.89705	0.250193	0.0820594	0.000107804	0.407959	-2.45122	0.250193	0.119574	0.0028155
ALB	Alb	Female	-	-	Up	-	0.690997	-1.44718	48059.4	32855.3	4.29093e-08	0.66846	-1.49598	32855.3	24574.1	0.000298316	0.717295	-1.39413	48059.4	37643.1	4.14714e-06	0.931128	-1.07397	33177.5	36415.7	1	1.01982	1.01982	34657	45619.4	1	1.4332	1.4332	34657	58637	0.0253334
CSF2RA	Csf2ra	-	-	-	-	-	0.86599	-1.15475	3.11428	2.68636	0.865943	1.26481	1.26481	2.68636	3.77726	0.258993	1.2194	1.2194	3.11428	4.11888	0.396926	2.3713	2.3713	1.04004	2.94243	0.00989876	0.863064	-1.15866	0.992165	1.10165	0.896453	1.33344	1.33344	0.992165	1.56215	0.260991
GNMT	Gnmt	-	-	-	-	-	0.993223	-1.00682	1126.48	1106.96	1	0.762286	-1.31184	1106.96	946.459	0.00146059	0.779979	-1.28209	1126.48	960.17	0.000440922	0.688209	-1.45305	760.438	622.528	0.196973	0.360142	-2.77669	560.367	257.941	6.47372e-06	0.47041	-2.12581	560.367	309.135	9.55587e-05
CSF1	Csf1	Female	-	-	-	-	0.693434	-1.4421	2.93305	2.01578	0.00034954	1.08482	1.08482	2.01578	2.42558	1	0.975067	-1.02557	2.93305	3.1248	1	1.78414	1.78414	1.08581	2.32053	0.0389581	1.12593	1.12593	1.83941	2.66297	0.84102	1.69519	1.69519	1.83941	3.67183	0.00219514
STAB1	Stab1	Female	-	-	Down	-	0.740069	-1.35123	10.0734	7.37096	0.000100116	1.20303	1.20303	7.37096	9.94831	0.0613054	1.02515	1.02515	10.0734	11.2623	1	0.888047	-1.12607	3.21854	3.33909	1	1.22713	1.22713	2.3311	3.68626	0.340408	1.71613	1.71613	2.3311	4.73332	0.000552405
UGT1A1	Ugt1a1	Female	-	-	-	Up	0.581962	-1.71833	59.2721	34.1299	2.65955e-13	1.14161	1.14161	34.1299	43.6719	0.36105	1.05396	1.05396	59.2721	68.217	1	1.09719	1.09719	10.513	13.8495	1	0.539924	-1.85211	14.862	10.3438	4.042e-05	1.76075	1.76075	14.862	30.8205	0.00244933
HMOX1	Hmox1	-	-	-	-	-	0.774331	-1.29144	11.5925	8.86959	0.0397833	1.10543	1.10543	8.86959	10.9247	0.752616	0.937633	-1.06652	11.5925	11.8432	1	1.34314	1.34314	7.13466	11.734	0.745745	1.00004	1.00004	12.4003	15.706	1	1.94634	1.94634	12.4003	28.2389	0.0234281
CXCL10	Cxcl10	-	-	-	-	-	0.528043	-1.89379	3.91534	2.03606	0.010046	1.4384	1.4384	2.03606	3.26497	0.151521	1.00981	1.00981	3.91534	4.26769	1	2.03752	2.03752	1.99123	4.99903	0.185859	0.669158	-1.49442	2.76792	2.37625	0.227321	0.699405	-1.42979	2.76792	2.2815	0.236529
IL8	Cxcl3	-	-	-	-	-	3.5089	3.5089	0	0.0232326	1	0.26259	-3.80822	0.0232326	0	1	1	1	0	0	1	1	1	0	0	1	6.10124	6.10124	0	0.0198445	0.900963	5.40162	5.40162	0	0.0133925	0.834164
CXCL6	Cxcl5	-	-	-	-	-	0.1047	-9.55111	0.0419758	0	0.8253	3.53098	3.53098	0	0.0104166	1	0.944429	-1.05884	0.0419758	0.0453336	1	2.60881	2.60881	0.0389078	0.115248	0.663336	0.547459	-1.82662	0.0116065	0.00609955	1	3.80727	3.80727	0.0116065	0.0537007	0.187917
PRDM1	Prdm1	-	-	-	-	-	0.721258	-1.38647	0.102155	0.0724922	1	1.59693	1.59693	0.0724922	0.126558	0.578259	1.18842	1.18842	0.102155	0.132724	1	4.42135	4.42135	0.0211492	0.118496	0.0161694	1.67613	1.67613	0.0553785	0.11881	0.334528	2.10223	2.10223	0.0553785	0.137751	0.0148744
TNFRSF18	Tnfrsf18	-	-	-	-	-	0.718266	-1.39224	1.07577	0.755631	0.661173	1.56866	1.56866	0.755631	1.28681	0.300392	1.05877	1.05877	1.07577	1.22557	1	0.724676	-1.37993	0.343622	0.305451	1	0.376626	-2.65515	0.403883	0.190848	0.0247558	0.578019	-1.73005	0.403883	0.271392	0.133211
CYP3A4	Cyp3a57	-	-	-	Down	-	1.64836	1.64836	0.0308433	0.0581781	1	1.97018	1.97018	0.0581781	0.129905	0.768872	5.30724	5.30724	0.0308433	0.205019	0.0704378	0.917224	-1.09025	0.0375935	0.0400357	1	0.920703	-1.08613	0.106145	0.123943	1	0.677855	-1.47524	0.106145	0.0822875	0.702503
CYP3A7	Cyp3a57				Down	-	1.64836	1.64836	0.0308433	0.0581781	1	1.97018	1.97018	0.0581781	0.129905	0.768872	5.30724	5.30724	0.0308433	0.205019	0.0704378	0.917224	-1.09025	0.0375935	0.0400357	1	0.920703	-1.08613	0.106145	0.123943	1	0.677855	-1.47524	0.106145	0.0822875	0.702503
DDIT3	Ddit3	-	-	-	-	-	1.00685	1.00685	7.24319	7.20722	1	0.909883	-1.09904	7.20722	7.44139	1	1.09421	1.09421	7.24319	8.72836	1	0.944704	-1.05853	8.6767	9.81752	1	0.928751	-1.07671	4.72898	5.63985	1	1.04701	1.04701	4.72898	5.83627	1
FCGR3A	Fcgr4	Female	Up	-	-	-	0.548506	-1.82313	3.46515	1.89092	0.00267359	1.75924	1.75924	1.89092	3.67668	0.000783149	1.16436	1.16436	3.46515	4.39602	0.808083	1.10281	1.10281	1.59629	2.10903	1	0.953542	-1.04872	2.43711	2.98986	1	2.12484	2.12484	2.43711	6.09842	0.00028767
EPO	Epo	-	-	-	-	Down	1	-1	0	0	1	1	1	0	0	1	1	1	0	0	1	1	1	0	0	1	8.9681	8.9681	0	0.0490926	0.605587	1	1	0	0	1
CCR5	Ccr5	-	-	-	-	-	0.730308	-1.36929	2.35518	1.70261	0.174896	1.14323	1.14323	1.70261	2.1692	0.764576	1.00987	1.00987	2.35518	2.57498	1	1.25068	1.25068	0.665247	1.01544	1	1.43155	1.43155	1.10083	2.02792	0.127811	2.36016	2.36016	1.10083	3.07638	1.84718e-06
CEBPA	Cebpa	-	-	-	-	-	1.05653	1.05653	134.227	140.26	1	0.932424	-1.07247	140.26	147.004	0.942159	0.934152	-1.07049	134.227	136.925	0.849756	0.779271	-1.28325	98.9965	92.6743	0.533639	0.496637	-2.01354	114.426	72.9947	2.72659e-05	0.463579	-2.15713	114.426	62.3726	5.64384e-07
EPOR	Epor	-	-	-	Down	Down	0.73431	-1.36182	1.1152	0.820252	0.590031	1.0834	1.0834	0.820252	1.00573	1	0.723174	-1.38279	1.1152	0.871751	0.46035	0.960407	-1.04123	0.54496	0.622954	1	0.916142	-1.09153	0.279655	0.32855	1	2.36249	2.36249	0.279655	0.776709	0.00167836
IL2RB	Il2rb	-	Up	Up	-	-	0.652828	-1.5318	0.854639	0.559558	0.450853	2.29394	2.29394	0.559558	1.41126	0.00187277	1.91206	1.91206	0.854639	1.76746	0.00480293	2.74931	2.74931	0.22109	0.744598	0.040836	0.650662	-1.5369	0.211214	0.175495	0.342184	2.56922	2.56922	0.211214	0.638317	6.14905e-05
GABRE	Gabre	-	-	-	-	-	1.34285	1.34285	0.0963084	0.128499	1	0.541566	-1.8465	0.128499	0.0714009	0.497229	0.774045	-1.29191	0.0963084	0.0815954	1	1.91525	1.91525	0.0152112	0.0369259	1	0.279051	-3.58357	0.0360019	0.0114236	0.222031	0.141112	-7.08657	0.0360019	0.00501139	0.012874
GABRP	Gabrp	-	-	-	-	-	0.894341	-1.11814	0.0142933	0.012248	1	1.73336	1.73336	0.012248	0.0326134	1	1.7362	1.7362	0.0142933	0.0283198	1	3.34048	3.34048	0.0340186	0.129368	0.184159	0.984746	-1.01549	0.0100941	0.013282	1	0.528367	-1.89262	0.0100941	0.00628869	0.814234
SPI1	Spi1	-	Up	-	-	-	0.734408	-1.36164	3.90022	2.8441	0.212827	1.54158	1.54158	2.8441	4.90524	0.0287855	1.18778	1.18778	3.90022	5.00285	0.649193	2.03756	2.03756	1.1512	2.83459	0.0656118	1.43553	1.43553	2.30762	4.2624	0.141382	2.5808	2.5808	2.30762	7.0317	9.46585e-08
CCL21	Gm10591	-	-	-	-	-	1	-1	0	0	1	3.5743	3.5743	0	0.00546733	1	1	1	0	0	1	1	1	0	0	1	1	1	0	0	1	1	1	0	0	1
CCL5	Ccl5	-	-	-	-	-	0.942548	-1.06095	1.7131	1.57068	1	0.912491	-1.0959	1.57068	1.60196	1	1.6072	1.6072	1.7131	2.91611	0.560268	2.41095	2.41095	1.6408	4.83475	0.0800319	1.16585	1.16585	0.728972	1.09515	1	2.68499	2.68499	0.728972	2.29917	0.000833463
SERPINE1	Serpine1	-	-	-	-	-	1.06946	1.06946	0.65903	0.701558	1	0.866115	-1.15458	0.701558	0.661881	0.95074	1.51421	1.51421	0.65903	1.08619	0.392623	3.1736	3.1736	0.191521	0.756888	0.0303944	1.48546	1.48546	1.01007	1.87512	0.878975	0.4252	-2.35183	1.01007	0.499413	0.314409
GSTZ1	Gstz1	-	-	-	-	-	0.941445	-1.0622	298.713	278.221	0.865943	0.962622	-1.03883	278.221	300.508	1	0.909285	-1.09977	298.713	296.741	0.411449	0.771246	-1.2966	410.441	374.692	0.533639	0.977322	-1.0232	235.206	296.042	1	0.855899	-1.16836	235.206	237.311	0.497887
CASP1	Casp1	-	-	-	-	-	0.730318	-1.36927	1.91324	1.36671	0.421402	1.21982	1.21982	1.36671	1.8727	0.674533	0.97683	-1.02372	1.91324	2.01375	1	1.84511	1.84511	0.92373	2.04599	0.175781	1.79999	1.79999	0.613305	1.42572	0.0283952	2.70657	2.70657	0.613305	1.96625	9.69187e-07
HPX	Hpx	-	-	-	-	-	1.17032	1.17032	1720.19	1991.91	0.0973013	1.14811	1.14811	1991.91	2569.13	0.370898	1.13051	1.13051	1720.19	2124.07	0.170713	1.19685	1.19685	1746.46	2500.57	0.799634	0.833567	-1.19966	4434.6	4713.02	0.607142	0.900796	-1.11013	4434.6	4681.04	0.881051
PTPRC	Ptprc	Female	Up	-	-	-	0.589238	-1.69711	2.38226	1.38995	0.000125718	1.59531	1.59531	1.38995	2.4789	0.000232295	1.14496	1.14496	2.38226	2.96101	0.504229	2.4077	2.4077	0.626084	1.80802	0.00143636	1.62438	1.62438	0.582483	1.21969	0.0169394	2.71886	2.71886	0.582483	1.87153	1.31055e-09
IL2RG	Il2rg	Female	Up	-	-	-	0.496391	-2.01454	2.02444	1.00095	0.00207395	1.86678	1.86678	1.00095	2.08143	0.00355428	1.4069	1.4069	2.02444	3.1043	0.0770348	1.94181	1.94181	0.582316	1.36271	0.158966	2.11859	2.11859	0.812647	2.2216	0.00143817	2.74381	2.74381	0.812647	2.64753	1.65434e-06
POLD1	Pold1	-	-	-	-	-	0.909926	-1.09899	1.21965	1.10808	1	0.998639	-1.00136	1.10808	1.22981	1	0.811304	-1.23258	1.21965	1.07814	0.413149	0.967868	-1.0332	0.796606	0.909766	1	3.63018	3.63018	0.609395	2.86149	3.56387e-10	2.8105	2.8105	0.609395	2.01499	4.92977e-09
LCP2	Lcp2	-	Up	Up	-	-	0.777456	-1.28625	1.54318	1.18755	0.528036	1.55812	1.55812	1.18755	2.06079	0.00625321	1.52681	1.52681	1.54318	2.54795	0.0303996	1.65051	1.65051	0.533985	1.06702	0.330858	1.83467	1.83467	0.625317	1.47799	0.00468222	3.0014	3.0014	0.625317	2.21871	1.62145e-10
IGFBP1	Igfbp1	-	-	Up	-	-	1.23947	1.23948	33.6942	41.2365	0.873287	1.72712	1.72713	41.2365	79.0744	0.123228	2.83069	2.83069	33.6942	103.776	8.81863e-05	4.49369	4.49369	3.42263	17.7594	0.000109309	4.43806	4.43806	10.5175	60.1466	4.85221e-15	3.02273	3.02273	10.5175	37.3221	6.20806e-10
IMPDH1	Impdh1	-	Up	-	Down	Down	0.981217	-1.01914	1.38792	1.3354	1	1.5364	1.5364	1.3354	2.33192	0.00367293	1.36273	1.36273	1.38792	2.05455	0.0808612	1.86869	1.86869	0.632839	1.42752	0.192317	2.23933	2.23933	0.804733	2.31982	0.000243341	3.16513	3.16513	0.804733	3.01232	1.15221e-11
TGFB1	Tgfb1	-	-	-	Down	Down	0.793458	-1.26031	4.05592	3.16986	0.253758	1.17405	1.17405	3.16986	4.13895	0.46468	1.22017	1.22017	4.05592	5.36888	0.289897	1.20315	1.20315	1.46934	2.13953	1	2.60829	2.60829	1.55734	5.22564	2.56739e-07	3.29225	3.29225	1.55734	6.05677	2.44757e-13
LTB	Ltb	-	-	Up	-	-	0.986383	-1.01381	0.360566	0.35229	1	2.03844	2.03844	0.35229	0.845882	0.149467	2.48045	2.48045	0.360566	0.970822	0.025774	3.41731	3.41731	0.437977	1.84167	0.00518155	1.7677	1.7677	0.229242	0.523804	0.270057	3.37497	3.37497	0.229242	0.916143	0.000100057
DARC	Ackr1	-	-	-	-	-	0.839405	-1.19132	1.90931	1.61544	1	1.28958	1.28958	1.61544	2.31481	0.647375	1.44538	1.44538	1.90931	3.00041	0.139123	1.32644	1.32644	1.07406	1.73736	0.974805	2.03845	2.03845	0.53987	1.41042	0.284602	3.40778	3.40778	0.53987	2.15756	5.94709e-07
LAT	Lat	-	-	-	-	-	0.836305	-1.19574	0.412549	0.334829	1	1.45548	1.45548	0.334829	0.570096	0.692141	1.11319	1.11319	0.412549	0.505208	1	1.90739	1.90739	0.345414	0.819692	0.512559	0.488097	-2.04877	0.216285	0.133762	0.250712	1.19965	1.19965	0.216285	0.301451	0.956037
TNFAIP8L2	Tnfaip8l2	-	-	-	-	-	0.887796	-1.12639	1.35773	1.16741	1	1.16397	1.16397	1.16741	1.50078	1	1.38774	1.38774	1.35773	2.00932	0.47407	1.77888	1.77888	0.645922	1.36646	0.360062	1.41874	1.41874	0.777214	1.41854	0.400668	3.43426	3.43426	0.777214	3.12875	8.79338e-08
MMP2	Mmp2	-	-	-	-	-	0.784596	-1.27454	2.30424	1.77563	0.267176	0.991051	-1.00903	1.77563	1.99483	1	0.969276	-1.0317	2.30424	2.43742	1	3.25295	3.25295	0.297871	1.18959	0.0039613	1.74941	1.74941	0.51054	1.15321	0.0250265	3.60448	3.60448	0.51054	2.17591	5.03284e-12
IL27RA	Il27ra	-	-	-	-	-	0.887196	-1.12715	0.739118	0.646458	1	1.05026	1.05026	0.646458	0.771846	1	1.2838	1.2838	0.739118	1.02636	0.551073	1.76452	1.76452	0.228348	0.488974	0.424524	3.51267	3.51267	0.140969	0.641469	5.961e-06	3.621	3.621	0.140969	0.608147	3.31046e-06
C10orf54	4632428N05Rik	-	-	-	Down	-	0.741042	-1.34945	1.95344	1.43826	0.0401868	1.22668	1.22668	1.43826	1.97301	0.21799	1.01694	1.01694	1.95344	2.16145	1	1.23501	1.23501	0.517811	0.771248	0.992476	2.27835	2.27835	0.601002	1.76414	7.76411e-05	3.70248	3.70248	0.601002	2.63204	9.80531e-16
SPARC	Sparc	-	-	-	-	-	0.805633	-1.24126	39.0248	31.0675	0.0128843	1.08302	1.08302	31.0675	37.8472	0.805224	1.06841	1.06841	39.0248	45.4996	0.928119	1.56814	1.56814	11.2496	21.1589	0.0959911	3.88949	3.88949	15.918	79.5493	1.12794e-18	3.75238	3.75238	15.918	70.4109	5.56012e-18
DTX1	Dtx1	-	Up	Up	-	Down	0.914535	-1.09345	0.157493	0.14328	1	2.4794	2.4794	0.14328	0.397754	0.0101108	2.27107	2.27107	0.157493	0.38867	0.0245217	4.01264	4.01264	0.0875781	0.41449	0.00720548	0.661786	-1.51106	0.0996051	0.0840008	0.63161	0.82967	-1.2053	0.0996051	0.0963902	0.92435
FCGR1A	Fcgr1	-	-	-	-	-	0.713835	-1.40088	1.40474	0.994426	0.129209	1.48704	1.48704	0.994426	1.66805	0.0297113	1.19736	1.19736	1.40474	1.8491	0.710473	2.60531	2.60531	0.320051	1.01248	0.0172645	2.25378	2.25378	0.733388	2.12895	0.00131053	3.82042	3.82042	0.733388	3.31195	1.41189e-11
MTA2	Mta2	-	-	-	-	-	1.03086	1.03086	15.584	15.886	1	0.887768	-1.12642	15.886	15.829	0.364205	0.883086	-1.13239	15.584	15.0179	0.222414	1.03774	1.03774	10.772	13.3783	1	0.890865	-1.12251	12.6772	14.5244	0.750927	0.764088	-1.30875	12.6772	11.4195	0.107184
CXCR3	Cxcr3	-	-	-	-	-	0.462041	-2.16431	0.40608	0.188183	0.246547	1.36343	1.36343	0.188183	0.29737	1	1.54486	1.54486	0.40608	0.675286	0.507143	2.0299	2.0299	0.173134	0.444282	0.53007	1.22435	1.22435	0.0722726	0.114231	1	3.89112	3.89112	0.0722726	0.338278	0.000202506
PDCD1	Pdcd1	-	-	-	-	-	1	-1	0	0	1	3.55434	3.55434	0	0.011217	1	3.57826	3.57826	0	0.0119019	1	1.10647	1.10647	0.0130429	0.0196123	1	3.69276	3.69276	0.00503189	0.0274063	0.528121	3.24511	3.24511	0.00503189	0.0215581	0.489785
PDE7A	Pde7a	-	-	-	-	-	0.929925	-1.07536	1.09632	1.00752	1	1.47151	1.47151	1.00752	1.65336	0.00168574	1.2566	1.2566	1.09632	1.5109	0.17355	1.3598	1.3598	0.704888	1.14478	0.57412	0.964543	-1.03676	0.751954	0.934975	1	1.10684	1.10684	0.751954	0.982948	0.834164
PDX1	Pdx1	-	-	-	-	-	3.50882	3.50882	0	0.0183767	1	0.26262	-3.80778	0.0183767	0	1	1	1	0	0	1	1	1	0	0	1	1	1	0	0	1	1	1	0	0	1
CD44	Cd44	Female	-	-	Down	-	0.659342	-1.51666	1.7131	1.11363	0.00229779	1.48684	1.48684	1.11363	1.86822	0.0007675	1.28351	1.28351	1.7131	2.38785	0.155189	2.28927	2.28927	0.697995	1.96188	0.0287646	2.91151	2.91151	0.892232	3.33533	5.39392e-09	3.91232	3.91232	0.892232	4.12401	2.61017e-14
ABCG2	Abcg3	-	Up	-	-	-	0.634528	-1.57597	1.20711	0.751963	0.0307871	1.61925	1.61925	0.751963	1.36884	0.00583639	1.00157	1.00157	1.20711	1.30203	1	1.76966	1.76966	0.301094	0.644449	0.314891	3.05292	3.05292	0.252137	0.989627	1.35125e-05	4.08794	4.08794	0.252137	1.21728	2.66584e-09
IL3RA	Il3ra	-	-	-	-	-	0.895888	-1.11621	1.69307	1.50856	1	0.855509	-1.16889	1.50856	1.39329	0.970078	1.1199	1.1199	1.69307	2.07797	1	1.31358	1.31358	0.947618	1.49779	0.977291	4.22386	4.22386	0.562164	3.05994	4.11641e-09	4.34991	4.34991	0.562164	2.88718	5.35833e-12
PRF1	Prf1	-	-	-	-	-	0.107961	-9.26258	0.132691	0.0104638	0.0517398	8.32374	8.32374	0.0104638	0.12336	0.0881671	0.93879	-1.0652	0.132691	0.136239	1	2.73582	2.73582	0.0145414	0.0494004	1	0.803679	-1.24428	0.0255753	0.0265214	1	1.81468	1.81468	0.0255753	0.0564101	0.637419
CCL2	Ccl2	-	-	-	-	-	1.02971	1.02971	0.51994	0.524961	1	1.31063	1.31063	0.524961	0.750113	1	2.06087	2.06087	0.51994	1.15037	0.193376	7.06846	7.06846	0.325828	2.94239	0.00128264	2.55392	2.55392	0.704658	2.32502	0.0226538	4.40534	4.40534	0.704658	3.73331	0.000704436
RASSF1	Rassf1	-	-	-	-	-	1.04088	1.04088	2.68566	2.77146	1	1.05172	1.05172	2.77146	3.27679	1	1.16589	1.16589	2.68566	3.40921	0.535216	1.61885	1.61885	1.88451	3.69781	0.242557	1.2109	1.2109	1.58966	2.48063	0.600941	1.02685	1.02685	1.58966	1.92825	1
RORC	Rorc	-	-	Down	-	-	0.826508	-1.20991	23.5528	19.2899	0.0804596	0.780113	-1.28187	19.2899	16.7996	0.128109	0.609109	-1.64174	23.5528	15.6778	6.01048e-09	0.897512	-1.11419	20.6035	21.5582	1	0.820459	-1.21883	10.5625	11.2167	0.59772	1.14479	1.14479	10.5625	14.2353	0.834164
CCR7	Ccr7	-	-	-	-	-	0.757044	-1.32093	0.174272	0.129264	1	2.51669	2.51669	0.129264	0.354247	0.0808802	1.85046	1.85046	0.174272	0.353161	0.425685	4.63798	4.63798	0.0907384	0.499435	0.00324693	0.487787	-2.05008	0.109052	0.0682421	0.472728	1.24007	1.24007	0.109052	0.156728	1
TYROBP	Tyrobp	Female	-	-	-	-	0.653043	-1.53129	21.5588	13.905	0.00169193	1.35212	1.35212	13.905	21.2065	0.0194999	1.04762	1.04762	21.5588	24.4873	1	2.04947	2.04947	6.87284	17.0197	0.0168811	2.16839	2.16839	10.2236	28.5293	2.53586e-05	4.75752	4.75752	10.2236	57.3779	4.95833e-26
SCG5	Scg5	-	-	-	-	-	0.908856	-1.10028	0.0214997	0.0192753	1	0.262628	-3.80766	0.0192753	0	1	0.951817	-1.05062	0.0214997	0.018721	1	14.7293	14.7293	0	0.0406995	0.847674	3.57805	3.57805	0	0.00823216	1	9.80405	9.80405	0	0.0221331	0.513113
CXCL1	cxcl1	-	-	-	-	-	0.762901	-1.31079	3.24149	2.42898	0.521585	1.04904	1.04904	2.42898	2.83705	1	1.12808	1.12808	3.24149	3.96274	1	1.20304	1.20304	6.00843	8.48953	1	0.934867	-1.06967	6.58211	7.83211	1	4.99568	4.99568	6.58211	39.0519	1.19729e-05
SLCO1B1	Slco1b2	-	-	-	-	-	1.10137	1.10136	398.018	433.31	0.465482	0.704474	-1.4195	433.31	342.42	1.0335e-05	0.744905	-1.34245	398.018	323.644	3.25173e-06	0.551498	-1.81324	290.275	191.671	0.00345586	0.503226	-1.98718	211.027	137.175	2.01735e-05	0.431214	-2.31904	211.027	107.16	8.8176e-09
SOCS1	Socs1	-	-	-	-	-	0.877306	-1.13985	0.422024	0.361562	1	0.947216	-1.05573	0.361562	0.36711	1	1.13792	1.13792	0.422024	0.525131	1	1.20942	1.20942	0.315794	0.452298	1	0.994757	-1.00527	0.157337	0.199327	1	2.03012	2.03012	0.157337	0.371151	0.0775126
S100A4	S100a4	-	-	-	-	-	0.568543	-1.75888	1.21787	0.702512	0.589873	1.61752	1.61752	0.702512	1.19397	0.630292	0.824451	-1.21293	1.21787	1.06917	1	3.29187	3.29187	0.658414	2.6001	0.0231239	9.77046	9.77046	1.17231	14.7141	6.60961e-07	5.44658	5.44658	1.17231	7.62386	1.33676e-05
CD48	Cd48	-	-	-	-	-	0.751229	-1.33115	1.7874	1.3203	0.552245	1.12195	1.12195	1.3203	1.70344	1	1.17666	1.17666	1.7874	2.26931	0.984736	2.20301	2.20301	0.620962	1.66422	0.0967408	3.80056	3.80056	0.749186	3.68224	3.79302e-09	5.56798	5.56798	0.749186	4.96306	3.44424e-20
GBP2	Gbp2	Female	Up	Up	Down	-	0.431234	-2.31893	4.26567	1.82604	8.56561e-05	2.20265	2.20265	1.82604	4.44753	1.0586e-06	1.51411	1.51411	4.26567	7.00152	0.0156032	1.47905	1.47905	1.0082	1.83734	0.785916	2.42934	2.42934	0.927779	2.89651	5.29405e-05	6.2542	6.2542	0.927779	6.84966	3.73165e-22
COL3A1	Col3a1	-	-	-	-	-	0.845033	-1.18339	15.1597	12.6736	0.0547992	1.1825	1.1825	12.6736	16.8402	0.142508	1.23886	1.23886	15.1597	20.5066	0.0402145	3.99628	3.99628	2.57607	12.3064	2.57004e-14	4.66556	4.66556	4.66686	27.9888	5.60446e-17	7.55697	7.55697	4.66686	41.4928	8.37163e-35
STAT1	Stat1	Female	Up	-	-	-	0.694007	-1.44091	13.1481	9.02176	7.10688e-06	1.67323	1.67323	9.02176	16.9121	2.95324e-07	1.18176	1.18176	13.1481	16.9423	0.185659	1.11622	1.11622	5.76018	7.72949	1	0.944691	-1.05855	7.85711	9.56229	1	1.24458	1.24458	7.85711	11.4717	0.427903
STK25	Stk25	-	-	-	-	-	1.05016	1.05016	13.1873	13.704	1	0.985555	-1.01466	13.704	15.1438	1	1.03208	1.03208	13.1873	14.8637	1	0.983863	-1.0164	8.92129	10.4637	1	0.69367	-1.44161	7.61098	6.81594	0.0310932	0.838058	-1.19323	7.61098	7.53186	0.392097
SPP1	Spp1	-	Up	Up	-	-	0.932428	-1.07247	20.736	19.0376	1	1.55737	1.55737	19.0376	33.3359	4.94713e-06	1.52742	1.52742	20.736	34.4949	5.32767e-07	6.94512	6.94512	25.8842	219.215	6.02748e-18	6.54214	6.54214	34.9384	291.74	1.87586e-10	11.1014	11.1014	34.9384	455.615	5.22451e-21
MMP9	Mmp9	-	-	-	-	-	1.23927	1.23927	0.0914983	0.115033	1	1.44531	1.44531	0.115033	0.189559	0.869513	1.46639	1.46639	0.0914983	0.146379	0.966426	3.39032	3.39032	0.0198273	0.0925994	0.216278	3.1548	3.1548	0.0276269	0.116217	0.025119	11.854	11.854	0.0276269	0.40292	6.49185e-12
LGALS3	Lgals3	-	-	-	-	Down	0.700179	-1.42821	3.60837	2.50304	0.0477513	1.38072	1.38072	2.50304	3.91276	0.0791392	1.23974	1.23974	3.60837	4.85676	0.279485	2.78224	2.78224	1.39125	4.68686	0.000877811	5.55023	5.55023	2.7594	19.5383	9.13541e-11	12.6424	12.6424	2.7594	41.019	4.20046e-31
TIMP1	Timp1	-	-	-	-	-	1.07949	1.07949	0.824307	0.876691	1	0.717933	-1.39289	0.876691	0.712096	0.697253	0.997986	-1.00202	0.824307	0.88807	1	3.13748	3.13748	0.166113	0.671537	0.195979	25.8172	25.8172	0.379227	12.6838	1.89306e-11	13.825	13.825	0.379227	6.38637	1.566e-12
TSPO	Tspo	-	-	-	-	-	1.15985	1.15985	41.4677	47.5645	0.172238	0.76734	-1.3032	47.5645	40.9836	0.00859339	0.903032	-1.10738	41.4677	40.8374	0.464103	0.725462	-1.37843	61.1442	52.9834	0.305087	1.9159	1.9159	41.7654	103.423	5.02678e-05	1.18903	1.18903	41.7654	58.5916	0.433846
SCD	Scd2	-	Up	Up	-	Down	0.751443	-1.33077	1.67658	1.24136	0.0345471	6.73039	6.73039	1.24136	9.33647	8.98746e-32	4.82093	4.82093	1.67658	8.8191	2.17725e-67	14.6013	14.6013	0.498	8.80432	1.13757e-24	6.55738	6.55738	0.410507	3.46933	6.31706e-22	61.2653	61.2653	0.410507	29.6149	1.31881e-48
CDKN2A	Cdkn2a	-	Up	Up	-	-	0.365324	-2.7373	0.319156	0.110467	0.221641	6.21974	6.21974	0.110467	0.777578	0.000121559	3.06989	3.06989	0.319156	1.08862	0.00256997	59.6561	59.6561	0.059531	4.87694	2.70854e-09	47.6579	47.6579	0	0.171247	0.000322729	1984.84	1984.84	0	5.44763	8.38008e-62
