# Supplementary material for: Sex-biased genetic programs in liver metabolism and liver fibrosis are controlled by EZH1 and EZH2
Source: PLoS Genet. 2020 May 19;16(5):e1008796. doi: 10.1371/journal.pgen.1008796 (PMC7263639; doi:10.1371/journal.pgen.1008796)
Supplement: S9 Table — (XLSX) [file pgen.1008796.s017.xlsx]

## Sheet: S9 Table
S9 Table. Listing of 82 genes that gain sex-bias in E1/E2-KO mouse liver. Shown are the differential expression results obtained using EdgeR (Robinson MD et.al. Bioinformatics, 2010) for the following comparisons: Males/Females (Columns C-G); E1/E2-KO-males / males (columns H-L); E1/E2-KO-females /females (Columns M-Q); and E1/E2-KO-males/E1/E2-KO-females (Columns R-V). Fold change and adjusted p…
		Control Males/Control Females					Male DKO/Male control					Female DKO / Female					Male DKO /Female DKO
Gene Symbol	Location	Ratio	Fold Change	FPKM females	FPKM males	Adjusted p value	Ratio	Fold Change	FPKM males	FPKM DKO males	Adjusted p value	Ratio	Fold Change	FPKM females	FPKM DKO females	Adjusted p value	Ratio	Fold Change	FPKM DKO females	FPKM DKO males	Adjusted p value
Sult2a3	chr7:14,652,903-14,708,342	0.0793397	-12.604	0.436391	0.0275651	0.0448845	4.29494	4.29494	0.0275651	0.159758	0.488516	25.3995	25.3995	0.436391	12.1738	8.0673e-29	0.0130711	-76.5046	12.1738	0.159758	4.41706e-42
Scn4b	chr9:44,947,124-44,962,144	0.222015	-4.5042	0.0770335	0.0143762	0.151108	64.8783	64.8783	0.0143762	1.21095	4.72683e-44	32.5038	32.5038	0.0770335	2.70981	2.33294e-75	0.438996	-2.27793	2.70981	1.21095	1.05399e-11
Corin	chr5:72,691,263-72,895,447 chr5:72,691,263-72,895,779	0.258054	-3.87516	0.0873383	0.0222093	0.0860722	33.6338	33.6338	0.0222093	0.84153	7.68379e-33	14.2941	14.2941	0.0873383	1.37456	9.4273e-39	0.603166	-1.65792	1.37456	0.84153	0.00564397
Gadd45b	chr10:80,392,835-80,394,949	0.496659	-2.01345	1.34164	0.653162	0.0304575	1.82099	1.82099	0.653162	1.29905	0.0807999	2.66239	2.66239	1.34164	3.85723	7.07666e-08	0.340569	-2.93626	3.85723	1.29905	1.13585e-09
Ly6d	chr15:74,592,485-74,593,997	0.526784	-1.89831	0.944973	0.50419	0.357153	1.89812	1.89812	0.50419	1.12057	0.295313	3.9334	3.9334	0.944973	4.07782	6.94082e-09	0.252057	-3.96736	4.07782	1.12057	6.86555e-08
Evc2	chr5:37,729,716-37,816,293	0.569056	-1.7573	0.988121	0.55683	0.0116064	2.43467	2.43467	0.55683	1.49894	3.98588e-08	2.1687	2.1687	0.988121	2.32153	2.82097e-09	0.640788	-1.56058	2.32153	1.49894	0.000857441
Gucy2c	chr6:136,645,804-136,730,263	0.58513	-1.70902	0.509419	0.301432	0.185056	3.63969	3.63969	0.301432	1.22136	1.64793e-07	4.90302	4.90302	0.509419	2.7362	2.63224e-36	0.432158	-2.31397	2.7362	1.22136	1.16827e-09
Fam129a	chr1:153,418,502-153,566,477	0.590514	-1.69344	1.08573	0.642233	0.0159546	1.84452	1.84452	0.642233	1.2998	0.00205777	1.80578	1.80578	1.08573	2.13738	9.73244e-06	0.606041	-1.65005	2.13738	1.2998	0.000666425
Rian	chr12:110,842,154-110,899,921	0.592089	-1.68893	0.374301	0.217406	0.248829	14.1603	14.1603	0.217406	3.46503	1.55891e-48	4.36066	4.36066	0.374301	1.78668	6.77203e-10	1.9178	1.9178	1.78668	3.46503	0.00195149
Rufy4	chr1:74,172,114-74,194,804 chr1:74,172,114-74,194,797	0.600631	-1.66492	0.532942	0.305339	0.263596	2.12881	2.12881	0.305339	0.737474	0.042136	2.83179	2.83179	0.532942	1.65092	1.88699e-08	0.45059	-2.21931	1.65092	0.737474	0.000198426
Prrx1	chr1:165,175,249-165,243,781 chr1:165,185,407-165,243,781	0.607261	-1.64674	0.10481	0.0635382	0.551577	18.869	18.869	0.0635382	1.3329	4.24511e-46	6.52856	6.52856	0.10481	0.748114	4.39621e-25	1.76044	1.76044	0.748114	1.3329	0.000807952
Slc25a27	chr17:43,778,848-43,803,964	0.611131	-1.63631	0.820339	0.483286	0.0948198	2.06204	2.06204	0.483286	1.1486	0.000651805	2.24192	2.24192	0.820339	2.0202	1.00116e-06	0.561794	-1.78001	2.0202	1.1486	0.000943302
Caprin2	chr6:148,791,013-148,844,759	0.655495	-1.52556	1.15683	0.746488	0.0256617	1.53009	1.53009	0.746488	1.28266	0.0396681	1.65456	1.65456	1.15683	2.10007	0.000882486	0.605184	-1.65239	2.10007	1.28266	0.00885444
2310034O05Rik	chr5:100,639,710-100,647,068	0.676321	-1.47859	0.767294	0.516849	0.834454	1.13155	1.13155	0.516849	0.616431	1	2.23827	2.23827	0.767294	1.83714	0.00489643	0.34521	-2.89678	1.83714	0.616431	5.12883e-05
Igf2	chr7:149,836,672-149,844,709 chr7:149,836,672-149,843,386 chr7:149,836,672-149,846,940	0.68172	-1.46688	0.197917	0.135295	0.779886	4.09216	4.09216	0.135295	0.619883	5.65829e-06	41.5183	41.5183	0.197917	9.18132	7.5862e-89	0.0670866	-14.9061	9.18132	0.619883	1.30154e-52
Slc13a3	chr2:165,230,794-165,298,697	0.703928	-1.4206	5.23145	3.62202	0.0128843	1.43459	1.43459	3.62202	5.84703	0.013901	1.69556	1.69556	5.23145	9.69994	8.52393e-09	0.596166	-1.67738	9.69994	5.84703	7.83984e-07
Usp18	chr6:121,195,923-121,220,935	0.72568	-1.37802	7.48736	5.36603	0.0918578	1.79711	1.79711	5.36603	10.8281	8.89046e-09	1.88124	1.88124	7.48736	15.3493	1.42812e-06	0.693192	-1.4426	15.3493	10.8281	0.00269744
H19	chr7:149,761,436-149,764,051	0.743302	-1.34535	1.30709	0.959016	0.370293	3.69334	3.69334	0.959016	3.92018	2.87484e-14	38.1987	38.1987	1.30709	54.3987	7.65526e-50	0.071375	-14.0105	54.3987	3.92018	3.65023e-29
Lysmd2	chr9:75,473,538-75,485,580	0.74911	-1.33492	0.803666	0.606018	0.966041	3.04392	3.04392	0.606018	2.05219	5.34404e-06	4.02743	4.02743	0.803666	3.5968	2.10001e-13	0.565857	-1.76723	3.5968	2.05219	0.00327218
Ces1b	chr8:95,580,625-95,603,916	0.768449	-1.30132	143.541	109.097	0.101329	0.311987	-3.20526	109.097	38.2451	1.61737e-19	0.365982	-2.73238	143.541	57.3343	1.19527e-28	0.654622	-1.5276	57.3343	38.2451	0.00377546
Lyve1	chr7:117,994,120-118,006,467	0.769188	-1.30007	2.7761	2.11354	0.52318	1.34462	1.34462	2.11354	3.1791	0.134809	1.63999	1.63999	2.7761	4.95657	0.00157724	0.62741	-1.59386	4.95657	3.1791	3.16022e-05
Meg3	chr12:110,779,205-110,809,939 chr12:110,779,205-110,806,860 chr12:110,783,607-110,806,860	0.78303	-1.27709	0.290649	0.223317	0.544277	10.2964	10.2964	0.223317	2.60386	1.5246e-67	4.26307	4.26307	0.290649	1.35915	3.74206e-18	1.89021	1.89021	1.35915	2.60386	0.00015296
Pde4b	chr4:101,927,543-102,279,867 chr4:101,927,346-102,228,529 chr4:102,260,162-102,279,867 chr4:102,262,447-102,279,867 chr4:102,242,664-102,279,867	0.786473	-1.2715	2.96315	2.3187	0.118188	1.64941	1.64941	2.3187	4.27351	2.03429e-06	0.882704	-1.13288	2.96315	2.87021	0.635172	1.46912	1.46912	2.87021	4.27351	0.00108508
Grb10	chr11:11,830,501-11,937,423 chr11:11,830,501-11,927,974	0.795393	-1.25724	1.36827	1.08112	0.371164	2.65109	2.65109	1.08112	3.20954	2.01206e-16	3.63929	3.63929	1.36827	5.4436	1.02897e-54	0.579215	-1.72648	5.4436	3.20954	1.149e-10
Ccnd2	chr6:127,075,726-127,101,066	0.813023	-1.22998	2.43565	1.95556	0.115571	1.33423	1.33423	1.95556	2.90387	0.0236192	1.63576	1.63576	2.43565	4.33534	6.94082e-09	0.664117	-1.50576	4.33534	2.90387	0.000118051
Msmo1	chr8:67,196,941-67,212,375	0.81411	-1.22834	72.2548	58.229	0.125024	0.967013	-1.03411	58.229	63.0536	1	0.556677	-1.79637	72.2548	43.9641	1.05403e-11	1.41489	1.41489	43.9641	63.0536	0.000500412
Agxt	chr1:95,031,816-95,041,998	0.820222	-1.21918	187.325	152.032	0.035227	1.83524	1.83524	152.032	312.936	1.6311e-15	2.00968	2.00968	187.325	411.01	1.03968e-20	0.749332	-1.33452	411.01	312.936	0.00617214
Raet1a	chr10:21,878,414-22,093,945	0.838186	-1.19305	2.46463	2.03055	1	1.03166	1.03166	2.03055	2.3738	1	1.67894	1.67894	2.46463	4.55465	0.0110479	0.513472	-1.94753	4.55465	2.3738	0.00041434
Rfx5	chr3:94,758,936-94,765,483	0.861082	-1.16133	2.11013	1.80393	0.580656	1.27461	1.27461	1.80393	2.56518	0.106584	1.5817	1.5817	2.11013	3.65803	5.7027e-06	0.694327	-1.44024	3.65803	2.56518	0.00224037
Sorbs3	chr14:70,580,274-70,607,478 chr14:70,580,274-70,592,053 chr14:70,580,274-70,604,430 chr14:70,580,274-70,605,829	0.882609	-1.133	10.0659	8.79306	0.658812	1.67193	1.67193	8.79306	16.4135	2.34314e-05	2.23556	2.23556	10.0659	24.5671	2.49945e-17	0.659794	-1.51562	24.5671	16.4135	0.00292885
Phlda1	chr10:110,943,341-110,945,705	0.894663	-1.11774	37.5901	33.3125	1	0.896978	-1.11485	33.3125	33.6378	1	0.449626	-2.22407	37.5901	18.4623	2.30864e-10	1.78995	1.78995	18.4623	33.6378	3.09104e-06
Fbln1	chr15:85,036,437-85,116,724	0.896245	-1.11577	0.627374	0.553182	1	3.20792	3.20792	0.553182	1.98826	2.12661e-10	1.32646	1.32646	0.627374	0.906803	0.446206	2.16421	2.16421	0.906803	1.98826	0.000372344
Mllt3	chr4:87,415,828-87,679,311 chr4:87,415,828-87,452,227	0.902856	-1.1076	0.537257	0.482628	1	1.70298	1.70298	0.482628	0.917881	0.000423214	2.3487	2.3487	0.537257	1.38128	3.28988e-12	0.654899	-1.52695	1.38128	0.917881	0.00183778
Fdps	chr3:88,897,509-88,905,889	0.905514	-1.10434	94.0274	84.2831	0.769592	1.12611	1.12611	84.2831	106.294	0.619843	0.641574	-1.55867	94.0274	65.9611	4.11376e-06	1.59081	1.59081	65.9611	106.294	7.86823e-05
Gpam	chr19:55,144,223-55,173,937	0.907444	-1.102	47.8775	42.9858	0.562605	0.950607	-1.05196	42.9858	45.7793	1	0.608321	-1.64387	47.8775	31.8395	4.01028e-14	1.41846	1.41846	31.8395	45.7793	0.000201235
2210407C18Rik	chr11:58,421,707-58,426,994	0.909694	-1.09927	0.0275907	0.0269065	1	8.20347	8.20347	0.0269065	0.268243	0.0666966	48.4456	48.4456	0.0275907	2.00365	5.7911e-16	0.149463	-6.69061	2.00365	0.268243	4.83676e-10
Fmn1	chr2:113,525,246-113,556,924 chr2:113,281,220-113,556,924 chr2:113,167,892-113,556,924	0.946783	-1.05621	0.481357	0.45444	1	2.8249	2.8249	0.45444	1.42823	1.48002e-12	1.73975	1.73975	0.481357	0.921297	3.81735e-07	1.53567	1.53567	0.921297	1.42823	0.0052233
Mir675	chr7:149,762,968-149,763,052	0.961562	-1.03997	2.97521	2.66505	1	4.46665	4.46665	2.66505	13.637	0.000162993	47.6078	47.6078	2.97521	156.451	4.58291e-37	0.0891291	-11.2197	156.451	13.637	3.31654e-22
Slc46a3	chr5:148,690,016-148,706,378	0.963296	-1.0381	18.0287	17.214	1	1.8383	1.8383	17.214	35.4215	1.41458e-11	1.2541	1.2541	18.0287	24.7337	0.0412009	1.41244	1.41244	24.7337	35.4215	0.00160234
Cyp2c55	chr19:39,081,508-39,117,177	0.969752	-1.03119	5.98949	5.77788	1	4.53336	4.53336	5.77788	29.3242	8.15611e-45	2.88715	2.88715	5.98949	18.8787	6.03047e-38	1.52448	1.52448	18.8787	29.3242	6.18105e-05
Hfe2	chr3:96,329,107-96,333,139	0.983275	-1.01701	22.1915	21.5989	1	1.56553	1.56553	21.5989	38.0828	2.00338e-05	1.11518	1.11518	22.1915	27.0735	0.788645	1.38173	1.38173	27.0735	38.0828	0.0084761
Slc12a6	chr2:112,106,470-112,203,320 chr2:112,124,844-112,203,320	0.984485	-1.01576	2.61907	2.55316	1	1.58791	1.58791	2.55316	4.53375	4.76735e-08	1.18804	1.18804	2.61907	3.39538	0.112876	1.31687	1.31687	3.39538	4.53375	0.00852414
Gna14	chr19:16,510,156-16,685,308	0.984657	-1.01558	0.768798	0.751933	1	3.70028	3.70028	0.751933	3.1085	1.03827e-17	2.10947	2.10947	0.768798	1.78708	1.05979e-05	1.72803	1.72803	1.78708	3.1085	0.000790691
1810008I18Rik	chr7:72,948,937-72,951,109	0.985793	-1.01441	79.028	77.2491	1	0.923158	-1.08324	77.2491	79.6459	0.883459	0.576551	-1.73445	79.028	49.8394	1.06638e-08	1.57957	1.57957	49.8394	79.6459	5.02251e-05
Peg3	chr7:6,658,670-6,683,130	0.996679	-1.00333	1.60588	1.58679	1	1.87616	1.87616	1.58679	3.33475	9.08519e-05	2.84987	2.84987	1.60588	5.00982	4.02066e-10	0.655452	-1.52566	5.00982	3.33475	0.000249216
Zfand4	chr6:116,216,549-116,280,322 chr6:116,214,236-116,280,322	1.02905	1.02905	5.67976	5.80998	1	0.722388	-1.3843	5.80998	4.68673	0.000709343	0.488944	-2.04522	5.67976	3.03918	9.07343e-10	1.52033	1.52033	3.03918	4.68673	0.000477668
H2-Q2	chr17:35,479,277-35,482,667	1.03501	1.03501	0.498484	0.508828	1	7.50924	7.50924	0.508828	4.19888	2.94711e-20	3.99627	3.99627	0.498484	2.16982	7.7441e-08	1.94928	1.94928	2.16982	4.19888	0.00091497
Gm19522	chr16:42,884,482-42,912,183	1.07957	1.07957	1.39934	1.48437	1	0.531166	-1.88265	1.48437	0.859705	0.000855348	0.227644	-4.39282	1.39934	0.339443	2.45228e-14	2.51405	2.51405	0.339443	0.859705	0.00433721
Slc41a3	chr6:90,554,873-90,596,406 chr6:90,569,239-90,596,406	1.09579	1.09579	1.00007	1.10489	1	1.7897	1.7897	1.10489	2.17874	0.0020708	3.24245	3.24245	1.00007	3.5846	5.4291e-13	0.601409	-1.66276	3.5846	2.17874	0.000589365
Colgalt2	chr1:154,246,996-154,357,825	1.11995	1.11995	0.385047	0.423667	1	2.62349	2.62349	0.423667	1.27126	2.91141e-09	1.4967	1.4967	0.385047	0.624772	0.230808	1.96516	1.96516	0.624772	1.27126	0.000500412
Car1	chr3:14,766,213-14,808,365 chr3:14,766,213-14,778,460	1.1208	1.1208	5.46161	6.03531	1	0.784554	-1.27461	6.03531	5.31895	0.115883	0.500662	-1.99736	5.46161	2.98702	0.000290658	1.76065	1.76065	2.98702	5.31895	0.000415815
Plin4	chr17:56,240,013-56,249,225	1.13961	1.13961	2.8943	3.27028	0.971097	0.540827	-1.84902	3.27028	1.96172	0.00576313	1.4836	1.4836	2.8943	4.69778	0.0650359	0.415488	-2.40681	4.69778	1.96172	8.4718e-05
Bmp7	chr2:172,693,512-172,765,822	1.14649	1.14649	0.279337	0.318125	1	3.65588	3.65588	0.318125	1.28254	3.65899e-10	1.78117	1.78117	0.279337	0.551425	0.050312	2.34831	2.34831	0.551425	1.28254	0.000136757
Cml2	chr6:85,815,415-85,819,131	1.16285	1.16285	238.898	274.738	0.236204	0.85439	-1.17043	274.738	263.682	0.143308	0.610935	-1.63684	238.898	159.446	9.12951e-09	1.62649	1.62649	159.446	263.682	1.07472e-08
Foxa1	chr12:58,641,618-58,647,108	1.16622	1.16622	6.02797	6.94951	0.713432	0.671528	-1.48914	6.94951	5.26695	0.0156525	0.527812	-1.89462	6.02797	3.47441	3.38626e-11	1.48262	1.48262	3.47441	5.26695	0.00240281
Aldoc	chr11:78,137,699-78,141,280 chr11:78,136,574-78,141,280	1.16839	1.16839	4.12388	4.76043	0.576141	1.50004	1.50004	4.76043	7.9605	0.0023562	0.906438	-1.10322	4.12388	4.08725	0.877768	1.93432	1.93432	4.08725	7.9605	2.55173e-08
Cish	chr9:107,199,019-107,204,292	1.20688	1.20688	10.5554	12.6278	1	0.860995	-1.16145	12.6278	12.2618	1	0.400714	-2.49555	10.5554	4.59321	2.46518e-08	2.60391	2.60391	4.59321	12.2618	1.06972e-08
Podn	chr4:107,687,397-107,704,695 chr4:107,687,397-107,703,591	1.20883	1.20883	1.37834	1.65419	0.435542	1.88501	1.88501	1.65419	3.47132	7.14603e-09	1.53451	1.53451	1.37834	2.31493	0.00115021	1.48584	1.48584	2.31493	3.47132	0.00156299
Foxq1	chr13:31,650,038-31,652,843	1.21109	1.21109	7.87566	9.45617	1	1.02427	1.02427	9.45617	10.8766	1	0.452989	-2.20756	7.87566	3.8971	8.38678e-07	2.75302	2.75302	3.8971	10.8766	5.1325e-31
Arid5b	chr10:67,558,340-67,741,474	1.22549	1.22549	10.8206	13.1301	0.683115	0.711841	-1.40481	13.1301	10.4775	0.167891	0.567795	-1.7612	10.8206	6.69732	2.58286e-16	1.54259	1.54259	6.69732	10.4775	2.33553e-06
Spsb4	chr9:96,843,900-96,918,774	1.22846	1.22846	1.34112	1.62925	0.598155	0.961296	-1.04026	1.62925	1.77831	1	0.637239	-1.56927	1.34112	0.92489	0.0444756	1.85598	1.85598	0.92489	1.77831	0.00333155
Tshz2	chr2:169,459,145-169,714,004	1.24276	1.24276	2.18494	2.68231	0.2079	1.89044	1.89044	2.68231	5.67311	6.5405e-14	1.75321	1.75321	2.18494	4.16951	8.82528e-08	1.34023	1.34023	4.16951	5.67311	0.00608135
Fgf21	chr7:52,869,259-52,870,860	1.26754	1.26754	0.917514	1.12405	1	0.701294	-1.42594	1.12405	0.903303	0.552713	3.23901	3.23901	0.917514	3.2566	0.00180359	0.274516	-3.64277	3.2566	0.903303	0.000221097
Insc	chr7:121,889,279-121,993,894	1.27608	1.27608	3.42069	4.32551	0.595969	0.880391	-1.13586	4.32551	4.31584	1	0.562098	-1.77905	3.42069	2.1134	0.000399205	1.99114	1.99114	2.1134	4.31584	0.00042895
Rps4l	chr6:148,303,177-148,304,118	1.27904	1.27904	8.22217	10.4642	0.137198	1.87933	1.87933	10.4642	21.9037	7.30674e-09	1.63676	1.63676	8.22217	14.7871	0.000184905	1.46935	1.46935	14.7871	21.9037	0.00818813
Fam83f	chr15:80,502,276-80,530,855	1.29403	1.29403	0.312285	0.398996	1	2.19898	2.19898	0.398996	1.01094	0.00145587	1.33433	1.33433	0.312285	0.469413	0.785741	2.14263	2.14263	0.469413	1.01094	0.00269464
Zbtb20	chr16:43,247,396-43,619,236 chr16:42,907,757-43,619,236	1.3039	1.3039	1.37223	1.75886	0.20122	0.849018	-1.17783	1.75886	1.66803	0.576828	0.661349	-1.51206	1.37223	0.979549	0.0195506	1.67562	1.67562	0.979549	1.66803	0.00771135
Smpd3	chr8:108,776,447-108,861,888	1.33149	1.33149	0.406124	0.53315	0.418591	2.59952	2.59952	0.53315	1.55546	5.54282e-12	1.62036	1.62036	0.406124	0.725769	0.128752	2.13265	2.13265	0.725769	1.55546	0.000307653
Sucnr1	chr3:59,885,790-59,891,488	1.3468	1.3468	10.14	13.5362	0.0236029	1.71158	1.71158	13.5362	26.006	1.23152e-09	1.41714	1.41714	10.14	15.764	0.0112965	1.62794	1.62794	15.764	26.006	4.86568e-06
Hes6	chr1:93,308,059-93,309,799	1.38601	1.38601	47.0288	64.488	0.117719	0.553918	-1.80532	64.488	39.9745	1.4481e-10	0.490218	-2.03991	47.0288	25.203	9.55388e-06	1.56527	1.56527	25.203	39.9745	6.53234e-05
Bhlhe22	chr3:17,954,324-17,957,514	1.40642	1.40642	0.059962	0.0854147	1	18.123	18.123	0.0854147	1.77304	2.12813e-34	10.9105	10.9105	0.059962	0.758389	2.67094e-15	2.33082	2.33082	0.758389	1.77304	6.42795e-07
Cebpe	chr14:55,329,199-55,331,011	1.44931	1.44931	3.89766	5.58123	0.0127348	0.773045	-1.29359	5.58123	4.87361	0.15335	0.500753	-1.99699	3.89766	2.15183	7.08454e-06	2.23425	2.23425	2.15183	4.87361	8.46715e-07
Gm16551	chr9:74,696,243-74,700,679	1.45273	1.45273	3.36937	4.84929	0.14319	1.09632	1.09632	4.84929	5.96511	1	0.430694	-2.32183	3.36937	1.57386	1.82959e-05	3.68195	3.68195	1.57386	5.96511	5.23235e-27
2810408I11Rik	chr1:64,726,442-64,737,233	1.55429	1.55429	1.52323	2.36163	0.22838	0.776964	-1.28706	2.36163	2.08972	0.725508	0.359267	-2.78344	1.52323	0.595828	0.00501564	3.36894	3.36894	0.595828	2.08972	0.0043511
1810064F22Rik	chr9:22,011,229-22,018,304	1.55724	1.55724	1.2292	1.9088	0.231903	1.09718	1.09718	1.9088	2.30813	1	0.572614	-1.74638	1.2292	0.756323	0.0159727	3.0043	3.0043	0.756323	2.30813	1.47515e-09
Lad1	chr1:137,715,174-137,729,918	1.61105	1.61105	0.925499	1.47912	0.012415	0.6179	-1.61838	1.47912	1.03674	0.00969996	0.467175	-2.14053	0.925499	0.475302	0.000773758	2.13179	2.13179	0.475302	1.03674	0.00231455
B4galnt3	chr6:120,153,827-120,244,577	1.72186	1.72186	0.411676	0.709532	0.0808754	2.0538	2.0538	0.709532	1.64279	7.60683e-05	1.25577	1.25577	0.411676	0.572134	1	2.8408	2.8408	0.572134	1.64279	1.05507e-05
Clic5	chr17:44,325,520-44,417,117	1.82193	1.82193	0.251895	0.45337	0.0106391	4.39267	4.39267	0.45337	2.20599	4.31592e-32	4.57573	4.57573	0.251895	1.25115	2.30095e-21	1.74862	1.74862	1.25115	2.20599	1.64496e-05
Gria3	chrX:38,754,705-39,025,643 chrX:38,754,477-39,031,778	2.00894	2.00894	0.1066	0.214669	0.0960792	5.03131	5.03131	0.214669	1.1925	2.86448e-16	3.93544	3.93544	0.1066	0.454349	2.46518e-08	2.57859	2.57859	0.454349	1.1925	1.26242e-07
Onecut1	chr9:74,709,727-74,737,454	2.05115	2.05115	10.4686	21.2781	0.0881745	0.837496	-1.19404	21.2781	20.0695	1	0.393634	-2.54043	10.4686	4.49438	0.0021038	4.37789	4.37789	4.49438	20.0695	3.37011e-08
Cyp2d12	chr15:82,385,527-82,389,843	3.35457	3.35457	0.0892254	0.304419	0.118384	4.31761	4.31761	0.304419	1.49903	1.2993e-05	2.14251	2.14251	0.0892254	0.229609	0.534336	6.69823	6.69823	0.229609	1.49903	1.28495e-06
Krt4	chr15:101,748,965-101,755,166	3.50921	3.50921	0	0.0110881	1	67.2452	67.2452	0.0110881	1.01243	2.34354e-19	88.7088	88.7088	0	0.394268	4.73764e-08	2.49215	2.49215	0.394268	1.01243	0.00125628
																					0.397516
