# Supplementary material for: Sex-biased genetic programs in liver metabolism and liver fibrosis are controlled by EZH1 and EZH2
Source: PLoS Genet. 2020 May 19;16(5):e1008796. doi: 10.1371/journal.pgen.1008796 (PMC7263639; doi:10.1371/journal.pgen.1008796)
Supplement: S10 Table — A. Maturation genes identified from the RNA-seq datasets from Grindheim et.al. (GSE118757, PMID: 30689973). Differential expression analysis of data from male and females combined (database Exp. #734) identified 3,364 genes whose expression changes significantly from postnatal day 14 (P14) to 2 months of age (either up-regulated or down-regulated from P14 to 2 months, at FDR <0.05 and Fold-change >2. B. Enrichment score (ES) calculations. In section (I), we determined the enrichment of the set of 1,131 sex-biased genes (FPKM >1, FDR <0.01) in the set of all 3,364 maturation genes (S10A Table) compared to a background set of 8,021 stringent sex independent genes (FPKM >1, FDR >0.01, Fold-change <1.2). In section (II), we determined the enrichment of the subset of 466 sex-biased maturation genes that are prematurely expressed in P14-Ezh1/Ezh2-KO male liver in the set of 952 prematurely expressed maturation genes, as compared to a background set of stringently sex-independent maturation genes. Enrichments are calculated separately for prematurely up-regulated genes, and for prematurely down regulated genes (top vs. bottom parts of (II). Enrichments were also calculated separately for all sex-biased genes, for female-biased genes, and for male-biased genes (first, middle, and last segments of (II)). Section (III), enrichments were calculated as in section (II), but was based on expression data in P14-Ezh1/Ezh2-KO female liver. Significance was assessed by Fisher's exact test. C. Sex biased genes at P14 and 2M, Wild-type and Ezh1/2-KO livers. RNA-seq data was obtained and re-analyzed from Grindheim et.al. (GSE118757, PMID: 30689973). (XLSX) [file pgen.1008796.s018.xlsx]

## Sheet: S10A Table
S10A Table. Maturation genes identified from the RNA-seq datasets from Grindheim et.al. (GSE118757, PMID: 30689973). Differential expression analysis of data from male and females combined (database Exp. #734) identified 3,364 genes whose expression changes significantly from postnatal day 14 (P14) to 2 months of age (either up-regulated or down regulated from P14 to 2 months, at FDR <0.05 and Fo…
3,364 liver maturation genes	Premature maturation in P14 E1/E2-KO Male liver (number of genes)	Premature maturation in P14 E1/E2-KO Female liver (number of genes)	Sex-bias	Gene characteristics						2 month WT Male/ 2 Month WT Female (Identifies sex-biased genes at 2 months)					2 month WT Male-Female/ P14 WT Male-Female (Identifies liver maturation genes)					Ezh12-P14_Female/P14 WT Female (Genes impacted by Ezh1/Ezh2 KO in female liver at 2 weeks)					Ezh12-P14_Male/P14 WT Male (Genes impacted by Ezh1/Ezh2 KO in male liver at 2 weeks)
				Mapping Location(s)	Accession No.	Gene Name/Desc.	GO terms	Gene Symbol	max fpkm	Ratio	Fold-change	FPKM F	FPKM M	FDR	Ratio	Fold-change	FPKM P14	FPKM 2M	FDR	Ratio	Fold-change	FPKM WT	FPKM KO	FDR	Ratio	Fold-change	FPKM WT	FPKM KO	FDR
Up	Up (240)	Up (191)	Stringent SI	chr4:63,005,599-63,009,196	NM_008768	Orosomucoid 1, alpha-1-acid glycoprotein 1 precursor	regulation of immune system process (GO:0002682); transporter activity (GO:0005215); binding (GO:0005488); extracellular region (GO:0005576); extracellular space (GO:0005615); transport (GO:0006810); acute-phase response (GO:0006953); drug binding (GO:0008144)	Orm1	545.972	0.940625	-1.06312	545.972	507.851	0.903477	384.068	384.068	1.74068	688.704	1.1903e-101	63.4158	63.4158	1.98466	147.392	4.06923e-14	213.135	213.135	1.57803	383.83	1.10508e-19
Up	Up (240)	Up (191)	Stringent SI	chr19:20,676,471-20,717,952	NM_013467	Aldehyde dehydrogenase family 1, subfamily A1, retinal dehydrogenase 1	retinal dehydrogenase activity (GO:0001758); optic cup morphogenesis involved in camera-type eye development (GO:0002072); 3-chloroallyl aldehyde dehydrogenase activity (GO:0004028); aldehyde dehydrogenase (NAD) activity (GO:0004029); obsolete soluble fraction (GO:0005625); cytoplasm (GO:0005737); response to oxidative stress (GO:0006979); metabolic process (GO:0008152); oxidoreductase activity (…	Aldh1a1	480.962	1.05019	1.05019	463.157	480.962	1	25.9724	25.9724	15.3567	410.755	9.40481e-56	3.79618	3.79618	13.6476	61.1134	0.00451062	3.7953	3.7953	16.4961	65.7357	3.6771e-05
Up	Up (240)	Up (191)	Stringent SI	chr18:75,098,975-75,120,917	NM_010720	Lipase, endothelial, endothelial lipase precursor	catalytic activity (GO:0003824); lipoprotein lipase activity (GO:0004465); triglyceride lipase activity (GO:0004806); extracellular region (GO:0005576); extracellular space (GO:0005615); lipid metabolic process (GO:0006629); heparin binding (GO:0008201); cell proliferation (GO:0008283); phosphatidylcholine 1-acylhydrolase activity (GO:0008970); lipid catabolic process (GO:0016042); hydrolase acti…	Lipg	9.9341	1.00936	1.00936	9.9341	9.9202	1	18.8891	18.8891	0.365786	7.01224	1.17005e-67	7.92386	7.92386	0.422591	4.01518	0.0310832	16.9726	16.9726	0.327916	6.24028	1.84254e-06
Up	Up (240)	Up (191)	Stringent SI	chr12:30,859,421-31,058,240	NM_172951	Syntrophin, gamma 2, gamma-2-syntrophin	actin binding (GO:0003779); protein binding (GO:0005515); cytoplasm (GO:0005737); cytoskeleton (GO:0005856); plasma membrane (GO:0005886); membrane (GO:0016020)	Sntg2	3.36202	1.07753	1.07753	3.1381	3.36202	1	18.4231	18.4231	0.1081	2.06841	1.8391e-39	20.771	20.771	0.0845602	2.08499	7.88123e-18	16.4976	16.4976	0.123793	2.04722	3.55289e-15
Up	Up (240)	Up (191)	Stringent SI	chr4:43,644,806-43,664,112	NM_173788	Natriuretic peptide receptor 2, atrial natriuretic peptide receptor 2 precursor	nucleotide binding (GO:0000166); ossification (GO:0001503); guanylate cyclase activity (GO:0004383); protein kinase activity (GO:0004672); ATP binding (GO:0005524); GTP binding (GO:0005525); obsolete membrane fraction (GO:0005624); plasma membrane (GO:0005886); cGMP biosynthetic process (GO:0006182); protein phosphorylation (GO:0006468); signal transduction (GO:0007165); G-protein coupled recepto…	Npr2	15.3898	1.17452	1.17452	13.2387	15.3898	0.440113	16.2433	16.2433	0.383886	6.33586	8.81569e-43	2.5823	2.5823	0.453666	1.36544	0.00162147	3.48659	3.48659	0.337366	1.15096	0.00849433
Up	Up (240)	Up (191)	Stringent SI	chr10:21,893,326-21,903,720	NM_198193	retinoic acid early transcript 1E, retinoic acid early-inducible protein 1-epsilon precursor		Raet1e	1.11849	0.8377	-1.19375	1.11849	0.908583	1	15.7295	15.7295	0.146782	2.37497	1.47994e-28	22.2966	22.2966	0.11865	3.20802	4.02184e-16	12.9925	12.9925	0.165537	2.11866	7.12141e-11
Up	Up (240)	Up (191)	Stringent SI	chr6:121,956,815-122,035,985	NM_008646	Murinoglobulin 2, murinoglobulin-2 precursor	endopeptidase inhibitor activity (GO:0004866); serine-type endopeptidase inhibitor activity (GO:0004867); transporter activity (GO:0005215); extracellular space (GO:0005615); transport (GO:0006810); membrane (GO:0016020); obsolete wide-spectrum protease inhibitor activity (GO:0017114)	Mug2	193.148	1.14897	1.14897	169.983	193.148	0.151149	13.6746	13.6746	10.3017	143.039	2.0348e-29	2.50742	2.50742	9.36727	27.2128	0.046753	5.50152	5.50152	10.9246	63.6741	1.59172e-06
Up	Up (240)	Up (191)	Stringent SI	chr16:42,884,482-42,912,183	NR_040402			Gm19522	1.48437	1.07957	1.07957	1.39934	1.48437	1	13.6335	13.6335	0.231242	3.21828	2.51129e-23	3.43789	3.43789	0.204676	0.839226	0.0408439	4.22309	4.22309	0.248953	1.12949	0.030871
Up	Up (240)	Up (191)	Stringent SI	chr11:53,796,627-53,841,592	NM_019687	Solute carrier family 22 (organic cation transporter), member 4, solute carrier family 22 member 4	nucleotide binding (GO:0000166); transporter activity (GO:0005215); ATP binding (GO:0005524); mitochondrion (GO:0005739); triglyceride metabolic process (GO:0006641); transport (GO:0006810); ion transport (GO:0006811); sodium ion transport (GO:0006814); carnitine metabolic process (GO:0009437); ion transmembrane transporter activity (GO:0015075); carnitine transmembrane transporter activity (GO:0…	Slc22a4	1.71517	1.09054	1.09054	1.59796	1.71517	1	11.4463	11.4463	0.0676086	0.821384	2.48515e-21	7.45487	7.45487	0.0867665	0.778739	0.00113809	13.5967	13.5967	0.0548366	0.765763	1.51595e-07
Up	Up (240)	Up (191)	Stringent SI	chr3:95,682,427-95,686,151	NM_001033302			Ciart	18.4326	1.06502	1.06502	17.444	18.4326	1	10.8545	10.8545	0.634909	7.03669	3.8543e-21	6.04998	6.04998	0.861698	6.10622	1.21145e-09	15.9225	15.9225	0.483716	7.71057	7.46497e-12
Up	Up (240)	Up (191)	Stringent SI	chr3:134,944,184-134,967,389	NM_001172055 NM_027208	3-hydroxybutyrate dehydrogenase, type 2, 3-hydroxybutyrate dehydrogenase type 2 isoform 1;3-hydroxybutyrate dehydrogenase type 2 isoform 2	molecular_function (GO:0003674); catalytic activity (GO:0003824); 3-hydroxybutyrate dehydrogenase activity (GO:0003858); binding (GO:0005488); cellular_component (GO:0005575); cytoplasm (GO:0005737); biological_process (GO:0008150); metabolic process (GO:0008152); oxidoreductase activity (GO:0016491); oxidation-reduction process (GO:0055114)	Bdh2	12.1431	1.15475	1.15475	10.613	12.1431	0.658324	10.675	10.675	0.820661	9.00283	6.45986e-26	3.22865	3.22865	0.590483	2.26954	0.0117691	4.12924	4.12924	0.974113	4.0531	0.000134771
Up	Up (240)	Up (191)	Stringent SI	chr19:20,767,442-20,802,046	NM_011921	Aldehyde dehydrogenase family 1, subfamily A7, aldehyde dehydrogenase, cytosolic 1	3-chloroallyl aldehyde dehydrogenase activity (GO:0004028); aldehyde dehydrogenase (NAD) activity (GO:0004029); cytoplasm (GO:0005737); metabolic process (GO:0008152); oxidoreductase activity (GO:0016491); benzaldehyde dehydrogenase (NAD+) activity (GO:0018479); retinoic acid metabolic process (GO:0042573); retinal metabolic process (GO:0042574); identical protein binding (GO:0042802); protein ho…	Aldh1a7	80.8037	0.954461	-1.04771	80.8037	76.3071	1	10.4719	10.4719	5.84704	63.5123	3.73678e-29	3.21787	3.21787	4.6104	17.5122	0.0295431	3.03121	3.03121	6.67146	22.1919	0.0197898
Up	Up (240)	Up (191)	Stringent SI	chr15:77,234,218-77,241,464 chr15:77,234,218-77,241,510	NM_173786 NM_001162883	Apolipoprotein L 9a, apolipoprotein L 9a	molecular_function (GO:0003674); cellular_component (GO:0005575); biological_process (GO:0008150)	Apol9a	14.1162	1.08958	1.08958	13.0937	14.1162	1	9.13005	9.13005	1.01383	9.59091	4.56163e-37	6.65339	6.65339	1.10256	8.85653	1.24147e-05	7.58258	7.58258	0.95468	7.41275	1.36842e-11
Up	Up (240)	Up (191)	Stringent SI	chr9:21,047,360-21,052,887	NM_053190	Sphingosine-1-phosphate receptor 5, sphingosine 1-phosphate receptor 5	obsolete rhodopsin-like receptor activity (GO:0001584); obsolete lysosphingolipid and lysophosphatidic acid receptor activity (GO:0001619); signal transducer activity (GO:0004871); G-protein coupled receptor activity (GO:0004930); plasma membrane (GO:0005886); signal transduction (GO:0007165); G-protein coupled receptor signaling pathway (GO:0007186); membrane (GO:0016020); integral component of …	S1pr5	1.72774	1.00567	1.00567	1.71904	1.72774	1	8.3262	8.3262	0.103663	0.87969	4.15454e-13	8.5207	8.5207	0.0785941	0.811107	0.00528707	11.5772	11.5772	0.120375	1.54791	3.84763e-05
Up	Up (240)	Up (191)	Stringent SI	chr1:16,985,020-17,087,970	NM_020604	Junctophilin 1, junctophilin-1	endoplasmic reticulum (GO:0005783); obsolete microsome (GO:0005792); plasma membrane (GO:0005886); muscle organ development (GO:0007517); structural constituent of muscle (GO:0008307); membrane (GO:0016020); integral component of membrane (GO:0016021); sarcoplasmic reticulum (GO:0016529); Z disc (GO:0030018)	Jph1	0.333195	1.13416	1.13416	0.289474	0.333195	1	7.81917	7.81917	0.0354068	0.294537	5.56992e-14	7.38909	7.38909	0.0317632	0.27921	0.000229398	4.78241	4.78241	0.0378359	0.178495	0.0177842
Up	Up (240)	Up (191)	Stringent SI	chr4:89,354,888-89,361,457	NM_175647	Doublesex and mab-3 related transcription factor like family A1, doublesex- and mab-3-related transcription factor A1	molecular_function (GO:0003674); DNA binding (GO:0003677); DNA binding transcription factor activity (GO:0003700); cellular_component (GO:0005575); nucleus (GO:0005634); regulation of transcription, DNA-templated (GO:0006355); sex differentiation (GO:0007548); biological_process (GO:0008150); cell differentiation (GO:0030154); metal ion binding (GO:0046872)	Dmrta1	0.106755	0.878719	-1.13802	0.106755	0.0933301	1	6.9544	6.9544	0.0245392	0.176656	7.03295e-07	23.2624	23.2624	0.0157985	0.469288	2.38137e-07	13.3703	13.3703	0.0303663	0.436814	4.28926e-06
Up	Up (240)	Up (191)	Stringent SI	chr4:116,492,511-116,494,113	NM_146256	4-hydroxyphenylpyruvate dioxygenase-like, 4-hydroxyphenylpyruvate dioxygenase-like protein	molecular_function (GO:0003674); 4-hydroxyphenylpyruvate dioxygenase activity (GO:0003868); cellular_component (GO:0005575); biological_process (GO:0008150); aromatic amino acid family metabolic process (GO:0009072); oxidoreductase activity (GO:0016491); oxidoreductase activity, acting on single donors with incorporation of molecular oxygen, incorporation of two atoms of oxygen (GO:0016702); meta…	Hpdl	0.0739837	0.884536	-1.13054	0.0739837	0.0649174	1	6.8717	6.8717	0.0188182	0.147386	0.00474139	44.2819	44.2819	0	0.175082	0.0468898	12.8577	12.8577	0.0313636	0.465032	0.000571238
Up	Up (240)	Up (191)	Stringent SI	chr12:104,672,398-104,678,455	NM_026790 NM_194069 NM_194066 NM_194068 NM_194067	Interferon, alpha-inducible protein 27, interferon, alpha-inducible protein 27 like 1 isoform 3;interferon, alpha-inducible protein 27 like 1 isoform 2;interferon, alpha-inducible protein 27 like 1 isoform 4;interferon, alpha-inducible protein 27 like 1 isoform 5;interferon, alpha-inducible protein 27 like 1 isoform 1		Ifi27	48.4195	1.05299	1.05299	46.4482	48.4195	1	6.81111	6.81111	2.68162	18.6092	6.90642e-49	4.07313	4.07313	2.53876	12.3351	0.00342123	3.08467	3.08467	2.77685	8.34335	1.74637e-05
Up	Up (240)	Up (191)	Stringent SI	chr11:53,914,425-53,945,169	NM_011031 NM_001136076	Procollagen-proline, 2-oxoglutarate 4-dioxygenase (proline 4-hydroxylase), alpha II polypeptide, prolyl 4-hydroxylase subunit alpha-2 isoform 1 precursor;prolyl 4-hydroxylase subunit alpha-2 isoform 2 precursor	procollagen-proline 4-dioxygenase activity (GO:0004656); binding (GO:0005488); iron ion binding (GO:0005506); protein binding (GO:0005515); extracellular space (GO:0005615); endoplasmic reticulum (GO:0005783); oxidoreductase activity (GO:0016491); oxidoreductase activity, acting on single donors with incorporation of molecular oxygen, incorporation of two atoms of oxygen (GO:0016702); oxidoreduct…	P4ha2	2.24425	0.982243	-1.01808	2.24425	2.20133	1	6.61351	6.61351	0.265024	1.79384	9.44351e-16	8.86593	8.86593	0.224821	2.35624	5.25701e-07	7.37612	7.37612	0.291826	2.28616	1.28473e-06
Up	Up (240)	Up (191)	Stringent SI	chr15:77,559,501-77,566,812 chr15:77,559,550-77,566,812	NM_001168660 NM_173743	Apolipoprotein L 9b, apolipoprotein L 9b	molecular_function (GO:0003674); cellular_component (GO:0005575); biological_process (GO:0008150)	Apol9b	38.4177	0.905515	-1.10434	38.4177	34.45	0.78534	6.56824	6.56824	3.71645	25.1028	2.27412e-23	2.55797	2.55797	4.09449	12.5297	0.025129	3.23371	3.23371	3.46442	11.3301	0.000212736
Up	Up (240)	Up (191)	Stringent SI	chr5:146,666,182-146,691,430	NM_007818	Cytochrome P450, family 3, subfamily a, polypeptide 11, cytochrome P450 3A11	monooxygenase activity (GO:0004497); iron ion binding (GO:0005506); endoplasmic reticulum (GO:0005783); endoplasmic reticulum membrane (GO:0005789); obsolete microsome (GO:0005792); obsolete electron transport (GO:0006118); transport (GO:0006810); electron transfer activity (GO:0009055); membrane (GO:0016020); oxidoreductase activity (GO:0016491); oxidoreductase activity, acting on paired donors,…	Cyp3a11	1769.79	1.18232	1.18232	1514.31	1769.79	0.0617062	6.47238	6.47238	605.859	4048.81	6.44349e-18	2.54363	2.54363	538.955	1620.33	0.00447902	2.2632	2.2632	650.462	1503	0.0206227
Up	Up (240)	Up (191)	Stringent SI	chr11:94,204,608-94,254,290	NM_029600	ATP-binding cassette, sub-family C (CFTR/MRP), member 3, canalicular multispecific organic anion transporter 2	nucleotide binding (GO:0000166); transporter activity (GO:0005215); ATP binding (GO:0005524); integral component of plasma membrane (GO:0005887); obsolete ATP catabolic process (GO:0006200); transport (GO:0006810); drug transmembrane transport (GO:0006855); xenobiotic transmembrane transporting ATPase activity (GO:0008559); drug transmembrane transporter activity (GO:0015238); bile acid-exporting…	Abcc3	71.3078	0.865225	-1.15577	71.3078	60.9956	0.108335	6.16882	6.16882	6.41761	39.3599	8.30466e-15	2.8456	2.8456	9.04373	29.7186	7.4842e-06	6.0268	6.0268	4.66687	25.9981	1.69941e-08
Up	Up (240)	Up (191)	Stringent SI	chr3:107,766,613-107,772,092	NM_010359	Glutathione S-transferase, mu 3, glutathione S-transferase Mu 3	glutathione transferase activity (GO:0004364); cytoplasm (GO:0005737); metabolic process (GO:0008152); transferase activity (GO:0016740)	Gstm3	49.4885	1.05894	1.05894	47.269	49.4885	1	6.15352	6.15352	4.12827	25.7655	1.85066e-25	8.60895	8.60895	4.68577	47.4656	0.0154173	8.97346	8.97346	3.7566	37.2168	4.68564e-07
Up	Up (240)	Up (191)	Stringent SI	chr7:54,007,202-54,009,684	NM_011314	Serum amyloid A 2, serum amyloid A-2 protein precursor	lipid transporter activity (GO:0005319); protein binding (GO:0005515); extracellular region (GO:0005576); acute-phase response (GO:0006953); high-density lipoprotein particle (GO:0034364)	Saa2	20.1552	0.986244	-1.01395	20.1552	19.5753	1	6.0985	6.0985	2.152	13.4502	2.18872e-16	5.17318	5.17318	1.91945	11.641	0.0047967	167.946	167.946	2.30704	454.322	3.38368e-08
Up	Up (240)	Up (191)	Stringent SI	chr4:106,114,938-106,136,930	NM_153565	Proprotein convertase subtilisin/kexin type 9, proprotein convertase subtilisin/kexin type 9 precursor	kidney development (GO:0001822); liver development (GO:0001889); serine-type endopeptidase activity (GO:0004252); obsolete subtilase activity (GO:0004289); extracellular region (GO:0005576); extracellular space (GO:0005615); rough endoplasmic reticulum (GO:0005791); proteolysis (GO:0006508); lipid metabolic process (GO:0006629); triglyceride metabolic process (GO:0006641); phospholipid metabolic …	Pcsk9	19.9795	0.856928	-1.16696	19.9795	16.9638	0.279611	5.74374	5.74374	1.04685	6.18117	4.7704e-12	10.8313	10.8313	0.998632	12.9326	0.018426	12.3866	12.3866	1.079	15.2111	2.62595e-05
Up	Up (240)	Up (191)	Stringent SI	chr4:132,288,880-132,313,086	NM_133888	Sphingomyelin phosphodiesterase, acid-like 3B, acid sphingomyelinase-like phosphodiesterase 3b precursor	molecular_function (GO:0003674); sphingomyelin phosphodiesterase activity (GO:0004767); cellular_component (GO:0005575); extracellular region (GO:0005576); extracellular space (GO:0005615); carbohydrate metabolic process (GO:0005975); sphingomyelin catabolic process (GO:0006685); biological_process (GO:0008150); metabolic process (GO:0008152); hydrolase activity (GO:0016787); hydrolase activity, …	Smpdl3b	0.270042	0.960395	-1.04124	0.270042	0.25666	1	5.22512	5.22512	0.0189966	0.117768	0.00344917	25.4418	25.4418	0.0225489	0.770823	0.00438795	46.6623	46.6623	0.0166284	1.04531	6.2442e-07
Up	Up (240)	Up (191)	Stringent SI	chr18:14,941,753-15,058,868	NM_001100449	TAF4B RNA polymerase II, TATA box binding protein (TBP)-associated factor, TAF4B RNA polymerase II, TATA box binding protein (TBP)-associated factor	translation initiation factor activity (GO:0003743); transcription factor complex (GO:0005667); transcription by RNA polymerase II (GO:0006366); obsolete general RNA polymerase II transcription factor activity (GO:0016251)	Taf4b	0.518806	1.062	1.062	0.492144	0.518806	1	5.07933	5.07933	0.104782	0.557626	2.0611e-13	2.92474	2.92474	0.125267	0.432364	0.00615275	4.77337	4.77337	0.0911247	0.453555	0.00410665
Up	Up (240)	Up (191)	Stringent SI	chr3:107,815,167-107,820,891	NM_010358	Glutathione S-transferase, mu 1, glutathione S-transferase Mu 1	glutathione transferase activity (GO:0004364); steroid binding (GO:0005496); extracellular region (GO:0005576); cytoplasm (GO:0005737); glutathione metabolic process (GO:0006749); metabolic process (GO:0008152); transferase activity (GO:0016740); protein homodimerization activity (GO:0042803)	Gstm1	1013.25	1.15999	1.15999	883.576	1013.25	0.0855395	4.86761	4.86761	120.551	590.642	9.82445e-25	3.90697	3.90697	146.472	670.925	3.58964e-05	4.63582	4.63582	103.271	488.247	1.10665e-08
Up	Up (240)	Up (191)	Stringent SI	chr6:23,546,253-23,789,421 chr6:23,377,097-23,789,421 chr6:23,359,369-23,789,421 chr6:23,212,773-23,789,421	NM_153163 NM_001252110 NM_001252106 NM_001252105 NM_001252107 NM_001252108 NM_001252109	Ca2+-dependent activator protein for secretion 2, calcium-dependent secretion activator 2 isoform 2;calcium-dependent secretion activator 2 isoform 7;calcium-dependent secretion activator 2 isoform 4;calcium-dependent secretion activator 2 isoform 5;calcium-dependent secretion activator 2 isoform 6;calcium-dependent secretion activator 2 isoform 3;calcium-dependent secretion activator 2 isoform 1	protein binding (GO:0005515); transport (GO:0006810); exocytosis (GO:0006887); synaptic vesicle (GO:0008021); lipid binding (GO:0008289); protein transport (GO:0015031); membrane (GO:0016020); cell junction (GO:0030054); cytoplasmic vesicle (GO:0031410); presynaptic membrane (GO:0042734); synapse (GO:0045202); postsynaptic membrane (GO:0045211); positive regulation of exocytosis (GO:0045921); met…	Cadps2	2.57607	1.04642	1.04642	2.48551	2.57607	1	4.81156	4.81156	0.435705	2.14752	2.14891e-26	2.9787	2.9787	0.46267	1.61234	1.25691e-06	3.55052	3.55052	0.417728	1.46948	5.4758e-06
Up	Up (240)	Up (191)	Stringent SI	chr11:72,249,027-72,251,906	NM_027819	Gamma-glutamyltransferase 6, gamma-glutamyltransferase 6	molecular_function (GO:0003674); obsolete gamma-glutamyltransferase activity (GO:0003840); cellular_component (GO:0005575); glutathione biosynthetic process (GO:0006750); biological_process (GO:0008150); membrane (GO:0016020); integral component of membrane (GO:0016021); transferase activity (GO:0016740)	Ggt6	8.50515	0.882228	-1.13349	8.50515	7.44783	0.722993	4.80293	4.80293	0.91218	4.46967	5.46548e-18	3.67911	3.67911	1.08356	4.67835	0.000224625	5.39338	5.39338	0.797929	4.31142	2.2025e-09
Up	Up (240)	Up (191)	Stringent SI	chr11:53,678,043-53,705,205	NM_011396	Solute carrier family 22 (organic cation transporter), member 5, solute carrier family 22 member 5	nucleotide binding (GO:0000166); transporter activity (GO:0005215); ATP binding (GO:0005524); plasma membrane (GO:0005886); integral component of plasma membrane (GO:0005887); transport (GO:0006810); ion transport (GO:0006811); sodium ion transport (GO:0006814); mitochondrion organization (GO:0007005); adult heart development (GO:0007512); locomotory behavior (GO:0007626); carnitine metabolic pro…	Slc22a5	9.93652	0.87687	-1.14042	9.93652	8.60138	0.491862	4.76003	4.76003	1.64922	7.97358	1.99535e-36	2.65436	2.65436	1.78939	5.57439	0.000358891	3.64598	3.64598	1.55577	5.66735	6.74923e-07
Up	Up (240)	Up (191)	Stringent SI	chr4:149,493,452-149,518,277	NM_019741	Solute carrier family 2 (facilitated glucose transporter), member 5, solute carrier family 2, facilitated glucose transporter member 5	transporter activity (GO:0005215); carbohydrate:proton symporter activity (GO:0005351); fructose transmembrane transporter activity (GO:0005353); glucose transmembrane transporter activity (GO:0005355); transport (GO:0006810); carbohydrate transport (GO:0008643); fructose transmembrane transport (GO:0015755); membrane (GO:0016020); integral component of membrane (GO:0016021); transmembrane transp…	Slc2a5	2.60271	0.905355	-1.10454	2.60271	2.34791	1	4.64768	4.64768	0.228125	1.07526	8.52268e-07	9.30859	9.30859	0.182755	2.03126	7.96322e-06	8.98608	8.98608	0.258371	2.52177	4.32785e-06
Up	Up (240)	Up (191)	Stringent SI	chr9:43,875,103-43,903,710 chr9:43,893,002-43,903,710 chr9:43,877,511-43,903,710	NM_198092 NM_016808 NM_198091	Ubiquitin specific peptidase 2, ubiquitin carboxyl-terminal hydrolase 2 isoform Usp2-69;ubiquitin carboxyl-terminal hydrolase 2 isoform Usp2-45	cysteine-type endopeptidase activity (GO:0004197); obsolete ubiquitin thiolesterase activity (GO:0004221); cytoplasm (GO:0005737); centrosome (GO:0005813); ubiquitin-dependent protein catabolic process (GO:0006511); obsolete ubiquitin cycle (GO:0006512); peptidase activity (GO:0008233); cysteine-type peptidase activity (GO:0008234); hydrolase activity (GO:0016787)	Usp2	15.2885	0.936334	-1.06799	15.2885	14.1838	1	4.64082	4.64082	1.86473	8.69651	1.39989e-21	3.874	3.874	2.47131	11.2315	9.71475e-05	6.84766	6.84766	1.46035	10.0363	1.73879e-14
Up	Up (240)	Up (191)	Stringent SI	chr9:54,212,964-54,349,433	NM_172771	Dmx-like 2, dmX-like protein 2	cytoskeleton (GO:0005856); synaptic vesicle (GO:0008021); biological_process (GO:0008150); membrane (GO:0016020); synaptic vesicle exocytosis (GO:0016079); Rab GTPase binding (GO:0017137); calcium ion regulated exocytosis (GO:0017156); cell junction (GO:0030054); cytoplasmic vesicle (GO:0031410); synapse (GO:0045202); regulation of catalytic activity (GO:0050790)	Dmxl2	3.60228	1.10577	1.10577	3.30038	3.60228	0.647493	4.56023	4.56023	0.908206	4.20555	5.42793e-27	2.71384	2.71384	1.06576	3.39489	2.10606e-06	3.45427	3.45427	0.803173	2.84765	8.0295e-05
Up	Up (240)	Up (191)	Stringent SI	chr14:20,959,279-21,001,004	NM_021542	Potassium channel, subfamily K, member 5, potassium channel subfamily K member 5	ion channel activity (GO:0005216); voltage-gated ion channel activity (GO:0005244); cation channel activity (GO:0005261); potassium channel activity (GO:0005267); extracellular space (GO:0005615); obsolete membrane fraction (GO:0005624); integral component of plasma membrane (GO:0005887); transport (GO:0006810); ion transport (GO:0006811); cation transport (GO:0006812); potassium ion transport (G…	Kcnk5	22.4013	1.08929	1.08929	20.7744	22.4013	1	4.28101	4.28101	2.51655	10.9383	7.25544e-27	2.58438	2.58438	2.61009	7.94262	0.0185214	2.62797	2.62797	2.45418	6.72074	0.00890195
Up	Up (240)	Up (191)	Stringent SI	chr15:31,253,709-31,297,514 chr15:31,221,234-31,297,514	NM_027496 NM_026153 NM_001164441	Ankyrin repeat domain 33B, ankyrin repeat domain-containing protein 33B isoform 3;ankyrin repeat domain-containing protein 33B isoform 1;ankyrin repeat domain-containing protein 33B isoform 2	molecular_function (GO:0003674); DNA binding (GO:0003677); cellular_component (GO:0005575); biological_process (GO:0008150)	Ankrd33b	5.13721	1.07108	1.07108	4.85902	5.13721	1	4.15974	4.15974	0.700418	2.952	1.99385e-21	3.49709	3.49709	0.829978	3.39445	2.32716e-06	3.90292	3.90292	0.614045	2.48321	1.51343e-05
Up	Up (240)	Up (191)	Stringent SI	chr12:112,213,562-112,217,231	NM_175207	Ankyrin repeat domain 9, ankyrin repeat domain-containing protein 9	molecular_function (GO:0003674); cellular_component (GO:0005575); biological_process (GO:0008150); hydrolase activity (GO:0016787)	Ankrd9	1.02678	1.03467	1.03467	0.995769	1.02678	1	3.9033	3.9033	0.137911	0.548428	1.49454e-05	8.53379	8.53379	0.136944	1.39051	0.000534336	6.94176	6.94176	0.138555	1.00606	0.000105327
Up	Up (240)	Up (191)	Stringent SI	chr16:13,940,721-13,949,712 chr16:13,903,253-13,949,712 chr16:13,940,757-13,949,712	NM_033564 NM_001289561 NM_001289562 NM_001289563 NM_001289565 NM_001289567	Mpv17 transgene, kidney disease mutant-like, mpv17-like protein isoform 3;mpv17-like protein isoform 4;mpv17-like protein isoform 1;mpv17-like protein isoform 2	molecular_function (GO:0003674); cellular_component (GO:0005575); cytoplasm (GO:0005737); mitochondrion (GO:0005739); peroxisome (GO:0005777); biological_process (GO:0008150); membrane (GO:0016020); integral component of membrane (GO:0016021)	Mpv17l	7.48886	1.16667	1.16667	6.47808	7.48886	0.332444	3.36078	3.36078	1.89726	6.51731	2.6537e-17	2.25918	2.25918	1.7867	4.71367	0.00010221	2.41926	2.41926	1.97096	4.75969	0.00112693
Up	Up (240)	Up (191)	Stringent SI	chr2:177,493,992-177,507,980	NM_001243903	predicted gene 14322, uncharacterized protein LOC626802	molecular_function (GO:0003674); cellular_component (GO:0005575); biological_process (GO:0008150)	Gm14322	1.60226	0.908237	-1.10103	1.60226	1.45572	1	3.13723	3.13723	0.455002	1.46845	2.52281e-11	2.50163	2.50163	0.39127	1.15894	0.0271775	2.52927	2.52927	0.497491	1.217	0.00469646
Up	Up (240)	Up (191)	Stringent SI	chr1:132,628,552-132,641,199	NM_177604	Expressed sequence AA986860, specifically androgen-regulated gene protein	molecular_function (GO:0003674); cellular_component (GO:0005575); cytoplasm (GO:0005737); signal transduction (GO:0007165); biological_process (GO:0008150)	AA986860	1.45826	1.06298	1.06298	1.3738	1.45826	1	3.03754	3.03754	0.333033	1.02918	4.30362e-05	6.26414	6.26414	0.528019	3.89158	0.00325563	13.8261	13.8261	0.203043	3.08123	2.61634e-06
Up	Up (240)	Up (191)	Stringent SI	chr1:192,994,175-193,007,212	NM_007498	Activating transcription factor 3, cyclic AMP-dependent transcription factor ATF-3	DNA binding (GO:0003677); DNA binding transcription factor activity (GO:0003700); nucleus (GO:0005634); transcription factor complex (GO:0005667); gluconeogenesis (GO:0006094); regulation of transcription, DNA-templated (GO:0006355); positive regulation of cell proliferation (GO:0008284); obsolete transcription repressor activity (GO:0016564); sequence-specific DNA binding (GO:0043565); protein d…	Atf3	0.943355	0.935877	-1.06852	0.943355	0.881601	1	2.94357	2.94357	0.138852	0.418271	0.00988701	5.58152	5.58152	0.175735	1.16761	0.00143973	9.17994	9.17994	0.114263	1.1018	4.8183e-06
Up	Up (240)	Up (191)	Stringent SI	chr17:56,240,013-56,249,225	NM_020568	Perilipin 4, perilipin-4	cytoplasm (GO:0005737); lipid droplet (GO:0005811); plasma membrane (GO:0005886); membrane (GO:0016020)	Plin4	3.27028	1.13961	1.13961	2.8943	3.27028	0.971097	2.93774	2.93774	0.731437	2.13295	0.000617571	3.40578	3.40578	1.12177	4.5048	0.000753978	5.70894	5.70894	0.471214	2.74114	0.00113632
Up	Up (240)	Up (191)	Stringent SI	chr9:54,547,365-54,564,124	NM_021422	DnaJ (Hsp40) homolog, subfamily A, member 4, dnaJ homolog subfamily A member 4	ATP binding (GO:0005524); protein folding (GO:0006457); response to heat (GO:0009408); membrane (GO:0016020); heat shock protein binding (GO:0031072); metal ion binding (GO:0046872); unfolded protein binding (GO:0051082)	Dnaja4	1.80514	1.05506	1.05506	1.74218	1.80514	1	2.78275	2.78275	0.368017	1.0498	3.5322e-08	4.60044	4.60044	0.368596	1.99585	8.58702e-07	4.6226	4.6226	0.367631	1.71953	3.0198e-06
Up	Up (240)	Up (191)	Stringent SI	chr1:93,312,558-93,355,905	NM_011066	Period homolog 2 (Drosophila), period circadian protein homolog 2	signal transducer activity (GO:0004871); protein binding (GO:0005515); nucleus (GO:0005634); cytoplasm (GO:0005737); regulation of transcription, DNA-templated (GO:0006355); signal transduction (GO:0007165); circadian rhythm (GO:0007623); rhythmic process (GO:0048511)	Per2	10.5291	0.846125	-1.18186	10.5291	8.81938	0.35632	2.76748	2.76748	1.85515	5.20505	5.46929e-07	3.35707	3.35707	2.22852	8.81947	0.000571162	4.05492	4.05492	1.60624	6.91453	0.0013238
Up	Up (240)	Up (191)	Stringent SI	chr5:148,690,016-148,706,378	NM_027872	Solute carrier family 46, member 3, solute carrier family 46 member 3 precursor	molecular_function (GO:0003674); cellular_component (GO:0005575); extracellular space (GO:0005615); biological_process (GO:0008150); membrane (GO:0016020); integral component of membrane (GO:0016021); transmembrane transport (GO:0055085)	Slc46a3	18.0287	0.963296	-1.0381	18.0287	17.214	1	2.7026	2.7026	6.26856	17.3351	3.38302e-11	3.93438	3.93438	6.14913	28.6369	0.000974147	4.27418	4.27418	6.34817	28.042	1.26505e-07
Up	Up (240)	Up (191)	Stringent SI	chr8:63,111,621-63,155,528 chr8:63,134,353-63,155,528 chr8:63,133,900-63,155,528	NM_027756 NM_001177881 NM_001177882 NM_001293769	Microfibrillar-associated protein 3-like, microfibrillar-associated protein 3-like isoform a precursor;microfibrillar-associated protein 3-like isoform b	molecular_function (GO:0003674); cellular_component (GO:0005575); plasma membrane (GO:0005886); protein targeting (GO:0006605); biological_process (GO:0008150); membrane (GO:0016020); integral component of membrane (GO:0016021); kinase activity (GO:0016301)	Mfap3l	0.0574941	1.17884	1.17884	0.0493541	0.0574941	1	2.53749	2.53749	0.0267099	0.066931	0.0285866	9.51295	9.51295	0.0190826	0.220277	1.36749e-06	5.10856	5.10856	0.0317947	0.156646	0.00287327
Up	Up (240)	Up (191)	Stringent SI	chr8:107,793,700-107,799,745	NM_011939 NM_001256042 NR_045689 NM_001256044	Heat shock transcription factor 4, heat shock factor protein 4 isoform 1;heat shock factor protein 4 isoform 3;heat shock factor protein 4 isoform 2	negative regulation of transcription by RNA polymerase II (GO:0000122); eye development (GO:0001654); DNA binding (GO:0003677); DNA binding transcription factor activity (GO:0003700); nucleus (GO:0005634); regulation of transcription, DNA-templated (GO:0006355); protein folding (GO:0006457); response to stress (GO:0006950); response to unfolded protein (GO:0006986); positive regulation of cell pr…	Hsf4	4.78599	0.898817	-1.11257	4.78599	4.24082	1	2.50507	2.50507	0.633559	1.61518	5.81877e-06	2.34266	2.34266	0.818864	2.24256	0.0242193	2.9963	2.9963	0.510022	1.58933	0.0351397
Up	Up (240)	Up (191)	Stringent SI	chr5:116,858,503-116,872,873	NM_030704	Heat shock protein 8, heat shock protein beta-8	protein binding (GO:0005515); protein folding (GO:0006457); response to stress (GO:0006950); response to unfolded protein (GO:0006986); response to heat (GO:0009408); unfolded protein binding (GO:0051082)	Hspb8	71.1821	1.0035	1.0035	71.1821	70.6711	1	2.45822	2.45822	18.9043	47.3858	6.74594e-12	2.02034	2.02034	20.5308	48.8935	0.0387689	2.58508	2.58508	17.82	48.5366	0.00936503
Up	Up (240)	Up (191)	Stringent SI	chr7:148,449,081-148,452,323	NM_016850 NM_001252601 NM_001252600	Interferon regulatory factor 7, interferon regulatory factor 7 isoform 3;interferon regulatory factor 7 isoform 2;interferon regulatory factor 7 isoform 1	DNA binding (GO:0003677); DNA binding transcription factor activity (GO:0003700); protein binding (GO:0005515); nucleus (GO:0005634); cytoplasm (GO:0005737); regulation of transcription, DNA-templated (GO:0006355); response to virus (GO:0009615); immunoglobulin mediated immune response (GO:0016064); type I interferon biosynthetic process (GO:0045351)	Irf7	20.2358	0.865521	-1.15537	20.2358	17.3767	0.470134	2.38556	2.38556	3.38283	8.216	1.01389e-09	2.18082	2.18082	3.83811	9.82076	0.00205365	2.40557	2.40557	3.0793	7.38298	0.00476928
Up	Up (240)	Up (191)	Stringent SI	chr5:115,373,248-115,387,920	NM_145209	2'-5' oligoadenylate synthetase-like 1, 2'-5'-oligoadenylate synthase-like protein 1	molecular_function (GO:0003674); cellular_component (GO:0005575); biological_process (GO:0008150); transferase activity (GO:0016740); nucleotidyltransferase activity (GO:0016779)	Oasl1	3.33615	0.967263	-1.03384	3.33615	3.19344	1	2.36314	2.36314	0.661662	1.61202	1.6288e-05	3.2573	3.2573	0.732833	2.82884	0.00399777	4.40392	4.40392	0.614215	2.78073	2.98559e-05
Up	Up (240)	Up (191)	Stringent SI	chr9:21,528,019-21,554,362	NM_010700 NM_001252659 NM_001252658	Low density lipoprotein receptor, low-density lipoprotein receptor isoform 2 precursor;low-density lipoprotein receptor isoform 3 presursor precursor;low-density lipoprotein receptor isoform 1 precursor	low-density lipoprotein particle receptor activity (GO:0005041); lipid transporter activity (GO:0005319); calcium ion binding (GO:0005509); protein binding (GO:0005515); extracellular space (GO:0005615); endosome (GO:0005768); plasma membrane (GO:0005886); caveola (GO:0005901); clathrin-coated pit (GO:0005905); lipid metabolic process (GO:0006629); transport (GO:0006810); lipid transport (GO:0006…	Ldlr	36.7804	0.892943	-1.11989	36.7804	32.5034	0.398887	2.29735	2.29735	6.85176	16.0119	8.94238e-06	3.32115	3.32115	7.19494	28.164	0.0290418	3.53249	3.53249	6.62298	25.0878	0.00211358
Up	Up (240)	Up (191)	Stringent SI	chr8:72,607,427-72,614,761	NM_177900	Hyaluronan and proteoglycan link protein 4, hyaluronan and proteoglycan link protein 4 precursor	molecular_function (GO:0003674); binding (GO:0005488); hyaluronic acid binding (GO:0005540); cellular_component (GO:0005575); extracellular region (GO:0005576); (GO:0005578); cell adhesion (GO:0007155); biological_process (GO:0008150)	Hapln4	1.4633	1.02662	1.02662	1.44303	1.4633	1	2.18812	2.18812	0.399644	0.889857	0.020679	3.16491	3.16491	0.438259	1.62754	0.00146733	3.63666	3.63666	0.373901	1.36198	0.000179074
Up	Up (240)	Up (191)	Stringent SI	chr2:162,813,216-162,839,875 chr2:162,817,150-162,839,875	NM_013731 NM_001291152 NM_001291154	Serum/glucocorticoid regulated kinase 2, serine/threonine-protein kinase Sgk2 isoform a;serine/threonine-protein kinase Sgk2 isoform b;serine/threonine-protein kinase Sgk2 isoform c	nucleotide binding (GO:0000166); protein kinase activity (GO:0004672); protein serine/threonine kinase activity (GO:0004674); protein tyrosine kinase activity (GO:0004713); ATP binding (GO:0005524); protein phosphorylation (GO:0006468); kinase activity (GO:0016301); transferase activity (GO:0016740)	Sgk2	12.3991	1.15171	1.15171	10.876	12.3991	0.448062	2.00297	2.00297	2.51458	5.12348	2.51761e-07	2.61085	2.61085	2.67209	8.11086	2.87586e-05	2.24576	2.24576	2.40957	5.19376	0.00221651
Up	Up (240)	Up (191)	Male	chr7:94,395,158-94,547,218	NM_015760 NM_001285833 NM_001285835	NADPH oxidase 4, NADPH oxidase 4 isoform 2;NADPH oxidase 4 isoform 1;NADPH oxidase 4 isoform 3	cell morphogenesis (GO:0000902); stress fiber (GO:0001725); iron ion binding (GO:0005506); protein binding (GO:0005515); extracellular space (GO:0005615); mitochondrion (GO:0005739); endoplasmic reticulum (GO:0005783); plasma membrane (GO:0005886); focal adhesion (GO:0005925); obsolete electron transport (GO:0006118); superoxide metabolic process (GO:0006801); cell aging (GO:0007569); negative re…	Nox4	10.5217	5.71288	5.71288	1.8558	10.5217	1.52106e-71	368.294	368.294	0.0236589	9.06151	7.23945e-50	17.4636	17.4636	0.0116162	0.255784	8.38623e-06	9.15094	9.15094	0.0316874	0.2781	0.000444578
Up	Up (240)	Up (191)	Male	chr3:17,971,949-18,143,338	NM_007825	Cytochrome P450, family 7, subfamily b, polypeptide 1, 25-hydroxycholesterol 7-alpha-hydroxylase	monooxygenase activity (GO:0004497); iron ion binding (GO:0005506); extracellular space (GO:0005615); endoplasmic reticulum (GO:0005783); obsolete microsome (GO:0005792); obsolete electron transport (GO:0006118); lipid metabolic process (GO:0006629); bile acid biosynthetic process (GO:0006699); transport (GO:0006810); digestion (GO:0007586); memory (GO:0007613); circadian rhythm (GO:0007623); ste…	Cyp7b1	110.717	11.5508	11.5508	9.69114	110.717	1.1102e-103	124.315	124.315	0.469185	59.3852	1.18264e-19	5.72006	5.72006	0.338568	2.32373	0.00552247	4.39948	4.39948	0.556263	2.57258	0.000597448
Up	Up (240)	Up (191)	Male	chr1:182,981,367-182,990,798	NM_001033819	RIKEN cDNA 9130409I23 gene, uncharacterized protein LOC619326	molecular_function (GO:0003674); cellular_component (GO:0005575); biological_process (GO:0008150)	9130409I23Rik	10.3311	1.76824	1.76824	5.90113	10.3311	0.000969695	78.0031	78.0031	0.0868588	7.0222	1.5368e-34	9.24367	9.24367	0.068609	0.773117	0.000356738	6.93544	6.93544	0.0990253	0.701669	0.000172903
Up	Up (240)	Up (191)	Male	chr7:30,032,539-30,033,486	NM_028179	RIKEN cDNA 2200002D01 gene, immortalization up-regulated protein	molecular_function (GO:0003674); nucleolus (GO:0005730); biological_process (GO:0008150)	2200002D01Rik	16.0382	2.01772	2.01772	8.04724	16.0382	1.68891e-09	17.8433	17.8433	0.224464	4.334	3.03002e-22	4.85845	4.85845	0.307171	1.76187	0.0435339	16.7102	16.7102	0.169326	3.23918	3.37178e-05
Up	Up (240)	Up (191)	Male	chr5:65,804,460-65,827,081	NM_009466	UDP-glucose dehydrogenase, UDP-glucose 6-dehydrogenase	gastrulation with mouth forming second (GO:0001702); catalytic activity (GO:0003824); UDP-glucose 6-dehydrogenase activity (GO:0003979); binding (GO:0005488); cytosol (GO:0005829); obsolete electron transport (GO:0006118); metabolic process (GO:0008152); oxidoreductase activity (GO:0016491); oxidoreductase activity, acting on the CH-OH group of donors, NAD or NADP as acceptor (GO:0016616); NAD bi…	Ugdh	63.5829	1.6097	1.6097	39.8967	63.5829	2.86687e-08	14.7759	14.7759	3.19279	47.9472	1.60603e-71	3.62694	3.62694	3.11767	13.3848	0.0218229	3.65563	3.65563	3.24288	12.5964	0.000238427
Up	Up (240)	Up (191)	Male	chr15:6,395,332-6,448,476	NM_013485	Complement component 9, complement component C9 precursor	extracellular region (GO:0005576); membrane attack complex (GO:0005579); extracellular space (GO:0005615); plasma membrane (GO:0005886); activation of cysteine-type endopeptidase activity involved in apoptotic process (GO:0006919); immune response (GO:0006955); complement activation (GO:0006956); complement activation, alternative pathway (GO:0006957); complement activation, classical pathway (GO…	C9	311.99	3.28043	3.28043	96.1535	311.99	2.11388e-47	11.5456	11.5456	20.1459	241.135	1.24359e-19	3.16127	3.16127	15.0624	55.7117	1.35389e-06	2.69892	2.69892	23.535	63.3427	0.00217235
Up	Up (240)	Up (191)	Male	chr8:74,728,233-74,736,736	NM_001080812	Calcium and integrin binding family member 3, calcium and integrin-binding family member 3	molecular_function (GO:0003674); cellular_component (GO:0005575); integrin-mediated signaling pathway (GO:0007229); biological_process (GO:0008150)	Cib3	9.89062	5.80818	5.80818	1.72782	9.89062	1.27e-12	10.0618	10.0618	0.153188	1.62202	0.000172883	17.504	17.504	0.0695536	1.54727	0.0421031	12.9864	12.9864	0.208944	2.92257	1.39832e-07
Up	Up (240)	Up (191)	Male	chr8:114,150,170-114,154,222	NM_027570	Lactate dehydrogenase D, probable D-lactate dehydrogenase, mitochondrial	catalytic activity (GO:0003824); D-lactate dehydrogenase (cytochrome) activity (GO:0004458); protein binding (GO:0005515); mitochondrion (GO:0005739); mitochondrial inner membrane (GO:0005743); peroxisome (GO:0005777); ATP biosynthetic process (GO:0006754); lipid biosynthetic process (GO:0008610); D-lactate dehydrogenase activity (GO:0008720); oxidoreductase activity (GO:0016491); transferase act…	Ldhd	80.9498	1.4998	1.4998	54.5624	80.9498	4.7801e-10	6.33388	6.33388	4.13818	26.4221	4.71966e-32	2.71623	2.71623	5.1222	16.3731	0.00179647	5.92826	5.92826	3.48217	21.7188	1.13834e-07
Up	Up (240)	Up (191)	Male	chr1:184,695,036-184,825,785	NM_144796	Sushi domain containing 4, sushi domain-containing protein 4 precursor	molecular_function (GO:0003674); cellular_component (GO:0005575); biological_process (GO:0008150); membrane (GO:0016020); integral component of membrane (GO:0016021)	Susd4	10.8497	4.39672	4.39672	2.50684	10.8497	1.87609e-30	5.97898	5.97898	0.246888	1.50884	0.000355851	4.11293	4.11293	0.336035	1.65157	0.000206556	10.5334	10.5334	0.187457	2.09878	6.72118e-08
Up	Up (240)	Up (191)	Male	chr1:182,919,686-182,947,626	NM_010145	Epoxide hydrolase 1, microsomal, epoxide hydrolase 1 isoform 2 precursor;epoxide hydrolase 1 isoform 1 precursor	catalytic activity (GO:0003824); aminopeptidase activity (GO:0004177); epoxide hydrolase activity (GO:0004301); extracellular space (GO:0005615); endoplasmic reticulum (GO:0005783); obsolete microsome (GO:0005792); proteolysis (GO:0006508); cellular aromatic compound metabolic process (GO:0006725); xenobiotic metabolic process (GO:0006805); response to toxic substance (GO:0009636); response to or…	Ephx1	198.756	1.5987	1.5987	125.711	198.756	1.08558e-12	5.71354	5.71354	32.5107	187.949	7.53758e-35	2.23958	2.23958	37.5424	99.2903	0.0359607	2.61453	2.61453	29.1562	76.8626	0.000449419
Up	Up (240)	Up (191)	Male	chr7:35,424,035-35,437,860	NM_146188	Potassium channel tetramerisation domain containing 15, BTB/POZ domain-containing protein KCTD15	molecular_function (GO:0003674); ion channel activity (GO:0005216); voltage-gated potassium channel activity (GO:0005249); protein binding (GO:0005515); cellular_component (GO:0005575); potassium ion transport (GO:0006813); voltage-gated potassium channel complex (GO:0008076); biological_process (GO:0008150); membrane (GO:0016020); ion transmembrane transport (GO:0034220); regulation of ion trans…	Kctd15	5.55415	2.42281	2.42281	2.32568	5.55415	2.96395e-16	5.52836	5.52836	0.22242	1.27193	2.45254e-12	3.47048	3.47048	0.28869	1.18048	0.0028919	5.66065	5.66065	0.178241	1.04587	0.000386765
Up	Up (240)	Up (191)	Male	chr7:53,995,868-53,998,350	NM_009117	Serum amyloid A 1, serum amyloid A-1 protein precursor	lipid transporter activity (GO:0005319); protein binding (GO:0005515); extracellular region (GO:0005576); extracellular space (GO:0005615); acute-phase response (GO:0006953); cholesterol metabolic process (GO:0008203); high-density lipoprotein particle (GO:0034364)	Saa1	66.1485	1.60912	1.60912	41.6134	66.1485	0.000291947	5.51822	5.51822	5.28663	29.9416	1.18465e-23	4.66087	4.66087	4.13821	22.6706	0.00229903	58.9702	58.9702	6.05225	408.25	2.51124e-08
Up	Up (240)	Up (191)	Male	chr7:149,265,391-149,281,189	NM_008748	Dual specificity phosphatase 8, dual specificity protein phosphatase 8	phosphoprotein phosphatase activity (GO:0004721); protein tyrosine phosphatase activity (GO:0004725); nucleus (GO:0005634); cytoplasm (GO:0005737); protein dephosphorylation (GO:0006470); protein tyrosine/serine/threonine phosphatase activity (GO:0008138); dephosphorylation (GO:0016311); hydrolase activity (GO:0016787); phosphatase activity (GO:0016791); MAP kinase tyrosine/serine/threonine phosp…	Dusp8	0.407416	3.19464	3.19464	0.130756	0.407416	0.000102125	5.13907	5.13907	0.0188042	0.110328	0.000167666	18.206	18.206	0.0263893	0.599008	7.4842e-06	27.6853	27.6853	0.0137475	0.466627	7.55324e-06
Up	Up (240)	Up (191)	Male	chr1:79,790,895-79,855,240	NM_009255	Serine (or cysteine) peptidase inhibitor, clade E, member 2, glia-derived nexin precursor	endopeptidase inhibitor activity (GO:0004866); serine-type endopeptidase inhibitor activity (GO:0004867); signaling receptor binding (GO:0005102); extracellular region (GO:0005576); extracellular space (GO:0005615); obsolete membrane fraction (GO:0005624); multicellular organism development (GO:0007275); nervous system development (GO:0007399); blood coagulation (GO:0007596); heparin binding (GO:…	Serpine2	2.00049	1.62907	1.62907	1.2305	2.00049	0.00952313	4.87329	4.87329	0.219637	1.10377	1.54579e-09	6.20012	6.20012	0.200292	1.48491	3.6537e-05	9.98813	9.98813	0.232534	2.6123	0.000102785
Up	Up (240)	Up (191)	Male	chr10:82,693,883-82,800,562	NM_177388	Solute carrier family 41, member 2, solute carrier family 41 member 2	plasma membrane (GO:0005886); transport (GO:0006810); ion transport (GO:0006811); cation transport (GO:0006812); cation transmembrane transporter activity (GO:0008324); membrane (GO:0016020); integral component of membrane (GO:0016021); ion transmembrane transport (GO:0034220)	Slc41a2	4.18916	3.1187	3.1187	1.36054	4.18916	8.29799e-11	4.72308	4.72308	0.318409	1.53685	5.33148e-19	12.3281	12.3281	0.275367	4.06424	1.90358e-10	25.2197	25.2197	0.347103	9.88302	2.02203e-10
Up	Up (240)	Up (191)	Male	chr4:133,912,287-133,928,462	NM_019578	Exostoses (multiple)-like 1, exostosin-like 1	endoplasmic reticulum (GO:0005783); membrane (GO:0016020); integral component of membrane (GO:0016021); transferase activity (GO:0016740); transferase activity, transferring glycosyl groups (GO:0016757); transferase activity, transferring hexosyl groups (GO:0016758); intrinsic component of endoplasmic reticulum membrane (GO:0031227); glucuronosyl-N-acetylglucosaminyl-proteoglycan 4-alpha-N-acetyl…	Extl1	2.72848	1.81785	1.81785	1.51833	2.72848	0.000813059	4.58243	4.58243	0.0949716	0.459665	1.39951e-08	9.13775	9.13775	0.164466	1.77208	5.34551e-06	22.4661	22.4661	0.0486417	1.18203	2.47672e-13
Up	Up (240)	Up (191)	Male	chr12:72,410,870-72,421,094	NM_021532 NM_001190466	Dapper homolog 1, antagonist of beta-catenin (xenopus), dapper homolog 1 isoform 1;dapper homolog 1 isoform 2	molecular_function (GO:0003674); protein binding (GO:0005515); cellular_component (GO:0005575); nucleus (GO:0005634); cytoplasm (GO:0005737); multicellular organism development (GO:0007275); biological_process (GO:0008150); Wnt signaling pathway (GO:0016055)	Dact1	1.91071	1.67634	1.67634	1.14544	1.91071	0.00687985	4.39662	4.39662	0.223111	1.01133	4.44333e-18	3.07306	3.07306	0.272638	0.980386	0.00272854	3.35901	3.35901	0.190092	0.670012	0.0221671
Up	Up (240)	Up (191)	Male	chr7:25,267,041-25,289,552	NM_153112	Cell adhesion molecule 4, cell adhesion molecule 4 precursor	protein binding (GO:0005515); extracellular space (GO:0005615); cell adhesion (GO:0007155); membrane (GO:0016020); integral component of membrane (GO:0016021)	Cadm4	2.46503	1.78561	1.78561	1.38488	2.46503	0.00988465	3.97305	3.97305	0.223838	0.9177	1.04188e-05	5.21242	5.21242	0.262557	1.60543	9.93924e-07	6.60165	6.60165	0.198026	1.26436	4.26362e-07
Up	Up (240)	Up (191)	Male	chr17:34,946,036-34,960,399	NM_011413	Complement component 4B (Childo blood group), sex-limited protein precursor	inflammatory response (GO:0006954); immune response (GO:0006955); complement activation (GO:0006956); complement activation, classical pathway (GO:0006958); immunoglobulin mediated immune response (GO:0016064)	C4a	7.5355	10.0844	10.0844	0.750431	7.5355	6.94664e-60	3.82979	3.82979	0.211303	0.810232	0.000193286	3.3343	3.3343	0.251852	0.977319	7.47154e-05	4.53606	4.53606	0.184269	0.752324	0.000207335
Up	Up (240)	Up (191)	Male	chr4:62,876,445-62,996,024	NM_025685	Collagen, type XXVII, alpha 1, collagen alpha-1(XXVII) chain preproprotein	molecular_function (GO:0003674); structural molecule activity (GO:0005198); extracellular matrix structural constituent (GO:0005201); extracellular region (GO:0005576); (GO:0005578); collagen trimer (GO:0005581); fibrillar collagen trimer (GO:0005583); cell adhesion (GO:0007155); biological_process (GO:0008150)	Col27a1	10.5288	2.75461	2.75461	3.86222	10.5288	1.44755e-14	3.82316	3.82316	0.666709	2.55427	8.56666e-08	2.41875	2.41875	0.908102	2.59072	0.000549548	2.77506	2.77506	0.505781	1.31725	0.00346614
Up	Up (240)	Up (191)	Male	chr3:130,993,408-131,006,145	NM_027816	Cytochrome P450, family 2, subfamily u, polypeptide 1, cytochrome P450 2U1	molecular_function (GO:0003674); monooxygenase activity (GO:0004497); iron ion binding (GO:0005506); cellular_component (GO:0005575); endoplasmic reticulum (GO:0005783); obsolete microsome (GO:0005792); biological_process (GO:0008150); electron transfer activity (GO:0009055); membrane (GO:0016020); integral component of membrane (GO:0016021); oxidoreductase activity (GO:0016491); oxidoreductase a…	Cyp2u1	8.30211	3.73962	3.73962	2.24047	8.30211	9.24078e-30	3.27902	3.27902	0.727004	2.42478	0.000752613	2.6731	2.6731	0.704998	2.20893	0.00981901	2.4837	2.4837	0.741675	1.8508	0.0143882
Up	Up (240)	Up (191)	Male	chr10:117,170,733-117,183,414	NM_029875	Solute carrier family 35, member E3, solute carrier family 35 member E3	molecular_function (GO:0003674); cellular_component (GO:0005575); mitochondrion (GO:0005739); biological_process (GO:0008150); membrane (GO:0016020); integral component of membrane (GO:0016021)	Slc35e3	7.32654	2.10426	2.10426	3.51728	7.32654	5.18465e-20	3.21603	3.21603	1.06474	3.47074	5.44733e-14	2.6841	2.6841	1.20077	3.78738	0.0271236	2.69078	2.69078	0.974049	2.73451	0.0167691
Up	Up (240)	Up (191)	Male	chr11:102,622,752-102,641,576	NM_009613 NM_001110778	A disintegrin and metallopeptidase domain 11, disintegrin and metalloproteinase domain-containing protein 11 isoform 1 precursor;disintegrin and metalloproteinase domain-containing protein 11 isoform 2 precursor	metalloendopeptidase activity (GO:0004222); proteolysis (GO:0006508); integrin-mediated signaling pathway (GO:0007229); peptidase activity (GO:0008233); metallopeptidase activity (GO:0008237); zinc ion binding (GO:0008270); membrane (GO:0016020); integral component of membrane (GO:0016021)	Adam11	2.74294	1.65127	1.65127	1.68946	2.74294	0.000446253	3.12556	3.12556	0.291266	0.92317	1.03798e-05	13.2547	13.2547	0.4327	6.60734	2.13505e-12	23.7283	23.7283	0.196976	3.91087	7.99205e-11
Up	Up (240)	Up (191)	Male	chr1:94,728,262-94,756,773	NM_016696	Glypican 1, glypican-1 precursor	extracellular region (GO:0005576); (GO:0005578); extracellular space (GO:0005615); plasma membrane (GO:0005886); membrane (GO:0016020); anchored component of membrane (GO:0031225); heparan sulfate proteoglycan binding (GO:0043395)	Gpc1	1.59289	2.11666	2.11666	0.757763	1.59289	1.19359e-05	2.90446	2.90446	0.210439	0.621691	0.000451736	9.38658	9.38658	0.220825	2.4496	1.82659e-10	13.8905	13.8905	0.203515	2.91071	5.37944e-16
Up	Up (240)	Up (191)	Female	chr7:31,707,390-31,709,200	NM_183257	Hepcidin antimicrobial peptide 2, hepcidin-2 precursor	hormone activity (GO:0005179); extracellular region (GO:0005576); xenobiotic metabolic process (GO:0006805); cellular iron ion homeostasis (GO:0006879); killing of cells of other organism (GO:0031640); defense response to bacterium (GO:0042742); defense response to fungus (GO:0050832)	Hamp2	1130.37	0.167369	-5.97482	1130.37	187.035	6.71438e-142	254.201	254.201	1.47836	391.15	7.08742e-22	33.2114	33.2114	1.32617	50.2245	1.51363e-13	72.8781	72.8781	1.57981	121.677	9.29686e-39
Up	Up (240)	Up (191)	Female	chr19:37,772,297-37,776,026	NM_007811	Cytochrome P450, family 26, subfamily a, polypeptide 1, cytochrome P450 26A1	monooxygenase activity (GO:0004497); iron ion binding (GO:0005506); extracellular space (GO:0005615); endoplasmic reticulum (GO:0005783); obsolete microsome (GO:0005792); obsolete electron transport (GO:0006118); central nervous system development (GO:0007417); electron transfer activity (GO:0009055); anterior/posterior pattern specification (GO:0009952); neural crest cell development (GO:0014032…	Cyp26a1	3.01907	0.468404	-2.13491	3.01907	1.40968	0.000763845	165.141	165.141	0.029297	5.36898	1.93413e-27	978.458	978.458	0	3.59778	6.70275e-14	98.3228	98.3228	0.0488283	5.67592	5.35472e-15
Up	Up (240)	Up (191)	Female	chr1:132,723,260-132,748,826	NM_011082	Polymeric immunoglobulin receptor, polymeric immunoglobulin receptor precursor	extracellular region (GO:0005576); extracellular space (GO:0005615); plasma membrane (GO:0005886); signal transduction (GO:0007165); membrane (GO:0016020); integral component of membrane (GO:0016021); transport vesicle (GO:0030133)	Pigr	369.535	0.765088	-1.30704	369.535	279.634	2.76079e-05	73.5724	73.5724	4.09461	308.996	8.14101e-99	5.02105	5.02105	3.79366	22.1344	8.58249e-09	9.16368	9.16368	4.29524	40.9318	1.38907e-14
Up	Up (240)	Up (191)	Female	chr12:85,350,451-85,358,619	NM_012006	Acyl-CoA thioesterase 1, acyl-coenzyme A thioesterase 1	long-chain fatty acid metabolic process (GO:0001676); catalytic activity (GO:0003824); cytoplasm (GO:0005737); mitochondrion (GO:0005739); cytosol (GO:0005829); lipid metabolic process (GO:0006629); acyl-CoA metabolic process (GO:0006637); palmitoyl-CoA hydrolase activity (GO:0016290); hydrolase activity (GO:0016787); thiolester hydrolase activity (GO:0016790)	Acot1	13.2118	0.480879	-2.07953	13.2118	6.2807	9.28278e-16	45.0142	45.0142	0.324606	15.1663	6.73362e-96	4.48331	4.48331	0.335304	1.77167	7.49615e-05	4.41792	4.41792	0.317474	1.44926	0.00144004
Up	Up (240)	Up (191)	Female	chr4:63,017,195-63,020,545	NM_013623	Orosomucoid 3, alpha-1-acid glycoprotein 3 precursor	regulation of immune system process (GO:0002682); binding (GO:0005488); extracellular region (GO:0005576); extracellular space (GO:0005615); acute-phase response (GO:0006953)	Orm3	7.24873	0.10807	-9.25328	7.24873	0.776491	6.93766e-30	43.4389	43.4389	0.192943	9.08261	1.04967e-13	35.8052	35.8052	0.284713	12.0106	4.03541e-30	126.85	126.85	0.131763	17.9336	1.45787e-43
Up	Up (240)	Up (191)	Female	chr4:63,023,482-63,026,911	NM_011016	Orosomucoid 2, alpha-1-acid glycoprotein 2 precursor	regulation of immune system process (GO:0002682); transporter activity (GO:0005215); binding (GO:0005488); extracellular region (GO:0005576); extracellular space (GO:0005615); transport (GO:0006810); acute-phase response (GO:0006953)	Orm2	13.2867	0.355149	-2.81572	13.2867	4.66942	1.26812e-17	40.8298	40.8298	0.832887	35.8255	1.78497e-17	20.0863	20.0863	0.849095	20.172	2.32294e-09	112.431	112.431	0.822082	107.098	9.05666e-13
Up	Up (240)	Up (191)	Female	chr4:122,624,093-122,638,431	NM_029662	major facilitator superfamily domain containing 2A, sodium-dependent lysophosphatidylcholine symporter 1	transport (GO:0006810); membrane (GO:0016020); integral component of membrane (GO:0016021); transmembrane transport (GO:0055085)	Mfsd2a	54.4109	0.420757	-2.37667	54.4109	22.7214	1.07199e-08	37.3529	37.3529	0.982518	36.8459	5.74577e-35	21.1193	21.1193	1.30364	32.603	0.000149243	59.4705	59.4705	0.768435	50.0179	1.77615e-10
Up	Up (240)	Up (191)	Female	chr5:114,615,526-114,700,767	NM_133904	Acetyl-Coenzyme A carboxylase beta, acetyl-CoA carboxylase 2 precursor	acetyl-CoA carboxylase activity (GO:0003989); biotin carboxylase activity (GO:0004075); ATP binding (GO:0005524); obsolete soluble fraction (GO:0005625); mitochondrion (GO:0005739); acetyl-CoA metabolic process (GO:0006084); fatty acid biosynthetic process (GO:0006633); biotin carboxylase complex (GO:0009343); biotin binding (GO:0009374); response to organic cyclic compound (GO:0014070); ligase a…	Acacb	15.0177	0.492109	-2.03207	15.0177	7.32312	1.51841e-08	10.1526	10.1526	0.764672	7.75384	4.54965e-19	4.66055	4.66055	1.08856	6.04799	0.0262013	6.30478	6.30478	0.548744	3.6842	0.000572363
Up	Up (240)	Up (191)	Female	chr15:74,825,306-74,828,461	NM_010738 NM_001271416 NM_001271417 NM_001271418 NM_001271419 NM_001271446	Lymphocyte antigen 6 complex, locus A, lymphocyte antigen 6A-2/6E-1 precursor	intracellular (GO:0005622); plasma membrane (GO:0005886); external side of plasma membrane (GO:0009897); membrane (GO:0016020); anchored component of membrane (GO:0031225)	Ly6a	9.56989	0.694708	-1.43945	9.56989	6.58468	0.00616025	9.5816	9.5816	0.306424	3.04977	7.02295e-18	4.42755	4.42755	0.279297	1.48919	0.0246515	6.83592	6.83592	0.324509	2.25932	1.91046e-06
Up	Up (240)	Up (191)	Female	chrX:9,462,746-9,575,990	NM_177704 NM_001290728	Synaptotagmin-like 5, synaptotagmin-like protein 5 isoform 1;synaptotagmin-like protein 5 isoform 2	protein binding (GO:0005515); cellular_component (GO:0005575); intracellular protein transport (GO:0006886); exocytosis (GO:0006887); zinc ion binding (GO:0008270); membrane (GO:0016020); Rab GTPase binding (GO:0017137); metal ion binding (GO:0046872); regulation of catalytic activity (GO:0050790)	Sytl5	0.22988	0.296144	-3.37674	0.22988	0.0667069	6.59224e-05	8.47025	8.47025	0.0147486	0.135031	0.00388646	12.1798	12.1798	0.00655392	0.105227	0.0370735	5.61025	5.61025	0.0202118	0.124045	0.0251925
Up	Up (240)	Up (191)	Female	chr3:128,972,094-129,035,667	NM_007934	Glutamyl aminopeptidase, glutamyl aminopeptidase	angiogenesis (GO:0001525); aminopeptidase activity (GO:0004177); obsolete membrane alanyl aminopeptidase activity (GO:0004179); obsolete glutamyl aminopeptidase activity (GO:0004230); plasma membrane (GO:0005886); brush border (GO:0005903); proteolysis (GO:0006508); peptidase activity (GO:0008233); metallopeptidase activity (GO:0008237); zinc ion binding (GO:0008270); cell proliferation (GO:00082…	Enpep	23.7729	0.689965	-1.44935	23.7729	16.2304	1.28206e-06	6.71626	6.71626	3.22108	22.0623	2.40258e-28	2.08937	2.08937	3.55415	8.67663	0.000454709	2.56488	2.56488	2.99903	7.63297	0.000224802
Up	Up (240)	Up (191)	Female	chr19:46,741,654-46,747,490	NM_007809	Cytochrome P450, family 17, subfamily a, polypeptide 1, steroid 17-alpha-hydroxylase/17,20 lyase precursor	monooxygenase activity (GO:0004497); steroid 17-alpha-monooxygenase activity (GO:0004508); iron ion binding (GO:0005506); mitochondrion (GO:0005739); endoplasmic reticulum (GO:0005783); obsolete electron transport (GO:0006118); steroid biosynthetic process (GO:0006694); C21-steroid hormone biosynthetic process (GO:0006700); glucocorticoid biosynthetic process (GO:0006704); transport (GO:0006810);…	Cyp17a1	41.1038	0.0901198	-11.0963	41.1038	3.68522	7.98325e-134	6.63169	6.63169	4.25973	28.7087	0.000151551	11.7923	11.7923	5.79505	79.4805	4.0897e-10	22.7358	22.7358	3.23618	74.2778	3.07225e-30
Up	Up (240)	Up (191)	Female	chr7:139,749,157-139,768,081	NM_016978	Ornithine aminotransferase, ornithine aminotransferase, mitochondrial precursor	catalytic activity (GO:0003824); ornithine-oxo-acid transaminase activity (GO:0004587); cytoplasm (GO:0005737); mitochondrion (GO:0005739); transaminase activity (GO:0008483); transferase activity (GO:0016740); pyridoxal phosphate binding (GO:0030170)	Oat	381.564	0.628222	-1.59179	381.564	237.079	4.39607e-10	5.97001	5.97001	21.7199	132.044	3.38009e-39	3.35211	3.35211	22.7344	89.3088	5.85085e-07	2.67218	2.67218	21.0436	53.9504	7.67455e-05
Up	Up (240)	Up (191)	Female	chr16:5,086,383-5,132,574	NM_008909	Periplakin, periplakin	structural molecule activity (GO:0005198); nucleus (GO:0005634); cytoplasm (GO:0005737); mitochondrion (GO:0005739); cytoskeleton (GO:0005856); plasma membrane (GO:0005886); membrane (GO:0016020); extrinsic component of plasma membrane (GO:0019897); cell junction (GO:0030054); keratinization (GO:0031424)	Ppl	5.29007	0.33892	-2.95055	5.29007	1.78117	3.72139e-26	5.55149	5.55149	0.734385	4.19594	2.05669e-05	9.20044	9.20044	0.766614	8.37157	7.36736e-10	9.07204	9.07204	0.712898	6.67218	3.1827e-14
Up	Up (240)	Up (191)	Female	chr2:25,322,231-25,325,269	NM_008963	Prostaglandin D2 synthase (brain), prostaglandin-H2 D-isomerase precursor	prostaglandin biosynthetic process (GO:0001516); prostaglandin-D synthase activity (GO:0004667); transporter activity (GO:0005215); binding (GO:0005488); retinoid binding (GO:0005501); extracellular region (GO:0005576); extracellular space (GO:0005615); nucleus (GO:0005634); cytoplasm (GO:0005737); endoplasmic reticulum (GO:0005783); Golgi apparatus (GO:0005794); lipid metabolic process (GO:00066…	Ptgds	2.57885	0.305112	-3.27749	2.57885	0.777439	4.44344e-05	4.80589	4.80589	0.252309	1.25814	0.00305468	8.81904	8.81904	0.109737	1.18209	0.00880579	12.0643	12.0643	0.347357	4.72684	0.000199079
Up	Up (240)	Up (191)	Female	chr1:195,098,353-195,099,382	NM_008059	G0/G1 switch gene 2, G0/G1 switch protein 2	cell cycle (GO:0007049); integral component of membrane (GO:0016021)	G0s2	56.58	0.550498	-1.81654	56.58	30.8953	1.66854e-07	4.25768	4.25768	11.7211	50.0265	6.3503e-12	4.65625	4.65625	12.8429	70.2439	0.00575779	4.66846	4.66846	10.9733	50.0362	2.54745e-10
Up	Up (240)	Up (191)	Female	chr5:17,287,507-17,394,777 chr5:17,287,507-17,355,610 chr5:17,287,507-17,341,714	NM_007643 NM_001159558 NM_001159555 NM_001159556 NM_001159557	CD36 antigen, platelet glycoprotein 4	long-chain fatty acid metabolic process (GO:0001676); pattern recognition receptor signaling pathway (GO:0002221); low-density lipoprotein particle receptor activity (GO:0005041); protein binding (GO:0005515); intracellular (GO:0005622); mitochondrion (GO:0005739); obsolete microsome (GO:0005792); Golgi apparatus (GO:0005794); plasma membrane (GO:0005886); caveola (GO:0005901); fatty acid metabol…	Cd36	15.0905	0.408742	-2.44653	15.0905	6.11476	9.69313e-14	4.01517	4.01517	2.59384	10.7983	2.21878e-09	2.56726	2.56726	2.1267	6.31819	0.019325	2.38204	2.38204	2.90527	6.33626	0.0070078
Up	Up (240)	Up (191)	Female	chr10:75,236,866-75,244,159	NM_133994	Glutathione S-transferase, theta 3, glutathione S-transferase, theta 3	glutathione transferase activity (GO:0004364); cellular_component (GO:0005575); glutathione metabolic process (GO:0006749); transferase activity (GO:0016740)	Gstt3	70.2649	0.276814	-3.61253	70.2649	19.2265	1.31663e-77	4.0128	4.0128	5.96696	24.5918	7.5491e-07	2.55091	2.55091	6.93262	20.5024	0.000521606	3.42996	3.42996	5.32318	18.2329	1.18785e-06
Up	Up (240)	Up (191)	Female	chr10:39,795,207-39,862,060 chr10:39,753,340-39,862,060	NM_001114332 NM_028247	Solute carrier family 16 (monocarboxylic acid transporters), member 10, monocarboxylate transporter 10 isoform 1;monocarboxylate transporter 10 isoform 2	plasma membrane (GO:0005886); transport (GO:0006810); membrane (GO:0016020); integral component of membrane (GO:0016021); transmembrane transport (GO:0055085)	Slc16a10	18.5999	0.711073	-1.40632	18.5999	13.0831	3.56536e-07	3.72254	3.72254	4.04909	15.3516	6.91742e-12	2.30669	2.30669	4.48244	12.0649	0.00186163	3.13901	3.13901	3.76019	12.3463	0.000616797
Up	Up (240)	Up (191)	Female	chr6:55,120,620-55,124,984	NM_009349	Indolethylamine N-methyltransferase, indolethylamine N-methyltransferase	thioether S-methyltransferase activity (GO:0004790); cytoplasm (GO:0005737); methyltransferase activity (GO:0008168); transferase activity (GO:0016740); amine N-methyltransferase activity (GO:0030748)	Inmt	698.718	0.640121	-1.5622	698.718	442.678	1.09485e-11	3.52366	3.52366	151.893	544.425	8.6502e-14	2.35244	2.35244	162.08	449.697	0.00666348	2.59613	2.59613	145.102	356.127	0.00130353
Up	Up (240)	Up (191)	Female	chr16:10,281,841-10,314,061	NM_007929	Epithelial membrane protein 2, epithelial membrane protein 2	membrane (GO:0016020); integral component of membrane (GO:0016021)	Emp2	3.32203	0.592213	-1.68858	3.32203	1.96445	0.00247929	3.41191	3.41191	0.497359	1.72564	3.25204e-05	6.24459	6.24459	0.566608	4.08513	3.17177e-12	5.83044	5.83044	0.451192	2.46931	3.29086e-09
Up	Up (240)	Up (191)	Female	chr16:58,470,654-58,523,425	NM_018784	ST3 beta-galactoside alpha-2,3-sialyltransferase 6, type 2 lactosamine alpha-2,3-sialyltransferase	Golgi apparatus (GO:0005794); protein glycosylation (GO:0006486); sialyltransferase activity (GO:0008373); membrane (GO:0016020); integral component of membrane (GO:0016021); transferase activity (GO:0016740); transferase activity, transferring glycosyl groups (GO:0016757); integral component of Golgi membrane (GO:0030173)	St3gal6	1.99839	0.418477	-2.38962	1.99839	0.835181	0.000158133	2.93706	2.93706	0.619078	1.85484	0.00125773	3.27671	3.27671	0.610377	2.2807	0.0166391	3.33616	3.33616	0.624879	2.04431	0.00036853
Up	Up (240)	Up (191)	Female	chr17:34,132,956-34,137,278	NM_001001892	Histocompatibility 2, K1, K region, H-2 class I histocompatibility antigen, K-W28 alpha chain isoform 1 precursor	positive regulation of T cell mediated cytotoxicity (GO:0001916); antigen processing and presentation of peptide antigen via MHC class I (GO:0002474); antigen processing and presentation of endogenous peptide antigen via MHC class I via ER pathway, TAP-dependent (GO:0002485); defense response (GO:0006952); immune response (GO:0006955); external side of plasma membrane (GO:0009897); membrane (GO:0…	H2-K1	608.578	0.810766	-1.2334	608.578	488.002	0.00167321	2.80529	2.80529	125.46	357.437	1.3228e-14	2.09855	2.09855	134.905	333.243	0.0186634	2.83427	2.83427	119.164	341.789	0.00012439
Up	Up (240)	Up (191)	Female	chr3:142,223,459-142,236,176 chr3:142,223,015-142,236,176	NM_018734 NM_001289492 NM_001289493	guanylate binding protein 3, guanylate-binding protein 4	nucleotide binding (GO:0000166); GTPase activity (GO:0003924); GTP binding (GO:0005525); cytoplasm (GO:0005737); cytosol (GO:0005829); obsolete GTP catabolic process (GO:0006184)	Gbp3	4.91024	0.401022	-2.49363	4.91024	1.94561	3.21698e-21	2.52851	2.52851	0.897305	2.35673	0.00304608	3.1299	3.1299	0.847852	3.1697	0.00464167	2.43552	2.43552	0.930274	2.21873	0.0144642
Up	Up (240)	Up (191)	Female	chr17:43,938,799-44,176,465 chr17:44,090,139-44,176,465 chr17:44,089,947-44,176,465 chr17:43,940,951-44,176,465	NM_207649 NM_030598 NM_001286653 NM_001286654	Regulator of calcineurin 2, calcipressin-2 isoform 2;calcipressin-2 isoform 1	calcium-mediated signaling (GO:0019722)	Rcan2	3.01964	0.282088	-3.545	3.01964	0.848666	7.25188e-16	2.46118	2.46118	0.352048	0.882163	0.0096862	6.90323	6.90323	0.276316	2.25783	6.23638e-08	4.61949	4.61949	0.402537	1.91368	3.39941e-05
Up	Up (240)	Up (191)	Female	chr11:80,623,916-80,635,535	NM_029537	Transmembrane protein 98, transmembrane protein 98	molecular_function (GO:0003674); cellular_component (GO:0005575); extracellular space (GO:0005615); biological_process (GO:0008150); membrane (GO:0016020); integral component of membrane (GO:0016021)	Tmem98	5.47728	0.612817	-1.63181	5.47728	3.33983	0.00120958	2.35062	2.35062	1.29218	3.14903	0.00672995	6.533	6.533	1.13572	8.74418	1.74955e-14	4.30135	4.30135	1.39649	5.99199	3.81961e-07
Up	Up (240)	Up (191)	Female	chr3:107,784,619-107,789,354	NM_008183	Glutathione S-transferase, mu 2, glutathione S-transferase Mu 2	glutathione transferase activity (GO:0004364); protein binding (GO:0005515); obsolete soluble fraction (GO:0005625); cytoplasm (GO:0005737); plasma membrane (GO:0005886); metabolic process (GO:0008152); transferase activity (GO:0016740)	Gstm2	77.9896	0.646142	-1.54765	77.9896	49.8682	4.56077e-06	2.34885	2.34885	14.2275	34.0477	7.89879e-07	3.03788	3.03788	15.7187	55.6483	0.00312625	4.11598	4.11598	13.2334	57.016	2.96701e-06
Up	Up (240)	Up (191)	Female	chr8:13,465,373-13,494,535	NM_019521	Growth arrest specific 6, growth arrest-specific protein 6 precursor	regulation of cell growth (GO:0001558); structural molecule activity (GO:0005198); calcium ion binding (GO:0005509); extracellular region (GO:0005576); extracellular space (GO:0005615); cell adhesion (GO:0007155); cellular response to starvation (GO:0009267); regulation of growth (GO:0040008); metal ion binding (GO:0046872); cellular response to growth factor stimulus (GO:0071363)	Gas6	25.0621	0.493617	-2.02586	25.0621	12.2478	3.12536e-17	2.2178	2.2178	2.00534	4.57976	0.0131204	6.32388	6.32388	2.01906	15.0789	4.5709e-15	11.2348	11.2348	1.99619	23.6361	4.52783e-15
Up	Up (240)	Up (191)	Female	chr11:83,517,557-83,519,771	NM_001081957			Wfdc17	15.1997	0.629987	-1.58733	15.1997	9.44862	0.000588131	2.19451	2.19451	3.72773	8.37189	1.68653e-05	2.79827	2.79827	3.95695	13.0255	0.0298496	3.80146	3.80146	3.57491	12.9026	6.80647e-06
Up	Up (240)	Up (191)	Female	chr12:104,689,107-104,695,433	NM_145449	Interferon, alpha-inducible protein 27 like 2B, interferon alpha-inducible protein 27-like protein 2B precursor	molecular_function (GO:0003674); cellular_component (GO:0005575); biological_process (GO:0008150)	Ifi27l2b	4.54707	0.423855	-2.3593	4.54707	1.9081	8.10352e-08	2.12446	2.12446	0.991963	2.17999	0.0397226	6.13549	6.13549	1.04333	7.77522	0.0396058	8.81467	8.81467	0.957716	9.32413	2.59165e-06
Up	Up (240)	Up (191)	Female	chr18:32,687,973-32,719,688	NM_001048207	Glycophorin C, glycophorin-C	molecular_function (GO:0003674); plasma membrane (GO:0005886); biological_process (GO:0008150); membrane (GO:0016020); integral component of membrane (GO:0016021); cortical cytoskeleton (GO:0030863)	Gypc	6.23026	0.429065	-2.33065	6.23026	2.64864	2.21324e-17	2.1054	2.1054	2.07145	4.46438	0.00020268	2.31897	2.31897	2.25262	6.17157	0.0212263	2.53651	2.53651	1.95067	4.99933	0.00215306
Up	Up (240)	Up (191)	-	chr7:31,727,387-31,729,036	NM_032541	Hepcidin antimicrobial peptide, hepcidin precursor	hormone activity (GO:0005179); extracellular region (GO:0005576); extracellular space (GO:0005615); cytoplasm (GO:0005737); cellular iron ion homeostasis (GO:0006879); defense response to bacterium (GO:0042742); apical cortex (GO:0045179); defense response to fungus (GO:0050832)	Hamp	1295.95	0.822565	-1.21571	1295.95	1054.33	0.104323	3331.09	3331.09	0.446052	1552.63	3.04957e-215	112.581	112.581	0.167189	23.8516	5.85746e-07	434.485	434.485	0.63196	328.959	7.66388e-08
Up	Up (240)	Up (191)	-	chr19:44,468,939-44,482,199	NM_009127	Stearoyl-Coenzyme A desaturase 1, acyl-CoA desaturase 1	stearoyl-CoA 9-desaturase activity (GO:0004768); iron ion binding (GO:0005506); endoplasmic reticulum (GO:0005783); obsolete microsome (GO:0005792); lipid metabolic process (GO:0006629); fatty acid biosynthetic process (GO:0006633); lipid biosynthetic process (GO:0008610); positive regulation of cholesterol esterification (GO:0010873); membrane (GO:0016020); integral component of membrane (GO:001…	Scd1	1509.98	0.778784	-1.28405	1509.98	1164.16	0.0661694	376.13	376.13	1.91188	736.862	1.09019e-155	43.296	43.296	1.572	79.6405	2.57782e-10	62.596	62.596	2.13846	152.182	1.22546e-10
Up	Up (240)	Up (191)	-	chr9:78,178,826-78,194,952	NM_008182	Glutathione S-transferase, alpha 2 (Yc2), glutathione S-transferase A2	glutathione transferase activity (GO:0004364); nucleus (GO:0005634); nuclear outer membrane (GO:0005640); cytosol (GO:0005829); drug binding (GO:0008144); metabolic process (GO:0008152); transferase activity (GO:0016740); xenobiotic catabolic process (GO:0042178); glutathione binding (GO:0043295)	Gsta2	10.6979	1.26838	1.26838	8.51001	10.6979	0.558675	71.3234	71.3234	0.338985	25.5326	2.60588e-71	14.7903	14.7903	0.509463	8.99504	1.38998e-06	27.0188	27.0188	0.225332	6.11503	2.25959e-20
Up	Up (240)	Up (191)	-	chr1:137,715,174-137,729,918	NM_133664	Ladinin, ladinin-1	extracellular region (GO:0005576); (GO:0005578); basement membrane (GO:0005604)	Lad1	1.47912	1.61105	1.61105	0.925499	1.47912	0.012415	48.5685	48.5685	0.0095294	0.582797	8.10823e-19	27.7023	27.7023	0.0139979	0.53199	1.52128e-06	77.2269	77.2269	0.00655042	0.697283	1.6717e-05
Up	Up (240)	Up (191)	-	chr5:136,363,788-136,365,433	NM_013560	Heat shock protein 1, heat shock protein beta-1	proteasome complex (GO:0000502); intracellular (GO:0005622); obsolete soluble fraction (GO:0005625); obsolete insoluble fraction (GO:0005626); nucleus (GO:0005634); cytoplasm (GO:0005737); plasma membrane (GO:0005886); protein folding (GO:0006457); response to stress (GO:0006950); response to unfolded protein (GO:0006986); response to heat (GO:0009408); Z disc (GO:0030018); ubiquitin binding (GO:…	Hspb1	4.73763	1.28428	1.28428	3.69096	4.73763	0.325847	30.3208	30.3208	0.194728	5.90089	1.09205e-45	21.4848	21.4848	0.122707	3.22245	2.36213e-05	10.3266	10.3266	0.242743	2.81141	0.00199998
Up	Up (240)	Up (191)	-	chr3:63,099,793-63,187,635 chr3:63,100,016-63,187,635 chr3:63,099,356-63,187,635	NM_008604 NM_001289462 NM_001289463	Membrane metallo endopeptidase, neprilysin	metalloendopeptidase activity (GO:0004222); obsolete neprilysin activity (GO:0004245); obsolete membrane fraction (GO:0005624); plasma membrane (GO:0005886); proteolysis (GO:0006508); peptide metabolic process (GO:0006518); peptidase activity (GO:0008233); metallopeptidase activity (GO:0008237); zinc ion binding (GO:0008270); membrane (GO:0016020); integral component of membrane (GO:0016021); hyd…	Mme	3.87885	0.742386	-1.34701	3.87885	2.85392	0.291687	23.7418	23.7418	0.484734	12.0025	2.90602e-35	13.971	13.971	0.280008	4.69859	1.05512e-10	7.13691	7.13691	0.621217	4.58498	5.54578e-13
Up	Up (240)	Up (191)	-	chr7:105,499,177-105,509,838 chr7:105,499,177-105,509,798	NM_001168541 NM_001024619 NM_001168540 NM_001168539	Tsukushin, tsukushin precursor	molecular_function (GO:0003674); protein binding (GO:0005515); cellular_component (GO:0005575); extracellular region (GO:0005576); extracellular space (GO:0005615); biological_process (GO:0008150)	Tsku	43.9314	1.22803	1.22803	36.1516	43.9314	0.364921	21.0502	21.0502	2.28625	47.9186	9.12632e-32	28.2825	28.2825	3.2067	107.58	1.41746e-05	55.8609	55.8609	1.67261	98.4646	1.71726e-14
Up	Up (240)	Up (191)	-	chr13:4,247,980-4,249,023	NR_028405			Marcksl1-ps4	9.21673	1.20339	1.20339	7.74061	9.21673	0.69026	20.622	20.622	0.633886	13.5242	8.66228e-60	6.40051	6.40051	0.595406	4.63111	0.0275366	4.5517	4.5517	0.65954	3.2747	0.0077783
Up	Up (240)	Up (191)	-	chr7:104,561,466-104,566,020	NM_009381	Thyroid hormone responsive SPOT14 homolog (Rattus), thyroid hormone-inducible hepatic protein	nucleus (GO:0005634)	Thrsp	828.155	0.733054	-1.36416	828.155	600.636	0.0403285	20.3415	20.3415	16.6066	338.862	3.24172e-39	7.30081	7.30081	23.2115	200.966	0.0263133	21.7	21.7	12.2033	284.103	5.29938e-12
Up	Up (240)	Up (191)	-	chr13:4,232,985-4,247,605	NM_001013785	Aldo-keto reductase family 1, member C19, aldo-keto reductase family 1, member C19	molecular_function (GO:0003674); cellular_component (GO:0005575); biological_process (GO:0008150); oxidoreductase activity (GO:0016491)	Akr1c19	47.992	1.27631	1.27631	38.0104	47.992	0.0401068	17.0061	17.0061	3.75415	64.8312	7.28996e-53	4.10888	4.10888	3.48328	16.9864	0.0323469	3.28222	3.28222	3.93474	13.4901	0.000197504
Up	Up (240)	Up (191)	-	chr2:177,282,930-177,297,016	NR_036450	Predicted gene 14403,	molecular_function (GO:0003674); cellular_component (GO:0005575); biological_process (GO:0008150)	Gm14403	8.85927	1.21508	1.21508	7.34235	8.85927	0.245799	12.8883	12.8883	0.665805	8.82653	1.65948e-34	8.1273	8.1273	0.431841	4.15303	8.38623e-06	5.19149	5.19149	0.821781	3.97926	8.18794e-10
Up	Up (240)	Up (191)	-	chr4:106,417,165-106,472,436	NM_025590	Acyl-CoA thioesterase 11, acyl-coenzyme A thioesterase 11	catalytic activity (GO:0003824); cytoplasm (GO:0005737); fatty acid metabolic process (GO:0006631); response to temperature stimulus (GO:0009266); response to cold (GO:0009409); hydrolase activity (GO:0016787)	Acot11	0.630448	0.713955	-1.40065	0.630448	0.450383	0.322532	11.4013	11.4013	0.0646524	0.768122	1.24117e-12	6.11476	6.11476	0.100633	0.718741	1.32528e-05	16.087	16.087	0.0406656	0.666783	1.78362e-12
Up	Up (240)	Up (191)	-	chr11:72,055,495-72,080,106	NM_001004148	Solute carrier family 13 (sodium-dependent citrate transporter), member 5, solute carrier family 13 member 5	transporter activity (GO:0005215); organic acid:sodium symporter activity (GO:0005343); obsolete insoluble fraction (GO:0005626); plasma membrane (GO:0005886); transport (GO:0006810); ion transport (GO:0006811); sodium ion transport (GO:0006814); tricarboxylic acid transport (GO:0006842); citrate transmembrane transporter activity (GO:0015137); succinate transmembrane transporter activity (GO:001…	Slc13a5	0.403589	0.798165	-1.25287	0.403589	0.322661	0.946028	10.0074	10.0074	0.0126146	0.135944	2.15527e-05	1000.05	1000.05	0	2.00006	1.1828e-16	62.1772	62.1772	0.0210243	1.49434	5.71805e-16
Up	Up (240)	Up (191)	-	chr2:177,249,446-177,263,899	NM_001177568			Gm14420	18.9129	1.22682	1.22682	15.5483	18.9129	0.161324	9.95867	9.95867	2.00646	20.5315	6.2834e-37	6.6431	6.6431	1.98558	15.6863	2.32936e-06	6.27021	6.27021	2.02037	12.7481	1.14581e-11
Up	Up (240)	Up (191)	-	chr11:69,755,787-69,761,692	NM_009204	Solute carrier family 2 (facilitated glucose transporter), member 4, solute carrier family 2, facilitated glucose transporter member 4	obsolete integral to membrane of membrane fraction (GO:0000299); transporter activity (GO:0005215); glucose transmembrane transporter activity (GO:0005355); insulin-responsive glucose:proton symporter activity (GO:0005360); protein binding (GO:0005515); obsolete membrane fraction (GO:0005624); obsolete soluble fraction (GO:0005625); cytoplasm (GO:0005737); endosome (GO:0005768); multivesicular bo…	Slc2a4	0.326243	0.331462	-3.01694	0.326243	0.11228	0.0153772	8.64138	8.64138	0.0344162	0.321715	0.00102465	24.5894	24.5894	0.0228021	0.71668	4.87923e-09	9.27662	9.27662	0.042159	0.389926	0.000168808
Up	Up (240)	Up (191)	-	chr12:109,572,590-109,600,444	NM_010010	Cytochrome P450, family 46, subfamily a, polypeptide 1, cholesterol 24-hydroxylase precursor	monooxygenase activity (GO:0004497); iron ion binding (GO:0005506); extracellular space (GO:0005615); endoplasmic reticulum (GO:0005783); obsolete microsome (GO:0005792); obsolete electron transport (GO:0006118); lipid metabolic process (GO:0006629); transport (GO:0006810); steroid metabolic process (GO:0008202); cholesterol metabolic process (GO:0008203); electron transfer activity (GO:0009055);…	Cyp46a1	1.13162	0.754349	-1.32565	1.13162	0.852269	0.458052	8.09859	8.09859	0.0397921	0.353181	7.15496e-09	5.18769	5.18769	0.0515954	0.321608	0.0241486	9.64974	9.64974	0.0319232	0.293473	0.0148649
Up	Up (240)	Up (191)	-	chr10:53,352,951-53,470,715	NM_001081428	Family with sequence similarity 184, member A, protein FAM184A	molecular_function (GO:0003674); cellular_component (GO:0005575); biological_process (GO:0008150)	Fam184a	0.121718	1.53672	1.53672	0.0781675	0.121718	0.971948	7.57727	7.57727	0.0141369	0.121889	2.71392e-06	12.9219	12.9219	0.0166808	0.268334	1.08734e-05	14.2164	14.2164	0.012441	0.20868	0.000239471
Up	Up (240)	Up (191)	-	chr4:132,809,004-132,819,002	NM_031393	Synaptotagmin-like 1, synaptotagmin-like protein 1	protein binding (GO:0005515); ATP binding (GO:0005524); obsolete membrane fraction (GO:0005624); obsolete soluble fraction (GO:0005625); plasma membrane (GO:0005886); intracellular protein transport (GO:0006886); exocytosis (GO:0006887); proton-exporting ATPase activity, phosphorylative mechanism (GO:0008553); membrane (GO:0016020); vesicle-mediated transport (GO:0016192); Rab GTPase binding (GO:…	Sytl1	2.24414	1.20869	1.20869	1.87266	2.24414	0.590848	7.52383	7.52383	0.13057	1.00934	1.41201e-12	4.46919	4.46919	0.136086	0.718112	0.0117992	4.14719	4.14719	0.126892	0.501389	0.0155634
Up	Up (240)	Up (191)	-	chr11:3,603,733-3,763,906 chr11:3,603,733-3,622,230	NM_152818 NM_001302630 NM_001302631	Oxysterol binding protein 2, oxysterol-binding protein 2 isoform 1;oxysterol-binding protein 2 isoform 2;oxysterol-binding protein 2 isoform 3	molecular_function (GO:0003674); cellular_component (GO:0005575); transport (GO:0006810); lipid transport (GO:0006869); biological_process (GO:0008150); steroid metabolic process (GO:0008202); membrane (GO:0016020)	Osbp2	0.17304	0.645969	-1.54806	0.17304	0.109221	0.629836	7.17062	7.17062	0.0104844	0.0894834	0.000167286	13.4033	13.4033	0.0205329	0.337724	7.29093e-06	26.9306	26.9306	0.00378543	0.14542	0.000134771
Up	Up (240)	Up (191)	-	chr19:43,514,925-43,571,703	NM_031396	Cyclin M1, metal transporter CNNM1	molecular_function (GO:0003674); plasma membrane (GO:0005886); transport (GO:0006810); ion transport (GO:0006811); biological_process (GO:0008150); membrane (GO:0016020); integral component of membrane (GO:0016021)	Cnnm1	0.0834711	0.524678	-1.90593	0.0834711	0.0421254	0.57427	5.91466	5.91466	0.0107006	0.072012	0.00162491	8.31915	8.31915	0.0172248	0.177444	0.0023944	18.9706	18.9706	0.00635111	0.162505	0.00791667
Up	Up (240)	Up (191)	-	chr3:60,806,706-60,812,904	NM_008772 NM_001282016	Purinergic receptor P2Y, G-protein coupled 1, P2Y purinoceptor 1	obsolete rhodopsin-like receptor activity (GO:0001584); signal transducer activity (GO:0004871); G-protein coupled receptor activity (GO:0004930); ATP binding (GO:0005524); mitochondrion (GO:0005739); plasma membrane (GO:0005886); integral component of plasma membrane (GO:0005887); signal transduction (GO:0007165); G-protein coupled receptor signaling pathway (GO:0007186); positive regulation of …	P2ry1	3.60174	0.821122	-1.21785	3.60174	2.9339	0.518064	4.24944	4.24944	0.423757	1.84076	1.04938e-18	3.18862	3.18862	0.356248	1.31968	0.000393888	2.22789	2.22789	0.468762	1.03319	0.0451384
Up	Up (240)	Up (191)	-	chr5:28,397,951-28,405,202	NM_153526	Insulin induced gene 1, insulin-induced gene 1 protein	protein binding (GO:0005515); endoplasmic reticulum (GO:0005783); lipid metabolic process (GO:0006629); triglyceride metabolic process (GO:0006641); cholesterol biosynthetic process (GO:0006695); response to sterol depletion (GO:0006991); steroid metabolic process (GO:0008202); cholesterol metabolic process (GO:0008203); negative regulation of steroid biosynthetic process (GO:0010894); membrane (…	Insig1	139.08	0.769438	-1.29965	139.08	105.928	0.0121709	4.20458	4.20458	11.9079	51.3613	6.38024e-19	4.40917	4.40917	10.5588	54.8961	0.000616807	3.95865	3.95865	12.8074	55.4665	0.00128466
Up	Up (240)	Up (191)	-	chr16:18,071,818-18,089,283	NM_011172	Proline dehydrogenase, proline dehydrogenase 1, mitochondrial precursor	proline dehydrogenase activity (GO:0004657); mitochondrion (GO:0005739); mitochondrial inner membrane (GO:0005743); glutamate biosynthetic process (GO:0006537); proline metabolic process (GO:0006560); proline catabolic process (GO:0006562); oxidoreductase activity (GO:0016491); amino acid binding (GO:0016597); oxidation-reduction process (GO:0055114)	Prodh	86.755	0.76874	-1.30083	86.755	65.9826	0.0104997	3.99007	3.99007	10.3645	41.2703	4.65596e-10	5.73543	5.73543	13.8693	91.9172	2.69586e-08	10.4775	10.4775	8.02793	80.1484	2.46303e-19
Up	Up (240)	Up (191)	-	chr17:26,642,535-26,645,417	NM_013642	Dual specificity phosphatase 1, dual specificity protein phosphatase 1	phosphoprotein phosphatase activity (GO:0004721); protein tyrosine phosphatase activity (GO:0004725); obsolete soluble fraction (GO:0005625); nucleus (GO:0005634); protein dephosphorylation (GO:0006470); cell cycle (GO:0007049); protein tyrosine/serine/threonine phosphatase activity (GO:0008138); protein tyrosine/threonine phosphatase activity (GO:0008330); dephosphorylation (GO:0016311); hydrola…	Dusp1	27.2428	1.53177	1.53177	17.925	27.2428	0.0132294	3.83428	3.83428	5.14507	19.6788	7.13666e-12	2.98501	2.98501	6.58689	22.8748	1.73887e-05	5.56865	5.56865	4.18386	24.5632	4.28403e-07
Up	Up (240)	Up (191)	-	chr18:74,088,140-74,224,603	NM_172632	Mitogen-activated protein kinase 4, mitogen-activated protein kinase 4	nucleotide binding (GO:0000166); nucleosome (GO:0000786); DNA binding (GO:0003677); protein kinase activity (GO:0004672); protein serine/threonine kinase activity (GO:0004674); MAP kinase activity (GO:0004707); protein tyrosine kinase activity (GO:0004713); ATP binding (GO:0005524); nucleus (GO:0005634); nucleosome assembly (GO:0006334); protein phosphorylation (GO:0006468); cell cycle (GO:000704…	Mapk4	0.164074	0.771346	-1.29643	0.164074	0.128647	1	3.77273	3.77273	0.0206304	0.0822569	0.0072795	5.83991	5.83991	0.0188193	0.134222	0.0215107	7.06446	7.06446	0.0218378	0.167029	0.00365882
Up	Up (240)	Up (191)	-	chr1:129,625,989-129,664,141	NM_001033041	Amino carboxymuconate semialdehyde decarboxylase, 2-amino-3-carboxymuconate-6-semialdehyde decarboxylase	aminocarboxymuconate-semialdehyde decarboxylase activity (GO:0001760); catalytic activity (GO:0003824); obsolete soluble fraction (GO:0005625); metabolic process (GO:0008152); lyase activity (GO:0016829); carboxy-lyase activity (GO:0016831); metal ion binding (GO:0046872); quinolinate metabolic process (GO:0046874)	Acmsd	7.76737	1.21775	1.21775	6.42084	7.76737	0.179486	3.68137	3.68137	2.14735	8.141	7.70942e-16	3.55698	3.55698	1.963	8.16297	8.94993e-06	3.96445	3.96445	2.27024	9.64162	0.000200662
Up	Up (240)	Up (191)	-	chr1:184,884,918-184,906,175	NM_016928	Toll-like receptor 5, toll-like receptor 5	toll-like receptor signaling pathway (GO:0002224); response to molecule of bacterial origin (GO:0002237); microglial cell activation involved in immune response (GO:0002282); transmembrane signaling receptor activity (GO:0004888); protein binding (GO:0005515); inflammatory response (GO:0006954); signal transduction (GO:0007165); membrane (GO:0016020); integral component of membrane (GO:0016021); …	Tlr5	4.12032	1.31775	1.31775	3.15085	4.12032	0.0369899	3.59447	3.59447	0.579613	2.10515	6.99638e-13	2.97702	2.97702	0.652733	2.26395	1.08559e-05	3.74063	3.74063	0.530866	2.03243	0.00440907
Up	Up (240)	Up (191)	-	chr7:125,832,071-125,849,252	NM_019580	Glycerophosphodiester phosphodiesterase 1, glycerophosphodiester phosphodiesterase 1	protein binding (GO:0005515); extracellular space (GO:0005615); cytoplasm (GO:0005737); integral component of plasma membrane (GO:0005887); glycerol metabolic process (GO:0006071); lipid metabolic process (GO:0006629); G-protein coupled receptor signaling pathway (GO:0007186); phosphoric diester hydrolase activity (GO:0008081); glycerophosphodiester phosphodiesterase activity (GO:0008889); membra…	Gde1	43.5797	1.24808	1.24808	35.2651	43.5797	0.0208901	3.56213	3.56213	12.2959	44.8613	2.93957e-19	2.26989	2.26989	12.9249	34.5934	0.0251164	3.37248	3.37248	11.8766	42.9994	0.00124417
Up	Up (240)	Up (191)	-	chr10:75,294,589-75,297,626	NM_010361	Glutathione S-transferase, theta 2, glutathione S-transferase theta-2	glutathione transferase activity (GO:0004364); nucleus (GO:0005634); cytoplasm (GO:0005737); cytosol (GO:0005829); glutathione metabolic process (GO:0006749); transferase activity (GO:0016740)	Gstt2	60.6347	0.800937	-1.24854	60.6347	48.056	0.0221409	3.55679	3.55679	5.89022	21.2659	6.81326e-21	2.39107	2.39107	7.27864	20.564	0.0177696	5.01303	5.01303	4.9646	26.0114	4.05262e-08
Up	Up (240)	Up (191)	-	chr9:96,843,900-96,918,774	NM_145134	SplA/ryanodine receptor domain and SOCS box containing 4, SPRY domain-containing SOCS box protein 4	molecular_function (GO:0003674); cellular_component (GO:0005575); cytoplasm (GO:0005737); biological_process (GO:0008150)	Spsb4	1.62925	1.22846	1.22846	1.34112	1.62925	0.598155	3.49504	3.49504	0.137946	0.500244	1.88526e-06	10.9449	10.9449	0.156946	2.04529	1.9301e-06	14.2402	14.2402	0.125279	1.86855	7.99205e-11
Up	Up (240)	Up (191)	-	chr15:88,692,623-88,696,156	NM_145478	Proviral integration site 3, serine/threonine-protein kinase pim-3	nucleotide binding (GO:0000166); protein kinase activity (GO:0004672); protein serine/threonine kinase activity (GO:0004674); ATP binding (GO:0005524); protein phosphorylation (GO:0006468); cell cycle (GO:0007049); kinase activity (GO:0016301); histone phosphorylation (GO:0016572); transferase activity (GO:0016740); protein autophosphorylation (GO:0046777)	Pim3	48.7233	1.2755	1.2755	38.6061	48.7233	0.196549	3.47294	3.47294	4.45887	15.2642	2.75116e-06	2.94187	2.94187	6.7083	23.0371	7.21997e-05	7.6836	7.6836	2.95924	22.4754	1.36842e-11
Up	Up (240)	Up (191)	-	chr16:92,392,195-92,400,323 chr16:92,392,195-92,466,414	NM_001081549 NM_019466	Regulator of calcineurin 1, calcipressin-1 isoform 2;calcipressin-1 isoform 1	nucleus (GO:0005634); cytoplasm (GO:0005737); calcium-mediated signaling (GO:0019722); response to estrogen (GO:0043627); regulation of phosphoprotein phosphatase activity (GO:0043666); skeletal muscle fiber development (GO:0048741); negative regulation of smooth muscle cell differentiation (GO:0051151)	Rcan1	13.2176	0.828286	-1.20731	13.2176	10.8223	0.0932239	3.08842	3.08842	2.31219	7.31116	2.46439e-06	4.02311	4.02311	2.69751	12.8513	0.0080102	5.70286	5.70286	2.05532	12.9995	0.000398164
Up	Up (240)	Up (191)	-	chrX:136,542,211-136,597,107	NM_001081668	Nucleoporin 62 C-terminal like, nucleoporin-62 C-terminal-like protein	molecular_function (GO:0003674); cellular_component (GO:0005575); biological_process (GO:0008150)	Nup62cl	0.546302	0.704303	-1.41984	0.546302	0.372613	0.934212	3.08075	3.08075	0.0797822	0.276811	0.0192398	5.37097	5.37097	0.153924	0.99312	0.00410912	22.2669	22.2669	0.0303543	0.782542	6.90144e-06
Up	Up (240)	Up (191)	-	chr6:99,575,130-99,616,765	NM_025829	Eukaryotic translation initiation factor 4E member 3, eukaryotic translation initiation factor 4E type 3	molecular_function (GO:0003674); RNA binding (GO:0003723); translation initiation factor activity (GO:0003743); cellular_component (GO:0005575); cytoplasm (GO:0005737); translation (GO:0006412); translational initiation (GO:0006413); regulation of translation (GO:0006417); biological_process (GO:0008150); positive regulation of translational initiation (GO:0045948)	Eif4e3	1.99701	0.680772	-1.46892	1.99701	1.35281	0.0790245	3.02337	3.02337	0.516146	1.58743	4.01454e-09	5.08458	5.08458	0.4944	2.94601	5.79605e-09	4.65335	4.65335	0.530643	2.53881	8.2134e-06
Up	Up (240)	Up (191)	-	chr5:123,526,283-123,567,454	NM_001039723	Transmembrane protein 120B, transmembrane protein 120B	molecular_function (GO:0003674); cellular_component (GO:0005575); biological_process (GO:0008150); membrane (GO:0016020); integral component of membrane (GO:0016021)	Tmem120b	2.2616	1.47912	1.47912	1.5252	2.2616	0.083259	2.94528	2.94528	0.460786	1.38973	6.6102e-08	4.00137	4.00137	0.440121	2.08515	0.00142198	4.26177	4.26177	0.474562	2.11061	0.00239662
Up	Up (240)	Up (191)	-	chrX:7,770,975-7,783,651	NM_145908 NM_023638 NM_016913 NM_145907	Porcupine homolog (Drosophila), protein-serine O-palmitoleoyltransferase porcupine isoform A;protein-serine O-palmitoleoyltransferase porcupine isoform E;protein-serine O-palmitoleoyltransferase porcupine isoform B;protein-serine O-palmitoleoyltransferase porcupine isoform D;protein-serine O-palmitoleoyltransferase porcupine isoform C	protein binding (GO:0005515); endoplasmic reticulum (GO:0005783); glycoprotein metabolic process (GO:0009100); membrane (GO:0016020); integral component of membrane (GO:0016021); Wnt signaling pathway (GO:0016055); transferase activity (GO:0016740); integral component of endoplasmic reticulum membrane (GO:0030176)	Porcn	1.92701	0.721334	-1.38632	1.92701	1.38478	0.150378	2.84685	2.84685	0.346506	1.00155	4.14175e-05	3.3281	3.3281	0.379758	1.47378	0.00110583	5.0583	5.0583	0.324338	1.69329	0.00164592
Up	Up (240)	Up (191)	-	chr4:46,617,261-46,663,071	NM_198664	TBC1 domain family, member 2, TBC1 domain family member 2A	molecular_function (GO:0003674); cellular_component (GO:0005575); biological_process (GO:0008150)	Tbc1d2	0.274319	0.750782	-1.33195	0.274319	0.20174	0.897608	2.77812	2.77812	0.0411122	0.119416	0.00867175	4.41849	4.41849	0.0608513	0.318809	0.0038972	9.5756	9.5756	0.0279528	0.289611	0.00023776
Up	Up (240)	Up (191)	-	chr4:19,969,198-19,993,258	NM_010281	Gamma-glutamyl hydrolase, gamma-glutamyl hydrolase precursor	catalytic activity (GO:0003824); extracellular region (GO:0005576); extracellular space (GO:0005615); lysosome (GO:0005764); cytosol (GO:0005829); glutamine metabolic process (GO:0006541); peptidase activity (GO:0008233); omega peptidase activity (GO:0008242); obsolete gamma-glutamyl hydrolase activity (GO:0008464); response to zinc ion (GO:0010043); hydrolase activity (GO:0016787); response to i…	Ggh	7.15448	0.811321	-1.23256	7.15448	5.7395	0.226786	2.62358	2.62358	3.05052	8.29185	1.64616e-07	2.01972	2.01972	2.86029	6.75011	0.00967299	2.28413	2.28413	3.17734	6.93065	0.0404479
Up	Up (240)	Up (191)	-	chr6:125,312,668-125,330,522	NM_198604	Pleckstrin homology domain containing, family G (with RhoGef domain) member 6, pleckstrin homology domain-containing family G member 6	molecular_function (GO:0003674); Rho guanyl-nucleotide exchange factor activity (GO:0005089); GTPase activator activity (GO:0005096); cellular_component (GO:0005575); intracellular (GO:0005622); cytoplasm (GO:0005737); cytoskeleton (GO:0005856); biological_process (GO:0008150); regulation of Rho protein signal transduction (GO:0035023); regulation of catalytic activity (GO:0050790)	Plekhg6	4.65009	1.26941	1.26941	3.68921	4.65009	0.0844145	2.17867	2.17867	0.708859	1.55578	0.000538243	2.21319	2.21319	0.800242	2.06543	0.0100592	2.37379	2.37379	0.647937	1.5093	0.0369691
Up	Up (240)	Up (191)	-	chr8:107,257,902-107,265,534	NM_133960 NM_001190330			Ces2a	182.7	1.21167	1.21167	152.425	182.7	0.0150151	2.08915	2.08915	83.4713	177.197	3.56351e-06	2.33651	2.33651	92.521	253.239	0.00127926	2.85196	2.85196	77.4381	211.854	7.59968e-05
Up	Up (240)	-	Stringent SI	chr8:95,780,134-95,803,635	NM_144930			Ces1f	284.689	1.16737	1.16738	246.486	284.689	0.110079	147.943	147.943	1.33499	200.294	9.70329e-179	4.5509	4.5509	1.39997	7.53932	0.0682958	11.2418	11.2418	1.29167	16.2424	1.7661e-06
Up	Up (240)	-	Stringent SI	chr11:83,560,441-83,566,148	NM_183249			Wfdc21	578.982	0.989881	-1.01022	578.982	566.341	1	67.1455	67.1455	4.5142	312.688	8.35776e-89	1.029	1.029	4.80563	5.7648	1	4.90569	4.90569	4.31991	22.7273	0.000248321
Up	Up (240)	-	Stringent SI	chr7:27,620,357-27,628,283	NM_007812	Cytochrome P450, family 2, subfamily a, polypeptide 4, cytochrome P450 2A5	monooxygenase activity (GO:0004497); endoplasmic reticulum (GO:0005783); obsolete microsome (GO:0005792); obsolete electron transport (GO:0006118); transport (GO:0006810); membrane (GO:0016020); oxidoreductase activity (GO:0016491); oxidoreductase activity, acting on paired donors, with incorporation or reduction of molecular oxygen, reduced flavin or flavoprotein as one donor, and incorporation …	Cyp2a5	795.161	0.866704	-1.1538	795.161	681.343	0.6124	22.2428	22.2428	22.3936	502.591	2.05606e-61	3.5876	3.5876	25.2231	105.818	0.257848	3.50171	3.50171	20.5073	75.7617	0.000754371
Up	Up (240)	-	Stringent SI	chrX:70,163,859-70,203,867	NM_010941	NAD(P) dependent steroid dehydrogenase-like, sterol-4-alpha-carboxylate 3-dehydrogenase, decarboxylating	hair follicle development (GO:0001942); catalytic activity (GO:0003824); 3-beta-hydroxy-delta5-steroid dehydrogenase activity (GO:0003854); binding (GO:0005488); steroid biosynthetic process (GO:0006694); cholesterol biosynthetic process (GO:0006695); smoothened signaling pathway (GO:0007224); metabolic process (GO:0008152); cholesterol metabolic process (GO:0008203); lipid biosynthetic process (…	Nsdhl	25.0813	0.858415	-1.16494	25.0813	21.284	0.309868	10.6764	10.6764	2.19651	24.1942	1.60268e-28	3.21971	3.21971	1.83103	7.08138	0.270158	7.80663	7.80663	2.44016	21.878	0.00497075
Up	Up (240)	-	Stringent SI	chr5:4,080,673-4,104,697	NM_020010	Cytochrome P450, family 51, lanosterol 14-alpha demethylase	obsolete trypsin activity (GO:0004295); monooxygenase activity (GO:0004497); iron ion binding (GO:0005506); extracellular space (GO:0005615); endoplasmic reticulum (GO:0005783); obsolete microsome (GO:0005792); obsolete electron transport (GO:0006118); proteolysis (GO:0006508); steroid biosynthetic process (GO:0006694); cholesterol biosynthetic process (GO:0006695); methyltransferase activity (GO…	Cyp51	27.4768	0.883351	-1.13205	27.4768	24.0236	0.557014	7.45992	7.45992	3.62835	28.4858	3.81419e-16	3.72236	3.72236	2.22221	9.96187	0.241662	5.63704	5.63704	4.56577	29.853	0.0244141
Up	Up (240)	-	Stringent SI	chr3:88,897,509-88,905,889	NM_134469 NM_001253751	Farnesyl diphosphate synthetase, farnesyl pyrophosphate synthase isoform 1 precursor;farnesyl pyrophosphate synthase isoform 2	dimethylallyltranstransferase activity (GO:0004161); farnesyltranstransferase activity (GO:0004311); geranyltranstransferase activity (GO:0004337); obsolete soluble fraction (GO:0005625); cytoplasm (GO:0005737); mitochondrion (GO:0005739); mitochondrial matrix (GO:0005759); peroxisome (GO:0005777); steroid biosynthetic process (GO:0006694); cholesterol biosynthetic process (GO:0006695); isoprenoi…	Fdps	94.0274	0.905514	-1.10434	94.0274	84.2831	0.769592	6.31849	6.31849	8.20011	54.0533	3.87433e-18	3.82385	3.82385	5.89049	27.1842	0.333044	7.21528	7.21528	9.73986	81.5638	0.00556171
Up	Up (240)	-	Stringent SI	chr2:113,525,246-113,556,924 chr2:113,281,220-113,556,924 chr2:113,167,892-113,556,924	NM_010230 NM_001285458 NM_001285459 NM_001287817 NM_001287818	Formin 1, formin-1 isoform 4;formin-1 isoform 1;formin-1 isoform 3;formin-1 isoform 5	DNA binding (GO:0003677); actin binding (GO:0003779); carbohydrate:proton symporter activity (GO:0005351); protein binding (GO:0005515); nucleus (GO:0005634); cytoplasm (GO:0005737); cytoskeleton (GO:0005856); plasma membrane (GO:0005886); adherens junction (GO:0005912); multicellular organism development (GO:0007275); phosphoenolpyruvate-dependent sugar phosphotransferase system (GO:0009401); ge…	Fmn1	0.481357	0.946783	-1.05621	0.481357	0.45444	1	5.16371	5.16371	0.0685337	0.363938	6.78186e-19	2.09327	2.09327	0.0696699	0.171323	0.090884	3.09687	3.09687	0.0677762	0.212254	0.0193635
Up	Up (240)	-	Stringent SI	chr1:74,760,147-74,784,464	NM_024264	Cytochrome P450, family 27, subfamily a, polypeptide 1, sterol 26-hydroxylase, mitochondrial precursor	monooxygenase activity (GO:0004497); iron ion binding (GO:0005506); mitochondrion (GO:0005739); mitochondrial envelope (GO:0005740); mitochondrial inner membrane (GO:0005743); obsolete electron transport (GO:0006118); transport (GO:0006810); cholesterol metabolic process (GO:0008203); electron transfer activity (GO:0009055); membrane (GO:0016020); oxidoreductase activity (GO:0016491); heme bindin…	Cyp27a1	202.254	1.0494	1.0494	194.877	202.254	1	4.97113	4.97113	34.778	174.174	1.75687e-28	1.84061	1.84061	43.239	93.0296	0.0879088	3.06021	3.06021	29.1373	91.7768	0.000223419
Up	Up (240)	-	Stringent SI	chr8:88,016,515-88,051,457	NM_173866	Glutamic pyruvate transaminase (alanine aminotransferase) 2, alanine aminotransferase 2	catalytic activity (GO:0003824); L-alanine:2-oxoglutarate aminotransferase activity (GO:0004021); mitochondrion (GO:0005739); transaminase activity (GO:0008483); biosynthetic process (GO:0009058); transferase activity (GO:0016740); transferase activity, transferring nitrogenous groups (GO:0016769); pyridoxal phosphate binding (GO:0030170)	Gpt2	130.4	1.00128	1.00128	130.4	129.135	1	4.90401	4.90401	16.9972	82.4444	2.13906e-13	1.25378	1.25378	24.1163	35.3789	1	2.66881	2.66881	12.2511	33.2955	0.0282469
Up	Up (240)	-	Stringent SI	chr8:112,514,335-112,523,704	NM_146214	Tyrosine aminotransferase, tyrosine aminotransferase	catalytic activity (GO:0003824); L-tyrosine:2-oxoglutarate aminotransferase activity (GO:0004838); mitochondrion (GO:0005739); cellular amino acid metabolic process (GO:0006520); L-phenylalanine catabolic process (GO:0006559); tyrosine catabolic process (GO:0006572); response to oxidative stress (GO:0006979); transaminase activity (GO:0008483); biosynthetic process (GO:0009058); aromatic amino ac…	Tat	899.962	1.0278	1.0278	885.368	899.962	1	4.34298	4.34298	162.611	701.113	4.55169e-12	2.09909	2.09909	228.355	563.365	0.413365	3.84146	3.84146	118.782	489.2	0.00317384
Up	Up (240)	-	Stringent SI	chr2:58,419,744-58,645,382 chr2:58,607,594-58,643,653	NM_029692 NM_001289659 NM_001289660	Uridine phosphorylase 2, uridine phosphorylase 2 isoform 3;uridine phosphorylase 2 isoform 1;uridine phosphorylase 2 isoform 2	catalytic activity (GO:0003824); uridine phosphorylase activity (GO:0004850); cytoplasm (GO:0005737); nucleoside metabolic process (GO:0009116); nucleotide catabolic process (GO:0009166); transferase activity (GO:0016740); transferase activity, transferring glycosyl groups (GO:0016757); transferase activity, transferring pentosyl groups (GO:0016763)	Upp2	211.685	0.847214	-1.18034	211.685	177.466	0.556798	4.32876	4.32876	42.391	186.479	1.26221e-25	1.5494	1.5494	47.8488	85.9622	0.26973	2.0847	2.0847	38.7524	75.4873	0.027587
Up	Up (240)	-	Stringent SI	chr9:106,135,785-106,150,285 chr9:106,135,785-106,150,061	NM_020559 NM_001291835	Aminolevulinic acid synthase 1, 5-aminolevulinate synthase, nonspecific, mitochondrial precursor	catalytic activity (GO:0003824); 5-aminolevulinate synthase activity (GO:0003870); mitochondrion (GO:0005739); heme biosynthetic process (GO:0006783); biological_process (GO:0008150); metabolic process (GO:0008152); transaminase activity (GO:0008483); biosynthetic process (GO:0009058); transferase activity (GO:0016740); transferase activity, transferring nitrogenous groups (GO:0016769); pyridoxal…	Alas1	229.606	1.00734	1.00734	229.606	228.927	1	3.9871	3.9871	44.6509	179.607	5.21435e-15	2.50799	2.50799	58.94	176.534	0.128413	4.36295	4.36295	35.1247	155.207	2.61199e-08
Up	Up (240)	-	Stringent SI	chr18:45,719,807-45,845,537	NM_080465	Potassium intermediate/small conductance calcium-activated channel, subfamily N, member 2, small conductance calcium-activated potassium channel protein 2 isoform SK2-S;small conductance calcium-activated potassium channel protein 2 isoform SK2-L	ion channel activity (GO:0005216); potassium channel activity (GO:0005267); calmodulin binding (GO:0005516); transport (GO:0006810); ion transport (GO:0006811); potassium ion transport (GO:0006813); biological_process (GO:0008150); calcium-activated potassium channel activity (GO:0015269); membrane (GO:0016020); integral component of membrane (GO:0016021); small conductance calcium-activated pota…	Kcnn2	9.71259	0.859762	-1.16311	9.71259	8.25454	0.254767	3.69395	3.69395	2.05373	7.71516	4.90222e-26	1.66228	1.66228	2.12675	4.11844	0.138825	2.24163	2.24163	2.00505	4.46619	0.0075807
Up	Up (240)	-	Stringent SI	chr7:106,806,313-106,859,850 chr7:106,806,313-106,844,319 chr7:106,806,313-106,855,352	NM_175316 NM_001252531 NM_001252530	Solute carrier organic anion transporter family, member 2b1, solute carrier organic anion transporter family member 2B1 isoform 2;solute carrier organic anion transporter family member 2B1 isoform 1	transporter activity (GO:0005215); transport (GO:0006810); ion transport (GO:0006811); organic anion transmembrane transporter activity (GO:0008514); basal plasma membrane (GO:0009925); organic anion transport (GO:0015711); membrane (GO:0016020); integral component of membrane (GO:0016021); apical plasma membrane (GO:0016324); ion transmembrane transport (GO:0034220)	Slco2b1	33.5879	0.851244	-1.17475	33.5879	28.2788	0.0668431	3.2941	3.2941	5.49682	18.4749	7.90934e-15	1.75889	1.75889	5.78404	11.8521	0.0562327	2.08664	2.08664	5.30535	11.3728	0.0361989
Up	Up (240)	-	Stringent SI	chr7:126,996,676-127,038,972 chr7:126,996,676-127,039,259	NM_173408 NM_001163703	DCN1, defective in cullin neddylation 1, domain containing 3 (S. cerevisiae), DCN1-like protein 3	molecular_function (GO:0003674); cellular_component (GO:0005575); biological_process (GO:0008150)	Dcun1d3	2.20347	0.962676	-1.03877	2.20347	2.08893	1	3.27827	3.27827	0.833063	2.78246	3.00275e-19	1.80049	1.80049	0.908855	1.914	0.259029	2.16427	2.16427	0.782535	1.72059	0.0383396
Up	Up (240)	-	Stringent SI	chr3:93,359,038-93,368,567	NM_009112	S100 calcium binding protein A10 (calpactin), protein S100-A10	calcium ion binding (GO:0005509); protein binding (GO:0005515); endoplasmic reticulum (GO:0005783)	S100a10	64.4494	0.885941	-1.12874	64.4494	56.4215	0.875675	3.26578	3.26578	11.0745	37.1039	2.00972e-16	1.55559	1.55559	11.1042	20.4317	0.515517	2.36621	2.36621	11.0547	25.8367	0.00419798
Up	Up (240)	-	Stringent SI	chr8:73,359,036-73,363,619	NM_027560	Arrestin domain containing 2, arrestin domain-containing protein 2	molecular_function (GO:0003674); cellular_component (GO:0005575); biological_process (GO:0008150)	Arrdc2	5.31954	0.894497	-1.11795	5.31954	4.72079	0.779203	3.25675	3.25675	0.990048	3.27396	1.62815e-07	1.26352	1.26352	1.3252	1.96599	1	3.34876	3.34876	0.766616	2.72	0.0307314
Up	Up (240)	-	Stringent SI	chr14:67,254,087-67,390,005 chr14:67,254,087-67,352,299	NM_013461 NM_001271759 NM_001271760 NM_001271761	Adrenergic receptor, alpha 1a, alpha-1A adrenergic receptor isoform 2;alpha-1A adrenergic receptor isoform 3;alpha-1A adrenergic receptor isoform 1	obsolete rhodopsin-like receptor activity (GO:0001584); negative regulation of heart rate involved in baroreceptor response to increased systemic arterial blood pressure (GO:0001985); norepinephrine-epinephrine vasoconstriction involved in regulation of systemic arterial blood pressure (GO:0001994); positive regulation of heart rate by epinephrine-norepinephrine (GO:0001996); positive regulation …	Adra1a	0.931975	0.900632	-1.11033	0.931975	0.832732	1	3.21179	3.21179	0.215462	0.71304	7.34625e-10	1.88255	1.88255	0.304547	0.666795	0.342031	4.37843	4.37843	0.156071	0.704133	0.000140499
Up	Up (240)	-	Stringent SI	chr11:78,137,699-78,141,280 chr11:78,136,574-78,141,280	NM_009657 NM_001303423	aldolase C, fructose-bisphosphate, fructose-bisphosphate aldolase C	fructose-bisphosphate aldolase activity (GO:0004332); mitochondrion (GO:0005739); glycolytic process (GO:0006096); lyase activity (GO:0016829)	Aldoc	4.76043	1.16839	1.16839	4.12388	4.76043	0.576141	3.18659	3.18659	0.737098	2.40265	7.49977e-13	2.26832	2.26832	0.818304	2.20827	0.196666	6.12429	6.12429	0.682961	4.67623	0.00164592
Up	Up (240)	-	Stringent SI	chr15:76,127,032-76,137,675	NM_153122	5-oxoprolinase (ATP-hydrolysing), 5-oxoprolinase	nucleotide binding (GO:0000166); catalytic activity (GO:0003824); ATP binding (GO:0005524); cellular_component (GO:0005575); glutathione metabolic process (GO:0006749); biological_process (GO:0008150); hydrolase activity (GO:0016787); 5-oxoprolinase (ATP-hydrolyzing) activity (GO:0017168)	Oplah	33.5699	1.10693	1.10693	30.654	33.5699	0.434494	3.04182	3.04182	5.04277	15.4557	2.16087e-13	1.60435	1.60435	6.1612	11.6486	0.257906	2.3397	2.3397	4.29714	10.0803	0.00910883
Up	Up (240)	-	Stringent SI	chr17:80,247,729-80,295,463	NM_019717 NM_178050 NM_001286647	Atlastin GTPase 2, atlastin-2 isoform 2;atlastin-2 isoform 3;atlastin-2 isoform 1	nucleotide binding (GO:0000166); GTPase activity (GO:0003924); protein binding (GO:0005515); GTP binding (GO:0005525); cellular_component (GO:0005575); endoplasmic reticulum (GO:0005783); biological_process (GO:0008150); membrane (GO:0016020); integral component of membrane (GO:0016021); hydrolase activity (GO:0016787)	Atl2	31.1867	0.920076	-1.08687	31.1867	28.3678	0.793834	2.84671	2.84671	12.4561	36.2433	3.40137e-15	1.55028	1.55028	12.8442	23.3544	0.178478	2.10809	2.10809	12.1975	26.4636	0.0320682
Up	Up (240)	-	Stringent SI	chr3:51,028,368-51,055,576	NM_009834	CCR4 carbon catabolite repression 4-like (S. cerevisiae),	rhythmic process (GO:0048511)	Ccrn4l	25.2095	1.02715	1.02715	24.7907	25.2095	1	2.76055	2.76055	4.164	11.4482	1.97122e-06	3.49997	3.49997	5.19967	21.2977	0.0677537	4.01463	4.01463	3.47355	14.72	0.0113203
Up	Up (240)	-	Stringent SI	chr11:113,559,484-113,571,331 chr11:113,559,484-113,570,840	NM_026682 NM_029794 NM_001164532	Cleavage and polyadenylation specific factor 4-like, putative cleavage and polyadenylation specificity factor subunit 4-like protein isoform 2;putative cleavage and polyadenylation specificity factor subunit 4-like protein isoform 3;putative cleavage and polyadenylation specificity factor subunit 4-like protein isoform 1	molecular_function (GO:0003674); cellular_component (GO:0005575); biological_process (GO:0008150); metal ion binding (GO:0046872)	Cpsf4l	2.72395	0.870005	-1.14942	2.72395	2.33095	0.889352	2.61271	2.61271	0.616645	1.6088	0.0143264	1.56064	1.56064	1.13576	2.0487	0.720751	4.35648	4.35648	0.270568	1.09116	0.00466058
Up	Up (240)	-	Stringent SI	chr16:21,934,399-21,947,625	NM_025693 NR_037773	Transmembrane protein 41a, transmembrane protein 41A precursor	molecular_function (GO:0003674); cellular_component (GO:0005575); biological_process (GO:0008150); membrane (GO:0016020); integral component of membrane (GO:0016021)	Tmem41a	4.76585	1.14284	1.14284	4.19	4.76585	0.696032	2.60873	2.60873	1.71014	4.54354	2.59461e-11	1.80003	1.80003	1.90773	4.04347	0.396569	2.67615	2.67615	1.57842	4.32355	0.00688229
Up	Up (240)	-	Stringent SI	chr4:115,297,332-115,320,310	NM_007823	Cytochrome P450, family 4, subfamily b, polypeptide 1, cytochrome P450 4B1	monooxygenase activity (GO:0004497); iron ion binding (GO:0005506); extracellular space (GO:0005615); endoplasmic reticulum (GO:0005783); obsolete microsome (GO:0005792); obsolete electron transport (GO:0006118); cellular aromatic compound metabolic process (GO:0006725); transport (GO:0006810); drug binding (GO:0008144); electron transfer activity (GO:0009055); membrane (GO:0016020); oxidoreducta…	Cyp4b1	8.43753	0.869321	-1.15032	8.43753	7.24163	0.401895	2.33424	2.33424	1.42521	3.39189	3.2809e-08	1.73506	1.73506	1.4512	2.94806	0.454227	2.18969	2.18969	1.40788	3.04897	0.0326699
Up	Up (240)	-	Stringent SI	chr6:125,271,357-125,294,960	NM_011324	Sodium channel, nonvoltage-gated 1 alpha, amiloride-sensitive sodium channel subunit alpha	actin binding (GO:0003779); ion channel activity (GO:0005216); sodium channel activity (GO:0005272); obsolete membrane fraction (GO:0005624); plasma membrane (GO:0005886); transport (GO:0006810); ion transport (GO:0006811); sodium ion transport (GO:0006814); external side of plasma membrane (GO:0009897); ligand-gated sodium channel activity (GO:0015280); membrane (GO:0016020); integral component …	Scnn1a	10.2082	0.994523	-1.00551	10.2082	10.0584	1	2.31158	2.31158	1.79489	4.21511	2.69818e-10	1.95514	1.95514	2.11769	4.82826	0.0468898	2.00579	2.00579	1.57969	3.14497	0.0336699
Up	Up (240)	-	Stringent SI	chr17:74,233,234-74,299,536	NM_011723	Xanthine dehydrogenase, xanthine dehydrogenase/oxidase	catalytic activity (GO:0003824); xanthine dehydrogenase activity (GO:0004854); xanthine oxidase activity (GO:0004855); obsolete electron transporter activity (GO:0005489); iron ion binding (GO:0005506); extracellular region (GO:0005576); cytoplasm (GO:0005737); peroxisome (GO:0005777); cytosol (GO:0005829); obsolete electron transport (GO:0006118); lactation (GO:0007595); electron transfer activi…	Xdh	44.3572	0.940846	-1.06287	44.3572	41.2845	0.942977	2.31045	2.31045	11.874	27.9588	1.12352e-06	1.57455	1.57455	13.0457	24.083	0.198412	2.13141	2.13141	11.0928	24.1727	0.0234026
Up	Up (240)	-	Stringent SI	chr7:16,502,556-16,507,720	NM_009156	Selenoprotein W, muscle 1, selenoprotein W	cytoplasm (GO:0005737); plasma membrane (GO:0005886); selenium binding (GO:0008430); oxidoreductase activity (GO:0016491); cell redox homeostasis (GO:0045454)	Sepw1	59.6811	0.892842	-1.12002	59.6811	52.8066	0.497019	2.20318	2.20318	11.5176	25.8494	3.19168e-09	1.5494	1.5494	13.0258	23.6769	0.243002	2.1602	2.1602	10.5121	22.7854	0.0120187
Up	Up (240)	-	Stringent SI	chr6:23,022,172-23,082,986	NM_013930	Aminoadipate-semialdehyde synthase, alpha-aminoadipic semialdehyde synthase, mitochondrial	catalytic activity (GO:0003824); peroxidase activity (GO:0004601); binding (GO:0005488); mitochondrion (GO:0005739); generation of precursor metabolites and energy (GO:0006091); obsolete electron transport (GO:0006118); metabolic process (GO:0008152); oxidoreductase activity (GO:0016491); L-lysine catabolic process (GO:0019477); saccharopine dehydrogenase (NADP+, L-lysine-forming) activity (GO:00…	Aass	77.8454	0.956424	-1.04556	77.8454	73.625	1	2.13317	2.13317	40.7068	88.9421	3.21894e-07	1.77037	1.77037	41.955	86.9102	0.0378347	2.2354	2.2354	39.8747	91.9238	0.0145455
Up	Up (240)	-	Stringent SI	chr7:151,009,071-151,034,315	NM_007856	7-dehydrocholesterol reductase, 7-dehydrocholesterol reductase	blood vessel development (GO:0001568); endoplasmic reticulum (GO:0005783); obsolete microsome (GO:0005792); steroid biosynthetic process (GO:0006694); cholesterol biosynthetic process (GO:0006695); lipid biosynthetic process (GO:0008610); post-embryonic development (GO:0009791); membrane (GO:0016020); integral component of membrane (GO:0016021); sterol biosynthetic process (GO:0016126); oxidoredu…	Dhcr7	26.3993	0.848969	-1.1779	26.3993	22.1605	0.24867	2.0933	2.0933	4.79364	10.2611	7.19752e-05	3.19486	3.19486	4.47935	17.05	0.066416	4.74128	4.74128	5.00317	26.6033	0.00995398
Up	Up (240)	-	Stringent SI	chr5:145,025,393-145,118,981	NM_025833	BAI1-associated protein 2-like 1, brain-specific angiogenesis inhibitor 1-associated protein 2-like protein 1	actin binding (GO:0003779); signal transduction (GO:0007165); cytoskeletal adaptor activity (GO:0008093); kinase activity (GO:0016301); SH3 domain binding (GO:0017124); filopodium assembly (GO:0046847)	Baiap2l1	11.1689	1.00304	1.00304	11.1689	11.0772	1	2.04544	2.04544	5.53006	11.3397	6.51062e-05	1.28101	1.28101	7.31696	10.9417	0.720751	2.15273	2.15273	4.33879	9.22958	0.0298556
Up	Up (240)	-	Stringent SI	chr6:133,985,717-134,220,165	NM_007961 NM_001303102	Ets variant gene 6 (TEL oncogene), transcription factor ETV6 isoform 2;transcription factor ETV6 isoform 1	DNA binding (GO:0003677); DNA binding transcription factor activity (GO:0003700); protein binding (GO:0005515); intracellular (GO:0005622); nucleus (GO:0005634); regulation of transcription, DNA-templated (GO:0006355); cell differentiation (GO:0030154); sequence-specific DNA binding (GO:0043565)	Etv6	3.22141	0.916324	-1.09132	3.22141	2.9148	0.890347	2.04103	2.04103	0.895088	1.85189	0.00191026	1.65782	1.65782	1.04608	2.0158	0.176109	2.23916	2.23916	0.794423	1.76252	0.0164538
Up	Up (240)	-	Stringent SI	chr7:53,983,368-53,987,913	NM_011316	Serum amyloid A 4, serum amyloid A-4 protein precursor	lipid transporter activity (GO:0005319); extracellular region (GO:0005576); extracellular space (GO:0005615); acute-phase response (GO:0006953); high-density lipoprotein particle (GO:0034364)	Saa4	168.312	1.14715	1.14715	148.4	168.312	0.269889	2.03254	2.03254	62.7659	130.85	2.8139e-06	1.37782	1.37782	62.7745	100.192	0.6792	2.60261	2.60261	62.7601	164.581	0.00042086
Up	Up (240)	-	Male	chr4:61,252,962-61,256,864	NM_001200006			Mup17	416.86	23.7129	23.7129	17.7624	416.86	1.13275e-28	72165.1	72165.1	0	514.422	1.98715e-45	27.2	27.2	0	0.192699	0.413146	311.723	311.723	0	2.64944	4.62252e-05
Up	Up (240)	-	Male	chr4:60,591,132-60,675,237	NM_001134644			Gm2083	1722.89	2.42151	2.42151	720.162	1722.89	1.74125e-14	43112.8	43112.8	0	309.311	1.12605e-115	18.7321	18.7321	0	0.131467	0.827171	288.902	288.902	0	2.47833	0.000284327
Up	Up (240)	-	Male	chr4:60,591,132-60,595,027	NM_001122647			Mup10	3147.14	2.35212	2.35212	1354.2	3147.14	5.46713e-14	35448.6	35448.6	0.0101886	642.234	2.1239e-120	5.70178	5.70178	0.0254714	0.201556	0.94047	481.355	481.355	0	4.15516	5.57607e-05
Up	Up (240)	-	Male	chr4:60,510,884-60,514,832 chr4:60,511,805-60,514,832	NM_031188 NM_001163011 NM_001163010	Major urinary protein 1, major urinary protein 1 isoform b precursor;major urinary protein 1 isoform a precursor	transporter activity (GO:0005215); binding (GO:0005488); pheromone binding (GO:0005550); extracellular region (GO:0005576); transport (GO:0006810); type I hypersensitivity (GO:0016068)	Mup1	175.058	8.30025	8.30025	21.3303	175.058	1.20598e-35	18305.5	18305.5	0	106.061	3.74816e-17	15.5073	15.5073	0	0.0862204	0.682347	99.8457	99.8457	0	0.677909	0.00945572
Up	Up (240)	-	Male	chr4:60,430,918-60,434,824	NM_001281979	major urinary protein 9, major urinary protein 2-like precursor	molecular_function (GO:0003674); cellular_component (GO:0005575); biological_process (GO:0008150)	Mup9	470.147	19.4052	19.4052	24.5223	470.147	2.64154e-24	561.331	561.331	0	4.04752	5.01071e-18	4.21421	4.21421	0	0.0236273	1	141.127	141.127	0	1.19709	0.00306844
Up	Up (240)	-	Male	chr8:107,607,654-107,617,491	NM_001159415 NM_144511			Ces3b	233.713	1.94317	1.94317	121.615	233.713	2.66353e-13	75.5964	75.5964	1.72979	133.254	3.66775e-90	0.654402	-1.52811	1.46939	1.13036	0.947687	5.29008	5.29008	1.90339	11.442	0.0152649
Up	Up (240)	-	Male	chr8:107,370,967-107,378,382	NM_145603			Ces2c	13.4199	2.20162	2.20162	6.16193	13.4199	4.29477e-11	24.1051	24.1051	0.284682	6.98743	2.35857e-37	5.30285	5.30285	0.275175	1.76184	0.0566028	19.1983	19.1983	0.29102	6.31504	4.51766e-06
Up	Up (240)	-	Male	chr14:66,285,239-66,383,663 chr14:66,285,239-66,363,780	NM_001168318 NM_028903	Scavenger receptor class A, member 5 (putative), scavenger receptor class A member 5 isoform 2;scavenger receptor class A member 5 isoform 1	scavenger receptor activity (GO:0005044); protein binding (GO:0005515); plasma membrane (GO:0005886); integral component of plasma membrane (GO:0005887); transport (GO:0006810); ion transport (GO:0006811); iron ion transport (GO:0006826); cellular iron ion homeostasis (GO:0006879); endocytosis (GO:0006897); signal transduction (GO:0007165); cell surface (GO:0009986); membrane (GO:0016020); integr…	Scara5	1.6212	33.5317	33.5317	0.0461135	1.6212	5.13014e-40	18.769	18.769	0.0269179	0.51443	0.000355851	4.19455	4.19455	0.0393286	0.194029	0.330702	19.1259	19.1259	0.018644	0.42419	0.00467024
Up	Up (240)	-	Male	chr7:107,792,409-107,805,479 chr7:107,792,409-107,806,970 chr7:107,792,409-107,810,908	NM_013746 NM_001163185 NM_001163182 NM_001163187 NM_001163184 NM_001163186 NM_001163183 NM_001291336	Pleckstrin homology domain containing, family B (evectins) member 1, pleckstrin homology domain-containing family B member 1 isoform c;pleckstrin homology domain-containing family B member 1 isoform b;pleckstrin homology domain-containing family B member 1 isoform d;pleckstrin homology domain-containing family B member 1 isoform a;pleckstrin homology domain-containing family B member 1 isoform e	Golgi membrane (GO:0000139); photoreceptor outer segment (GO:0001750); protein binding (GO:0005515); protein C-terminus binding (GO:0008022); membrane (GO:0016020); integral component of membrane (GO:0016021); protein homodimerization activity (GO:0042803)	Plekhb1	11.5337	1.36523	1.36523	8.53645	11.5337	0.000692004	12.2326	12.2326	0.60342	7.61024	2.44072e-65	1.59107	1.59107	0.783908	1.46836	0.642483	2.5909	2.5909	0.483095	1.26297	0.0221671
Up	Up (240)	-	Male	chr4:116,801,259-116,806,557	NM_013807	Polo-like kinase 3 (Drosophila), serine/threonine-protein kinase PLK3 isoform 1;serine/threonine-protein kinase PLK3 isoform 2	nucleotide binding (GO:0000166); protein kinase activity (GO:0004672); protein serine/threonine kinase activity (GO:0004674); protein binding (GO:0005515); ATP binding (GO:0005524); protein phosphorylation (GO:0006468); signal transduction (GO:0007165); membrane (GO:0016020); kinase activity (GO:0016301); transferase activity (GO:0016740); dendrite (GO:0030425); obsolete polo kinase kinase activi…	Plk3	47.2037	1.88853	1.88853	25.2433	47.2037	8.85881e-05	7.08561	7.08561	3.5694	24.9259	8.01954e-14	3.80189	3.80189	5.11015	22.8767	0.0502104	8.48642	8.48642	2.54224	22.7721	5.90315e-06
Up	Up (240)	-	Male	chr1:90,031,383-90,116,577	NM_145079	UDP glucuronosyltransferase 1 family, polypeptide A6A, UDP-glucuronosyltransferase 1-6 precursor	mitochondrial inner membrane (GO:0005743); obsolete microsome (GO:0005792); glucuronosyltransferase activity (GO:0015020); 4-chlorobiphenyl metabolic process (GO:0018880); glucuronate metabolic process (GO:0019585); cellular response to glucocorticoid stimulus (GO:0071385)	Ugt1a6a	5.20669	1.5459	1.5459	3.40964	5.20669	2.70491e-05	3.40895	3.40895	2.17261	7.55953	5.72439e-23	1.93246	1.93246	2.26162	5.14181	0.188737	2.42338	2.42338	2.11326	5.47625	0.0469381
Up	Up (240)	-	Male	chr18:36,823,713-36,825,978	NM_201256	Eukaryotic translation initiation factor 4E binding protein 3, eukaryotic translation initiation factor 4E-binding protein 3	molecular_function (GO:0003674); DNA binding (GO:0003677); DNA binding transcription factor activity (GO:0003700); cellular_component (GO:0005575); regulation of transcription, DNA-templated (GO:0006355); biological_process (GO:0008150)	Eif4ebp3	23.991	1.48864	1.48864	16.3226	23.991	0.000588131	2.83426	2.83426	17.6175	48.872	0.00216891	0.642003	-1.55763	27.9637	20.8898	0.277622	3.50118	3.50118	10.72	39.3184	0.0177418
Up	Up (240)	-	Male	chr2:160,189,412-160,192,801	NM_010658	V-maf musculoaponeurotic fibrosarcoma oncogene family, protein B (avian), transcription factor MafB	DNA binding (GO:0003677); DNA binding transcription factor activity (GO:0003700); protein binding (GO:0005515); nucleus (GO:0005634); transcription factor complex (GO:0005667); regulation of transcription, DNA-templated (GO:0006355); regulation of transcription by RNA polymerase II (GO:0006357); segment specification (GO:0007379); respiratory gaseous exchange (GO:0007585); rhombomere 5 developmen…	Mafb	51.4663	1.5115	1.5115	34.3827	51.4663	0.000275904	2.53848	2.53848	6.44995	16.2129	2.24765e-05	1.84611	1.84611	8.12829	17.3789	0.082647	2.85969	2.85969	5.33106	15.5076	0.0141742
Up	Up (240)	-	Male	chr8:124,073,342-124,102,706	NM_133765	F-box protein 31, F-box only protein 31	molecular_function (GO:0003674); cellular_component (GO:0005575); cellular response to DNA damage stimulus (GO:0006974); cell cycle (GO:0007049); biological_process (GO:0008150)	Fbxo31	13.4576	1.25927	1.25927	10.7938	13.4576	0.0051197	2.15706	2.15706	3.5165	7.47714	0.00314535	1.213	1.213	5.13062	7.20013	1	2.3936	2.3936	2.44041	5.44314	0.0280648
Up	Up (240)	-	Female	chr19:39,464,045-39,537,565	NM_010002	Cytochrome P450, family 2, subfamily c, polypeptide 38, cytochrome P450 2C38 precursor	monooxygenase activity (GO:0004497); iron ion binding (GO:0005506); endoplasmic reticulum (GO:0005783); obsolete microsome (GO:0005792); obsolete electron transport (GO:0006118); transport (GO:0006810); electron transfer activity (GO:0009055); membrane (GO:0016020); oxidoreductase activity (GO:0016491); heme binding (GO:0020037); metal ion binding (GO:0046872); oxidation-reduction process (GO:005…	Cyp2c38	33.6786	0.181108	-5.52157	33.6786	6.04308	4.88767e-77	980.016	980.016	0.0235573	25.8671	3.99428e-53	6.22481	6.22481	0.0229601	0.177558	0.120786	7.8295	7.8295	0.0239555	0.212249	0.0378593
Up	Up (240)	-	Female	chr1:90,062,586-90,116,577	NM_201643			Ugt1a5	10.1405	0.246602	-4.05512	10.1405	2.47887	1.75101e-51	105.394	105.394	0.257635	27.948	7.55887e-28	1.66848	1.66848	0.24593	0.481359	0.969055	9.01516	9.01516	0.265438	2.69865	0.00204315
Up	Up (240)	-	Female	chr5:87,669,516-87,683,813	NM_053215	UDP glucuronosyltransferase 2 family, polypeptide B37, UDP glucuronosyltransferase 2 family, polypeptide B37 precursor	molecular_function (GO:0003674); mitochondrial inner membrane (GO:0005743); endoplasmic reticulum (GO:0005783); obsolete microsome (GO:0005792); biological_process (GO:0008150); integral component of membrane (GO:0016021); transferase activity (GO:0016740); transferase activity, transferring glycosyl groups (GO:0016757)	Ugt2b37	5.45842	0.374022	-2.67364	5.45842	2.01463	9.9981e-07	51.9334	51.9334	0.0323657	1.80131	5.44416e-39	1.78082	1.78082	0.0222893	0.0517491	1	10.2527	10.2527	0.0390832	0.463947	0.0239557
Up	Up (240)	-	Female	chr15:60,749,143-60,752,825	NM_001081067	Alpha-1-B glycoprotein, alpha-1B-glycoprotein precursor	molecular_function (GO:0003674); cellular_component (GO:0005575); extracellular region (GO:0005576); biological_process (GO:0008150)	A1bg	87.5295	0.0270245	-37.0035	87.5295	2.32181	5.84179e-19	41.3397	41.3397	0.557813	24.3721	0.000233391	3.53656	3.53656	0.352363	1.48456	0.552062	9.13779	9.13779	0.694779	7.41423	0.00233389
Up	Up (240)	-	Female	chr3:129,235,303-129,341,411	NM_130450	ELOVL family member 6, elongation of long chain fatty acids (yeast), elongation of very long chain fatty acids protein 6	mitochondrion (GO:0005739); endoplasmic reticulum (GO:0005783); fatty acid biosynthetic process (GO:0006633); lipid biosynthetic process (GO:0008610); membrane (GO:0016020); integral component of membrane (GO:0016021); transferase activity, transferring acyl groups other than amino-acyl groups (GO:0016747); integral component of endoplasmic reticulum membrane (GO:0030176); fatty acid elongation (…	Elovl6	26.7511	0.556428	-1.79718	26.7511	14.7403	1.40685e-05	33.4213	33.4213	0.733997	25.3803	2.84278e-44	3.94968	3.94968	0.582691	2.75077	0.0915858	4.83345	4.83345	0.834868	4.545	0.0177704
Up	Up (240)	-	Female	chr19:40,112,429-40,148,303	NM_206537	cytochrome P450, family 2, subfamily c, polypeptide 54, cytochrome P450 2C54 precursor	monooxygenase activity (GO:0004497); endoplasmic reticulum (GO:0005783); obsolete microsome (GO:0005792); obsolete electron transport (GO:0006118); transport (GO:0006810); membrane (GO:0016020); oxidoreductase activity (GO:0016491)	Cyp2c54	228.021	0.644496	-1.5516	228.021	145.293	9.98765e-12	31.3813	31.3813	4.66874	149.414	4.18719e-105	1.08736	1.08736	5.47743	7.10387	1	4.90368	4.90368	4.12962	22.8346	0.00391702
Up	Up (240)	-	Female	chr7:26,682,676-26,711,643	NM_009999	Cytochrome P450, family 2, subfamily b, polypeptide 10, cytochrome P450 2B10 precursor	monooxygenase activity (GO:0004497); iron ion binding (GO:0005506); endoplasmic reticulum (GO:0005783); obsolete microsome (GO:0005792); obsolete electron transport (GO:0006118); transport (GO:0006810); steroid hydroxylase activity (GO:0008395); electron transfer activity (GO:0009055); membrane (GO:0016020); oxidoreductase activity (GO:0016491); oxidoreductase activity, acting on paired donors, w…	Cyp2b10	26.4975	0.292907	-3.41406	26.4975	7.64362	6.82201e-19	18.469	18.469	1.64589	31.3851	3.54287e-17	2.24219	2.24219	1.77647	4.67451	0.257906	12.9896	12.9896	1.55883	22.5721	4.5483e-06
Up	Up (240)	-	Female	chr2:180,757,015-180,773,882	NM_015730	Cholinergic receptor, nicotinic, alpha polypeptide 4, neuronal acetylcholine receptor subunit alpha-4 precursor	action potential (GO:0001508); GABA-A receptor activity (GO:0004890); ion channel activity (GO:0005216); extracellular ligand-gated ion channel activity (GO:0005230); protein binding (GO:0005515); obsolete membrane fraction (GO:0005624); plasma membrane (GO:0005886); acetylcholine-gated channel complex (GO:0005892); transport (GO:0006810); ion transport (GO:0006811); cation transport (GO:0006812)…	Chrna4	2.98467	0.451683	-2.21394	2.98467	1.34148	8.09407e-07	15.0738	15.0738	0.0153831	0.25186	1.49296e-08	20.9208	20.9208	0.0148462	0.393755	0.0822183	53.9964	53.9964	0.0157411	1.06999	6.33555e-05
Up	Up (240)	-	Female	chr2:155,343,778-155,388,479	NM_019811	Acyl-CoA synthetase short-chain family member 2, acetyl-coenzyme A synthetase, cytoplasmic	nucleotide binding (GO:0000166); catalytic activity (GO:0003824); obsolete gamma-glutamyltransferase activity (GO:0003840); acetate-CoA ligase activity (GO:0003987); ATP binding (GO:0005524); cytoplasm (GO:0005737); acetyl-CoA biosynthetic process (GO:0006085); glutathione biosynthetic process (GO:0006750); metabolic process (GO:0008152); integral component of membrane (GO:0016021); AMP binding (…	Acss2	84.6884	0.649934	-1.53862	84.6884	54.5228	0.000125718	10.2554	10.2554	3.82591	40.1644	1.2719e-35	2.27598	2.27598	4.04416	10.8909	0.199852	4.78761	4.78761	3.6804	19.5146	0.000811707
Up	Up (240)	-	Female	chr15:59,146,646-59,162,748	NM_009270	Squalene epoxidase, squalene monooxygenase	monooxygenase activity (GO:0004497); squalene monooxygenase activity (GO:0004506); extracellular space (GO:0005615); endoplasmic reticulum (GO:0005783); obsolete microsome (GO:0005792); obsolete electron transport (GO:0006118); cellular aromatic compound metabolic process (GO:0006725); metabolic process (GO:0008152); cholesterol metabolic process (GO:0008203); response to organic substance (GO:00…	Sqle	20.4749	0.592663	-1.6873	20.4749	11.9955	1.06759e-10	8.72228	8.72228	1.52391	14.115	2.00367e-10	9.40568	9.40568	0.837728	9.58975	0.0810076	13.6579	13.6579	1.98137	31.6074	0.0016164
Up	Up (240)	-	Female	chr4:6,192,758-6,202,778	NM_007824	Cytochrome P450, family 7, subfamily a, polypeptide 1, cholesterol 7-alpha-monooxygenase	monooxygenase activity (GO:0004497); iron ion binding (GO:0005506); endoplasmic reticulum (GO:0005783); obsolete microsome (GO:0005792); obsolete electron transport (GO:0006118); lipid metabolic process (GO:0006629); bile acid biosynthetic process (GO:0006699); cholesterol catabolic process (GO:0006707); transport (GO:0006810); cholesterol 7-alpha-monooxygenase activity (GO:0008123); steroid meta…	Cyp7a1	79.2487	0.587568	-1.70193	79.2487	45.9497	2.34702e-07	6.19523	6.19523	14.0639	89.9147	1.80101e-16	2.75929	2.75929	15.0155	48.6186	0.240773	6.09441	6.09441	13.4295	90.8412	0.000116248
Up	Up (240)	-	Female	chr4:115,190,891-115,206,254	NM_010011	Cytochrome P450, family 4, subfamily a, polypeptide 10, cytochrome P450 4A10	monooxygenase activity (GO:0004497); iron ion binding (GO:0005506); endoplasmic reticulum (GO:0005783); obsolete microsome (GO:0005792); fatty acid metabolic process (GO:0006631); electron transfer activity (GO:0009055); membrane (GO:0016020); integral component of membrane (GO:0016021); oxidoreductase activity (GO:0016491); alkane 1-monooxygenase activity (GO:0018685); heme binding (GO:0020037);…	Cyp4a10	156.04	0.280724	-3.56222	156.04	43.3251	1.01818e-14	4.29955	4.29955	65.9057	284.408	6.78819e-11	1.18595	1.18595	93.062	128.942	1	2.15922	2.15922	47.8016	93.8108	0.0497258
Up	Up (240)	-	Female	chr8:95,826,267-95,861,108	NM_021456			Ces1g	123.021	0.616873	-1.62108	123.021	75.0541	2.54453e-11	3.63737	3.63737	31.8525	118.397	3.25514e-18	2.22074	2.22074	33.2143	87.0655	0.283209	2.61143	2.61143	30.9446	84.9176	0.00640374
Up	Up (240)	-	Female	chr13:97,418,918-97,440,891	NM_008255	3-hydroxy-3-methylglutaryl-Coenzyme A reductase, 3-hydroxy-3-methylglutaryl-coenzyme A reductase	hydroxymethylglutaryl-CoA reductase (NADPH) activity (GO:0004420); peroxisome (GO:0005777); endoplasmic reticulum (GO:0005783); endoplasmic reticulum membrane (GO:0005789); obsolete microsome (GO:0005792); lipid metabolic process (GO:0006629); steroid biosynthetic process (GO:0006694); cholesterol biosynthetic process (GO:0006695); isoprenoid biosynthetic process (GO:0008299); visual learning (GO…	Hmgcr	47.8116	0.552665	-1.80942	47.8116	26.1442	2.3725e-21	2.76762	2.76762	6.54245	18.3932	1.29004e-06	6.08882	6.08882	7.53277	55.0535	0.0884648	8.31321	8.31321	5.88224	54.5273	6.89385e-05
Up	Up (240)	-	Female	chr10:75,994,349-76,019,884	NM_146006	Lanosterol synthase, lanosterol synthase	lanosterol synthase activity (GO:0000250); molecular_function (GO:0003674); catalytic activity (GO:0003824); cellular_component (GO:0005575); endoplasmic reticulum (GO:0005783); obsolete microsome (GO:0005792); steroid biosynthetic process (GO:0006694); cholesterol biosynthetic process (GO:0006695); biological_process (GO:0008150); metabolic process (GO:0008152); lipid biosynthetic process (GO:00…	Lss	9.21801	0.727032	-1.37545	9.21801	6.6372	0.00101888	2.70873	2.70873	1.52246	4.2413	6.64148e-07	3.30643	3.30643	1.48971	5.89591	0.0651937	4.48557	4.48557	1.54429	7.70667	0.00420407
Up	Up (240)	-	Female	chr11:101,329,651-101,332,620	NM_009708	Rho family GTPase 2, rho-related GTP-binding protein RhoN precursor	nucleotide binding (GO:0000166); protein binding (GO:0005515); GTP binding (GO:0005525); intracellular (GO:0005622); obsolete soluble fraction (GO:0005625); early endosome (GO:0005769); small GTPase mediated signal transduction (GO:0007264); Rho protein signal transduction (GO:0007266); membrane (GO:0016020); cytoplasmic vesicle (GO:0031410); protein N-terminus binding (GO:0047485)	Rnd2	12.178	0.677183	-1.47671	12.178	8.17214	0.00844078	2.6058	2.6058	1.28012	3.39786	1.00402e-05	2.86707	2.86707	1.44234	4.87653	0.0723254	3.82325	3.82325	1.17198	4.44233	0.00046662
Up	Up (240)	-	Female	chr8:124,957,495-124,967,322	NR_028354 NM_138656	Mevalonate (diphospho) decarboxylase, diphosphomevalonate decarboxylase	nucleotide binding (GO:0000166); diphosphomevalonate decarboxylase activity (GO:0004163); ATP binding (GO:0005524); obsolete soluble fraction (GO:0005625); peroxisome (GO:0005777); peroxisomal matrix (GO:0005782); cytosol (GO:0005829); steroid biosynthetic process (GO:0006694); cholesterol biosynthetic process (GO:0006695); isoprenoid biosynthetic process (GO:0008299); lipid biosynthetic process …	Mvd	8.76595	0.611388	-1.63562	8.76595	5.28957	9.63809e-08	2.1309	2.1309	0.753742	1.62261	0.000250009	4.29837	4.29837	0.736398	3.82192	0.23602	6.04866	6.04866	0.765304	5.19971	0.00497075
Up	Up (240)	-	-	chrX:95,345,088-95,512,486	NM_013476	Androgen receptor, androgen receptor	in utero embryonic development (GO:0001701); DNA binding (GO:0003677); DNA binding transcription factor activity (GO:0003700); steroid hormone receptor activity (GO:0003707); androgen receptor activity (GO:0004882); signaling receptor binding (GO:0005102); steroid binding (GO:0005496); androgen binding (GO:0005497); protein binding (GO:0005515); nucleus (GO:0005634); cytoplasm (GO:0005737); regul…	Ar	0.302527	0.740562	-1.35033	0.302527	0.221744	0.84538	350.755	350.755	0	0.755934	4.8165e-14	31.623	31.623	0	0.0652235	0.128219	97.2774	97.2774	0	0.229142	0.00078859
Up	Up (240)	-	-	chr8:5,085,622-5,105,232	NM_011388	Solute carrier family 10, member 2, ileal sodium/bile acid cotransporter	proteasome complex (GO:0000502); nucleus (GO:0005634); integral component of plasma membrane (GO:0005887); transport (GO:0006810); ion transport (GO:0006811); sodium ion transport (GO:0006814); bile acid:sodium symporter activity (GO:0008508); symporter activity (GO:0015293); organic anion transport (GO:0015711); bile acid and bile salt transport (GO:0015721); membrane (GO:0016020); integral comp…	Slc10a2	7.23021	1.34462	1.34462	5.39752	7.23021	0.319539	127.406	127.406	0.0378339	5.19251	1.20275e-55	34.5936	34.5936	0	0.13224	0.090884	11.0214	11.0214	0.0630565	0.859371	0.0425733
Up	Up (240)	-	-	chr9:48,399,994-48,413,182	NM_010924	Nicotinamide N-methyltransferase, nicotinamide N-methyltransferase isoform 2;nicotinamide N-methyltransferase isoform 1	obsolete soluble fraction (GO:0005625); cytoplasm (GO:0005737); nicotinamide N-methyltransferase activity (GO:0008112); methyltransferase activity (GO:0008168); transferase activity (GO:0016740)	Nnmt	96.9477	0.724063	-1.3811	96.9477	69.5673	0.0272178	21.2379	21.2379	3.28468	71.1679	4.90865e-42	11.5218	11.5218	3.63326	49.2902	0.0669715	26.3885	26.3885	3.05229	85.7327	2.04102e-22
Up	Up (240)	-	-	chr6:90,072,636-90,080,639	NM_011683	vomeronasal 1 receptor 51, vomeronasal type-1 receptor 51	signal transducer activity (GO:0004871); G-protein coupled receptor activity (GO:0004930); plasma membrane (GO:0005886); signal transduction (GO:0007165); G-protein coupled receptor signaling pathway (GO:0007186); membrane (GO:0016020); integral component of membrane (GO:0016021); pheromone receptor activity (GO:0016503); response to pheromone (GO:0019236)	Vmn1r51	0.219106	1.494	1.49401	0.1441	0.219106	0.873068	20.1196	20.1196	0	0.0519766	0.00821831	25.3505	25.3505	0	0.0673831	0.256656	62.0473	62.0473	0	0.159687	0.00300181
Up	Up (240)	-	-	chr17:35,093,373-35,096,183	NM_010478	Heat shock protein 1B, heat shock 70 kDa protein 1B	nucleotide binding (GO:0000166); protease binding (GO:0002020); protein binding (GO:0005515); ATP binding (GO:0005524); DNA repair (GO:0006281); defense response (GO:0006952); negative regulation of myeloid cell apoptotic process (GO:0033033); negative regulation of apoptotic process (GO:0043066); negative regulation of cysteine-type endopeptidase activity involved in apoptotic process (GO:004315…	Hspa1b	3.76399	1.27778	1.27778	2.98902	3.76399	0.243182	12.333	12.333	0.145119	1.83938	3.51124e-18	3.76464	3.76464	0.16301	0.732069	0.150109	6.07514	6.07514	0.133193	0.875303	0.0147422
Up	Up (240)	-	-	chr9:104,190,569-104,240,052 chr9:104,201,329-104,240,052	NM_207668 NM_019807	Acid phosphatase, prostate, prostatic acid phosphatase isoform 1 precursor;prostatic acid phosphatase isoform 2 precursor	acid phosphatase activity (GO:0003993); extracellular region (GO:0005576); extracellular space (GO:0005615); lysosome (GO:0005764); multivesicular body (GO:0005771); biological_process (GO:0008150); membrane (GO:0016020); dephosphorylation (GO:0016311); hydrolase activity (GO:0016787); secretory granule (GO:0030141); Golgi cisterna (GO:0031985); choline binding (GO:0033265); apical part of cell (…	Acpp	0.0529929	0.812707	-1.23046	0.0529929	0.0418794	1	8.55919	8.55919	0.0738343	0.657378	3.22787e-24	2.50929	2.50929	0.0995219	0.286819	0.175997	3.98903	3.98903	0.0567093	0.22799	0.0108302
Up	Up (240)	-	-	chr15:88,744,327-88,784,848	NM_172818	Tubulin tyrosine ligase-like family, member 8, protein monoglycylase TTLL8	catalytic activity (GO:0003824); tubulin-tyrosine ligase activity (GO:0004835); ATP binding (GO:0005524); cytoplasm (GO:0005737); cytoskeleton (GO:0005856); microtubule (GO:0005874); cilium (GO:0005929); cellular protein modification process (GO:0006464); microtubule cytoskeleton (GO:0015630); ligase activity (GO:0016874); protein polyglycylation (GO:0018094); cell projection (GO:0042995); protei…	Ttll8	0.651476	1.33222	1.33222	0.495087	0.651476	0.546736	8.46033	8.46033	0.0642569	0.590962	1.06795e-11	3.14325	3.14325	0.116684	0.432602	0.0882561	13.2513	13.2513	0.0293051	0.435813	0.000909143
Up	Up (240)	-	-	chr8:67,196,941-67,212,375	NM_025436			Msmo1	72.2548	0.81411	-1.22834	72.2548	58.229	0.125024	6.18284	6.18284	6.87398	44.557	2.30213e-15	4.82405	4.82405	4.10175	23.745	0.138793	4.63076	4.63076	8.72214	46.3156	0.0188537
Up	Up (240)	-	-	chr10:122,701,131-123,178,260	NM_182807 NM_001252387 NR_045514	Family with sequence similarity 19, member A2, protein FAM19A2 isoform 1;protein FAM19A2 isoform 2 precursor	molecular_function (GO:0003674); cellular_component (GO:0005575); cytoplasm (GO:0005737); biological_process (GO:0008150)	Fam19a2	0.195504	0.502417	-1.99038	0.195504	0.0977077	0.201533	6.04327	6.04327	0.0250874	0.161231	0.0119355	3.25475	3.25475	0.0191623	0.075054	0.605667	5.11271	5.11271	0.0290374	0.161053	0.041625
Up	Up (240)	-	-	chr5:8,798,146-8,866,314	NM_011075	ATP-binding cassette, sub-family B (MDR/TAP), member 1B, multidrug resistance protein 1B	Golgi membrane (GO:0000139); nucleotide binding (GO:0000166); transporter activity (GO:0005215); protein binding (GO:0005515); ATP binding (GO:0005524); mitochondrion (GO:0005739); transport (GO:0006810); xenobiotic transmembrane transporting ATPase activity (GO:0008559); establishment of endothelial blood-brain barrier (GO:0014045); drug transmembrane transporter activity (GO:0015238); drug tran…	Abcb1b	0.225636	2.11265	2.11265	0.105396	0.225636	0.134371	5.55874	5.55874	0.0195225	0.12078	1.25532e-05	4.42283	4.42283	0.0196336	0.107924	0.14427	6.04632	6.04632	0.0194485	0.128623	0.0403996
Up	Up (240)	-	-	chr9:55,068,028-55,131,432	NM_032002	Neuregulin 4, pro-neuregulin-4, membrane-bound isoform	extracellular region (GO:0005576); obsolete soluble fraction (GO:0005625); plasma membrane (GO:0005886); growth factor activity (GO:0008083); membrane (GO:0016020); integral component of membrane (GO:0016021)	Nrg4	7.54052	0.708346	-1.41174	7.54052	5.29504	0.0837895	5.06734	5.06734	2.09025	10.7254	5.09121e-17	1.96826	1.96826	2.94161	6.8068	0.133245	4.29246	4.29246	1.52268	6.8231	7.67455e-05
Up	Up (240)	-	-	chr8:111,077,151-111,108,577	NR_077224	RIKEN cDNA 3010033K07 gene,	molecular_function (GO:0003674); cellular_component (GO:0005575); biological_process (GO:0008150)	3010033K07Rik	0.241651	0.506348	-1.97492	0.241651	0.117059	1	4.81136	4.81136	0.0835896	0.434846	0.00301039	4.21968	4.21968	0.147366	0.741881	0.129597	11.0422	11.0422	0.0410723	0.480351	0.0131094
Up	Up (240)	-	-	chr12:101,538,979-101,759,032	NM_001033213	Tetratricopeptide repeat domain 7B, tetratricopeptide repeat protein 7B	molecular_function (GO:0003674); cellular_component (GO:0005575); biological_process (GO:0008150)	Ttc7b	4.84963	1.26152	1.26152	3.87276	4.84963	0.0687399	4.24355	4.24355	0.727323	3.14015	7.74811e-23	2.07576	2.07576	0.833647	2.03337	0.0502104	2.84821	2.84821	0.65644	1.87778	0.00309362
Up	Up (240)	-	-	chr7:30,628,954-30,638,667	NM_173738			Zfp940	0.297607	1.21756	1.21756	0.24674	0.297607	1	4.09002	4.09002	0.0920001	0.394004	0.00110362	2.03615	2.03615	0.126186	0.302057	0.48177	4.19764	4.19764	0.0692095	0.289827	0.0268878
Up	Up (240)	-	-	chr18:25,836,380-25,912,484 chr18:25,636,120-25,912,484	NM_001146292 NM_133195 NM_001146295 NM_001146294 NM_001146293 NM_001174074	CUGBP, Elav-like family member 4, CUGBP Elav-like family member 4 isoform A;CUGBP Elav-like family member 4 isoform F;CUGBP Elav-like family member 4 isoform E;CUGBP Elav-like family member 4 isoform B;CUGBP Elav-like family member 4 isoform D;CUGBP Elav-like family member 4 isoform C	nucleotide binding (GO:0000166); nucleic acid binding (GO:0003676); RNA binding (GO:0003723); mRNA binding (GO:0003729); nucleus (GO:0005634); cytoplasm (GO:0005737); mRNA splice site selection (GO:0006376); mRNA processing (GO:0006397)	Celf4	0.106435	2.19178	2.19178	0.0484668	0.106435	0.264559	3.82951	3.82951	0.0150853	0.0628036	0.00384347	0.89461	-1.11781	0.0237549	0.024079	1	7.5264	7.5264	0.00930553	0.0768238	0.0395266
Up	Up (240)	-	-	chr5:77,516,010-77,544,148 chr5:77,516,010-77,524,292	NM_175606 NM_001159901 NM_001159900	HOP homeobox, homeodomain-only protein	negative regulation of transcription by RNA polymerase II (GO:0000122); trophectodermal cell differentiation (GO:0001829); DNA binding (GO:0003677); DNA binding transcription factor activity (GO:0003700); protein binding (GO:0005515); nucleus (GO:0005634); cytoplasm (GO:0005737); regulation of transcription, DNA-templated (GO:0006355); multicellular organism development (GO:0007275); heart develo…	Hopx	30.3648	1.23976	1.23976	24.7854	30.3648	0.0645705	3.7477	3.7477	3.20402	12.1293	1.27306e-15	1.39389	1.39389	3.94859	6.41214	0.63124	3.43321	3.43321	2.70765	9.47424	1.25914e-05
Up	Up (240)	-	-	chr13:38,437,584-38,591,597	NM_007556	Bone morphogenetic protein 6, bone morphogenetic protein 6 preproprotein	ossification (GO:0001503); osteoblast differentiation (GO:0001649); eye development (GO:0001654); kidney development (GO:0001822); endochondral ossification (GO:0001958); cytokine activity (GO:0005125); protein binding (GO:0005515); extracellular region (GO:0005576); extracellular space (GO:0005615); cytoplasm (GO:0005737); inflammatory response (GO:0006954); multicellular organism development (G…	Bmp6	1.68893	0.789178	-1.26714	1.68893	1.32738	0.41554	3.56235	3.56235	0.130689	0.489699	3.14892e-06	1.61789	1.61789	0.206811	0.395108	0.834967	4.52728	4.52728	0.0799415	0.364521	0.00956522
Up	Up (240)	-	-	chr2:105,064,498-105,220,017	NM_028747 NM_001159638			Them7	6.70725	1.20517	1.20517	5.60657	6.70725	0.360357	3.45782	3.45782	1.57116	5.57165	2.36397e-18	2.10037	2.10037	1.84232	4.57458	0.0706002	2.28011	2.28011	1.39039	3.18299	0.02294
Up	Up (240)	-	-	chr11:5,800,825-5,850,084 chr11:5,800,823-5,815,138	NM_010292 NM_001287386	Glucokinase, glucokinase isoform 1;glucokinase isoform 2	nucleotide binding (GO:0000166); magnesium ion binding (GO:0000287); cellular glucose homeostasis (GO:0001678); glucokinase activity (GO:0004340); hexokinase activity (GO:0004396); protein binding (GO:0005515); ATP binding (GO:0005524); glucose binding (GO:0005536); obsolete soluble fraction (GO:0005625); nucleus (GO:0005634); nucleoplasm (GO:0005654); cytoplasm (GO:0005737); mitochondrion (GO:00…	Gck	46.6864	0.785297	-1.2734	46.6864	36.3631	0.11699	3.17837	3.17837	7.1213	23.0788	5.80092e-08	1.96931	1.96931	9.47316	21.7804	0.0360752	4.07272	4.07272	5.5534	22.1873	7.11152e-10
Up	Up (240)	-	-	chr5:138,334,160-138,362,847	NM_007819	Cytochrome P450, family 3, subfamily a, polypeptide 13, cytochrome P450 3A13	monooxygenase activity (GO:0004497); iron ion binding (GO:0005506); extracellular space (GO:0005615); endoplasmic reticulum (GO:0005783); obsolete microsome (GO:0005792); obsolete electron transport (GO:0006118); transport (GO:0006810); electron transfer activity (GO:0009055); membrane (GO:0016020); oxidoreductase activity (GO:0016491); oxidoreductase activity, acting on paired donors, with incor…	Cyp3a13	52.12	0.812453	-1.23084	52.12	41.9282	0.0273049	3.17261	3.17261	30.6122	100.025	1.91064e-13	1.37265	1.37265	32.1967	51.695	0.43916	2.11026	2.11026	29.5558	63.1958	0.0181472
Up	Up (240)	-	-	chr8:26,135,399-26,149,434	NM_001081187	HtrA serine peptidase 4, serine protease HTRA4 precursor	molecular_function (GO:0003674); cellular_component (GO:0005575); biological_process (GO:0008150)	Htra4	0.708109	0.488329	-2.0478	0.708109	0.334865	0.023859	3.13598	3.13598	0.119278	0.393205	0.000782828	1.51145	1.51145	0.20042	0.353735	1	7.06459	7.06459	0.0651837	0.464398	0.000474613
Up	Up (240)	-	-	chr11:70,030,293-70,034,496	NM_172371	Solute carrier family 16 (monocarboxylic acid transporters), member 13, monocarboxylate transporter 13	molecular_function (GO:0003674); cellular_component (GO:0005575); plasma membrane (GO:0005886); transport (GO:0006810); biological_process (GO:0008150); symporter activity (GO:0015293); membrane (GO:0016020); integral component of membrane (GO:0016021); transmembrane transport (GO:0055085)	Slc16a13	1.44269	0.78983	-1.26609	1.44269	1.12658	0.483406	2.9901	2.9901	0.0994276	0.304067	0.000420372	3.54566	3.54566	0.0941352	0.399918	0.0868908	5.20887	5.20887	0.102956	0.55643	0.00561733
Up	Up (240)	-	-	chr10:85,763,156-85,812,250	NM_011595	Tissue inhibitor of metalloproteinase 3, metalloproteinase inhibitor 3 precursor	enzyme inhibitor activity (GO:0004857); protein binding (GO:0005515); extracellular region (GO:0005576); (GO:0005578); basement membrane (GO:0005604); cytoplasm (GO:0005737); metalloendopeptidase inhibitor activity (GO:0008191); negative regulation of endopeptidase activity (GO:0010951); negative regulation of proteolysis (GO:0045861); metal ion binding (GO:0046872); regulation of catalytic activ…	Timp3	7.38873	0.820424	-1.21888	7.38873	6.0069	0.0796434	2.76233	2.76233	0.796804	2.23102	1.23231e-11	1.67122	1.67122	0.882796	1.72462	0.239407	2.40958	2.40958	0.739476	1.73717	0.00779343
Up	Up (240)	-	-	chr1:74,785,495-74,795,529	NM_153744	Protein kinase, AMP-activated, gamma 3 non-catatlytic subunit, 5'-AMP-activated protein kinase subunit gamma-3	AMP-activated protein kinase activity (GO:0004679); glycogen biosynthetic process (GO:0005978); fatty acid biosynthetic process (GO:0006633); lipid biosynthetic process (GO:0008610); kinase activity (GO:0016301); nucleotide-activated protein kinase complex (GO:0031588)	Prkag3	0.217125	1.24445	1.24445	0.177113	0.217125	1	2.54958	2.54958	0.0560574	0.149282	0.0188471	2.77153	2.77153	0.0692416	0.22802	0.283294	7.28196	7.28196	0.0472678	0.374778	0.00182656
Up	Up (240)	-	-	chr7:150,874,666-150,927,868 chr7:150,874,666-150,926,265	NM_024289 NM_001199227	Oxysterol binding protein-like 5, oxysterol-binding protein-related protein 5 isoform 2;oxysterol-binding protein-related protein 5 isoform 1	transport (GO:0006810); lipid transport (GO:0006869); steroid metabolic process (GO:0008202); integral component of membrane (GO:0016021)	Osbpl5	2.7533	0.740553	-1.35034	2.7533	2.01999	0.0858763	2.46534	2.46534	0.355651	0.901252	0.000186826	2.38349	2.38349	0.413562	1.16786	0.083691	2.98462	2.98462	0.317045	0.938905	0.00483686
Up	Up (240)	-	-	chr12:77,505,356-77,507,923 chr12:77,505,162-77,507,923	NM_008301 NM_001002012	Heat shock protein 2, heat shock-related 70 kDa protein 2	nucleotide binding (GO:0000166); protein binding (GO:0005515); ATP binding (GO:0005524); nucleus (GO:0005634); mitochondrion (GO:0005739); protein folding (GO:0006457); response to stress (GO:0006950); response to unfolded protein (GO:0006986); response to heat (GO:0009408); unfolded protein binding (GO:0051082)	Hspa2	1.17345	0.646218	-1.54747	1.17345	0.75039	0.0465958	2.30757	2.30757	0.325343	0.764901	0.00199739	2.44804	2.44804	0.37621	1.08424	0.0599171	4.15135	4.15135	0.291433	1.24635	0.0205223
Up	Up (240)	-	-	chr8:73,153,292-73,155,534	NM_011819	Growth differentiation factor 15, growth/differentiation factor 15 precursor	cytokine activity (GO:0005125); extracellular region (GO:0005576); extracellular space (GO:0005615); growth factor activity (GO:0008083)	Gdf15	3.05725	0.742337	-1.3471	3.05725	2.25661	0.263616	2.29688	2.29688	1.29334	3.00529	0.000480937	3.02244	3.02244	1.0745	3.76194	0.158384	3.07154	3.07154	1.43923	4.37607	0.000382085
Up	Up (240)	-	-	chr5:74,993,128-75,073,897 chr5:74,988,471-75,073,897 chr5:74,993,128-75,098,928	NM_001159580 NM_001159577 NM_010727 NM_001159578 NM_001159579	Ligand of numb-protein X 1, E3 ubiquitin-protein ligase LNX isoform 3;E3 ubiquitin-protein ligase LNX isoform 5 precursor;E3 ubiquitin-protein ligase LNX isoform 2 precursor;E3 ubiquitin-protein ligase LNX isoform 1	ubiquitin ligase complex (GO:0000151); ubiquitin-protein transferase activity (GO:0004842); protein binding (GO:0005515); extracellular space (GO:0005615); cytoplasm (GO:0005737); ubiquitin-dependent protein catabolic process (GO:0006511); obsolete ubiquitin cycle (GO:0006512); zinc ion binding (GO:0008270); protein ubiquitination (GO:0016567); ligase activity (GO:0016874); PDZ domain binding (GO…	Lnx1	0.701154	0.771026	-1.29697	0.701154	0.529982	0.501839	2.01669	2.01669	0.428301	0.878255	0.000841893	2.51033	2.51033	0.488337	1.42381	0.0737606	2.5682	2.5682	0.388277	0.977568	0.0114799
Up	-	Up (191)	Stringent SI	chr11:78,210,777-78,235,687	NM_022411	Solute carrier family 13 (sodium-dependent dicarboxylate transporter), member 2, solute carrier family 13 member 2	transporter activity (GO:0005215); extracellular space (GO:0005615); integral component of plasma membrane (GO:0005887); transport (GO:0006810); ion transport (GO:0006811); sodium ion transport (GO:0006814); symporter activity (GO:0015293); membrane (GO:0016020); integral component of membrane (GO:0016021); transmembrane transport (GO:0055085)	Slc13a2	0.6493	1.10943	1.10943	0.584705	0.6493	1	69.9256	69.9256	0.00937645	0.831876	1.62291e-23	69.4755	69.4755	0	0.203052	0.00369177	5.31313	5.31313	0.0156274	0.0970385	0.46666
Up	-	Up (191)	Stringent SI	chr2:23,858,431-23,904,899	NM_080462	Histamine N-methyltransferase, histamine N-methyltransferase	regulation of neurotransmitter levels (GO:0001505); cellular_component (GO:0005575); cytoplasm (GO:0005737); methyltransferase activity (GO:0008168); N-methyltransferase activity (GO:0008170); transferase activity (GO:0016740); obsolete synaptosome (GO:0019717); histamine N-methyltransferase activity (GO:0046539)	Hnmt	13.708	1.12856	1.12856	12.2708	13.708	0.576246	9.27041	9.27041	1.64491	15.7123	2.43146e-38	2.06123	2.06123	1.32511	3.19433	0.0461201	2.20407	2.20407	1.85811	3.95204	0.0628685
Up	-	Up (191)	Stringent SI	chr11:8,948,594-8,969,357	NM_001037928	Predicted gene 11992, uncharacterized protein C7orf57 homolog	molecular_function (GO:0003674); cellular_component (GO:0005575); biological_process (GO:0008150)	Gm11992	0.394599	0.83488	-1.19778	0.394599	0.332845	1	6.85381	6.85381	0.0349217	0.239401	2.98739e-06	41.2581	41.2581	0	0.108438	0.0389665	1.16163	1.16163	0.0582028	0.0666165	1
Up	-	Up (191)	Stringent SI	chr10:51,200,417-51,206,135	NM_008147 NM_001291892 NM_001291893	Glycoprotein 49 A,	membrane (GO:0016020); integral component of membrane (GO:0016021)	Gp49a	1.03355	0.916882	-1.09065	1.03355	0.928134	1	6.35248	6.35248	0.0418584	0.274842	9.39535e-05	8.74086	8.74086	0.0291907	0.330512	0.0468898	0.802867	-1.24554	0.0503035	0.0360282	1
Up	-	Up (191)	Stringent SI	chr10:21,893,707-22,093,945	NM_009018	retinoic acid early transcript gamma, retinoic acid early-inducible protein 1-gamma precursor		Raet1c	1.26203	1.01325	1.01325	1.26203	1.25784	1	5.54984	5.54984	0.787821	4.52568	2.26495e-12	4.38218	4.38218	0.524736	2.70785	3.36233e-06	2.16745	2.16745	0.963212	2.07609	0.260327
Up	-	Up (191)	Stringent SI	chr7:52,960,616-52,965,573	NM_016974	D site albumin promoter binding protein, D site-binding protein	DNA binding (GO:0003677); DNA binding transcription factor activity (GO:0003700); nucleus (GO:0005634); regulation of transcription, DNA-templated (GO:0006355); circadian rhythm (GO:0007623); sequence-specific DNA binding (GO:0043565); protein dimerization activity (GO:0046983); rhythmic process (GO:0048511)	Dbp	41.8938	1.04434	1.04434	40.493	41.8938	1	5.50606	5.50606	1.18135	6.68673	9.66182e-11	5.01767	5.01767	0.698438	4.10591	8.10501e-07	2.01978	2.01978	1.50328	2.74309	0.353015
Up	-	Up (191)	Stringent SI	chr4:82,866,204-82,970,093	NM_027238	Tetratricopeptide repeat domain 39B, tetratricopeptide repeat protein 39B	molecular_function (GO:0003674); cellular_component (GO:0005575); biological_process (GO:0008150)	Ttc39b	8.27438	0.963751	-1.03761	8.27438	7.89853	1	4.38324	4.38324	1.02719	4.57778	2.21462e-18	2.00599	2.00599	0.909802	2.12674	0.00496178	1.40347	1.40347	1.10546	1.53998	0.847858
Up	-	Up (191)	Stringent SI	chr7:88,491,911-88,599,644	NM_007755 NM_001252526 NM_001252525	Cytoplasmic polyadenylation element binding protein 1, cytoplasmic polyadenylation element-binding protein 1 isoform 3;cytoplasmic polyadenylation element-binding protein 1 isoform 1;cytoplasmic polyadenylation element-binding protein 1 isoform 2	nucleic acid binding (GO:0003676); RNA binding (GO:0003723); mRNA binding (GO:0003729); protein binding (GO:0005515); obsolete membrane fraction (GO:0005624); cytoplasm (GO:0005737); plasma membrane (GO:0005886); mRNA processing (GO:0006397); regulation of translation (GO:0006417); synaptonemal complex assembly (GO:0007130); membrane (GO:0016020); cell junction (GO:0030054); (GO:0030529); synapse…	Cpeb1	1.49432	0.930638	-1.07453	1.49432	1.39136	1	4.23794	4.23794	0.133929	0.584849	9.09408e-07	3.6363	3.6363	0.145627	0.621665	0.0163907	2.89229	2.89229	0.126131	0.352552	0.0562332
Up	-	Up (191)	Stringent SI	chr19:16,689,855-16,855,423	NM_173028	Vacuolar protein sorting 13A (yeast), vacuolar protein sorting-associated protein 13A	molecular_function (GO:0003674); cellular_component (GO:0005575); transport (GO:0006810); nervous system development (GO:0007399); locomotory behavior (GO:0007626); protein localization (GO:0008104); protein transport (GO:0015031); social behavior (GO:0035176)	Vps13a	2.27351	1.0715	1.0715	2.14661	2.27351	0.992241	3.61623	3.61623	1.36993	5.12808	1.27847e-11	2.24234	2.24234	1.04288	2.76615	0.00578517	1.46566	1.46566	1.58797	2.33281	0.567753
Up	-	Up (191)	Stringent SI	chr2:177,757,988-177,767,215 chr2:177,757,988-177,770,564	NM_001177399 NM_001177400	ethanol induced 1, ethanol induced 1 isoform 2;ethanol induced 1 isoform 1	molecular_function (GO:0003674); cellular_component (GO:0005575); biological_process (GO:0008150)	Etohi1	3.3479	1.01677	1.01677	3.33238	3.3479	1	3.54475	3.54475	0.975486	3.57775	3.0884e-13	2.27791	2.27791	0.753817	2.01287	0.0106206	1.59323	1.59323	1.12327	1.7119	0.38876
Up	-	Up (191)	Stringent SI	chr5:108,337,060-108,416,096	NM_026062	Family with sequence similarity 69, member A, protein FAM69A	protein binding (GO:0005515); cellular_component (GO:0005575); biological_process (GO:0008150); membrane (GO:0016020); integral component of membrane (GO:0016021)	Fam69a	3.27849	1.16162	1.16162	2.8634	3.27849	0.575901	3.52586	3.52586	0.547191	1.9762	2.81334e-11	2.21609	2.21609	0.479166	1.23389	0.031107	2.09411	2.09411	0.592541	1.19847	0.1456
Up	-	Up (191)	Stringent SI	chr8:41,393,404-41,471,658	NM_030110			Micu3	0.848717	1.19432	1.19432	0.713587	0.848717	0.912282	3.42954	3.42954	0.304134	1.0605	1.53104e-10	2.31856	2.31856	0.28487	0.773873	0.0287177	2.15813	2.15813	0.316977	0.654452	0.141649
Up	-	Up (191)	Stringent SI	chr18:20,405,840-20,442,424	NM_181680	Desmoglein 1 gamma, desmoglein-1-gamma precursor	calcium ion binding (GO:0005509); protein binding (GO:0005515); cytoskeleton (GO:0005856); plasma membrane (GO:0005886); cell adhesion (GO:0007155); homophilic cell adhesion via plasma membrane adhesion molecules (GO:0007156); membrane (GO:0016020); integral component of membrane (GO:0016021); cell junction (GO:0030054); desmosome (GO:0030057)	Dsg1c	2.02709	0.931713	-1.07329	2.02709	1.87932	1	3.27307	3.27307	0.578429	1.92527	1.43925e-10	3.78228	3.78228	0.502782	2.21529	0.00237309	2.02306	2.02306	0.62886	1.11369	0.46032
Up	-	Up (191)	Stringent SI	chr14:69,859,907-69,903,160	NM_026331	Solute carrier family 25, member 37, mitoferrin-1	iron ion transmembrane transporter activity (GO:0005381); binding (GO:0005488); mitochondrion (GO:0005739); mitochondrial inner membrane (GO:0005743); transport (GO:0006810); ion transport (GO:0006811); iron ion transport (GO:0006826); membrane (GO:0016020); integral component of membrane (GO:0016021); organelle inner membrane (GO:0019866); iron ion transmembrane transport (GO:0034755); iron impo…	Slc25a37	12.5909	1.03655	1.03655	12.2608	12.5909	1	3.12532	3.12532	2.27286	7.18022	3.39495e-13	2.14058	2.14058	2.75296	6.90573	0.024077	1.73931	1.73931	1.9528	3.35268	0.221419
Up	-	Up (191)	Stringent SI	chr10:79,819,203-79,828,234	NM_183152	Polo-like kinase 5 (Drosophila), inactive serine/threonine-protein kinase PLK5	nucleotide binding (GO:0000166); molecular_function (GO:0003674); protein kinase activity (GO:0004672); protein serine/threonine kinase activity (GO:0004674); protein binding (GO:0005515); ATP binding (GO:0005524); cellular_component (GO:0005575); protein phosphorylation (GO:0006468); signal transduction (GO:0007165); biological_process (GO:0008150); kinase activity (GO:0016301); transferase acti…	Plk5	1.05284	1.02902	1.02902	1.01574	1.05284	1	3.09007	3.09007	0.129947	0.43152	0.000353276	2.889	2.889	0.172168	0.596324	0.0422446	3.57082	3.57082	0.1018	0.388993	0.221588
Up	-	Up (191)	Stringent SI	chr17:66,316,840-66,426,386	NM_001025572	Ankyrin repeat domain 12, ankyrin repeat domain-containing protein 12	molecular_function (GO:0003674); cellular_component (GO:0005575); biological_process (GO:0008150)	Ankrd12	1.26671	1.00527	1.00527	1.26671	1.25943	1	2.8603	2.8603	0.452496	1.33672	1.15324e-08	2.13387	2.13387	0.316259	0.790504	0.0144773	1.38597	1.38597	0.54332	0.706425	0.898301
Up	-	Up (191)	Stringent SI	chr1:171,879,667-171,899,336	NM_010476	Hydroxysteroid (17-beta) dehydrogenase 7, 3-keto-steroid reductase	3-keto sterol reductase activity (GO:0000253); catalytic activity (GO:0003824); estradiol 17-beta-dehydrogenase activity (GO:0004303); prolactin receptor binding (GO:0005148); binding (GO:0005488); protein binding (GO:0005515); endoplasmic reticulum (GO:0005783); plasma membrane (GO:0005886); steroid biosynthetic process (GO:0006694); cholesterol biosynthetic process (GO:0006695); signal transduc…	Hsd17b7	13.4766	0.873689	-1.14457	13.4766	11.6549	0.357661	2.76158	2.76158	3.29583	9.3653	1.29242e-11	2.36604	2.36604	3.22964	9.03566	0.027072	2.37365	2.37365	3.33996	8.66651	0.120106
Up	-	Up (191)	Stringent SI	chr5:31,338,408-31,350,452 chr5:31,338,408-31,351,297 chr5:31,338,408-31,350,935	NM_001177621 NM_177870 NM_001177622	Solute carrier family 5 (sodium-dependent vitamin transporter), member 6, sodium-dependent multivitamin transporter	transporter activity (GO:0005215); transport (GO:0006810); ion transport (GO:0006811); sodium ion transport (GO:0006814); sodium-dependent multivitamin transmembrane transporter activity (GO:0008523); biotin binding (GO:0009374); vesicle membrane (GO:0012506); symporter activity (GO:0015293); biotin transport (GO:0015878); pantothenate transmembrane transport (GO:0015887); membrane (GO:0016020); …	Slc5a6	5.19709	1.03723	1.03723	5.05383	5.19709	1	2.53783	2.53783	0.82988	2.13156	4.67556e-07	2.04515	2.04515	0.904464	2.16393	0.0139429	1.70812	1.70812	0.780158	1.3278	0.406294
Up	-	Up (191)	Stringent SI	chrX:158,155,484-158,217,426 chrX:158,154,967-158,217,426	NM_001103367 NM_198409	Retinoic acid induced 2, retinoic acid-induced protein 2		Rai2	0.808386	0.839876	-1.19065	0.808386	0.679055	1	2.45691	2.45691	0.112163	0.280806	0.0136314	5.4935	5.4935	0.0763626	0.50633	0.00574414	2.24575	2.24575	0.13603	0.298721	0.403007
Up	-	Up (191)	Stringent SI	chrX:138,752,535-138,825,078	NM_019477 NM_207625 NM_001033600	Acyl-CoA synthetase long-chain family member 4, long-chain-fatty-acid--CoA ligase 4 isoform 1;long-chain-fatty-acid--CoA ligase 4 isoform 2	nucleotide binding (GO:0000166); magnesium ion binding (GO:0000287); catalytic activity (GO:0003824); long-chain fatty acid-CoA ligase activity (GO:0004467); ATP binding (GO:0005524); mitochondrion (GO:0005739); mitochondrial outer membrane (GO:0005741); peroxisome (GO:0005777); endoplasmic reticulum (GO:0005783); obsolete microsome (GO:0005792); lipid metabolic process (GO:0006629); fatty acid m…	Acsl4	13.5693	1.15272	1.15272	11.8838	13.5693	0.242959	2.3815	2.3815	4.43936	10.8941	4.7086e-08	2.03391	2.03391	3.77035	9.03865	0.0122785	1.99597	1.99597	4.88536	10.433	0.217039
Up	-	Up (191)	Stringent SI	chr16:78,540,580-78,576,933	NM_025967 NM_001252440 NM_001252439 NM_001252438	DNA segment, Chr 16, ERATO Doi 472, expressed, protein EURL homolog	molecular_function (GO:0003674); cellular_component (GO:0005575); biological_process (GO:0008150)	D16Ertd472e	1.7636	1.14077	1.14077	1.5631	1.7636	0.62143	2.35283	2.35283	0.743918	1.79028	4.04778e-08	2.94452	2.94452	0.694207	2.40047	0.000751675	2.0988	2.0988	0.777058	1.64219	0.0520351
Up	-	Up (191)	Stringent SI	chr10:31,052,185-31,165,727	NM_009413	Tumor protein D52-like 1, tumor protein D53	protein binding (GO:0005515); early endosome (GO:0005769)	Tpd52l1	5.36406	0.913128	-1.09514	5.36406	4.83072	1	2.21738	2.21738	1.63385	3.70992	1.56052e-06	2.12406	2.12406	1.66098	4.12745	0.0136926	1.99055	1.99055	1.61576	3.18015	0.122093
Up	-	Up (191)	Stringent SI	chr3:88,887,900-88,893,953 chr3:88,887,900-88,897,285	NM_028188 NM_001083808 NM_001083807	RUN and SH3 domain containing 1, RUN and SH3 domain-containing protein 1 isoform 2;RUN and SH3 domain-containing protein 1 isoform 3;RUN and SH3 domain-containing protein 1 isoform 1	molecular_function (GO:0003674); cellular_component (GO:0005575); nucleus (GO:0005634); cytoplasm (GO:0005737); biological_process (GO:0008150)	Rusc1	1.48381	1.08612	1.08612	1.37319	1.48381	1	2.21613	2.21613	0.263361	0.588139	0.000124161	2.53598	2.53598	0.24231	0.723325	0.010494	1.75508	1.75508	0.277394	0.478557	0.587518
Up	-	Up (191)	Stringent SI	chr2:19,579,688-19,582,217	NM_027715	OTU domain containing 1, OTU domain-containing protein 1	molecular_function (GO:0003674); cellular_component (GO:0005575); biological_process (GO:0008150)	Otud1	2.33308	0.900972	-1.10991	2.33308	2.07602	0.978076	2.2121	2.2121	0.504026	1.12562	9.04713e-05	3.11916	3.11916	0.423823	1.55122	0.00490461	1.60958	1.60958	0.557495	0.894152	0.737671
Up	-	Up (191)	Stringent SI	chr8:41,635,512-41,720,146	NM_001040699	Myotubularin related protein 7, myotubularin-related protein 7	actin binding (GO:0003779); obsolete inositol or phosphatidylinositol phosphatase activity (GO:0004437); phosphoprotein phosphatase activity (GO:0004721); protein tyrosine phosphatase activity (GO:0004725); protein binding (GO:0005515); obsolete membrane fraction (GO:0005624); cytoplasm (GO:0005737); cytosol (GO:0005829); protein dephosphorylation (GO:0006470); dephosphorylation (GO:0016311); hyd…	Mtmr7	0.831363	0.891538	-1.12166	0.831363	0.74197	1	2.01695	2.01695	0.296094	0.612446	0.00322405	2.86869	2.86869	0.208059	0.705467	0.0267501	1.69958	1.69958	0.354785	0.638467	0.885767
Up	-	Up (191)	Male	chr19:46,206,388-46,210,184	NM_007703	Elongation of very long chain fatty acids (FEN1/Elo2, SUR4/Elo3, yeast)-like 3, elongation of very long chain fatty acids protein 3	endoplasmic reticulum (GO:0005783); fatty acid biosynthetic process (GO:0006633); lipid biosynthetic process (GO:0008610); membrane (GO:0016020); integral component of membrane (GO:0016021)	Elovl3	69.1299	87.1716	87.1716	0.793639	69.1299	2.86308e-59	30.8854	30.8854	0.253767	7.88524	5.55926e-08	2.79398	2.79398	0.337804	1.09685	0.0289721	4.02415	4.02415	0.197743	0.731314	0.0627351
Up	-	Up (191)	Male	chr10:87,936,220-87,966,715 chr10:87,935,557-87,966,715	NM_144807 NM_001146690 NR_027477	Choline phosphotransferase 1, cholinephosphotransferase 1 isoform 2;cholinephosphotransferase 1 isoform 1	molecular_function (GO:0003674); diacylglycerol cholinephosphotransferase activity (GO:0004142); cellular_component (GO:0005575); Golgi apparatus (GO:0005794); CDP-choline pathway (GO:0006657); biological_process (GO:0008150); phospholipid biosynthetic process (GO:0008654); membrane (GO:0016020); integral component of membrane (GO:0016021); transferase activity (GO:0016740); phosphotransferase ac…	Chpt1	41.1439	1.62804	1.62804	25.5394	41.1439	3.02381e-12	9.41298	9.41298	3.81634	36.8331	1.33986e-29	2.00452	2.00452	3.50463	8.25308	0.0373668	1.94773	1.94773	4.02415	7.70105	0.0311727
Up	-	Up (191)	Female	chr13:60,275,765-60,278,896	NM_008086	Growth arrest specific 1, growth arrest-specific protein 1	positive regulation of mesenchymal cell proliferation (GO:0002053); protein binding (GO:0005515); plasma membrane (GO:0005886); cell cycle (GO:0007049); cell cycle arrest (GO:0007050); axon guidance (GO:0007411); positive regulation of cell proliferation (GO:0008284); dorsal/ventral pattern formation (GO:0009953); programmed cell death (GO:0012501); membrane (GO:0016020); cerebellum morphogenesis…	Gas1	6.52053	0.555603	-1.79984	6.52053	3.59996	1.76167e-07	7.91345	7.91345	0.247737	2.00282	4.98094e-15	3.31086	3.31086	0.186914	0.725172	0.0260693	1.79833	1.79833	0.288285	0.495407	0.520113
Up	-	Up (191)	Female	chr13:32,933,960-32,943,054	NM_025429	Serine (or cysteine) peptidase inhibitor, clade B, member 1a, leukocyte elastase inhibitor A	endopeptidase inhibitor activity (GO:0004866); serine-type endopeptidase inhibitor activity (GO:0004867); cellular_component (GO:0005575); cytoplasm (GO:0005737); peptidase activity (GO:0008233); negative regulation of peptidase activity (GO:0010466); negative regulation of endopeptidase activity (GO:0010951); peptidase inhibitor activity (GO:0030414); regulation of protein catabolic process (GO:…	Serpinb1a	2.9295	0.23657	-4.22708	2.9295	0.67645	8.63565e-18	5.77732	5.77732	0.292731	1.76107	1.29046e-05	3.45702	3.45702	0.214599	0.867989	0.0212263	2.4969	2.4969	0.344819	0.759879	0.358039
Up	-	Up (191)	Female	chr2:66,022,383-66,094,674	NM_001047604 NM_001290669	Tetratricopeptide repeat domain 21B, tetratricopeptide repeat protein 21B isoform a;tetratricopeptide repeat protein 21B isoform b	binding (GO:0005488); cytoplasm (GO:0005737); cytoskeleton (GO:0005856); cilium (GO:0005929); cell projection (GO:0042995)	Ttc21b	0.937856	0.552929	-1.80855	0.937856	0.510855	0.000645549	2.61546	2.61546	0.214866	0.574586	0.000140635	2.81656	2.81656	0.207585	0.691465	0.00436327	2.4604	2.4604	0.21972	0.552885	0.0911417
Up	-	Up (191)	-	chr10:87,922,331-87,935,981	NM_011517	Synaptonemal complex protein 3, synaptonemal complex protein 3	achiasmate meiosis I (GO:0000705); condensed chromosome (GO:0000793); condensed nuclear chromosome (GO:0000794); synaptonemal complex (GO:0000795); lateral element (GO:0000800); transverse filament (GO:0000802); male germ cell nucleus (GO:0001673); DNA binding (GO:0003677); protein binding (GO:0005515); nucleus (GO:0005634); cell cycle (GO:0007049); female meiosis sister chromatid cohesion (GO:00…	Sycp3	1.72202	1.56044	1.56044	1.11428	1.72202	0.176609	11.539	11.539	0.185474	2.21228	1.59675e-17	4.7272	4.7272	0.11606	0.660602	0.0320771	2.50311	2.50311	0.23175	0.550986	0.353811
Up	-	Up (191)	-	chr14:120,674,890-120,830,920	NM_207515 NM_175341	Muscleblind-like 2, muscleblind-like protein 2 isoform 1;muscleblind-like protein 2 isoform 2	nucleic acid binding (GO:0003676); RNA binding (GO:0003723); nucleus (GO:0005634); cytoplasm (GO:0005737); mRNA processing (GO:0006397); zinc ion binding (GO:0008270); RNA splicing (GO:0008380); metal ion binding (GO:0046872)	Mbnl2	8.5897	1.29461	1.29461	6.72093	8.5897	0.0660674	5.00378	5.00378	1.68794	8.66016	3.9947e-28	2.40315	2.40315	1.46081	4.13688	0.000184513	1.97722	1.97722	1.83935	3.72547	0.059067
Up	-	Up (191)	-	chr9:53,873,412-53,916,218	NM_001033535	Tumor necrosis factor, alpha-induced protein 8-like 3, tumor necrosis factor alpha-induced protein 8-like protein 3	molecular_function (GO:0003674); cellular_component (GO:0005575); biological_process (GO:0008150)	Tnfaip8l3	0.436534	0.509341	-1.96332	0.436534	0.225552	0.183994	4.99225	4.99225	0.0410651	0.210813	0.000416706	12.9288	12.9288	0.0094116	0.182173	0.0190221	0.435507	-2.29617	0.0621675	0.0244568	1
Up	-	Up (191)	-	chr19:34,715,378-34,724,499	NM_008331	Interferon-induced protein with tetratricopeptide repeats 1, interferon-induced protein with tetratricopeptide repeats 1	binding (GO:0005488); immune response (GO:0006955); cellular response to interferon-alpha (GO:0035457)	Ifit1	4.11178	0.731274	-1.36748	4.11178	2.97517	0.045993	4.74531	4.74531	0.793813	3.87698	9.98887e-16	3.70015	3.70015	0.570277	2.48855	0.00614502	2.58608	2.58608	0.942837	2.21354	0.0532144
Up	-	Up (191)	-	chr18:24,867,123-25,292,008	NM_175276 NM_001289654 NM_001289655	Formin homology 2 domain containing 3, FH1/FH2 domain-containing protein 3 isoform 2;FH1/FH2 domain-containing protein 3 isoform 3;FH1/FH2 domain-containing protein 3 isoform 1	molecular_function (GO:0003674); actin binding (GO:0003779); binding (GO:0005488); cellular_component (GO:0005575); cytoplasm (GO:0005737); cytoskeleton (GO:0005856); biological_process (GO:0008150); cellular component organization (GO:0016043); actin cytoskeleton organization (GO:0030036)	Fhod3	0.215365	1.30172	1.30172	0.166615	0.215365	0.811112	4.7347	4.7347	0.0351699	0.175238	1.04171e-07	4.49057	4.49057	0.0422462	0.223772	0.00654693	3.33096	3.33096	0.0304523	0.0989842	0.219081
Up	-	Up (191)	-	chr7:59,134,514-59,249,828	NM_008087	Growth arrest specific 2, growth arrest-specific protein 2	cell morphogenesis (GO:0000902); cytoplasm (GO:0005737); cytoskeleton (GO:0005856); apoptotic process (GO:0006915); cell cycle (GO:0007049); cell cycle arrest (GO:0007050); regulation of cell shape (GO:0008360); membrane (GO:0016020)	Gas2	15.8586	1.2537	1.2537	12.7617	15.8586	0.0214616	3.63643	3.63643	4.40937	16.6285	8.25232e-12	2.04293	2.04293	3.48833	8.31883	0.0053445	1.28831	1.28831	5.0234	6.27385	1
Up	-	Up (191)	-	chr3:151,393,886-151,412,923	NM_133871	Interferon-induced protein 44, interferon-induced protein 44	molecular_function (GO:0003674); cellular_component (GO:0005575); cytoplasm (GO:0005737); biological_process (GO:0008150)	Ifi44	1.60477	0.685859	-1.45803	1.60477	1.091	0.0458916	3.26766	3.26765	0.390375	1.3086	5.77752e-08	3.39012	3.39012	0.380891	1.52743	0.00204999	2.07784	2.07784	0.396697	0.799806	0.163499
Up	-	Up (191)	-	chr2:176,404,641-176,421,028 chr2:176,266,768-176,598,837 chr2:175,737,073-175,753,460 chr2:175,639,522-175,655,901 chr2:175,017,505-175,163,713 chr2:174,952,492-175,261,278	NM_001177543			0610010B08Rik	0.00539936	0.468388	-2.13498	0.00539936	0.00224055	1	2.87971	2.87971	0.00513751	0.0151396	0.0172251	6.14858	6.14858	0.00318803	0.023955	0.012924	1.1157	1.1157	0.00643716	0.00690133	1
Up	-	Up (191)	-	chr9:96,439,718-96,531,922	NM_053268	RAS p21 protein activator 2, ras GTPase-activating protein 2	GTPase activator activity (GO:0005096); intracellular (GO:0005622); plasma membrane (GO:0005886); signal transduction (GO:0007165); membrane (GO:0016020); metal ion binding (GO:0046872); regulation of catalytic activity (GO:0050790); regulation of small GTPase mediated signal transduction (GO:0051056)	Rasa2	0.73759	1.30744	1.30744	0.568025	0.73759	0.259458	2.52857	2.52857	0.220418	0.564913	6.77228e-07	2.37385	2.37385	0.181459	0.50542	0.048354	1.83755	1.83755	0.246391	0.436167	0.287151
Up	-	Up (191)	-	chrX:34,148,177-34,185,409	NM_001081956			Akap17b	1.12617	1.31138	1.31138	0.8628	1.12617	0.175265	2.28645	2.28645	0.422979	0.997602	0.00170525	2.60746	2.60746	0.288493	0.872141	0.0221443	1.4684	1.4684	0.512637	0.721583	0.700111
Up	-	Up (191)	-	chr17:34,419,695-34,424,716	NM_010378	Histocompatibility 2, class II antigen A, alpha, histocompatibility 2, class II antigen A, alpha precursor	antigen processing and presentation of peptide or polysaccharide antigen via MHC class II (GO:0002504); protein binding (GO:0005515); lysosome (GO:0005764); plasma membrane (GO:0005886); immune response (GO:0006955); external side of plasma membrane (GO:0009897); membrane (GO:0016020); integral component of membrane (GO:0016021); antigen processing and presentation (GO:0019882); antigen processin…	H2-Aa	34.1893	0.64646	-1.54689	34.1893	21.8554	0.118373	2.16378	2.16378	3.46733	7.64601	0.000551483	3.61452	3.61452	2.40995	10.1547	0.00106744	1.63037	1.63037	4.17225	6.52792	0.353811
Up	-	Up (191)	-	chr17:34,400,171-34,406,363	NM_207105	Histocompatibility 2, class II antigen A, beta 1, histocompatibility 2, class II antigen A, beta 1 precursor	antigen processing and presentation of peptide or polysaccharide antigen via MHC class II (GO:0002504); protein binding (GO:0005515); intracellular (GO:0005622); early endosome (GO:0005769); multivesicular body (GO:0005771); Golgi apparatus (GO:0005794); plasma membrane (GO:0005886); defense response (GO:0006952); immune response (GO:0006955); external side of plasma membrane (GO:0009897); membra…	H2-Ab1	30.4261	0.631272	-1.5841	30.4261	18.9993	0.0495438	2.14897	2.14897	2.52618	5.52019	0.00144767	2.77856	2.77856	2.35255	7.68585	0.00302091	2.09809	2.09809	2.64193	5.49955	0.0693002
Up	-	Up (191)	-	chr17:36,252,815-36,258,389 chr17:36,252,820-36,258,380	NM_010395 NR_046286	Histocompatibility 2, T region locus 10, histocompatibility 2, T region locus 10 precursor	molecular_function (GO:0003674); cellular_component (GO:0005575); defense response (GO:0006952); biological_process (GO:0008150); integral component of membrane (GO:0016021)	H2-T10	0.849259	0.692215	-1.44464	0.849259	0.589206	0.308445	2.06582	2.06582	0.156969	0.326898	0.0223276	2.98054	2.98054	0.126042	0.448926	0.0457841	2.03765	2.03765	0.177588	0.358431	0.547101
Up	-	-	Stringent SI	chr10:113,835,876-114,238,426	NM_146241	TRH-degrading enzyme, thyrotropin-releasing hormone-degrading ectoenzyme	molecular_function (GO:0003674); aminopeptidase activity (GO:0004177); obsolete membrane alanyl aminopeptidase activity (GO:0004179); cellular_component (GO:0005575); proteolysis (GO:0006508); biological_process (GO:0008150); peptidase activity (GO:0008233); metallopeptidase activity (GO:0008237); zinc ion binding (GO:0008270); membrane (GO:0016020); integral component of membrane (GO:0016021); h…	Trhde	0.885274	0.83405	-1.19897	0.885274	0.720221	1	84.5604	84.5604	0	0.0933186	1.54613e-10	25.0721	25.0721	0	0.0272864	0.303076	22.1513	22.1513	0	0.0234806	0.353811
Up	-	-	Stringent SI	chr14:37,881,234-37,886,921	NM_173418	Leucine-rich repeat, immunoglobulin-like and transmembrane domains 2, leucine-rich repeat, immunoglobulin-like domain and transmembrane domain-containing protein 2 precursor	molecular_function (GO:0003674); protein binding (GO:0005515); cellular_component (GO:0005575); biological_process (GO:0008150); membrane (GO:0016020); integral component of membrane (GO:0016021)	Lrit2	1.8009	1.14477	1.14477	1.59772	1.8009	0.924797	66.0247	66.0247	0.0188348	1.31496	4.84632e-49	8.03655	8.03655	0.00807832	0.089799	0.310521	0.451617	-2.21427	0.0260059	0.00978359	1
Up	-	-	Stringent SI	chr14:80,037,496-80,061,977	NM_010701	Leukocyte cell derived chemotaxin 1, leukocyte cell-derived chemotaxin 1 isoform 1;leukocyte cell-derived chemotaxin 1 isoform 2	extracellular region (GO:0005576); multicellular organism development (GO:0007275); membrane (GO:0016020); integral component of membrane (GO:0016021); negative regulation of angiogenesis (GO:0016525); cell differentiation (GO:0030154); negative regulation of vascular endothelial growth factor receptor signaling pathway (GO:0030948); positive regulation of ossification (GO:0045778); cartilage dev…	Lect1	3.63834	0.897656	-1.11401	3.63834	3.26273	1	54.8978	54.8978	0.0634844	3.63111	5.41467e-52	7.06996	7.06996	0.0448102	0.402706	0.127758	2.40978	2.40978	0.0759338	0.169351	1
Up	-	-	Stringent SI	chr6:85,758,044-85,759,871	NM_001201389			Gm11128	0	1	-1	0	0	1	41.0842	41.0842	0	0.186311	0.000267736	1	1	0	0	1	1	1	0	0	1
Up	-	-	Stringent SI	chr19:20,609,016-20,626,820	NR_045778	RIKEN cDNA C730002L08 gene,	molecular_function (GO:0003674); cellular_component (GO:0005575); biological_process (GO:0008150)	C730002L08Rik	0.332491	1.07932	1.07932	0.318918	0.332491	1	32.2899	32.2899	0.00660206	0.287048	6.27482e-14	2.50274	2.50274	0.00770168	0.0249842	1	1.39204	1.39204	0.00586898	0.00903868	1
Up	-	-	Stringent SI	chr19:36,693,907-36,763,969	NR_033510	RIKEN cDNA 1500017E21 gene,	molecular_function (GO:0003674); cellular_component (GO:0005575); biological_process (GO:0008150)	1500017E21Rik	7.16348	1.05486	1.05486	6.89455	7.16348	1	24.1022	24.1022	0.107828	2.64637	9.98153e-32	0.643371	-1.55431	0.0320392	0.0241677	1	0.389223	-2.56922	0.158354	0.0597435	0.701718
Up	-	-	Stringent SI	chr14:37,868,015-37,878,124	NM_146245	Leucine-rich repeat, immunoglobulin-like and transmembrane domains 1, leucine-rich repeat, immunoglobulin-like domain and transmembrane domain-containing protein 1 precursor	protein binding (GO:0005515); endoplasmic reticulum (GO:0005783); membrane (GO:0016020); integral component of membrane (GO:0016021); integral component of endoplasmic reticulum membrane (GO:0030176)	Lrit1	4.38878	1.10724	1.10724	4.00683	4.38878	0.818184	22.6871	22.6871	0.137386	3.2084	2.36047e-74	1.94103	1.94103	0.147031	0.335272	0.682265	0.991611	-1.00846	0.130955	0.118773	1
Up	-	-	Stringent SI	chr4:19,906,591-19,932,886	NR_040768	RIKEN cDNA 4930480G23 gene,	molecular_function (GO:0003674); cellular_component (GO:0005575); biological_process (GO:0008150)	4930480G23Rik	1.04188	0.92391	-1.08236	1.04188	0.942418	1	17.874	17.874	0.114554	2.18143	2.13966e-25	1.34135	1.34135	0.10222	0.160436	1	1.39119	1.39119	0.122777	0.169542	1
Up	-	-	Stringent SI	chr3:100,629,381-100,700,845	NM_178594	V-set domain containing T cell activation inhibitor 1, V-set domain containing T-cell activation inhibitor 1 precursor	signaling receptor binding (GO:0005102); cellular_component (GO:0005575); plasma membrane (GO:0005886); membrane (GO:0016020); anchored component of membrane (GO:0031225); negative regulation of T cell activation (GO:0050868)	Vtcn1	0.306158	1.00642	1.00642	0.306158	0.302235	1	16.8394	16.8394	0.00791214	0.166965	2.17574e-06	2.79338	2.79338	0.00856819	0.0307057	1	2.46612	2.46612	0.00747477	0.0201112	1
Up	-	-	Stringent SI	chr1:152,985,163-152,991,225	NR_038011	RIKEN cDNA C730036E19 gene,	molecular_function (GO:0003674); cellular_component (GO:0005575); biological_process (GO:0008150)	C730036E19Rik	10.5625	1.13565	1.13565	9.41496	10.5625	1	14.7249	14.7249	1.20408	17.8784	2.65837e-34	0.298151	-3.35401	0.981202	0.339366	0.344465	0.917078	-1.09042	1.35267	1.35049	1
Up	-	-	Stringent SI	chr1:89,967,353-90,116,577	NM_201644	UDP glucuronosyltransferase 1 family, polypeptide A6B, UDP-glucuronosyltransferase 1-9 precursor	endoplasmic reticulum (GO:0005783); obsolete microsome (GO:0005792); metabolic process (GO:0008152); glucuronosyltransferase activity (GO:0015020); integral component of membrane (GO:0016021); transferase activity (GO:0016740); transferase activity, transferring glycosyl groups (GO:0016757); transferase activity, transferring hexosyl groups (GO:0016758); glucuronate metabolic process (GO:0019585)	Ugt1a9	66.3567	0.882446	-1.13321	66.3567	57.8993	0.464138	14.3172	14.3172	1.12291	16.5019	1.44199e-59	0.427821	-2.33743	0.957819	0.479947	0.191426	0.531887	-1.8801	1.23297	0.684128	0.444102
Up	-	-	Stringent SI	chr7:51,639,495-51,655,400	NM_016663 NM_001114116	Synaptotagmin III, synaptotagmin-3	transporter activity (GO:0005215); calcium ion binding (GO:0005509); protein binding (GO:0005515); calcium-dependent phospholipid binding (GO:0005544); transport (GO:0006810); synaptic vesicle (GO:0008021); membrane (GO:0016020); integral component of membrane (GO:0016021); syntaxin binding (GO:0019905); cell junction (GO:0030054); cytoplasmic vesicle (GO:0031410); synapse (GO:0045202); metal ion…	Syt3	1.20876	1.11858	1.11858	1.0848	1.20876	1	14.223	14.223	0.0341347	0.540273	1.11104e-14	3.36044	3.36044	0.0515192	0.210651	0.200671	3.85167	3.85167	0.022545	0.085787	0.692444
Up	-	-	Stringent SI	chr3:14,766,213-14,808,365 chr3:14,766,213-14,778,460	NM_009799 NM_001083957	Carbonic anhydrase 1, carbonic anhydrase 1	carbonate dehydratase activity (GO:0004089); cytoplasm (GO:0005737); one-carbon metabolic process (GO:0006730); zinc ion binding (GO:0008270); lyase activity (GO:0016829); metal ion binding (GO:0046872)	Car1	6.03531	1.1208	1.1208	5.46161	6.03531	1	13.4989	13.4989	0.312906	4.27762	1.58681e-17	2.62845	2.62845	0.247132	0.755845	0.385695	2.36117	2.36117	0.356755	0.755625	0.516709
Up	-	-	Stringent SI	chr3:137,873,680-137,902,627	NR_045760			0610031O16Rik	24.2953	1.1313	1.1313	21.6891	24.2953	0.439378	13.303	13.303	0.682196	9.3094	4.00397e-46	1.37673	1.37673	0.66125	1.06272	1	1.31331	1.31331	0.69616	0.906149	1
Up	-	-	Stringent SI	chr9:86,474,969-86,589,947 chr9:86,474,969-86,581,206	NM_008615 NM_001198933	Malic enzyme 1, NADP(+)-dependent, cytosolic, NADP-dependent malic enzyme isoform 1;NADP-dependent malic enzyme isoform 2	catalytic activity (GO:0003824); malic enzyme activity (GO:0004470); malate dehydrogenase (decarboxylating) (NAD+) activity (GO:0004471); malate dehydrogenase (decarboxylating) (NADP+) activity (GO:0004473); binding (GO:0005488); obsolete soluble fraction (GO:0005625); cytoplasm (GO:0005737); mitochondrion (GO:0005739); cytosol (GO:0005829); malate metabolic process (GO:0006108); metabolic proces…	Me1	62.7911	0.988528	-1.01161	62.7911	61.4224	1	11.9824	11.9824	4.2228	51.3022	9.98395e-78	1.38653	1.38653	4.52113	7.42805	1	1.82463	1.82463	4.02392	7.93484	0.514313
Up	-	-	Stringent SI	chr4:96,111,278-96,174,077	NM_001104927			Cyp2j8	0.0630869	0.886403	-1.12815	0.0630869	0.0556996	1	11.3102	11.3102	0.00675783	0.116347	0.00213178	10.8906	10.8906	0	0.0436097	1	1.44625	1.44625	0.011263	0.0179001	1
Up	-	-	Stringent SI	chrX:36,125,956-36,315,865	NM_183126	RIKEN cDNA 6030498E09 gene, uncharacterized protein LOC77883	molecular_function (GO:0003674); cellular_component (GO:0005575); biological_process (GO:0008150)	6030498E09Rik	0.187252	1.1935	1.1935	0.16198	0.187252	1	9.71341	9.71341	0.025682	0.296537	0.00180424	0.858332	-1.16505	0.0176865	0.0174049	1	0.805984	-1.24072	0.0310124	0.0222684	1
Up	-	-	Stringent SI	chr12:25,350,702-25,366,660	NM_138686 NM_001004455 NM_001161807	Cystin 1, cystin-1	molecular_function (GO:0003674); cytoplasm (GO:0005737); cytoskeleton (GO:0005856); cilium (GO:0005929); biological_process (GO:0008150); cell projection (GO:0042995)	Cys1	3.18574	1.07311	1.07311	2.98385	3.18574	1	8.93867	8.93867	0.142003	1.31238	7.32208e-17	3.8472	3.8472	0.15475	0.70793	0.0583043	3.76571	3.76571	0.133505	0.519622	0.0620113
Up	-	-	Stringent SI	chr4:126,846,447-126,914,266 chr4:126,850,123-126,914,266	NM_198618 NM_001302081	Discs, large (Drosophila) homolog-associated protein 3, disks large-associated protein 3	amyloid-beta binding (GO:0001540); cellular_component (GO:0005575); obsolete membrane fraction (GO:0005624); plasma membrane (GO:0005886); cell-cell signaling (GO:0007267); biological_process (GO:0008150); membrane (GO:0016020); protein domain specific binding (GO:0019904); cell junction (GO:0030054); dendritic spine (GO:0043197); synapse (GO:0045202); postsynaptic membrane (GO:0045211)	Dlgap3	0.0181141	0.862186	-1.15984	0.0181141	0.0128273	1	7.85819	7.85819	0.00269153	0.0270619	0.0435075	33.2844	33.2844	0	0.0475396	0.11396	2.66579	2.66579	0.00448589	0.0124551	1
Up	-	-	Stringent SI	chr7:52,955,336-52,960,031	NM_009800	Carbonic anhydrase 11, carbonic anhydrase-related protein 11 precursor	carbonate dehydratase activity (GO:0004089); extracellular region (GO:0005576); one-carbon metabolic process (GO:0006730); biological_process (GO:0008150); zinc ion binding (GO:0008270); basolateral plasma membrane (GO:0016323)	Car11	0.206687	1.0215	1.0215	0.204984	0.206687	1	7.74715	7.74715	0.0211163	0.187975	0.000588141	7.11647	7.11647	0.0145422	0.154174	0.328742	4.38978	4.38978	0.0254991	0.112782	0.726468
Up	-	-	Stringent SI	chr9:121,860,105-121,889,326 chr9:121,860,137-121,889,326	NM_177743 NM_001199927	Family with sequence similarity 198, member A, protein FAM198A isoform 2 precursor;protein FAM198A isoform 1 precursor	molecular_function (GO:0003674); cellular_component (GO:0005575); extracellular region (GO:0005576); biological_process (GO:0008150)	Fam198a	1.84832	0.984702	-1.01554	1.84832	1.79765	1	7.36328	7.36328	0.072067	0.552217	3.53218e-09	2.17882	2.17882	0.0699543	0.179594	0.742469	1.7425	1.7425	0.0734755	0.135008	1
Up	-	-	Stringent SI	chr15:9,209,583-9,244,791	NM_207216	UDP glycosyltransferases 3 family, polypeptide A1, UDP-glucuronosyltransferase 3A1 precursor	molecular_function (GO:0003674); cellular_component (GO:0005575); biological_process (GO:0008150); metabolic process (GO:0008152); glucuronosyltransferase activity (GO:0015020); membrane (GO:0016020); integral component of membrane (GO:0016021); transferase activity (GO:0016740); transferase activity, transferring glycosyl groups (GO:0016757); transferase activity, transferring hexosyl groups (GO…	Ugt3a1	39.5991	0.96623	-1.03495	39.5991	37.8714	1	7.21908	7.21908	6.17585	45.5351	2.41213e-49	0.621922	-1.60792	6.21257	4.51493	0.0819516	0.682449	-1.46531	6.15137	4.03219	0.570509
Up	-	-	Stringent SI	chr19:37,760,169-37,767,797	NM_001105201	Cytochrome P450, family 26, subfamily c, polypeptide 1, predicted gene, EG546726	monooxygenase activity (GO:0004497); central nervous system development (GO:0007417); anterior/posterior pattern specification (GO:0009952); neural crest cell development (GO:0014032); oxidoreductase activity (GO:0016491); metal ion binding (GO:0046872); organelle fusion (GO:0048284); oxidation-reduction process (GO:0055114)	Cyp26c1	0.11375	1.16717	1.16717	0.0903316	0.11375	1	7.04661	7.04661	0.0115431	0.110769	0.0136061	5.5779	5.5779	0.0288578	0.202384	0.266305	17.6826	17.6826	0	0.0688169	0.560586
Up	-	-	Stringent SI	chr1:89,991,575-90,116,577	NM_201642			Ugt1a7c	0.0508597	0.882081	-1.13368	0.0508597	0.0442246	1	6.81404	6.81404	0.0286161	0.210444	2.04846e-06	1.15939	1.15939	0.0386065	0.0532403	1	1.45327	1.45327	0.0219558	0.0320168	1
Up	-	-	Stringent SI	chr5:87,753,996-87,766,220	NM_028094	UDP glucuronosyltransferase 2 family, polypeptide A3, UDP-glucuronosyltransferase 2A3 precursor	molecular_function (GO:0003674); cellular_component (GO:0005575); extracellular space (GO:0005615); endoplasmic reticulum (GO:0005783); obsolete microsome (GO:0005792); biological_process (GO:0008150); metabolic process (GO:0008152); glucuronosyltransferase activity (GO:0015020); membrane (GO:0016020); integral component of membrane (GO:0016021); transferase activity (GO:0016740); transferase act…	Ugt2a3	130.661	1.08589	1.08589	121.584	130.661	0.771887	6.72035	6.72035	21.7832	150.431	1.04771e-33	0.492543	-2.03028	19.9961	11.4858	0.0653843	0.728657	-1.37239	22.9746	17.5215	1
Up	-	-	Stringent SI	chr13:67,880,629-67,890,017	NM_028402	Zinc finger protein 493, regulator of sex-limitation candidate 12	molecular_function (GO:0003674); cellular_component (GO:0005575); biological_process (GO:0008150); metal ion binding (GO:0046872)	Zfp493	0.369758	0.872105	-1.14665	0.369758	0.325863	1	6.08201	6.08201	0.0959195	0.595582	2.29772e-12	2.47438	2.47438	0.0869286	0.251895	0.393665	1.88945	1.88945	0.101913	0.202223	1
Up	-	-	Stringent SI	chr14:56,237,002-56,244,232	NM_020002	REC8 homolog (yeast), meiotic recombination protein REC8 homolog	nuclear chromosome (GO:0000228); condensed nuclear chromosome, centromeric region (GO:0000780); condensed nuclear chromosome (GO:0000794); synaptonemal complex (GO:0000795); lateral element (GO:0000800); oocyte maturation (GO:0001556); male germ cell nucleus (GO:0001673); protein binding (GO:0005515); nucleus (GO:0005634); chromosome segregation (GO:0007059); synapsis (GO:0007129); male meiosis I…	Rec8	0.853375	1.18966	1.18966	0.728907	0.853375	1	5.78508	5.78508	0.0603293	0.373049	2.31753e-07	1.31856	1.31856	0.0422449	0.0657936	1	1.21987	1.21987	0.0723856	0.0902205	1
Up	-	-	Stringent SI	chr6:85,815,415-85,819,131	NM_053096	Camello-like 2, probable N-acetyltransferase CML2	gastrulation with mouth forming second (GO:0001702); extracellular space (GO:0005615); endoplasmic reticulum (GO:0005783); Golgi apparatus (GO:0005794); negative regulation of cell adhesion (GO:0007162); multicellular organism development (GO:0007275); gastrulation (GO:0007369); N-acetyltransferase activity (GO:0008080); metabolic process (GO:0008152); membrane (GO:0016020); integral component of…	Cml2	274.738	1.16285	1.16285	238.898	274.738	0.236204	5.75049	5.75049	29.7344	174.305	5.17645e-24	0.34615	-2.88892	28.0364	11.4254	0.0053985	0.798518	-1.25232	30.8664	28.1617	1
Up	-	-	Stringent SI	chr11:8,916,056-8,948,994 chr11:8,916,056-8,939,594	NM_177576 NM_001290519 NM_001290520	Sad1 and UNC84 domain containing 3, SUN domain-containing protein 3 isoform b;SUN domain-containing protein 3 isoform a	molecular_function (GO:0003674); cellular_component (GO:0005575); biological_process (GO:0008150); membrane (GO:0016020); integral component of membrane (GO:0016021)	Sun3	0.281173	0.876823	-1.14048	0.281173	0.23599	1	5.57648	5.57648	0.0233271	0.153494	0.0172692	2.51371	2.51371	0.0172681	0.0570261	1	2.19775	2.19775	0.0273664	0.0620923	1
Up	-	-	Stringent SI	chr19:44,081,280-44,103,737 chr19:44,079,511-44,103,737	NM_001001446 NM_001167905	Cytochrome P450, family 2, subfamily c, polypeptide 44, cytochrome P450, family 2, subfamily c, polypeptide 44 isoform 1 precursor;cytochrome P450, family 2, subfamily c, polypeptide 44 isoform 2 precursor	monooxygenase activity (GO:0004497); obsolete microsome (GO:0005792); biological_process (GO:0008150); arachidonic acid epoxygenase activity (GO:0008392); oxidoreductase activity (GO:0016491); metal ion binding (GO:0046872); oxidation-reduction process (GO:0055114)	Cyp2c44	162.386	1.01134	1.01134	162.253	162.386	1	5.47884	5.47884	30.2684	170.201	1.46878e-25	0.885947	-1.12874	28.6681	30.0128	1	1.1493	1.1493	31.3352	37.9755	1
Up	-	-	Stringent SI	chr5:14,514,917-14,863,459 chr5:14,514,917-14,796,042	NM_001110796 NM_011995	Piccolo (presynaptic cytomatrix protein), protein piccolo isoform 1;protein piccolo isoform 2	calcium ion binding (GO:0005509); protein binding (GO:0005515); profilin binding (GO:0005522); calcium-dependent phospholipid binding (GO:0005544); cytoskeleton organization (GO:0007010); zinc ion binding (GO:0008270); synaptic vesicle targeting (GO:0016080); regulation of exocytosis (GO:0017157); cAMP-mediated signaling (GO:0019933); cell junction (GO:0030054); insulin secretion (GO:0030073); sy…	Pclo	0.0585961	0.959143	-1.0426	0.0585961	0.0555215	1	5.46333	5.46333	0.00862912	0.0482257	9.32771e-06	2.29043	2.29043	0.00677085	0.0186827	0.642483	1.34662	1.34662	0.00986796	0.0131995	1
Up	-	-	Stringent SI	chr13:38,097,920-38,128,806	NM_027724	Cancer antigen 1, cancer-associated gene 1 protein homolog	molecular_function (GO:0003674); cellular_component (GO:0005575); biological_process (GO:0008150)	Cage1	0.531394	1.17484	1.17484	0.453105	0.531394	1	5.34157	5.34157	0.0210242	0.121577	0.00104527	6.81981	6.81981	0.0151878	0.133674	0.0944799	2.97161	2.97161	0.0249151	0.0746864	0.917769
Up	-	-	Stringent SI	chr14:62,153,141-62,175,723	NM_025697			Spryd7	9.61162	1.12934	1.12934	8.58237	9.61162	0.546138	5.16716	5.16716	1.66131	8.79097	1.37906e-29	1.80439	1.80439	1.39935	2.97104	0.182764	1.54298	1.54298	1.83595	2.96904	0.862337
Up	-	-	Stringent SI	chr6:71,163,933-71,212,275	NM_009762 NM_001160127	SET and MYND domain containing 1, histone-lysine N-methyltransferase Smyd1 isoform 1;histone-lysine N-methyltransferase Smyd1 isoform 2	DNA binding (GO:0003677); transcription corepressor activity (GO:0003714); protein binding (GO:0005515); nucleus (GO:0005634); cytoplasm (GO:0005737); chromatin remodeling (GO:0006338); regulation of transcription, DNA-templated (GO:0006355); heart development (GO:0007507); zinc ion binding (GO:0008270); metal ion binding (GO:0046872)	Smyd1	0.68763	0.992785	-1.00727	0.68763	0.668198	1	5.02997	5.02997	0.153919	0.797472	2.74115e-17	0.845516	-1.18271	0.159847	0.15888	1	1.07902	1.07902	0.149968	0.165489	1
Up	-	-	Stringent SI	chr8:107,391,323-107,397,982	NR_033726			Ces2d-ps	0.125972	0.877202	-1.13999	0.125972	0.104526	1	4.90043	4.90043	0.0194133	0.108747	0.0207145	3.10448	3.10448	0.033557	0.128624	0.769767	5.4981	5.4981	0.00998413	0.067157	1
Up	-	-	Stringent SI	chrX:160,811,479-160,840,579	NM_010216	C-fos induced growth factor, vascular endothelial growth factor D isoform VEGF-D326 preproprotein;vascular endothelial growth factor D isoform VEGF-D358 preproprotein	angiogenesis (GO:0001525); vascular endothelial growth factor receptor binding (GO:0005172); protein binding (GO:0005515); extracellular region (GO:0005576); extracellular space (GO:0005615); multicellular organism development (GO:0007275); growth factor activity (GO:0008083); cell proliferation (GO:0008283); positive regulation of cell proliferation (GO:0008284); membrane (GO:0016020); cell diff…	Figf	0.641563	1.01917	1.01917	0.634902	0.641563	1	4.89114	4.89114	0.0583516	0.316492	7.87633e-06	1.92533	1.92533	0.0909256	0.211075	0.945668	2.24767	2.24767	0.0366355	0.0852237	1
Up	-	-	Stringent SI	chr13:76,105,186-76,136,416	NM_029343	Spermatogenesis associated 9, spermatogenesis-associated protein 9	molecular_function (GO:0003674); cellular_component (GO:0005575); multicellular organism development (GO:0007275); spermatogenesis (GO:0007283); biological_process (GO:0008150); membrane (GO:0016020); integral component of membrane (GO:0016021); cell differentiation (GO:0030154)	Spata9	0.334588	0.948385	-1.05442	0.334588	0.32614	1	4.79694	4.79694	0.0427324	0.245876	0.00299375	0.735663	-1.35932	0.0824437	0.068405	1	7.06672	7.06672	0.0162581	0.151832	0.507696
Up	-	-	Stringent SI	chr1:13,615,979-13,650,590	NM_145381	Lactamase, beta 2, beta-lactamase-like protein 2	molecular_function (GO:0003674); mitochondrion (GO:0005739); biological_process (GO:0008150); hydrolase activity (GO:0016787); metal ion binding (GO:0046872)	Lactb2	118.462	1.06564	1.06564	112.449	118.462	0.849608	4.76559	4.76559	26.4721	130.138	1.46629e-22	1.66451	1.66451	23.66	46.3544	0.226602	1.28416	1.28416	28.3468	37.1928	1
Up	-	-	Stringent SI	chr4:83,171,448-83,510,574	NM_001081012			Ccdc171	0.59074	1.14929	1.14929	0.522564	0.59074	1	4.67015	4.67015	0.223542	1.06488	2.06142e-17	1.347	1.347	0.245454	0.384629	1	0.991215	-1.00886	0.208934	0.190364	1
Up	-	-	Stringent SI	chr11:28,753,204-28,826,743	NM_146015	Epidermal growth factor-containing fibulin-like extracellular matrix protein 1, EGF-containing fibulin-like extracellular matrix protein 1 precursor	structural molecule activity (GO:0005198); calcium ion binding (GO:0005509); protein binding (GO:0005515); extracellular region (GO:0005576); extracellular space (GO:0005615); cell adhesion (GO:0007155)	Efemp1	4.13004	0.966055	-1.03514	4.13004	3.95738	1	4.66205	4.66205	0.230169	1.11748	2.24451e-12	1.12547	1.12547	0.331577	0.434401	1	2.66831	2.66831	0.162565	0.467848	0.486686
Up	-	-	Stringent SI	chr14:57,893,870-58,017,320	NM_030004	Crystallin, lambda 1, lambda-crystallin homolog	molecular_function (GO:0003674); catalytic activity (GO:0003824); binding (GO:0005488); cellular_component (GO:0005575); cytoplasm (GO:0005737); mitochondrion (GO:0005739); lipid metabolic process (GO:0006629); fatty acid metabolic process (GO:0006631); biological_process (GO:0008150); metabolic process (GO:0008152); oxidoreductase activity (GO:0016491); L-gulonate 3-dehydrogenase activity (GO:00…	Cryl1	13.1641	1.1223	1.1223	11.8462	13.1641	0.727644	4.60365	4.60365	1.67835	7.89774	1.01768e-20	0.978914	-1.02154	1.68805	1.9191	1	1.39624	1.39624	1.67189	2.3595	1
Up	-	-	Stringent SI	chr8:95,544,113-95,572,091	NM_001013764			Ces1a	0.199012	1.18334	1.18334	0.169619	0.199012	1	4.49945	4.49945	0.0282095	0.145423	0.00240156	1.85065	1.85065	0.0332857	0.0739874	1	0.114709	-8.71771	0.0248254	0	1
Up	-	-	Stringent SI	chr7:121,693,676-121,706,486	NM_177382 NR_110407 NR_110408	Cytochrome P450, family 2, subfamily r, polypeptide 1, vitamin D 25-hydroxylase	monooxygenase activity (GO:0004497); iron ion binding (GO:0005506); endoplasmic reticulum (GO:0005783); obsolete microsome (GO:0005792); obsolete electron transport (GO:0006118); electron transfer activity (GO:0009055); membrane (GO:0016020); oxidoreductase activity (GO:0016491); heme binding (GO:0020037); vitamin D3 25-hydroxylase activity (GO:0030343); vitamin D metabolic process (GO:0042359); …	Cyp2r1	8.05132	1.11743	1.11743	7.26636	8.05132	0.771446	4.38913	4.38913	1.92066	8.6576	8.31008e-21	1.34053	1.34053	1.57771	2.4839	1	1.35831	1.35831	2.14929	2.97234	1
Up	-	-	Stringent SI	chr17:13,853,442-13,898,401	NM_022311	T-complex-associated testis expressed 2, t-complex-associated testis expressed 2	molecular_function (GO:0003674); cellular_component (GO:0005575); biological_process (GO:0008150)	Tcte2	0.234065	1.05972	1.05972	0.234065	0.232392	1	4.30657	4.30657	0.0347941	0.167376	0.0169479	1.47565	1.47565	0.0478675	0.0824645	1	2.63783	2.63783	0.0260786	0.0749029	1
Up	-	-	Stringent SI	chr5:93,000,562-93,020,310	NM_001033478 NM_001170571	family with sequence similarity 47, member E, protein FAM47E isoform 1;protein FAM47E isoform 2	molecular_function (GO:0003674); cellular_component (GO:0005575); biological_process (GO:0008150)	Fam47e	13.3946	1.02769	1.02769	13.1411	13.3946	1	4.27797	4.27797	1.73079	7.57966	1.01747e-20	2.11835	2.11835	1.49976	3.76943	0.451941	2.78292	2.78292	1.88481	5.768	0.0942388
Up	-	-	Stringent SI	chr4:49,502,289-49,519,430	NM_007519	Bile acid-Coenzyme A: amino acid N-acyltransferase, bile acid-CoA:amino acid N-acyltransferase	cellular_component (GO:0005575); cytoplasm (GO:0005737); peroxisome (GO:0005777); lipid metabolic process (GO:0006629); fatty acid metabolic process (GO:0006631); acyl-CoA metabolic process (GO:0006637); bile acid metabolic process (GO:0008206); palmitoyl-CoA hydrolase activity (GO:0016290); N-acyltransferase activity (GO:0016410); transferase activity (GO:0016740); hydrolase activity (GO:0016787…	Baat	108.035	1.0832	1.0832	100.927	108.035	0.698322	4.27631	4.27631	20.6777	90.7054	3.42065e-19	1.29587	1.29587	20.3714	30.9031	0.952044	1.53404	1.53404	20.882	32.1568	0.496051
Up	-	-	Stringent SI	chr3:82,161,993-82,199,190	NM_001081230			Map9	0.187995	0.913685	-1.09447	0.187995	0.170376	1	4.20194	4.20194	0.0151736	0.0682508	0.000820601	4.59265	4.59265	0.0139616	0.0783979	0.0858396	4.3516	4.3516	0.0159817	0.0807001	0.340913
Up	-	-	Stringent SI	chr4:96,294,122-96,330,810	NM_010007	Cytochrome P450, family 2, subfamily j, polypeptide 5, cytochrome P450 2J5	monooxygenase activity (GO:0004497); iron ion binding (GO:0005506); extracellular space (GO:0005615); endoplasmic reticulum (GO:0005783); obsolete microsome (GO:0005792); obsolete electron transport (GO:0006118); transport (GO:0006810); electron transfer activity (GO:0009055); membrane (GO:0016020); oxidoreductase activity (GO:0016491); oxidoreductase activity, acting on paired donors, with incor…	Cyp2j5	156.124	0.992201	-1.00786	156.124	153.244	1	4.1815	4.1815	46.3321	201.033	2.01985e-19	0.509304	-1.96346	40.3069	24.0996	0.00978345	0.754312	-1.32571	50.3489	40.2183	1
Up	-	-	Stringent SI	chr4:100,151,471-100,222,750	NM_001033773	Ubiquitin-conjugating enzyme E2U (putative), ubiquitin-conjugating enzyme E2 U	molecular_function (GO:0003674); cellular_component (GO:0005575); biological_process (GO:0008150)	Ube2u	0.381499	0.992478	-1.00758	0.376868	0.381499	1	4.10725	4.10725	0.207451	0.869049	3.94334e-08	2.14835	2.14835	0.146083	0.362536	0.757748	1.39199	1.39199	0.248363	0.335222	1
Up	-	-	Stringent SI	chr19:44,277,777-44,318,506	NM_024450	Stearoyl-coenzyme A desaturase 3, acyl-CoA desaturase 3	stearoyl-CoA 9-desaturase activity (GO:0004768); iron ion binding (GO:0005506); endoplasmic reticulum (GO:0005783); fatty acid biosynthetic process (GO:0006633); lipid biosynthetic process (GO:0008610); membrane (GO:0016020); integral component of membrane (GO:0016021); oxidoreductase activity (GO:0016491); oxidation-reduction process (GO:0055114)	Scd3	0.0692475	0.964367	-1.03695	0.0692475	0.0653245	1	4.04444	4.04444	0.00759336	0.0400617	0.0455067	0.714221	-1.40013	0.0189834	0.0152229	1	5.05141	5.05141	0	0.00759822	1
Up	-	-	Stringent SI	chr7:107,376,116-107,427,382	NM_027629	Phosphoglucomutase 2-like 1, glucose 1,6-bisphosphate synthase	molecular_function (GO:0003674); cellular_component (GO:0005575); carbohydrate metabolic process (GO:0005975); glucose metabolic process (GO:0006006); biological_process (GO:0008150); phosphorylation (GO:0016310); transferase activity (GO:0016740); isomerase activity (GO:0016853); intramolecular transferase activity, phosphotransferases (GO:0016868); glucose-1,6-bisphosphate synthase activity (GO…	Pgm2l1	0.671079	0.95353	-1.04873	0.671079	0.636079	1	4.02264	4.02264	0.255244	1.04965	6.84739e-20	1.44563	1.44563	0.208035	0.354255	0.749128	0.867152	-1.1532	0.286717	0.241438	1
Up	-	-	Stringent SI	chr10:21,878,414-22,093,945	NM_009016	retinoic acid early transcript 1, alpha, retinoic acid early-inducible protein 1-alpha precursor		Raet1a	2.46463	0.838186	-1.19305	2.46463	2.03055	1	4.02201	4.02201	1.98004	8.33173	5.06215e-09	1.34388	1.34388	1.28276	2.00148	0.877316	0.804458	-1.24307	2.44489	1.96943	1
Up	-	-	Stringent SI	chr3:97,432,760-97,459,210 chr3:97,432,726-97,459,210	NM_001161765 NM_010232 NM_001161763	Flavin containing monooxygenase 5, dimethylaniline monooxygenase [N-oxide-forming] 5	monooxygenase activity (GO:0004497); N,N-dimethylaniline monooxygenase activity (GO:0004499); endoplasmic reticulum (GO:0005783); obsolete microsome (GO:0005792); obsolete electron transport (GO:0006118); disulfide oxidoreductase activity (GO:0015036); membrane (GO:0016020); integral component of membrane (GO:0016021); oxidoreductase activity (GO:0016491); intrinsic component of endoplasmic retic…	Fmo5	159.269	1.05805	1.05805	152.23	159.269	1	3.97853	3.97853	38.361	156.504	3.96676e-21	1.33332	1.33332	42.9583	67.2285	0.955096	2.0062	2.0062	35.2962	74.2384	0.0995716
Up	-	-	Stringent SI	chr17:24,941,326-24,976,732	NM_029197			Meiob	5.98669	1.09919	1.09919	5.53812	5.98669	1	3.96382	3.96382	0.75037	3.0527	8.10414e-12	0.975184	-1.02545	0.721492	0.828517	1	0.765889	-1.30567	0.769622	0.552257	1
Up	-	-	Stringent SI	chr2:163,319,539-163,367,457	NR_027970			Hnf4aos	5.34493	1.02536	1.02536	5.32017	5.34493	1	3.92261	3.92261	0.779579	3.14843	4.38171e-10	1.39665	1.39665	0.987367	1.60207	1	2.20962	2.20962	0.641054	1.27703	0.530336
Up	-	-	Stringent SI	chr3:107,741,765-107,746,667	NM_008184	Glutathione S-transferase, mu 6, glutathione S-transferase Mu 6	glutathione transferase activity (GO:0004364); cytoplasm (GO:0005737); metabolic process (GO:0008152); transferase activity (GO:0016740)	Gstm6	77.202	1.01768	1.01768	76.763	77.202	1	3.91072	3.91072	10.588	42.43	1.90462e-19	0.762976	-1.31066	10.7948	9.68985	0.894476	1.44556	1.44556	10.4501	14.9257	0.704668
Up	-	-	Stringent SI	chr10:29,033,305-29,066,467 chr10:29,032,971-29,066,467	NM_001110195 NM_025855	Enoyl Coenzyme A hydratase domain containing 1, ethylmalonyl-CoA decarboxylase isoform b;ethylmalonyl-CoA decarboxylase isoform a	molecular_function (GO:0003674); catalytic activity (GO:0003824); cellular_component (GO:0005575); mitochondrion (GO:0005739); biological_process (GO:0008150); metabolic process (GO:0008152)	Echdc1	5.97497	1.01099	1.01099	5.97497	5.96807	1	3.88832	3.88832	1.15629	4.63595	9.66485e-17	1.43672	1.43672	0.893827	1.51281	0.821009	1.08124	1.08124	1.33126	1.49524	1
Up	-	-	Stringent SI	chr18:33,098,694-33,355,421	NM_009793	Calcium/calmodulin-dependent protein kinase IV, calcium/calmodulin-dependent protein kinase type IV	nucleotide binding (GO:0000166); protein kinase activity (GO:0004672); protein serine/threonine kinase activity (GO:0004674); calmodulin-dependent protein kinase activity (GO:0004683); protein binding (GO:0005515); calmodulin binding (GO:0005516); ATP binding (GO:0005524); nucleus (GO:0005634); cytoplasm (GO:0005737); protein phosphorylation (GO:0006468); nucleocytoplasmic transport (GO:0006913);…	Camk4	0.431088	1.11971	1.11971	0.386096	0.431088	1	3.87901	3.87901	0.0753249	0.297453	6.35735e-08	2.68626	2.68626	0.0685805	0.216666	0.0626344	1.49741	1.49741	0.0798211	0.120626	1
Up	-	-	Stringent SI	chr5:87,942,363-87,967,220	NM_019878	Sulfotransferase family 1B, member 1, sulfotransferase family cytosolic 1B member 1	aryl sulfotransferase activity (GO:0004062); cytoplasm (GO:0005737); cytosol (GO:0005829); lipid metabolic process (GO:0006629); sulfotransferase activity (GO:0008146); steroid metabolic process (GO:0008202); transferase activity (GO:0016740)	Sult1b1	13.8875	0.957969	-1.04387	13.8875	13.1326	1	3.8514	3.8514	3.23137	12.8547	1.27263e-13	0.679915	-1.47077	2.83552	2.25383	0.396569	0.847704	-1.17966	3.49527	2.98888	1
Up	-	-	Stringent SI	chr5:92,435,099-92,472,068 chr5:92,435,099-92,471,722	NM_016912 NM_177270 NM_001276315	Cyclin-dependent kinase-like 2 (CDC2-related kinase), cyclin-dependent kinase-like 2 isoform 2;cyclin-dependent kinase-like 2 isoform 1	nucleotide binding (GO:0000166); protein kinase activity (GO:0004672); protein serine/threonine kinase activity (GO:0004674); cyclin-dependent protein serine/threonine kinase activity (GO:0004693); ATP binding (GO:0005524); nucleus (GO:0005634); cytoplasm (GO:0005737); protein phosphorylation (GO:0006468); cell cycle (GO:0007049); kinase activity (GO:0016301); transferase activity (GO:0016740)	Cdkl2	1.44108	0.958017	-1.04382	1.44108	1.37786	1	3.84781	3.84781	0.223144	0.877626	1.59488e-15	1.56393	1.56393	0.188048	0.346658	0.7404	1.62506	1.62506	0.246541	0.401427	0.731042
Up	-	-	Stringent SI	chr12:85,714,825-85,741,884 chr12:85,714,825-85,749,979	NM_001026214 NM_007647 NM_001286049 NM_001286058	Ectonucleoside triphosphate diphosphohydrolase 5, ectonucleoside triphosphate diphosphohydrolase 5 isoform b precursor;ectonucleoside triphosphate diphosphohydrolase 5 isoform a	magnesium ion binding (GO:0000287); extracellular space (GO:0005615); endoplasmic reticulum (GO:0005783); plasma membrane (GO:0005886); integral component of membrane (GO:0016021); hydrolase activity (GO:0016787); nucleoside-diphosphatase activity (GO:0017110)	Entpd5	52.0886	1.07152	1.07152	49.169	52.0886	0.78534	3.82518	3.82518	11.0934	43.2301	3.93986e-26	1.97599	1.97599	11.137	25.9454	0.129833	1.56702	1.56702	11.0644	17.6558	0.414563
Up	-	-	Stringent SI	chr10:39,721,378-39,745,074	NM_144821	Expressed sequence AI317395, sodium-dependent glucose transporter 1A	molecular_function (GO:0003674); aspartic-type endopeptidase activity (GO:0004190); cellular_component (GO:0005575); plasma membrane (GO:0005886); proteolysis (GO:0006508); protein targeting (GO:0006605); transport (GO:0006810); ion transport (GO:0006811); sodium ion transport (GO:0006814); biological_process (GO:0008150); carbohydrate transport (GO:0008643); symporter activity (GO:0015293); memb…	AI317395	20.8515	1.14448	1.14448	18.4356	20.8515	0.231143	3.77849	3.77849	4.69022	18.2332	5.96102e-21	1.82841	1.82841	4.30278	9.18478	0.0617973	1.56772	1.56772	4.94851	7.64383	0.382221
Up	-	-	Stringent SI	chr14:19,036,569-19,071,620	NM_011584	Nuclear receptor subfamily 1, group D, member 2, nuclear receptor subfamily 1 group D member 2	DNA binding (GO:0003677); DNA binding transcription factor activity (GO:0003700); steroid hormone receptor activity (GO:0003707); nuclear receptor activity (GO:0004879); thyroid hormone receptor activity (GO:0004887); steroid binding (GO:0005496); cellular_component (GO:0005575); nucleus (GO:0005634); regulation of transcription, DNA-templated (GO:0006355); signal transduction (GO:0007165); zinc …	Nr1d2	24.9698	1.06294	1.06294	23.7667	24.9698	1	3.72304	3.72304	3.84133	14.6639	3.42436e-15	1.69827	1.69827	3.0057	5.96259	0.0636262	0.894887	-1.11746	4.39843	3.56764	1
Up	-	-	Stringent SI	chr4:24,825,229-24,832,148	NM_026742	NADH dehydrogenase (ubiquinone) 1 alpha subcomplex, assembly factor 4, NADH dehydrogenase [ubiquinone] 1 alpha subcomplex assembly factor 4	molecular_function (GO:0003674); calmodulin binding (GO:0005516); mitochondrion (GO:0005739); positive regulation of cell proliferation (GO:0008284)	Ndufaf4	8.90924	1.08314	1.08314	8.32304	8.90924	0.86243	3.72227	3.72227	2.66563	10.2138	1.4192e-18	1.88864	1.88864	2.44464	5.42946	0.0472318	1.6566	1.6566	2.81296	4.67474	0.260847
Up	-	-	Stringent SI	chr14:32,978,974-32,993,041 chr14:32,978,771-32,993,041 chr14:32,973,072-32,993,041	NM_001033988 NM_019744 NM_001284319	Nuclear receptor coactivator 4, nuclear receptor coactivator 4 isoform b;nuclear receptor coactivator 4 isoform a	molecular_function (GO:0003674); cellular_component (GO:0005575); mitochondrion (GO:0005739); biological_process (GO:0008150)	Ncoa4	39.5414	1.04371	1.04371	38.3104	39.5414	1	3.68321	3.68321	14.3602	53.9479	2.4599e-23	1.39343	1.39343	15.2059	24.7331	0.643072	1.69758	1.69758	13.7964	24.0123	0.24903
Up	-	-	Stringent SI	chr7:146,082,518-146,101,189	NM_009760	BCL2/adenovirus E1B interacting protein 1, NIP3, BCL2/adenovirus E1B 19 kDa protein-interacting protein 3	mitochondrion (GO:0005739); mitochondrial envelope (GO:0005740); apoptotic process (GO:0006915); integral component of membrane (GO:0016021); regulation of apoptotic process (GO:0042981); positive regulation of apoptotic process (GO:0043065)	Bnip3	121.61	0.896649	-1.11526	121.61	107.883	0.507633	3.68206	3.68206	31.6448	117.97	1.13338e-20	0.955522	-1.04655	36.2332	40.0696	1	1.32916	1.32916	28.5859	36.5832	0.904192
Up	-	-	Stringent SI	chr2:121,973,422-121,978,818	NM_009735	Beta-2 microglobulin, beta-2-microglobulin precursor	positive regulation of T cell mediated cytotoxicity (GO:0001916); response to molecule of bacterial origin (GO:0002237); antigen processing and presentation of peptide antigen via MHC class I (GO:0002474); antigen processing and presentation of exogenous protein antigen via MHC class Ib, TAP-dependent (GO:0002481); protein binding (GO:0005515); extracellular region (GO:0005576); extracellular spa…	B2m	1304	0.937219	-1.06699	1304	1208.8	0.794089	3.64526	3.64526	527.175	1973.18	2.49111e-20	1.58892	1.58892	493.857	914.773	0.063594	1.71796	1.71796	549.387	928.464	0.141262
Up	-	-	Stringent SI	chr17:80,014,239-80,081,492	NM_201361			Rmdn2	25.091	0.853019	-1.17231	25.091	21.1452	0.131139	3.61903	3.61903	5.40173	20.2163	2.03288e-15	1.03039	1.03039	4.92896	5.94119	1	0.912619	-1.09575	5.7169	5.03064	1
Up	-	-	Stringent SI	chr11:35,582,996-35,604,787	NM_145962	Pantothenate kinase 3, pantothenate kinase 3	nucleotide binding (GO:0000166); molecular_function (GO:0003674); pantothenate kinase activity (GO:0004594); ATP binding (GO:0005524); cellular_component (GO:0005575); cytoplasm (GO:0005737); biological_process (GO:0008150); coenzyme A biosynthetic process (GO:0015937); kinase activity (GO:0016301); phosphorylation (GO:0016310); transferase activity (GO:0016740)	Pank3	11.846	0.92161	-1.08506	11.846	10.8027	0.681188	3.59931	3.59931	3.84664	14.1536	9.7517e-22	1.78717	1.78717	3.48747	7.31627	0.0771743	1.34551	1.34551	4.08608	5.44952	0.877169
Up	-	-	Stringent SI	chr16:70,314,193-70,569,965	NM_028803	Glucan (1,4-alpha-), branching enzyme 1, 1,4-alpha-glucan-branching enzyme	catalytic activity (GO:0003824); 1,4-alpha-glucan branching enzyme activity (GO:0003844); hydrolase activity, hydrolyzing O-glycosyl compounds (GO:0004553); alpha-amylase activity (GO:0004556); cellular_component (GO:0005575); obsolete soluble fraction (GO:0005625); carbohydrate metabolic process (GO:0005975); glycogen metabolic process (GO:0005977); glycogen biosynthetic process (GO:0005978); ge…	Gbe1	37.9988	1.0478	1.0478	36.6267	37.9988	1	3.57697	3.57697	10.2911	37.7988	3.1756e-20	0.784976	-1.27392	9.97558	9.19987	0.850354	0.73177	-1.36655	10.5015	8.16845	1
Up	-	-	Stringent SI	chr13:81,850,415-81,892,274	NM_028372	Metallo-beta-lactamase domain containing 2, metallo-beta-lactamase domain-containing protein 2	hydrolase activity (GO:0016787); metal ion binding (GO:0046872)	Mblac2	2.16204	1.08343	1.08343	2.00192	2.16204	1	3.56873	3.56873	0.414122	1.50776	1.56857e-13	1.70799	1.70799	0.349074	0.693986	0.309255	1.25278	1.25278	0.457488	0.57016	1
Up	-	-	Stringent SI	chr1:55,109,613-55,129,546	NM_001039710 NM_026424	Coenzyme Q10 homolog B (S. cerevisiae), coenzyme Q-binding protein COQ10 homolog B, mitochondrial isoform 2;coenzyme Q-binding protein COQ10 homolog B, mitochondrial isoform 1	molecular_function (GO:0003674); mitochondrion (GO:0005739); mitochondrial inner membrane (GO:0005743); biological_process (GO:0008150); membrane (GO:0016020)	Coq10b	39.8425	1.01984	1.01984	39.465	39.8425	1	3.5631	3.5631	6.69849	24.2706	4.00143e-21	1.79338	1.79338	8.01196	16.9524	0.228837	1.87816	1.87816	5.82284	10.8739	0.0445392
Up	-	-	Stringent SI	chr7:117,265,572-117,286,813	NM_009516	WEE 1 homolog 1 (S. pombe), wee1-like protein kinase	cytokinesis (GO:0000910); protein kinase activity (GO:0004672); protein serine/threonine kinase activity (GO:0004674); protein tyrosine kinase activity (GO:0004713); ATP binding (GO:0005524); nucleus (GO:0005634); protein phosphorylation (GO:0006468); cell cycle (GO:0007049); kinase activity (GO:0016301); transferase activity (GO:0016740)	Wee1	6.5754	0.938784	-1.06521	6.5754	6.12533	1	3.54493	3.54493	1.24925	4.50158	4.48061e-17	2.15601	2.15601	1.10185	2.82258	0.155279	1.31925	1.31925	1.34752	1.76104	1
Up	-	-	Stringent SI	chr14:75,536,231-75,630,649 chr14:75,530,929-75,630,649	NM_008879 NM_001247984	Lymphocyte cytosolic protein 1, plastin-2	ruffle (GO:0001726); phagocytic cup (GO:0001891); actin binding (GO:0003779); calcium ion binding (GO:0005509); protein binding (GO:0005515); cytoplasm (GO:0005737); cytoskeleton (GO:0005856); actin filament (GO:0005884); plasma membrane (GO:0005886); response to wounding (GO:0009611); membrane (GO:0016020); cell junction (GO:0030054); identical protein binding (GO:0042802); cell projection (GO:0…	Lcp1	25.2124	1.12704	1.12704	22.6214	25.2124	0.294668	3.50346	3.50346	4.48008	16.1135	3.13835e-18	1.15752	1.15752	4.09336	5.6048	1	0.838205	-1.19303	4.7379	4.22622	1
Up	-	-	Stringent SI	chr7:123,480,789-123,586,972	NM_011083	Phosphatidylinositol 3-kinase, C2 domain containing, alpha polypeptide, phosphatidylinositol 4-phosphate 3-kinase C2 domain-containing subunit alpha	nucleotide binding (GO:0000166); obsolete inositol or phosphatidylinositol kinase activity (GO:0004428); binding (GO:0005488); protein binding (GO:0005515); ATP binding (GO:0005524); nucleus (GO:0005634); cytoplasm (GO:0005737); Golgi apparatus (GO:0005794); plasma membrane (GO:0005886); phosphatidylinositol 3-kinase complex (GO:0005942); glycerophospholipid metabolic process (GO:0006650); cell c…	Pik3c2a	3.20811	1.04743	1.04743	3.10306	3.20811	1	3.49547	3.49547	2.41327	8.65063	4.69078e-17	1.85246	1.85246	2.18275	4.78596	0.0557451	1.73423	1.73423	2.56695	4.41391	0.125513
Up	-	-	Stringent SI	chr19:39,361,574-39,405,203	NM_007815	Cytochrome P450, family 2, subfamily c, polypeptide 29, cytochrome P450 2C29 precursor	monooxygenase activity (GO:0004497); iron ion binding (GO:0005506); extracellular space (GO:0005615); endoplasmic reticulum (GO:0005783); obsolete microsome (GO:0005792); obsolete electron transport (GO:0006118); transport (GO:0006810); electron transfer activity (GO:0009055); membrane (GO:0016020); oxidoreductase activity (GO:0016491); oxidoreductase activity, acting on paired donors, with incor…	Cyp2c29	1015.69	1.1446	1.1446	897.501	1015.69	0.462166	3.45722	3.45722	214.554	765.133	1.41289e-13	1.78648	1.78648	209.276	432.773	0.0634516	1.44668	1.44668	218.072	287.933	0.913105
Up	-	-	Stringent SI	chr11:51,577,164-51,605,455	NM_025535	SAR1 gene homolog B (S. cerevisiae), GTP-binding protein SAR1b	nucleotide binding (GO:0000166); magnesium ion binding (GO:0000287); molecular_function (GO:0003674); GTP binding (GO:0005525); cellular_component (GO:0005575); intracellular (GO:0005622); endoplasmic reticulum (GO:0005783); Golgi apparatus (GO:0005794); transport (GO:0006810); intracellular protein transport (GO:0006886); small GTPase mediated signal transduction (GO:0007264); biological_process…	Sar1b	116.586	0.916484	-1.09113	116.586	105.693	0.6912	3.45536	3.45536	48.1608	172.263	4.41978e-13	1.33484	1.33484	42.2179	65.9748	0.652826	1.37857	1.37857	52.1227	69.8843	0.941984
Up	-	-	Stringent SI	chr15:61,869,541-62,082,530	NR_003368	Plasmacytoma variant translocation 1,		Pvt1	0.260613	0.98197	-1.01836	0.260613	0.252697	1	3.43262	3.43262	0.0502204	0.181665	0.00685732	2.89048	2.89048	0.0428578	0.147383	0.379692	1.89565	1.89565	0.0551289	0.104295	1
Up	-	-	Stringent SI	chr15:37,853,707-37,890,810	NM_199476	Ribonucleotide reductase M2 B (TP53 inducible), ribonucleoside-diphosphate reductase subunit M2 B	kidney development (GO:0001822); renal system process (GO:0003014); ribonucleoside-diphosphate reductase activity, thioredoxin disulfide as acceptor (GO:0004748); nucleus (GO:0005634); cytoplasm (GO:0005737); mitochondrion (GO:0005739); DNA replication (GO:0006260); mitochondrial DNA replication (GO:0006264); DNA repair (GO:0006281); cellular response to DNA damage stimulus (GO:0006974); response…	Rrm2b	0.927657	1.11995	1.11995	0.833389	0.927657	1	3.4231	3.4231	0.210536	0.734139	1.75376e-13	1.50758	1.50758	0.197722	0.344663	0.8811	1.25945	1.25945	0.219079	0.266691	1
Up	-	-	Stringent SI	chr14:21,274,482-21,299,355	NM_001110794 NM_009674	Annexin A7, annexin A7	calcium ion binding (GO:0005509); protein binding (GO:0005515); calcium-dependent phospholipid binding (GO:0005544); obsolete soluble fraction (GO:0005625); obsolete insoluble fraction (GO:0005626); nucleus (GO:0005634); nuclear envelope (GO:0005635); cytosol (GO:0005829); plasma membrane (GO:0005886); cellular calcium ion homeostasis (GO:0006874); hemostasis (GO:0007599); cell proliferation (GO:…	Anxa7	35.0553	1.17991	1.17991	30.028	35.0553	0.127207	3.39437	3.39437	7.3176	25.3957	1.20065e-19	1.22558	1.22558	7.32905	10.6275	1	1.34738	1.34738	7.30996	10.3259	1
Up	-	-	Stringent SI	chr12:45,306,883-45,311,055	NM_013760	DnaJ (Hsp40) homolog, subfamily B, member 9, dnaJ homolog subfamily B member 9 precursor	extracellular space (GO:0005615); nucleus (GO:0005634); nucleolus (GO:0005730); cytoplasm (GO:0005737); protein folding (GO:0006457); heat shock protein binding (GO:0031072); unfolded protein binding (GO:0051082)	Dnajb9	30.1958	1.05454	1.05454	29.0357	30.1958	1	3.38596	3.38596	9.34861	32.7037	2.59926e-12	1.23788	1.23788	7.51537	10.8015	0.952185	1.20742	1.20742	10.5708	12.9229	1
Up	-	-	Stringent SI	chr12:60,196,786-60,210,117	NM_177321	Melanoma inhibitory activity 2, melanoma inhibitory activity protein 2 precursor	molecular_function (GO:0003674); cellular_component (GO:0005575); extracellular region (GO:0005576); biological_process (GO:0008150)	Mia2	44.2438	1.00644	1.00644	44.2438	44.016	1	3.37417	3.37417	13.4107	46.4978	2.49221e-18	1.03323	1.03323	13.3216	16.2016	1	0.99215	-1.00791	13.4701	13.3691	1
Up	-	-	Stringent SI	chr1:7,079,000-7,163,709	NM_183028	Protein-L-isoaspartate (D-aspartate) O-methyltransferase domain containing 1, protein-L-isoaspartate O-methyltransferase domain-containing protein 1	molecular_function (GO:0003674); protein-L-isoaspartate (D-aspartate) O-methyltransferase activity (GO:0004719); cellular_component (GO:0005575); cytoplasm (GO:0005737); cellular protein modification process (GO:0006464); biological_process (GO:0008150); methyltransferase activity (GO:0008168); S-adenosylmethionine-dependent methyltransferase activity (GO:0008757); transferase activity (GO:001674…	Pcmtd1	27.4959	1.08452	1.08452	25.6252	27.4959	0.678644	3.35978	3.35978	8.74147	30.2549	4.28706e-13	1.23695	1.23695	7.05471	10.1961	0.880376	0.886814	-1.12763	9.86598	8.42563	1
Up	-	-	Stringent SI	chr4:11,083,587-11,101,524	NM_021897 NM_001199105	Transformation related protein 53 inducible nuclear protein 1, tumor protein p53-inducible nuclear protein 1 isoform 2;tumor protein p53-inducible nuclear protein 1 isoform 1	nucleus (GO:0005634); nucleolus (GO:0005730); cytoplasm (GO:0005737); apoptotic process (GO:0006915); response to stress (GO:0006950); cell cycle arrest (GO:0007050)	Trp53inp1	26.7698	1.12535	1.12535	24.1034	26.7698	1	3.35564	3.35564	5.00183	16.8522	1.34149e-08	1.50531	1.50531	6.13235	10.5781	1	1.08217	1.08217	4.24816	4.13894	1
Up	-	-	Stringent SI	chr6:119,186,543-119,302,425	NM_001033382	Calcium channel, voltage-dependent, alpha 2/delta subunit 4, voltage-dependent calcium channel subunit alpha-2/delta-4	molecular_function (GO:0003674); ion channel activity (GO:0005216); voltage-gated ion channel activity (GO:0005244); calcium channel activity (GO:0005262); cellular_component (GO:0005575); transport (GO:0006810); ion transport (GO:0006811); calcium ion transport (GO:0006816); visual perception (GO:0007601); biological_process (GO:0008150); membrane (GO:0016020); integral component of membrane (GO…	Cacna2d4	0	1	-1	0	0	1	3.35123	3.35123	0.0174615	0.0624831	0.0343222	1.45365	1.45365	0.0188315	0.0318134	1	2.05739	2.05739	0.0165481	0.036493	1
Up	-	-	Stringent SI	chr11:116,033,196-116,060,359	NM_015729 NM_001271898	Acyl-Coenzyme A oxidase 1, palmitoyl, peroxisomal acyl-coenzyme A oxidase 1 isoform 1;peroxisomal acyl-coenzyme A oxidase 1 isoform 2	acyl-CoA dehydrogenase activity (GO:0003995); acyl-CoA oxidase activity (GO:0003997); fatty acid binding (GO:0005504); cytoplasm (GO:0005737); mitochondrion (GO:0005739); peroxisome (GO:0005777); peroxisomal membrane (GO:0005778); obsolete electron transport (GO:0006118); lipid metabolic process (GO:0006629); fatty acid metabolic process (GO:0006631); fatty acid beta-oxidation (GO:0006635); sperm…	Acox1	577.226	1.12443	1.12443	519.011	577.226	0.270471	3.34523	3.34523	100.083	335.98	3.21946e-14	1.18646	1.18646	122.748	170.757	1	1.37368	1.37368	84.9733	115.763	0.909859
Up	-	-	Stringent SI	chr4:62,280,705-62,364,053 chr4:62,220,880-62,320,881 chr4:62,280,705-62,320,881	NM_134257 NM_019492 NM_001081650	Regulator of G-protein signaling 3, regulator of G-protein signaling 3 isoform 1;regulator of G-protein signaling 3 isoform 3;regulator of G-protein signaling 3 isoform 2;regulator of G-protein signaling 3 isoform 4	signal transducer activity (GO:0004871); GTPase activator activity (GO:0005096); protein binding (GO:0005515); nucleus (GO:0005634); cytoplasm (GO:0005737); plasma membrane (GO:0005886); signal transduction (GO:0007165); G-protein coupled receptor signaling pathway (GO:0007186); negative regulation of signal transduction (GO:0009968); membrane (GO:0016020); regulation of catalytic activity (GO:00…	Rgs3	2.22946	1.04809	1.04809	2.14685	2.22946	1	3.3333	3.3333	0.361525	1.21903	1.17328e-10	1.21403	1.21403	0.341912	0.482823	1	1.3328	1.3328	0.374599	0.4691	1
Up	-	-	Stringent SI	chr6:122,126,070-122,198,584	NR_027619			Mug-ps1	36.2223	0.987332	-1.01283	36.2223	35.3768	1	3.33266	3.33266	3.32745	11.2289	1.10835e-09	0.806557	-1.23984	3.55282	3.2918	1	0.858068	-1.16541	3.1772	2.52682	1
Up	-	-	Stringent SI	chr7:48,628,299-48,648,630 chr7:48,628,299-48,648,749	NM_183167 NM_001199330	Expressed sequence AI987944, uncharacterized protein LOC233168 isoform 2;uncharacterized protein LOC233168 isoform 1	molecular_function (GO:0003674); DNA binding (GO:0003677); cellular_component (GO:0005575); nucleus (GO:0005634); regulation of transcription, DNA-templated (GO:0006355); biological_process (GO:0008150); metal ion binding (GO:0046872)	AI987944	3.44169	1.14129	1.14129	3.06699	3.44169	0.694081	3.31253	3.31253	1.44951	4.9903	6.39995e-10	1.56952	1.56952	1.04159	1.91674	0.385192	1.06287	1.06287	1.72146	1.78697	1
Up	-	-	Stringent SI	chr19:26,822,892-26,852,811 chr19:26,679,649-26,852,811	NM_011416 NM_026003	SWI/SNF related, matrix associated, actin dependent regulator of chromatin, subfamily a, member 2, probable global transcription activator SNF2L2 isoform 2;probable global transcription activator SNF2L2 isoform 1	nucleotide binding (GO:0000166); nucleic acid binding (GO:0003676); DNA binding (GO:0003677); helicase activity (GO:0004386); protein binding (GO:0005515); ATP binding (GO:0005524); nucleus (GO:0005634); chromatin organization (GO:0006325); nucleosome assembly (GO:0006334); regulation of transcription, DNA-templated (GO:0006355); nervous system development (GO:0007399); negative regulation of cel…	Smarca2	24.5396	1.13187	1.13187	21.9159	24.5396	0.323215	3.30757	3.30757	5.62434	18.8677	2.31838e-19	1.41723	1.41723	6.13463	10.1761	0.447652	1.4265	1.4265	5.28414	7.49328	0.666698
Up	-	-	Stringent SI	chr17:17,511,295-17,531,863	NM_025934	RIO kinase 2 (yeast), serine/threonine-protein kinase RIO2	nucleotide binding (GO:0000166); catalytic activity (GO:0003824); protein kinase activity (GO:0004672); protein serine/threonine kinase activity (GO:0004674); ATP binding (GO:0005524); protein phosphorylation (GO:0006468); kinase activity (GO:0016301); transferase activity (GO:0016740)	Riok2	7.77159	0.930812	-1.07433	7.77159	7.17217	1	3.29759	3.29759	2.93928	9.92305	3.66339e-20	1.55114	1.55114	2.95448	5.395	0.250316	1.64966	1.64966	2.92915	4.77185	0.191317
Up	-	-	Stringent SI	chr4:101,026,387-101,071,790	NR_040640			0610043K17Rik	1.59855	1.16085	1.16085	1.42782	1.59855	1	3.2973	3.2973	0.590828	2.03708	3.17093e-06	0.929809	-1.07549	0.806494	0.875673	1	2.16082	2.16082	0.44705	0.949493	0.650205
Up	-	-	Stringent SI	chr7:86,882,149-86,887,911	NM_011068	Peroxisomal biogenesis factor 11 alpha, peroxisomal membrane protein 11A	peroxisome (GO:0005777); peroxisomal membrane (GO:0005778); peroxisome organization (GO:0007031); membrane (GO:0016020); integral component of membrane (GO:0016021); peroxisome membrane biogenesis (GO:0016557); peroxisome fission (GO:0016559); brown fat cell differentiation (GO:0050873)	Pex11a	41.3071	1.04102	1.04102	40.189	41.3071	1	3.26924	3.26924	8.18267	27.0499	2.14867e-13	0.984522	-1.01572	10.5079	12.1693	1	1.28921	1.28921	6.6325	8.68051	1
Up	-	-	Stringent SI	chr10:62,781,752-62,801,780 chr10:62,781,752-62,801,783	NM_019812 NM_001159589	Sirtuin 1 (silent mating type information regulation 2, homolog) 1 (S. cerevisiae), NAD-dependent protein deacetylase sirtuin-1 isoform 2;NAD-dependent protein deacetylase sirtuin-1 isoform 1	ovulation from ovarian follicle (GO:0001542); p53 binding (GO:0002039); DNA binding (GO:0003677); transcription corepressor activity (GO:0003714); protein binding (GO:0005515); nucleus (GO:0005634); chromatin silencing complex (GO:0005677); chromatin silencing (GO:0006342); regulation of transcription, DNA-templated (GO:0006355); rRNA processing (GO:0006364); protein deacetylation (GO:0006476); t…	Sirt1	3.18025	0.98299	-1.0173	3.18025	3.10327	1	3.26279	3.26279	1.14599	3.81311	7.10078e-18	1.43849	1.43849	1.11628	1.86715	0.510515	1.194	1.194	1.1658	1.32039	1
Up	-	-	Stringent SI	chr6:116,216,549-116,280,322 chr6:116,214,236-116,280,322	NM_001290338 NM_001290339			Zfand4	5.80998	1.02905	1.02905	5.67976	5.80998	1	3.25286	3.25286	1.41146	4.67596	2.668e-21	0.850971	-1.17513	1.51723	1.50984	1	0.738286	-1.35449	1.34095	0.952334	1
Up	-	-	Stringent SI	chr12:3,962,553-4,038,915	NM_001082483	EFR3 homolog B (S. cerevisiae), protein EFR3 homolog B	molecular_function (GO:0003674); binding (GO:0005488); cellular_component (GO:0005575); biological_process (GO:0008150)	Efr3b	0.115319	1.13566	1.13566	0.101858	0.115319	1	3.22598	3.22598	0.0144329	0.0506361	0.0130351	3.22047	3.22047	0.0169244	0.0648049	0.413146	3.30002	3.30002	0.012772	0.0446848	0.459406
Up	-	-	Stringent SI	chr15:79,746,236-79,763,076	NM_144811	Chromobox homolog 7, chromobox protein homolog 7	chromatin (GO:0000785); chromatin binding (GO:0003682); protein binding (GO:0005515); nucleus (GO:0005634); chromatin assembly or disassembly (GO:0006333); regulation of transcription, DNA-templated (GO:0006355)	Cbx7	4.00546	0.95022	-1.05239	4.00546	3.7894	1	3.22523	3.22523	0.358002	1.19201	8.706e-12	1.95896	1.95896	0.419585	0.961327	0.112601	1.27319	1.27319	0.316946	0.396255	1
Up	-	-	Stringent SI	chr13:16,949,309-17,786,599	NM_138654			Sugct	14.3	1.11404	1.11404	12.9819	14.3	0.714144	3.21512	3.21512	2.85215	9.27956	3.49155e-14	0.908317	-1.10094	3.55963	3.77794	1	0.959307	-1.04242	2.38049	2.11484	1
Up	-	-	Stringent SI	chr1:122,009,856-122,017,673 chr1:122,009,856-122,017,496	NM_007830 NM_001037999	Diazepam binding inhibitor, acyl-CoA-binding protein isoform 2;acyl-CoA-binding protein isoform 1	fatty-acyl-CoA binding (GO:0000062); binding (GO:0005488); protein binding (GO:0005515); extracellular space (GO:0005615); nucleus (GO:0005634); cytoplasm (GO:0005737); mitochondrion (GO:0005739); plasma membrane (GO:0005886); transport (GO:0006810); lipid binding (GO:0008289); glial cell proliferation (GO:0014009); benzodiazepine receptor binding (GO:0030156); negative regulation of fatty acid b…	Dbi	499.113	1.0367	1.0367	486.595	499.113	1	3.2133	3.2133	101.895	334.864	1.64194e-17	1.33255	1.33255	105.76	166.848	0.875747	1.97246	1.97246	99.318	201.575	0.0636035
Up	-	-	Stringent SI	chrX:34,138,219-34,146,074	NM_016783	Progesterone receptor membrane component 1, membrane-associated progesterone receptor component 1	steroid binding (GO:0005496); endoplasmic reticulum (GO:0005783); obsolete microsome (GO:0005792); signal transduction (GO:0007165); lipid binding (GO:0008289); membrane (GO:0016020); integral component of membrane (GO:0016021); heme binding (GO:0020037)	Pgrmc1	627.909	1.1075	1.1075	573.261	627.909	0.354809	3.20511	3.20511	139.315	458.091	2.48577e-16	1.13896	1.13896	126.832	169.55	1	1.10007	1.10007	147.638	165.562	1
Up	-	-	Stringent SI	chr1:84,836,415-84,897,061	NM_025386	F-box protein 36, F-box only protein 36	molecular_function (GO:0003674); cellular_component (GO:0005575); obsolete ubiquitin cycle (GO:0006512); biological_process (GO:0008150)	Fbxo36	4.17152	0.984598	-1.01564	4.17152	4.08478	1	3.18663	3.18663	0.76919	2.52357	3.7763e-07	1.25172	1.25172	0.87491	1.26741	1	1.4475	1.4475	0.69871	1.00634	1
Up	-	-	Stringent SI	chr12:88,288,292-88,306,314 chr12:88,288,292-88,306,316 chr12:88,287,990-88,306,316	NM_173735 NM_001289429 NM_001289430 NM_001289431 NM_001289432			Cipc	9.63913	0.94689	-1.05609	9.63913	9.03174	1	3.18297	3.18297	2.53316	8.16439	2.66147e-16	1.01599	1.01599	2.93795	3.50354	1	1.44722	1.44722	2.2633	3.4284	0.978759
Up	-	-	Stringent SI	chr7:72,948,937-72,951,109	NR_045301	RIKEN cDNA 1810008I18 gene,	molecular_function (GO:0003674); cellular_component (GO:0005575); biological_process (GO:0008150)	1810008I18Rik	79.028	0.985793	-1.01441	79.028	77.2491	1	3.1665	3.1665	10.6832	34.7396	3.75241e-12	0.782989	-1.27716	9.25941	8.51305	0.986573	0.764733	-1.30765	11.6324	9.12466	1
Up	-	-	Stringent SI	chr3:151,846,834-151,873,047 chr3:151,846,834-151,856,809	NM_025926 NM_027287	DnaJ (Hsp40) homolog, subfamily B, member 4, dnaJ homolog subfamily B member 4	molecular_function (GO:0003674); cellular_component (GO:0005575); protein folding (GO:0006457); biological_process (GO:0008150); heat shock protein binding (GO:0031072); unfolded protein binding (GO:0051082)	Dnajb4	13.1015	1.08729	1.08729	12.192	13.1015	0.887707	3.16363	3.16363	3.71612	12.0592	8.35283e-17	1.26914	1.26914	3.51845	5.20958	1	0.928004	-1.07758	3.8479	3.5099	1
Up	-	-	Stringent SI	chr11:40,562,053-40,568,788	NM_009831	Cyclin G1, cyclin-G1	cytokinesis (GO:0000910); nucleus (GO:0005634); syncytium formation (GO:0006949); cell cycle (GO:0007049); mitotic G2 DNA damage checkpoint (GO:0007095); cyclin-dependent protein serine/threonine kinase regulator activity (GO:0016538); protein domain specific binding (GO:0019904); dendrite (GO:0030425); neuronal cell body (GO:0043025); negative regulation of apoptotic process (GO:0043066); perinu…	Ccng1	8.97067	0.911659	-1.0969	8.97067	8.07728	0.711248	3.15406	3.15406	2.8813	9.39492	2.30659e-13	1.22651	1.22651	2.40424	3.43182	0.937703	1.14604	1.14604	3.19935	3.62796	1
Up	-	-	Stringent SI	chr4:101,092,307-101,140,376 chr4:101,091,916-101,140,376 chr4:101,091,925-101,140,376 chr4:101,091,893-101,140,376	NM_001177602 NM_009647 NM_001177605 NM_001177604	adenylate kinase 4, adenylate kinase 4, mitochondrial	mitochondrion (GO:0005739)	Ak4	25.2899	1.08732	1.08732	23.5011	25.2899	0.718199	3.13401	3.13401	5.06	16.1309	3.83195e-15	1.48219	1.48219	6.00411	10.5466	0.785461	1.35405	1.35405	4.4306	5.92296	0.877169
Up	-	-	Stringent SI	chr2:71,819,271-71,982,511 chr2:71,892,673-72,095,531 chr2:71,819,271-72,095,531	NM_019688 NM_001204165 NM_001204167 NM_001204166	Rap guanine nucleotide exchange factor (GEF) 4, rap guanine nucleotide exchange factor 4 isoform 4;rap guanine nucleotide exchange factor 4 isoform 3;rap guanine nucleotide exchange factor 4 isoform 2;rap guanine nucleotide exchange factor 4 isoform 1	nucleotide binding (GO:0000166); photoreceptor outer segment (GO:0001750); photoreceptor inner segment (GO:0001917); regulation of protein phosphorylation (GO:0001932); guanyl-nucleotide exchange factor activity (GO:0005085); Ras guanyl-nucleotide exchange factor activity (GO:0005088); protein binding (GO:0005515); intracellular (GO:0005622); cytoplasm (GO:0005737); cytosol (GO:0005829); plasma m…	Rapgef4	28.8241	1.12599	1.12599	25.8904	28.8241	0.371801	3.11788	3.11788	8.27786	25.997	4.32017e-15	0.725465	-1.37843	10.1356	8.6325	0.496562	1.20338	1.20338	7.03938	8.71195	1
Up	-	-	Stringent SI	chr9:54,997,175-55,055,336	NM_180600	Ubiquitin-conjugating enzyme E2Q (putative) 2, ubiquitin-conjugating enzyme E2 Q2	nucleotide binding (GO:0000166); molecular_function (GO:0003674); ubiquitin-protein transferase activity (GO:0004842); ATP binding (GO:0005524); cellular_component (GO:0005575); cytoplasm (GO:0005737); cellular protein modification process (GO:0006464); obsolete ubiquitin cycle (GO:0006512); biological_process (GO:0008150); protein ubiquitination (GO:0016567); ligase activity (GO:0016874); ubiqui…	Ube2q2	10.2063	1.11273	1.11273	9.26985	10.2063	0.613149	3.11448	3.11448	2.31999	7.34854	2.93197e-19	1.39866	1.39866	2.20184	3.57566	0.504808	1.18598	1.18598	2.39875	2.74292	1
Up	-	-	Stringent SI	chr1:141,443,640-141,456,799	NM_015780	Complement factor H-related 1, complement factor H-related 1 precursor	molecular_function (GO:0003674); cellular_component (GO:0005575); extracellular space (GO:0005615); biological_process (GO:0008150)	Cfhr1	80.1761	1.11695	1.11695	72.5441	80.1761	0.475893	3.1115	3.1115	35.1074	113.807	4.50272e-09	1.80285	1.80285	26.3224	55.4674	0.0177696	1.33028	1.33028	40.9641	52.5169	1
Up	-	-	Stringent SI	chr1:196,843,592-196,864,102	NR_015566	RIKEN cDNA A330023F24 gene,		A330023F24Rik	2.05989	1.0297	1.0297	2.01636	2.05989	1	3.11063	3.11063	0.354683	1.11788	1.25451e-06	1.84568	1.84568	0.390945	0.830805	0.561103	1.25336	1.25336	0.330508	0.376815	1
Up	-	-	Stringent SI	chr17:37,079,995-37,084,931	NM_001099632	Ring finger protein 39, RING finger protein 39	metal ion binding (GO:0046872)	Rnf39	3.65728	1.10091	1.10091	3.36167	3.65728	1	3.09241	3.09241	0.586831	1.86811	5.67548e-07	2.1905	2.1905	0.656186	1.68826	0.129279	2.39901	2.39901	0.540594	1.29033	0.0900168
Up	-	-	Stringent SI	chr6:13,019,758-13,039,269	NM_027992	Transmembrane protein 106B, transmembrane protein 106B	molecular_function (GO:0003674); cellular_component (GO:0005575); biological_process (GO:0008150); membrane (GO:0016020); integral component of membrane (GO:0016021)	Tmem106b	36.4988	0.922129	-1.08445	36.4988	33.2844	0.61916	3.07399	3.07399	13.9956	44.0881	7.56268e-16	1.55395	1.55395	13.0025	23.608	0.200894	1.25002	1.25002	14.6576	17.4489	1
Up	-	-	Stringent SI	chr6:51,473,901-51,540,669 chr6:51,494,521-51,540,669	NM_028035 NM_001127349 NM_001127348	Sorting nexin 10, sorting nexin-10	molecular_function (GO:0003674); protein binding (GO:0005515); cellular_component (GO:0005575); transport (GO:0006810); intracellular protein transport (GO:0006886); cell communication (GO:0007154); biological_process (GO:0008150); protein transporter activity (GO:0008565); protein transport (GO:0015031); phosphatidylinositol binding (GO:0035091)	Snx10	10.0831	0.964436	-1.03688	10.0831	9.60237	1	3.07155	3.07155	3.801	11.9729	1.4085e-11	0.830324	-1.20435	4.21048	4.12433	1	1.85732	1.85732	3.52801	6.94105	0.372645
Up	-	-	Stringent SI	chr8:109,674,560-109,711,370	NM_025558	Cytochrome b5 type B, cytochrome b5 type B precursor	mitochondrion (GO:0005739); mitochondrial outer membrane (GO:0005741); mitochondrial inner membrane (GO:0005743); obsolete microsome (GO:0005792); obsolete electron transport (GO:0006118); transport (GO:0006810); enzyme activator activity (GO:0008047); biological_process (GO:0008150); membrane (GO:0016020); integral component of membrane (GO:0016021); outer membrane (GO:0019867); heme binding (GO…	Cyb5b	101.622	0.964492	-1.03681	101.622	96.958	1	3.05895	3.05895	17.7876	55.822	1.795e-15	1.54302	1.54302	16.6833	30.4019	0.655657	1.216	1.216	18.5238	23.6128	1
Up	-	-	Stringent SI	chr19:44,147,823-44,181,967	NM_007700 NM_001162410	Conserved helix-loop-helix ubiquitous kinase, inhibitor of nuclear factor kappa-B kinase subunit alpha isoform 1;inhibitor of nuclear factor kappa-B kinase subunit alpha isoform 2	nucleotide binding (GO:0000166); morphogenesis of an epithelial sheet (GO:0002011); protein kinase activity (GO:0004672); protein serine/threonine kinase activity (GO:0004674); signal transducer, downstream of receptor, with serine/threonine kinase activity (GO:0004702); protein tyrosine kinase activity (GO:0004713); protein binding (GO:0005515); ATP binding (GO:0005524); nucleus (GO:0005634); cy…	Chuk	45.6655	1.19718	1.19718	38.576	45.6655	0.0364873	3.05232	3.05232	10.095	31.1758	2.88082e-14	1.09927	1.09927	10.5636	13.5567	1	1.01875	1.01875	9.78259	9.72366	1
Up	-	-	Stringent SI	chr2:177,563,695-177,575,023	NM_001024849			Gm14325	3.07432	1.1271	1.1271	2.75923	3.07432	0.581104	3.04216	3.04216	0.827149	2.58456	2.71429e-11	1.75414	1.75414	0.697994	1.43726	0.22372	1.50537	1.50537	0.913253	1.28061	0.695203
Up	-	-	Stringent SI	chr13:81,812,835-81,850,012	NM_001081176	Polymerase (RNA) III (DNA directed) polypeptide G, DNA-directed RNA polymerase III subunit RPC7	DNA-directed 5'-3' RNA polymerase activity (GO:0003899); nucleus (GO:0005634); response to virus (GO:0009615); transferase activity (GO:0016740); nucleotidyltransferase activity (GO:0016779); innate immune response (GO:0045087)	Polr3g	3.46898	0.905254	-1.10466	3.46898	3.10914	0.89444	3.03647	3.03647	0.867531	2.69086	5.38704e-12	1.50204	1.50204	0.716102	1.26285	0.650691	1.1754	1.1754	0.968484	1.18814	1
Up	-	-	Stringent SI	chr8:70,014,656-70,016,002	NM_008673	N-acetyl transferase 1, arylamine N-acetyltransferase 1	arylamine N-acetyltransferase activity (GO:0004060); cytoplasm (GO:0005737); metabolic process (GO:0008152); acetyltransferase activity (GO:0016407); transferase activity (GO:0016740)	Nat1	1.01893	0.877293	-1.13987	1.01893	0.883218	1	3.0303	3.0303	0.34937	1.09295	4.81242e-06	0.881734	-1.13413	0.322486	0.330656	1	1.20352	1.20352	0.367292	0.401153	1
Up	-	-	Stringent SI	chr13:81,796,804-81,810,889	NM_030257	LysM, putative peptidoglycan-binding, domain containing 3, lysM and putative peptidoglycan-binding domain-containing protein 3	molecular_function (GO:0003674); cellular_component (GO:0005575); biological_process (GO:0008150); membrane (GO:0016020); integral component of membrane (GO:0016021); cell wall macromolecule catabolic process (GO:0016998)	Lysmd3	6.63171	0.994322	-1.00571	6.63171	6.49966	1	2.98921	2.98921	3.05422	9.42899	6.42508e-11	1.18566	1.18566	2.54716	3.52688	1	0.87571	-1.14193	3.39226	2.93645	1
Up	-	-	Stringent SI	chr18:10,644,408-10,706,694	NM_134130	Abhydrolase domain containing 3, phospholipase ABHD3	molecular_function (GO:0003674); catalytic activity (GO:0003824); cellular_component (GO:0005575); biological_process (GO:0008150); membrane (GO:0016020); integral component of membrane (GO:0016021); hydrolase activity (GO:0016787)	Abhd3	29.2097	0.94571	-1.05741	29.2097	27.325	1	2.98104	2.98104	7.72096	23.5162	1.23997e-16	1.24223	1.24223	8.26071	12.0148	0.979104	1.40243	1.40243	7.36112	10.2965	0.718004
Up	-	-	Stringent SI	chr17:22,561,234-22,593,656	NM_198003			Zfp946	4.28723	0.923188	-1.0832	4.28723	3.91813	0.962574	2.98005	2.98005	1.41578	4.38218	6.44868e-08	1.74361	1.74361	0.99177	2.02544	0.107424	1.12679	1.12679	1.69845	1.80104	1
Up	-	-	Stringent SI	chr19:29,095,321-29,122,392	NM_021299	Adenylate kinase 3, GTP:AMP phosphotransferase AK3, mitochondrial	nucleotide binding (GO:0000166); adenylate kinase activity (GO:0004017); shikimate kinase activity (GO:0004765); ATP binding (GO:0005524); GTP binding (GO:0005525); mitochondrion (GO:0005739); mitochondrial matrix (GO:0005759); nucleobase-containing compound metabolic process (GO:0006139); AMP phosphorylation (GO:0006756); cellular amino acid biosynthetic process (GO:0008652); kinase activity (GO…	Ak3	117.563	0.972496	-1.02828	117.563	113.056	1	2.97172	2.97172	33.2699	100.935	3.28054e-17	1.02285	1.02285	34.3917	41.0382	1	0.954803	-1.04734	32.522	30.7665	1
Up	-	-	Stringent SI	chr19:18,706,505-18,726,674	NM_145497			Nmrk1	19.4096	0.976415	-1.02415	19.4096	18.7695	1	2.97053	2.97053	5.61861	16.919	3.82278e-17	1.28654	1.28654	6.39908	9.71495	0.909483	1.71787	1.71787	5.0983	8.84352	0.236325
Up	-	-	Stringent SI	chr8:41,947,720-42,007,424	NM_007514 NM_001044740	Solute carrier family 7 (cationic amino acid transporter, y+ system), member 2, cationic amino acid transporter 2 isoform 2;cationic amino acid transporter 2 isoform 1	L-ornithine transmembrane transporter activity (GO:0000064); nitric oxide production involved in inflammatory response (GO:0002537); amino acid transmembrane transport (GO:0003333); high-affinity arginine transmembrane transporter activity (GO:0005289); nitric oxide biosynthetic process (GO:0006809); transport (GO:0006810); amino acid transport (GO:0006865); amino acid transmembrane transporter a…	Slc7a2	119.993	1.03843	1.03843	116.817	119.993	1	2.9556	2.9556	30.2788	89.8702	9.22771e-12	1.40627	1.40627	36.505	59.7599	0.380272	1.67586	1.67586	26.128	41.598	0.229412
Up	-	-	Stringent SI	chr6:115,968,635-116,143,392	NM_177412	Transmembrane and coiled coil domains 1, transmembrane and coiled-coil domains protein 1	molecular_function (GO:0003674); cellular_component (GO:0005575); biological_process (GO:0008150); membrane (GO:0016020); integral component of membrane (GO:0016021)	Tmcc1	6.02719	1.09467	1.09467	5.56402	6.02719	0.814655	2.9518	2.9518	1.90724	5.70333	1.92228e-15	1.70382	1.70382	2.11246	4.2047	0.175231	1.25516	1.25516	1.77042	2.2554	1
Up	-	-	Stringent SI	chr19:6,062,820-6,067,850	NM_028454	Transmembrane 7 superfamily member 2, delta(14)-sterol reductase	endoplasmic reticulum (GO:0005783); steroid biosynthetic process (GO:0006694); cholesterol biosynthetic process (GO:0006695); lipid biosynthetic process (GO:0008610); membrane (GO:0016020); integral component of membrane (GO:0016021); sterol biosynthetic process (GO:0016126); oxidoreductase activity (GO:0016491); delta14-sterol reductase activity (GO:0050613); oxidation-reduction process (GO:0055…	Tm7sf2	82.3708	0.884959	-1.13	82.3708	72.1576	0.2823	2.94915	2.94915	14.5528	44.0046	2.46482e-15	0.627637	-1.59328	13.7066	10.1374	0.266882	2.00232	2.00232	15.1169	33.7549	0.535653
Up	-	-	Stringent SI	chr7:50,817,739-50,830,831	NM_001008549	zinc finger protein 658, zinc finger protein 658	molecular_function (GO:0003674); cellular_component (GO:0005575); biological_process (GO:0008150); metal ion binding (GO:0046872)	Zfp658	0.537364	0.946936	-1.05604	0.537364	0.501281	1	2.94181	2.94181	0.124702	0.37461	3.43345e-05	0.940402	-1.06337	0.154512	0.168847	1	0.83968	-1.19093	0.104828	0.0862788	1
Up	-	-	Stringent SI	chr6:7,795,223-7,822,042	NM_052993	Core 1 synthase, glycoprotein-N-acetylgalactosamine 3-beta-galactosyltransferase, 1, glycoprotein-N-acetylgalactosamine 3-beta-galactosyltransferase 1	angiogenesis (GO:0001525); extracellular space (GO:0005615); multicellular organism development (GO:0007275); galactosyltransferase activity (GO:0008378); membrane (GO:0016020); integral component of membrane (GO:0016021); glycoprotein-N-acetylgalactosamine 3-beta-galactosyltransferase activity (GO:0016263); O-glycan processing, core 1 (GO:0016267); transferase activity (GO:0016740); transferase …	C1galt1	8.24272	1.03064	1.03064	8.09854	8.24272	1	2.92811	2.92811	4.27412	12.8797	3.14312e-14	1.29205	1.29205	3.72775	5.64484	0.779721	0.932765	-1.07208	4.63837	4.25165	1
Up	-	-	Stringent SI	chr4:47,366,176-47,427,796	NM_009370	Transforming growth factor, beta receptor I, TGF-beta receptor type-1 isoform 2 precursor;TGF-beta receptor type-1 isoform 3;TGF-beta receptor type-1 isoform 1 precursor	nucleotide binding (GO:0000166); skeletal system development (GO:0001501); in utero embryonic development (GO:0001701); kidney development (GO:0001822); blastocyst development (GO:0001824); protein kinase activity (GO:0004672); protein serine/threonine kinase activity (GO:0004674); transmembrane receptor protein serine/threonine kinase activity (GO:0004675); protein tyrosine kinase activity (GO:0…	Tgfbr1	5.90066	1.1679	1.1679	5.12053	5.90066	0.269973	2.92651	2.92651	1.70075	5.08786	6.31351e-14	1.80077	1.80077	1.47344	3.09441	0.019325	1.32483	1.32483	1.85229	2.32725	0.929549
Up	-	-	Stringent SI	chr11:74,719,860-74,739,300	NM_013761 NM_001163311	Serine racemase, serine racemase	catalytic activity (GO:0003824); calcium ion binding (GO:0005509); protein binding (GO:0005515); ATP binding (GO:0005524); cytoplasm (GO:0005737); plasma membrane (GO:0005886); cellular amino acid metabolic process (GO:0006520); L-serine metabolic process (GO:0006563); metabolic process (GO:0008152); serine family amino acid metabolic process (GO:0009069); glycine binding (GO:0016594); isomerase …	Srr	14.2178	1.00157	1.00157	14.2178	14.0828	1	2.92131	2.92131	3.89756	11.7022	1.07361e-13	1.23987	1.23987	3.82078	5.56293	0.99029	1.03335	1.03335	3.94875	4.17353	1
Up	-	-	Stringent SI	chr7:74,658,295-74,790,122 chr7:74,739,284-74,790,122	NM_175124 NM_027413 NR_028144 NR_028143	Leucine rich repeat containing 28, leucine-rich repeat-containing protein 28 isoform 1;leucine-rich repeat-containing protein 28 isoform 2	molecular_function (GO:0003674); protein binding (GO:0005515); cellular_component (GO:0005575); biological_process (GO:0008150); integral component of membrane (GO:0016021)	Lrrc28	5.48357	0.842297	-1.18723	5.48357	4.55135	0.370935	2.90223	2.90223	2.09524	6.19042	9.80958e-15	0.889786	-1.12387	2.34121	2.44429	1	0.989144	-1.01098	1.93127	1.95158	1
Up	-	-	Stringent SI	chr13:59,550,895-59,658,708 chr13:59,555,210-59,645,812 chr13:59,550,895-59,658,283 chr13:59,594,764-59,658,708	NM_001048008 NM_023328 NM_001284218 NM_001284219 NM_001284221	ATP/GTP binding protein 1, cytosolic carboxypeptidase 1 isoform 2;cytosolic carboxypeptidase 1 isoform 4;cytosolic carboxypeptidase 1 isoform 1;cytosolic carboxypeptidase 1 isoform 3	carboxypeptidase activity (GO:0004180); metallocarboxypeptidase activity (GO:0004181); binding (GO:0005488); nucleus (GO:0005634); cytoplasm (GO:0005737); proteolysis (GO:0006508); peptidase activity (GO:0008233); metallopeptidase activity (GO:0008237); zinc ion binding (GO:0008270); hydrolase activity (GO:0016787); cerebellar Purkinje cell differentiation (GO:0021702); neurotransmitter metabolic…	Agtpbp1	1.44401	1.04463	1.04463	1.40016	1.44401	1	2.90075	2.90075	0.590327	1.7531	2.13476e-14	1.56061	1.56061	0.597344	1.09186	0.337132	1.53685	1.53685	0.58565	0.93124	0.803883
Up	-	-	Stringent SI	chr2:61,416,642-61,492,226 chr2:61,431,153-61,492,226	NM_011529 NM_001164071 NM_001164072	TRAF family member-associated Nf-kappa B activator, TRAF family member-associated NF-kappa-B activator isoform 3;TRAF family member-associated NF-kappa-B activator isoform 1;TRAF family member-associated NF-kappa-B activator isoform 2	nucleic acid binding (GO:0003676); protein binding (GO:0005515); intracellular (GO:0005622); nucleus (GO:0005634); cytoplasm (GO:0005737); I-kappaB kinase/NF-kappaB signaling (GO:0007249); zinc ion binding (GO:0008270); metal ion binding (GO:0046872)	Tank	5.49138	1.14406	1.14406	4.8695	5.49138	0.511414	2.89819	2.89819	2.50015	7.41741	4.07589e-16	1.50895	1.50895	2.46163	4.33104	0.271131	1.16298	1.16298	2.52582	2.89207	1
Up	-	-	Stringent SI	chr1:153,191,627-153,211,575 chr1:153,191,627-153,203,928	NM_001039511 NM_054102 NM_001039512	Influenza virus NS1A binding protein, influenza virus NS1A-binding protein homolog isoform 1;influenza virus NS1A-binding protein homolog isoform 2;influenza virus NS1A-binding protein homolog isoform 3	molecular_function (GO:0003674); protein binding (GO:0005515); cellular_component (GO:0005575); nucleus (GO:0005634); cytoplasm (GO:0005737); cytoskeleton (GO:0005856); spermatogenesis (GO:0007283); biological_process (GO:0008150)	Ivns1abp	26.4431	0.979523	-1.02091	26.4431	25.6094	1	2.89751	2.89751	12.3169	36.0176	1.24073e-13	1.33449	1.33449	14.3836	22.3335	0.720539	1.65068	1.65068	10.939	17.0353	0.232453
Up	-	-	Stringent SI	chr14:8,835,415-8,889,069	NM_025341	Abhydrolase domain containing 6, monoacylglycerol lipase ABHD6	molecular_function (GO:0003674); catalytic activity (GO:0003824); epoxide hydrolase activity (GO:0004301); cellular_component (GO:0005575); cellular aromatic compound metabolic process (GO:0006725); biological_process (GO:0008150); membrane (GO:0016020); integral component of membrane (GO:0016021); hydrolase activity (GO:0016787); acylglycerol lipase activity (GO:0047372)	Abhd6	21.6147	1.0305	1.0305	21.2019	21.6147	1	2.88246	2.88246	9.30917	27.9371	2.02198e-09	2.07422	2.07422	7.59747	18.6796	0.137819	1.6567	1.6567	10.4503	18.4461	0.572796
Up	-	-	Stringent SI	chrX:91,612,448-91,662,431 chrX:91,612,492-91,662,431	NM_026673 NM_001199338 NM_001199339 NM_001199337	Apolipoprotein O, MICOS complex subunit Mic26 isoform 3;MICOS complex subunit Mic26 isoform 2;MICOS complex subunit Mic26 isoform 1 precursor	molecular_function (GO:0003674); cellular_component (GO:0005575); biological_process (GO:0008150); membrane (GO:0016020); integral component of membrane (GO:0016021)	Apoo	13.0243	1.09078	1.09078	12.0794	13.0243	0.87032	2.87974	2.87974	5.80296	17.2367	5.19634e-10	1.22846	1.22846	5.37594	7.71177	0.935768	1.17402	1.17402	6.08765	7.11282	1
Up	-	-	Stringent SI	chr5:46,088,422-46,248,779 chr5:46,121,570-46,247,791 chr5:46,121,570-46,248,779	NM_172153 NM_178142 NM_001163073	Ligand dependent nuclear receptor corepressor-like, ligand-dependent nuclear receptor corepressor-like protein isoform 1;ligand-dependent nuclear receptor corepressor-like protein isoform 3;ligand-dependent nuclear receptor corepressor-like protein isoform 2	DNA binding (GO:0003677); obsolete RNA polymerase II transcription factor activity (GO:0003702); nucleus (GO:0005634); transcription by RNA polymerase II (GO:0006366)	Lcorl	0.970348	1.1781	1.1781	0.831503	0.970348	0.526924	2.87518	2.87518	0.384334	1.13515	4.72173e-10	1.32057	1.32057	0.350954	0.543201	0.88828	1.21079	1.21079	0.406588	0.47384	1
Up	-	-	Stringent SI	chr19:31,943,250-32,023,896	NM_001081074	APOBEC1 complementation factor, APOBEC1 complementation factor	nucleotide binding (GO:0000166); nucleic acid binding (GO:0003676); RNA binding (GO:0003723); mRNA binding (GO:0003729); cytosine deaminase activity (GO:0004131); nucleus (GO:0005634); nuclear heterochromatin (GO:0005720); cytoplasm (GO:0005737); endoplasmic reticulum (GO:0005783); mRNA processing (GO:0006397); cytidine to uridine editing (GO:0016554); mRNA modification (GO:0016556); apolipoprote…	A1cf	46.4314	1.11513	1.11513	42.0797	46.4314	0.368056	2.86023	2.86023	18.8051	54.7675	6.93299e-15	0.866165	-1.15451	18.7814	19.037	1	0.701674	-1.42516	18.8209	12.6987	0.670561
Up	-	-	Stringent SI	chr10:100,034,907-100,051,893	NM_175128	RIKEN cDNA 4930430F08 gene, uncharacterized protein C12orf29 homolog	molecular_function (GO:0003674); cellular_component (GO:0005575); biological_process (GO:0008150)	4930430F08Rik	1.33528	0.926828	-1.07895	1.33528	1.23995	1	2.84628	2.84628	0.486019	1.40787	7.81333e-10	1.93433	1.93433	0.429396	0.976579	0.190997	1.57991	1.57991	0.523767	0.825469	0.736113
Up	-	-	Stringent SI	chr12:60,230,732-60,291,207 chr12:60,232,439-60,291,207	NM_146034 NM_001165254 NM_001165253	CTAGE family, member 5, cTAGE family member 5 isoform 2;cTAGE family member 5 isoform 1;cTAGE family member 5 isoform 3	molecular_function (GO:0003674); cellular_component (GO:0005575); biological_process (GO:0008150); membrane (GO:0016020); integral component of membrane (GO:0016021)	Ctage5	86.72	1.02687	1.02687	85.4123	86.72	1	2.84085	2.84085	31.5152	91.6827	6.91874e-15	1.20682	1.20682	30.1995	42.731	0.985769	1.14661	1.14661	32.3923	37.2008	1
Up	-	-	Stringent SI	chr7:51,462,804-51,467,124	NM_010915	Kallikrein 1-related pepidase b4, kallikrein 1-related peptidase-like b4 precursor	catalytic activity (GO:0003824); serine-type endopeptidase activity (GO:0004252); obsolete chymotrypsin activity (GO:0004263); obsolete trypsin activity (GO:0004295); signal transducer activity, downstream of receptor (GO:0005057); extracellular space (GO:0005615); proteolysis (GO:0006508); small GTPase mediated signal transduction (GO:0007264); growth factor activity (GO:0008083); positive regul…	Klk1b4	2.86483	1.16767	1.16767	2.51294	2.86483	1	2.83915	2.83915	0.88967	2.59767	0.000109118	0.886936	-1.12748	0.583151	0.615243	1	1.93736	1.93736	1.09402	2.39234	1
Up	-	-	Stringent SI	chr5:121,250,207-121,262,523	NM_033541	2'-5' oligoadenylate synthetase 1C, 2'-5' oligoadenylate synthetase 1C	2'-5'-oligoadenylate synthetase activity (GO:0001730); nucleic acid binding (GO:0003676); double-stranded RNA binding (GO:0003725); cellular_component (GO:0005575); biological_process (GO:0008150)	Oas1c	0.406239	0.943468	-1.05992	0.406239	0.370888	1	2.83541	2.83541	0.0696932	0.208906	0.013117	2.69679	2.69679	0.0661245	0.213833	0.344365	2.40609	2.40609	0.0720722	0.164787	0.881553
Up	-	-	Stringent SI	chr1:6,204,742-6,266,185	NM_009826	RB1-inducible coiled-coil 1, RB1-inducible coiled-coil protein 1	autophagosome assembly (GO:0000045); phagophore assembly site (GO:0000407); liver development (GO:0001889); positive regulation of protein phosphorylation (GO:0001934); protein binding (GO:0005515); nucleus (GO:0005634); cytoplasm (GO:0005737); autophagy (GO:0006914); cell cycle (GO:0007049); JNK cascade (GO:0007254); heart development (GO:0007507); negative regulation of apoptotic process (GO:00…	Rb1cc1	7.15425	1.13667	1.13667	6.37779	7.15425	0.345737	2.82549	2.82549	3.18256	9.28859	8.73429e-08	1.39479	1.39479	2.33409	3.80304	0.52904	0.931471	-1.07357	3.7482	3.27056	1
Up	-	-	Stringent SI	chr4:104,702,254-104,782,503	NM_178143	Protein kinase, AMP-activated, alpha 2 catalytic subunit, 5'-AMP-activated protein kinase catalytic subunit alpha-2	nucleotide binding (GO:0000166); protein kinase activity (GO:0004672); protein serine/threonine kinase activity (GO:0004674); AMP-activated protein kinase activity (GO:0004679); protein binding (GO:0005515); ATP binding (GO:0005524); nucleus (GO:0005634); protein phosphorylation (GO:0006468); fatty acid biosynthetic process (GO:0006633); steroid biosynthetic process (GO:0006694); cholesterol bios…	Prkaa2	13.4786	1.18037	1.18037	11.546	13.4786	0.0533371	2.82054	2.82054	3.41172	9.84672	1.57439e-14	0.978695	-1.02177	3.12899	3.58547	1	0.755342	-1.3239	3.60021	2.62224	0.945565
Up	-	-	Stringent SI	chr1:4,797,973-4,836,816	NM_008866	Lysophospholipase 1, acyl-protein thioesterase 1	catalytic activity (GO:0003824); lysophospholipase activity (GO:0004622); cytoplasm (GO:0005737); mitochondrion (GO:0005739); lipid metabolic process (GO:0006629); fatty acid metabolic process (GO:0006631); hydrolase activity (GO:0016787)	Lypla1	61.6271	0.979189	-1.02125	61.6271	59.6567	1	2.81827	2.81827	19.994	58.3609	6.85681e-11	1.07789	1.07789	17.4237	22.0551	1	0.79342	-1.26037	21.7076	17.5482	1
Up	-	-	Stringent SI	chr2:154,959,216-155,052,591	NM_008395 NM_001243712	Itchy, E3 ubiquitin protein ligase, E3 ubiquitin-protein ligase Itchy	ubiquitin ligase complex (GO:0000151); protein polyubiquitination (GO:0000209); positive regulation of T cell anergy (GO:0002669); ubiquitin-protein transferase activity (GO:0004842); protein binding (GO:0005515); intracellular (GO:0005622); obsolete membrane fraction (GO:0005624); nucleus (GO:0005634); cytoplasm (GO:0005737); cell cortex (GO:0005938); cellular protein modification process (GO:00…	Itch	16.2957	0.982137	-1.01819	16.2957	15.8281	1	2.81683	2.81683	5.6029	16.1601	1.01349e-15	1.67788	1.67788	5.58585	10.9255	0.0494731	1.70648	1.70648	5.61427	9.35448	0.137572
Up	-	-	Stringent SI	chr3:27,081,925-27,143,833	NM_178772	arylacetamide deacetylase-like 1, neutral cholesterol ester hydrolase 1	endoplasmic reticulum (GO:0005783); obsolete microsome (GO:0005792); protein dephosphorylation (GO:0006470); xenobiotic metabolic process (GO:0006805); metabolic process (GO:0008152); membrane (GO:0016020); integral component of membrane (GO:0016021); lipid catabolic process (GO:0016042); hydrolase activity (GO:0016787); serine hydrolase activity (GO:0017171); phosphate ion binding (GO:0042301)	Nceh1	8.60259	1.08726	1.08726	8.01346	8.60259	0.8253	2.81343	2.81343	3.09778	8.84313	9.00147e-14	0.903539	-1.10676	3.15134	3.32867	1	1.02699	1.02699	3.06207	3.22199	1
Up	-	-	Stringent SI	chr19:14,522,561-14,671,703 chr19:14,522,561-14,672,673	NM_011600 NM_001302947 NM_001302950 NM_001302951	Transducin-like enhancer of split 4, homolog of Drosophila E(spl), transducin-like enhancer protein 4 isoform 2;transducin-like enhancer protein 4 isoform 1;transducin-like enhancer protein 4 isoform 3;transducin-like enhancer protein 4 isoform 4	negative regulation of transcription by RNA polymerase II (GO:0000122); chromatin binding (GO:0003682); transcription factor activity, RNA polymerase II distal enhancer sequence-specific binding (GO:0003705); transcription corepressor activity (GO:0003714); protein binding (GO:0005515); nucleus (GO:0005634); regulation of transcription, DNA-templated (GO:0006355); Wnt signaling pathway (GO:001605…	Tle4	2.21988	0.83811	-1.19316	2.21988	1.83566	0.440113	2.80898	2.80898	0.680749	1.96813	2.04207e-06	1.76805	1.76805	0.724949	1.49905	0.161528	2.05255	2.05255	0.651281	1.42226	0.265085
Up	-	-	Stringent SI	chr2:103,911,166-103,925,114	NM_181858	CD59b antigen, CD59B glycoprotein precursor	negative regulation of activation of membrane attack complex (GO:0001971); extracellular space (GO:0005615); plasma membrane (GO:0005886); cell surface (GO:0009986); membrane (GO:0016020); anchored component of membrane (GO:0031225); anchored component of external side of plasma membrane (GO:0031362); positive regulation of T cell proliferation (GO:0042102); sarcolemma (GO:0042383); compact myeli…	Cd59b	1.91051	0.942175	-1.06137	1.91051	1.75744	1	2.80064	2.80064	0.433908	1.24812	0.00121039	0.895863	-1.11624	0.468302	0.484171	1	2.09876	2.09876	0.410978	0.841829	0.786736
Up	-	-	Stringent SI	chr1:54,529,843-54,614,528	NM_001163314	Post-GPI attachment to proteins 1, GPI inositol-deacylase	nuclease activity (GO:0004518); endoplasmic reticulum (GO:0005783); GPI anchor biosynthetic process (GO:0006506); transport (GO:0006810); sensory perception of sound (GO:0007605); embryonic pattern specification (GO:0009880); anterior/posterior axis specification (GO:0009948); protein transport (GO:0015031); myo-inositol transport (GO:0015798); membrane (GO:0016020); integral component of membran…	Pgap1	2.48047	1.14428	1.14428	2.18383	2.48047	0.605078	2.796	2.796	0.880398	2.53088	4.96228e-11	0.991138	-1.00894	0.754709	0.880165	1	0.800216	-1.24966	0.964191	0.774947	1
Up	-	-	Stringent SI	chr3:146,260,112-146,294,447	NM_009474	Urate oxidase, uricase	urate oxidase activity (GO:0004846); mitochondrion (GO:0005739); peroxisome (GO:0005777); purine nucleobase metabolic process (GO:0006144); oxidoreductase activity (GO:0016491); oxidation-reduction process (GO:0055114)	Uox	1120.82	1.04941	1.04941	1079.75	1120.82	1	2.79352	2.79352	301.934	865.413	5.27769e-12	0.936589	-1.0677	299.625	328.929	1	0.943714	-1.05964	303.473	290.975	1
Up	-	-	Stringent SI	chr1:65,205,189-65,225,716 chr1:65,205,189-65,233,053	NM_010497 NM_001111320	Isocitrate dehydrogenase 1 (NADP+), soluble, isocitrate dehydrogenase [NADP] cytoplasmic	magnesium ion binding (GO:0000287); isocitrate dehydrogenase (NADP+) activity (GO:0004450); obsolete soluble fraction (GO:0005625); cytoplasm (GO:0005737); mitochondrion (GO:0005739); cytosol (GO:0005829); glyoxylate cycle (GO:0006097); tricarboxylic acid cycle (GO:0006099); isocitrate metabolic process (GO:0006102); glutathione metabolic process (GO:0006749); response to oxidative stress (GO:000…	Idh1	157.651	0.954697	-1.04745	157.651	148.863	1	2.76563	2.76563	45.344	128.511	1.46743e-14	1.34496	1.34496	46.1713	73.2316	0.834186	1.46669	1.46669	44.7925	66.6865	0.613712
Up	-	-	Stringent SI	chrX:35,884,797-35,929,373	NM_028288 NM_001110142	Cullin 4B, cullin-4B	molecular_function (GO:0003674); cellular_component (GO:0005575); cell cycle (GO:0007049); biological_process (GO:0008150)	Cul4b	5.8967	1.03223	1.03223	5.77735	5.8967	1	2.75934	2.75934	2.12318	6.03915	6.72802e-10	1.36253	1.36253	1.63253	2.6074	0.615844	0.986715	-1.01346	2.45029	2.34651	1
Up	-	-	Stringent SI	chr4:43,664,201-43,666,424 chr4:43,664,600-43,666,424	NM_001007463 NM_001290462	Sperm associated antigen 8, sperm-associated antigen 8 isoform 1;sperm-associated antigen 8 isoform 2	acrosomal vesicle (GO:0001669); molecular_function (GO:0003674); biological_process (GO:0008150)	Spag8	0.394123	1.10393	1.10393	0.357408	0.394123	1	2.75854	2.75854	0.106091	0.317148	0.0051285	1.78581	1.78581	0.165674	0.347357	0.934571	1.60003	1.60003	0.0663689	0.102776	1
Up	-	-	Stringent SI	chr8:107,034,927-107,058,537	NM_144931	NEDD8 activating enzyme E1 subunit 1, NEDD8-activating enzyme E1 regulatory subunit	catalytic activity (GO:0003824); binding (GO:0005488); plasma membrane (GO:0005886); obsolete ubiquitin cycle (GO:0006512); apoptotic process (GO:0006915); cell cycle (GO:0007049); metabolic process (GO:0008152); membrane (GO:0016020); ligase activity (GO:0016874)	Nae1	9.89125	1.03166	1.03166	9.70726	9.89125	1	2.7559	2.7559	3.26332	9.24061	2.32425e-10	1.14883	1.14883	3.00691	4.02976	1	1.17741	1.17741	3.43426	3.93309	1
Up	-	-	Stringent SI	chrX:160,707,362-160,810,945	NM_027153 NM_001301402	Pirin, pirin isoform 1;pirin isoform 2	molecular_function (GO:0003674); cellular_component (GO:0005575); nucleus (GO:0005634); biological_process (GO:0008150); metal ion binding (GO:0046872)	Pir	10.2854	1.03683	1.03683	10.0068	10.2854	1	2.74919	2.74919	3.27064	9.1831	6.36658e-11	1.15154	1.15154	2.89529	3.92446	1	0.92551	-1.08048	3.52087	3.21469	1
Up	-	-	Stringent SI	chr19:47,929,478-47,939,278	NM_010362	Glutathione S-transferase omega 1, glutathione S-transferase omega-1	glutathione transferase activity (GO:0004364); cytoplasm (GO:0005737); metabolic process (GO:0008152); transferase activity (GO:0016740); L-ascorbic acid biosynthetic process (GO:0019853)	Gsto1	67.5235	0.888855	-1.12504	67.5235	59.3533	0.321808	2.74879	2.74879	26.8439	75.1277	3.07089e-14	1.36393	1.36393	29.7262	47.3368	0.449717	1.53404	1.53404	24.9224	37.2676	0.376928
Up	-	-	Stringent SI	chr2:177,670,697-177,691,993 chr2:177,679,295-177,691,993	NM_001190302 NM_001282028	predicted gene 14326, novel KRAB box and zinc finger, C2H2 type domain containing protein isoform 1;novel KRAB box and zinc finger, C2H2 type domain containing protein isoform 2	molecular_function (GO:0003674); cellular_component (GO:0005575); biological_process (GO:0008150)	Gm14326	1.17947	0.992976	-1.00707	1.17947	1.16246	1	2.74834	2.74833	0.524678	1.47248	9.51422e-09	1.75702	1.75702	0.418512	0.859726	0.192484	1.49957	1.49957	0.595455	0.849616	0.722089
Up	-	-	Stringent SI	chr17:22,474,955-22,498,367	NM_176962			Zfp944	2.92349	0.930337	-1.07488	2.92349	2.71789	1	2.74288	2.74288	0.993137	2.8074	2.13916e-08	1.27668	1.27668	0.816634	1.21355	1	1.02001	1.02001	1.11081	1.0862	1
Up	-	-	Stringent SI	chr13:4,190,432-4,204,849	NM_013778	Aldo-keto reductase family 1, member C13, aldo-keto reductase family 1 member C13	aldo-keto reductase (NADP) activity (GO:0004033); xenobiotic metabolic process (GO:0006805); oxidoreductase activity (GO:0016491); oxidation-reduction process (GO:0055114)	Akr1c13	52.3316	1.11104	1.11104	47.5721	52.3316	0.431256	2.74066	2.74066	13.7417	38.639	2.72854e-10	0.950486	-1.05209	13.4042	14.9838	1	1.00562	1.00562	13.9668	13.6084	1
Up	-	-	Stringent SI	chr15:93,114,263-93,167,366	NM_024189 NR_028315	YY1 associated factor 2, YY1-associated factor 2	molecular_function (GO:0003674); protein binding (GO:0005515); intracellular (GO:0005622); nucleus (GO:0005634); regulation of transcription, DNA-templated (GO:0006355); biological_process (GO:0008150); zinc ion binding (GO:0008270); metal ion binding (GO:0046872)	Yaf2	7.0154	1.09815	1.09815	6.43591	7.0154	0.8253	2.73358	2.73358	2.21923	6.17417	1.13495e-12	1.17143	1.17143	2.19225	3.00406	1	1.15378	1.15378	2.23722	2.55346	1
Up	-	-	Stringent SI	chrX:165,474,542-165,742,372 chrX:165,233,030-165,742,372 chrX:165,550,809-165,742,372	NM_178754 NM_009707 NM_001287530 NR_109847	Rho GTPase activating protein 6, rho GTPase-activating protein 6 isoform c;rho GTPase-activating protein 6 isoform a;rho GTPase-activating protein 6 isoform b	GTPase activator activity (GO:0005096); intracellular (GO:0005622); cytoplasm (GO:0005737); actin filament organization (GO:0007015); signal transduction (GO:0007165); actin cytoskeleton (GO:0015629); SH3 domain binding (GO:0017124); regulation of GTPase activity (GO:0043087); positive regulation of GTPase activity (GO:0043547); focal adhesion assembly (GO:0048041); regulation of catalytic activi…	Arhgap6	0.953773	0.951228	-1.05127	0.953773	0.90743	1	2.72416	2.72416	0.288096	0.801434	1.79998e-06	1.37431	1.37431	0.258403	0.416281	0.934571	0.986708	-1.01347	0.307891	0.290805	1
Up	-	-	Stringent SI	chr14:49,686,169-49,707,398	NM_144535			Ap5m1	4.32532	1.13917	1.13917	3.81952	4.32532	0.566599	2.72151	2.72151	1.44373	4.00353	8.70486e-15	1.54352	1.54352	1.4381	2.58781	0.231028	1.27853	1.27853	1.44748	1.80454	1
Up	-	-	Stringent SI	chr13:97,250,643-97,312,440	NM_012048	Polymerase (DNA directed), kappa, DNA polymerase kappa	magnesium ion binding (GO:0000287); DNA binding (GO:0003677); damaged DNA binding (GO:0003684); DNA-directed DNA polymerase activity (GO:0003887); nucleus (GO:0005634); DNA metabolic process (GO:0006259); DNA replication (GO:0006260); DNA repair (GO:0006281); cellular response to DNA damage stimulus (GO:0006974); transferase activity (GO:0016740); nucleotidyltransferase activity (GO:0016779); lya…	Polk	1.34464	0.903279	-1.10708	1.34464	1.2053	1	2.7076	2.7076	0.493506	1.36849	8.03552e-07	1.6051	1.6051	0.393822	0.740149	0.400157	1.10502	1.10502	0.559961	0.605916	1
Up	-	-	Stringent SI	chr5:87,318,794-87,335,962	NM_153598	UDP glucuronosyltransferase 2 family, polypeptide B34, UDP-glucuronosyltransferase 2B10 precursor	molecular_function (GO:0003674); cellular_component (GO:0005575); extracellular space (GO:0005615); endoplasmic reticulum (GO:0005783); obsolete microsome (GO:0005792); biological_process (GO:0008150); metabolic process (GO:0008152); integral component of membrane (GO:0016021); transferase activity (GO:0016740); transferase activity, transferring glycosyl groups (GO:0016757); transferase activity…	Ugt2b34	166.312	0.994283	-1.00575	166.312	163.514	1	2.70737	2.70737	85.4732	241.456	1.20914e-07	1.70686	1.70686	68.5011	137.876	0.144658	1.4812	1.4812	96.788	151.317	0.878196
Up	-	-	Stringent SI	chr17:80,793,091-80,879,793	NM_009231	Son of sevenless homolog 1 (Drosophila), son of sevenless homolog 1	DNA binding (GO:0003677); guanyl-nucleotide exchange factor activity (GO:0005085); Ras guanyl-nucleotide exchange factor activity (GO:0005088); Rho guanyl-nucleotide exchange factor activity (GO:0005089); protein binding (GO:0005515); intracellular (GO:0005622); plasma membrane (GO:0005886); small GTPase mediated signal transduction (GO:0007264); Ras protein signal transduction (GO:0007265); fibr…	Sos1	4.6641	1.12463	1.12463	4.20253	4.6641	0.45486	2.70358	2.70358	1.70262	4.65508	1.96787e-12	0.905442	-1.10443	1.86179	1.96463	1	0.819779	-1.21984	1.5965	1.27634	1
Up	-	-	Stringent SI	chr14:55,494,433-55,496,375	NM_001167908	Protein phosphatase 1, regulatory (inhibitor) subunit 3E, protein phosphatase 1 regulatory subunit 3E	phosphoprotein phosphatase activity (GO:0004721); carbohydrate metabolic process (GO:0005975); glycogen metabolic process (GO:0005977); regulation of glycogen biosynthetic process (GO:0005979); regulation of glycogen catabolic process (GO:0005981); glycogen granule (GO:0042587)	Ppp1r3e	2.24449	1.03961	1.03961	2.1606	2.24449	1	2.70045	2.70045	0.283877	0.781277	4.8945e-05	1.22751	1.22751	0.362049	0.522791	1	1.61876	1.61876	0.231763	0.348041	1
Up	-	-	Stringent SI	chr12:45,370,140-45,414,422	NM_026164	Patatin-like phospholipase domain containing 8, calcium-independent phospholipase A2-gamma	lysophospholipase activity (GO:0004622); cytoplasm (GO:0005737); endoplasmic reticulum (GO:0005783); Golgi apparatus (GO:0005794); lipid metabolic process (GO:0006629); metabolic process (GO:0008152); membrane (GO:0016020); integral component of membrane (GO:0016021); lipid catabolic process (GO:0016042); hydrolase activity (GO:0016787)	Pnpla8	29.9735	1.11675	1.11675	27.1535	29.9735	0.373902	2.6966	2.6966	9.69274	26.9402	1.10346e-09	1.30934	1.30934	8.43218	12.932	0.685393	0.957051	-1.04488	10.5331	9.8051	1
Up	-	-	Stringent SI	chr13:4,267,417-4,278,645	NM_013777	Aldo-keto reductase family 1, member C12, aldo-keto reductase family 1, member C12	aldo-keto reductase (NADP) activity (GO:0004033); cellular_component (GO:0005575); xenobiotic metabolic process (GO:0006805)	Akr1c12	42.3341	1.10321	1.10321	38.7534	42.3341	0.598083	2.69043	2.69043	12.1188	33.5648	2.19563e-08	0.883871	-1.13139	11.0834	11.5035	1	0.93398	-1.07069	12.809	11.6603	1
Up	-	-	Stringent SI	chr13:75,844,931-75,909,806	NM_138953	Elongation factor RNA polymerase II 2, RNA polymerase II elongation factor ELL2	cellular_component (GO:0005575); nucleus (GO:0005634); transcription elongation from RNA polymerase II promoter (GO:0006368); transcription elongation factor complex (GO:0008023); obsolete positive transcription elongation factor activity (GO:0008159); obsolete RNA polymerase II transcription elongation factor activity (GO:0016944); regulation of DNA-templated transcription, elongation (GO:003278…	Ell2	23.5186	1.05312	1.05312	22.6034	23.5186	1	2.68477	2.68477	6.99835	19.027	5.16857e-11	0.861758	-1.16042	7.97496	8.06537	1	0.996723	-1.00329	6.34728	6.36857	1
Up	-	-	Stringent SI	chr1:10,127,587-10,222,751	NM_001102430	ADP-ribosylation factor guanine nucleotide-exchange factor 1(brefeldin A-inhibited), brefeldin A-inhibited guanine nucleotide-exchange protein 1	molecular_function (GO:0003674); cellular_component (GO:0005575); biological_process (GO:0008150)	Arfgef1	14.7353	1.11588	1.11588	13.342	14.7353	0.377433	2.68324	2.68324	5.24195	14.4103	7.78815e-12	1.14687	1.14687	4.7155	6.33816	1	0.862513	-1.1594	5.59292	4.75241	1
Up	-	-	Stringent SI	chr4:16,050,521-16,090,645	NM_138952	Receptor (TNFRSF)-interacting serine-threonine kinase 2, receptor-interacting serine/threonine-protein kinase 2	nucleotide binding (GO:0000166); positive regulation of cytokine-mediated signaling pathway (GO:0001961); positive regulation of T-helper 1 type immune response (GO:0002827); protein kinase activity (GO:0004672); protein serine/threonine kinase activity (GO:0004674); protein binding (GO:0005515); ATP binding (GO:0005524); intracellular (GO:0005622); cytoplasm (GO:0005737); protein phosphorylation…	Ripk2	3.3187	1.00483	1.00483	3.31079	3.3187	1	2.68061	2.68061	1.13171	3.09445	1.5395e-10	1.50817	1.50817	1.08098	1.89817	0.642483	1.16097	1.16097	1.16553	1.31968	1
Up	-	-	Stringent SI	chr12:33,505,199-33,538,234	NM_021524	Nicotinamide phosphoribosyltransferase, nicotinamide phosphoribosyltransferase	cytokine activity (GO:0005125); nucleus (GO:0005634); cytoplasm (GO:0005737); cell cycle (GO:0007049); drug binding (GO:0008144); NAD biosynthetic process (GO:0009435); transferase activity (GO:0016740); transferase activity, transferring glycosyl groups (GO:0016757); pyridine nucleotide biosynthetic process (GO:0019363); protein homodimerization activity (GO:0042803); nicotinamide phosphoribosyl…	Nampt	26.478	1.0086	1.0086	26.478	26.4285	1	2.67964	2.67964	12.9939	35.5024	1.90859e-09	0.896926	-1.11492	13.6529	14.4443	1	1.28358	1.28358	12.5546	16.0457	1
Up	-	-	Stringent SI	chr5:146,788,769-146,821,194 chr5:146,788,769-146,821,193	NM_019792 NR_030782	Cytochrome P450, family 3, subfamily a, polypeptide 25, cytochrome P450 3A25	monooxygenase activity (GO:0004497); iron ion binding (GO:0005506); endoplasmic reticulum (GO:0005783); obsolete microsome (GO:0005792); obsolete electron transport (GO:0006118); transport (GO:0006810); testosterone 16-alpha-hydroxylase activity (GO:0008390); electron transfer activity (GO:0009055); membrane (GO:0016020); integral component of membrane (GO:0016021); oxidoreductase activity (GO:00…	Cyp3a25	257.588	1.14817	1.14817	226.941	257.588	0.117991	2.67794	2.67794	117.301	319.109	2.20698e-11	1.61148	1.61148	127.117	238.236	0.16258	1.37487	1.37487	110.757	133.013	1
Up	-	-	Stringent SI	chr5:23,606,407-23,667,049	NM_026448 NM_001161800	Kelch-like 7 (Drosophila), kelch-like protein 7 isoform 2;kelch-like protein 7 isoform 1	molecular_function (GO:0003674); protein binding (GO:0005515); cellular_component (GO:0005575); nucleus (GO:0005634); spermatogenesis (GO:0007283); biological_process (GO:0008150)	Klhl7	3.29511	0.877496	-1.13961	3.29511	2.84209	0.699127	2.67602	2.67602	1.38179	3.80381	1.02959e-11	1.77528	1.77528	1.33726	2.78852	0.0529124	1.74745	1.74745	1.41147	2.46565	0.205454
Up	-	-	Stringent SI	chr15:9,070,325-9,127,206	NM_177178	LMBR1 domain containing 2, LMBR1 domain-containing protein 2	molecular_function (GO:0003674); cellular_component (GO:0005575); biological_process (GO:0008150); membrane (GO:0016020); integral component of membrane (GO:0016021)	Lmbrd2	10.2139	1.18303	1.18303	8.7333	10.2139	0.111547	2.67584	2.67584	4.46271	12.2368	1.08517e-11	1.203	1.203	3.82857	5.39378	1	0.935655	-1.06877	4.88547	4.53242	1
Up	-	-	Stringent SI	chr4:132,796,732-132,808,843	NM_016693	Mitogen-activated protein kinase kinase kinase 6, mitogen-activated protein kinase kinase kinase 6	nucleotide binding (GO:0000166); protein kinase activity (GO:0004672); protein serine/threonine kinase activity (GO:0004674); MAP kinase kinase kinase activity (GO:0004709); protein tyrosine kinase activity (GO:0004713); protein binding (GO:0005515); ATP binding (GO:0005524); protein phosphorylation (GO:0006468); signal transduction (GO:0007165); activation of JUN kinase activity (GO:0007257); ki…	Map3k6	0.384385	0.862414	-1.15954	0.384385	0.323779	1	2.67215	2.67215	0.0948822	0.264416	0.000115074	1.74329	1.74329	0.134007	0.276131	0.595669	2.69282	2.69282	0.068799	0.189798	0.31514
Up	-	-	Stringent SI	chrX:133,584,132-133,617,040	NM_146261	Family with sequence similarity 199, X-linked, protein FAM199X	molecular_function (GO:0003674); cellular_component (GO:0005575); biological_process (GO:0008150)	Fam199x	1.16876	1.16501	1.16501	1.01657	1.16876	0.505649	2.6651	2.6651	0.462105	1.268	9.47375e-09	1.52816	1.52816	0.373416	0.663557	0.481954	1.03788	1.03788	0.52123	0.516055	1
Up	-	-	Stringent SI	chrX:162,895,183-162,917,799	NM_019773	RAB9, member RAS oncogene family, ras-related protein Rab-9A	nucleotide binding (GO:0000166); molecular_function (GO:0003674); GTPase activity (GO:0003924); GTP binding (GO:0005525); lysosome (GO:0005764); late endosome (GO:0005770); Golgi apparatus (GO:0005794); plasma membrane (GO:0005886); transport (GO:0006810); intracellular protein transport (GO:0006886); small GTPase mediated signal transduction (GO:0007264); biological_process (GO:0008150); protein…	Rab9	23.3639	0.989254	-1.01086	23.3639	22.912	1	2.65829	2.65829	11.3001	30.5092	1.26888e-12	0.764936	-1.3073	12.6161	11.2967	0.627221	1.0374	1.0374	10.4228	10.4961	1
Up	-	-	Stringent SI	chr14:67,604,076-67,627,714	NM_009761	BCL2/adenovirus E1B interacting protein 3-like, BCL2/adenovirus E1B 19 kDa protein-interacting protein 3-like	protein binding (GO:0005515); nucleus (GO:0005634); mitochondrion (GO:0005739); mitochondrial envelope (GO:0005740); endoplasmic reticulum (GO:0005783); cytosol (GO:0005829); apoptotic process (GO:0006915); membrane (GO:0016020); integral component of membrane (GO:0016021); regulation of apoptotic process (GO:0042981); positive regulation of apoptotic process (GO:0043065)	Bnip3l	26.2927	1.08893	1.08893	24.4263	26.2927	0.653028	2.65387	2.65387	8.72073	23.7351	1.17922e-10	0.931036	-1.07407	8.41223	9.11819	1	0.970826	-1.03005	8.9264	8.39074	1
Up	-	-	Stringent SI	chr12:70,791,422-70,825,861	NM_145443	L-2-hydroxyglutarate dehydrogenase, L-2-hydroxyglutarate dehydrogenase, mitochondrial precursor	mitochondrion (GO:0005739); biological_process (GO:0008150); integral component of membrane (GO:0016021); oxidoreductase activity (GO:0016491); 2-hydroxyglutarate dehydrogenase activity (GO:0047545); oxidation-reduction process (GO:0055114)	L2hgdh	17.9792	1.01182	1.01182	17.962	17.9792	1	2.65343	2.65343	4.07731	11.0034	8.69435e-15	1.1517	1.1517	4.0905	5.49217	1	1.01853	1.01853	4.06851	3.96461	1
Up	-	-	Stringent SI	chr18:51,277,551-51,464,295	NM_001081224	Proline rich 16, protein Largen	molecular_function (GO:0003674); cellular_component (GO:0005575); biological_process (GO:0008150)	Prr16	16.6242	0.98353	-1.01675	16.6242	16.1774	1	2.65184	2.65184	6.08852	16.5651	1.28442e-11	1.28589	1.28589	5.60747	8.43871	0.732703	1.23603	1.23603	6.40921	7.93987	1
Up	-	-	Stringent SI	chr8:27,131,892-27,229,696	NM_207659	Hook homolog 3 (Drosophila), protein Hook homolog 3	microtubule cytoskeleton organization (GO:0000226); molecular_function (GO:0003674); cellular_component (GO:0005575); cytoplasm (GO:0005737); Golgi apparatus (GO:0005794); cytoskeleton (GO:0005856); microtubule (GO:0005874); transport (GO:0006810); microtubule binding (GO:0008017); biological_process (GO:0008150); protein transport (GO:0015031)	Hook3	6.30059	1.02731	1.02731	6.21085	6.30059	1	2.65073	2.65073	2.38473	6.39135	1.25451e-06	1.38326	1.38326	1.95147	3.12873	0.478314	0.9013	-1.10951	2.67357	2.19704	1
Up	-	-	Stringent SI	chr3:57,539,983-57,637,154 chr3:57,539,983-57,630,223 chr3:57,539,983-57,639,347	NM_001113413 NM_011883 NM_001304454 NM_001304456 NR_130743	Ring finger protein 13, E3 ubiquitin-protein ligase RNF13 isoform a precursor;E3 ubiquitin-protein ligase RNF13 isoform d;E3 ubiquitin-protein ligase RNF13 isoform b precursor;E3 ubiquitin-protein ligase RNF13 isoform c	ubiquitin ligase complex (GO:0000151); ubiquitin-protein transferase activity (GO:0004842); protein binding (GO:0005515); nucleus (GO:0005634); proteolysis (GO:0006508); peptidase activity (GO:0008233); zinc ion binding (GO:0008270); protein ubiquitination (GO:0016567); metal ion binding (GO:0046872)	Rnf13	31.0561	0.931657	-1.07336	31.0561	28.6237	0.758863	2.64504	2.64504	14.0416	38.3326	1.20003e-10	1.19159	1.19159	12.29	17.0454	1	1.15235	1.15235	15.2093	17.1096	1
Up	-	-	Stringent SI	chr13:38,737,559-38,750,897	NM_025380	Eukaryotic translation elongation factor 1 epsilon 1, eukaryotic translation elongation factor 1 epsilon-1	translation elongation factor activity (GO:0003746); protein binding (GO:0005515); nucleus (GO:0005634); cytoplasm (GO:0005737); DNA repair (GO:0006281); translation (GO:0006412); translational elongation (GO:0006414); negative regulation of cell proliferation (GO:0008285); embryo development (GO:0009790); aminoacyl-tRNA synthetase multienzyme complex (GO:0017101); positive regulation of apoptoti…	Eef1e1	6.41173	1.10046	1.10046	5.87588	6.41173	0.974984	2.6406	2.6406	2.59595	7.032	5.55001e-09	1.22587	1.22587	2.6034	3.74683	1	1.70893	1.70893	2.59098	4.72215	0.718142
Up	-	-	Stringent SI	chr4:108,733,749-108,874,877 chr4:108,733,749-108,790,641	NM_173350 NM_133885 NM_001134791	Oxysterol binding protein-like 9, oxysterol-binding protein-related protein 9 isoform c;oxysterol-binding protein-related protein 9 isoform a;oxysterol-binding protein-related protein 9 isoform b	molecular_function (GO:0003674); cellular_component (GO:0005575); transport (GO:0006810); lipid transport (GO:0006869); biological_process (GO:0008150); steroid metabolic process (GO:0008202)	Osbpl9	36.3965	1.12798	1.12798	32.6343	36.3965	0.249042	2.63128	2.63128	11.7486	31.6278	6.60553e-11	1.06174	1.06174	11.0893	13.8163	1	1.15889	1.15889	12.188	14.3333	1
Up	-	-	Stringent SI	chrX:9,231,395-9,240,109	NM_025975	Dynein light chain Tctex-type 3, dynein light chain Tctex-type 3	kinetochore (GO:0000776); molecular_function (GO:0003674); motor activity (GO:0003774); cellular_component (GO:0005575); nucleus (GO:0005634); cytoplasm (GO:0005737); cytoplasmic dynein complex (GO:0005868); microtubule (GO:0005874); transport (GO:0006810); cell cycle (GO:0007049); regulation of mitotic cell cycle (GO:0007346); biological_process (GO:0008150); dynein complex (GO:0030286); identic…	Dynlt3	28.3905	0.872623	-1.14597	28.3905	24.5004	0.278946	2.6184	2.6184	7.46764	20.2827	7.85505e-09	1.09063	1.09063	6.15864	7.85039	1	1.00336	1.00336	8.34031	8.04294	1
Up	-	-	Stringent SI	chr13:74,508,873-74,514,014	NM_001081680	Zinc finger protein 72, zinc finger protein 72	molecular_function (GO:0003674); DNA binding (GO:0003677); cellular_component (GO:0005575); nucleus (GO:0005634); biological_process (GO:0008150); metal ion binding (GO:0046872)	Zfp72	0.631314	0.887246	-1.12708	0.631314	0.535179	1	2.61578	2.61578	0.285513	0.769835	0.00478285	2.75577	2.75577	0.118504	0.391535	0.285901	1.04367	1.04367	0.396852	0.409286	1
Up	-	-	Stringent SI	chr16:23,107,540-23,114,205	NM_001123038 NM_013506 NM_001123037 NR_110335	Eukaryotic translation initiation factor 4A2, eukaryotic initiation factor 4A-II isoform b;eukaryotic initiation factor 4A-II isoform a;eukaryotic initiation factor 4A-II isoform c	nucleotide binding (GO:0000166); nucleic acid binding (GO:0003676); DNA binding (GO:0003677); RNA binding (GO:0003723); translation initiation factor activity (GO:0003743); helicase activity (GO:0004386); ATP binding (GO:0005524); obsolete ATP catabolic process (GO:0006200); translation (GO:0006412); ATP-dependent helicase activity (GO:0008026); hydrolase activity (GO:0016787); positive regulatio…	Eif4a2	80.8923	0.93768	-1.06646	80.8923	75.0435	0.897377	2.59988	2.59988	20.8861	54.9203	1.0889e-11	1.00642	1.00642	22.2594	26.069	1	1.07938	1.07938	19.9706	20.3831	1
Up	-	-	Stringent SI	chrX:163,784,264-163,820,631	NM_026662	Phosphoribosyl pyrophosphate synthetase 2, ribose-phosphate pyrophosphokinase 2 isoform 1;ribose-phosphate pyrophosphokinase 2 isoform 2	nucleotide binding (GO:0000166); magnesium ion binding (GO:0000287); ribose phosphate diphosphokinase activity (GO:0004749); ATP binding (GO:0005524); obsolete soluble fraction (GO:0005625); AMP biosynthetic process (GO:0006167); nucleoside metabolic process (GO:0009116); ribonucleoside monophosphate biosynthetic process (GO:0009156); nucleotide biosynthetic process (GO:0009165); AMP binding (GO:…	Prps2	3.82643	0.914922	-1.09299	3.82643	3.47455	1	2.58845	2.58845	1.08352	2.90396	4.18302e-07	1.76293	1.76293	0.88167	1.82224	0.164524	1.14656	1.14656	1.21809	1.39297	1
Up	-	-	Stringent SI	chr10:10,264,836-10,278,005	NM_026405	RAB32, member RAS oncogene family, ras-related protein Rab-32	nucleotide binding (GO:0000166); protein kinase activity (GO:0004672); ATP binding (GO:0005524); GTP binding (GO:0005525); mitochondrion (GO:0005739); protein phosphorylation (GO:0006468); small GTPase mediated signal transduction (GO:0007264); protein transport (GO:0015031)	Rab32	12.6662	1.09372	1.09372	11.6777	12.6662	0.789251	2.58523	2.58523	2.70642	7.20699	2.67264e-08	1.82728	1.82728	2.0039	4.31685	0.0898371	1.28836	1.28836	3.17478	4.18386	1
Up	-	-	Stringent SI	chr18:90,679,545-90,712,659	NM_198295	thioredoxin-related transmembrane protein 3, protein disulfide-isomerase TMX3 precursor	molecular_function (GO:0003674); protein disulfide isomerase activity (GO:0003756); cellular_component (GO:0005575); endoplasmic reticulum (GO:0005783); biological_process (GO:0008150); membrane (GO:0016020); integral component of membrane (GO:0016021); isomerase activity (GO:0016853); cell redox homeostasis (GO:0045454)	Tmx3	4.037	0.924497	-1.08167	4.037	3.67443	0.944531	2.58231	2.58231	1.62385	4.3134	9.2435e-10	1.35307	1.35306	1.25392	1.98751	0.57963	1.09144	1.09144	1.87047	1.93887	1
Up	-	-	Stringent SI	chr5:45,825,270-45,841,468	NM_024236	Quinoid dihydropteridine reductase, dihydropteridine reductase	catalytic activity (GO:0003824); 6,7-dihydropteridine reductase activity (GO:0004155); binding (GO:0005488); mitochondrion (GO:0005739); tetrahydrobiopterin biosynthetic process (GO:0006729); metabolic process (GO:0008152); oxidoreductase activity (GO:0016491); oxidation-reduction process (GO:0055114)	Qdpr	252.242	0.931877	-1.0731	252.242	232.484	0.732919	2.57856	2.57856	40.4973	107.232	7.27936e-10	1.1606	1.1606	39.4233	53.7453	1	1.27526	1.27526	41.2134	53.2045	1
Up	-	-	Stringent SI	chr11:54,911,486-54,926,530	NM_010299	GM2 ganglioside activator protein, ganglioside GM2 activator precursor	ganglioside metabolic process (GO:0001573); beta-N-acetylhexosaminidase activity (GO:0004563); lipid transporter activity (GO:0005319); extracellular space (GO:0005615); cytoplasm (GO:0005737); mitochondrion (GO:0005739); lysosome (GO:0005764); potassium:proton exchanging ATPase complex (GO:0005889); lipid metabolic process (GO:0006629); sphingolipid metabolic process (GO:0006665); ganglioside ca…	Gm2a	24.7569	0.93354	-1.07119	24.7569	22.862	0.884841	2.57562	2.57562	7.76315	20.3418	5.39937e-09	1.31838	1.31838	7.87221	11.9757	0.692461	1.69521	1.69521	7.69043	12.9697	0.166536
Up	-	-	Stringent SI	chr8:36,645,556-36,652,074	NR_040376			Gm16793	1.11599	1.07763	1.07763	1.04953	1.11599	1	2.56978	2.56978	0.211639	0.560694	0.000973185	1.09082	1.09082	0.235547	0.305059	1	1.11432	1.11432	0.1957	0.229357	1
Up	-	-	Stringent SI	chr9:57,535,734-57,551,631 chr9:57,545,419-57,551,631	NM_009992 NM_001136059	Cytochrome P450, family 1, subfamily a, polypeptide 1, cytochrome P450 1A1	catalytic activity (GO:0003824); monooxygenase activity (GO:0004497); iron ion binding (GO:0005506); extracellular space (GO:0005615); cytoplasm (GO:0005737); mitochondrion (GO:0005739); endoplasmic reticulum (GO:0005783); obsolete microsome (GO:0005792); obsolete electron transport (GO:0006118); porphyrin-containing compound metabolic process (GO:0006778); transport (GO:0006810); steroid hydroxy…	Cyp1a1	0.451765	1.13296	1.13296	0.405928	0.451765	1	2.56949	2.56949	0.0597767	0.154888	0.0461725	1.21486	1.21486	0.0478184	0.0670009	1	1.68554	1.68554	0.0677489	0.114732	1
Up	-	-	Stringent SI	chr14:22,569,752-22,617,947	NM_026283	Sterile alpha motif domain containing 8, sphingomyelin synthase-related protein 1	molecular_function (GO:0003674); lipid metabolic process (GO:0006629); sphingolipid metabolic process (GO:0006665); sphingomyelin biosynthetic process (GO:0006686); membrane (GO:0016020); integral component of membrane (GO:0016021)	Samd8	6.35094	1.0474	1.0474	6.12432	6.35094	1	2.56905	2.56905	1.85975	4.84324	2.71493e-12	0.925407	-1.08061	1.94064	2.09133	1	0.873144	-1.14529	1.80583	1.49746	1
Up	-	-	Stringent SI	chr19:37,095,780-37,272,598 chr19:37,095,780-37,281,961 chr19:37,095,780-37,250,553	NM_198300 NM_001290826 NM_001290827 NM_001290828 NM_001290829	Cytoplasmic polyadenylation element binding protein 3, cytoplasmic polyadenylation element-binding protein 3 isoform a;cytoplasmic polyadenylation element-binding protein 3 isoform c;cytoplasmic polyadenylation element-binding protein 3 isoform b	nucleotide binding (GO:0000166); molecular_function (GO:0003674); nucleic acid binding (GO:0003676); RNA binding (GO:0003723); cellular_component (GO:0005575); biological_process (GO:0008150)	Cpeb3	2.07965	1.1295	1.1295	1.86322	2.07965	0.612889	2.56695	2.56695	0.521707	1.35354	2.74324e-10	1.47705	1.47705	0.514065	0.882854	0.574465	1.19548	1.19548	0.526802	0.608832	1
Up	-	-	Stringent SI	chr17:71,533,317-71,599,158 chr17:71,553,993-71,599,158	NM_001164885 NM_022882	Lipin 2, phosphatidate phosphatase LPIN2 isoform 2;phosphatidate phosphatase LPIN2 isoform 1	transcription coactivator activity (GO:0003713); nucleus (GO:0005634); cytoplasm (GO:0005737); endoplasmic reticulum (GO:0005783); endoplasmic reticulum membrane (GO:0005789); cytosol (GO:0005829); lipid metabolic process (GO:0006629); fatty acid metabolic process (GO:0006631); phosphatidate phosphatase activity (GO:0008195); membrane (GO:0016020); dephosphorylation (GO:0016311); hydrolase activi…	Lpin2	65.1853	1.07049	1.07049	61.5582	65.1853	1	2.55091	2.55091	19.3487	49.2905	1.85804e-06	0.903177	-1.1072	25.6342	27.0372	1	0.998159	-1.00184	15.1584	14.1964	1
Up	-	-	Stringent SI	chr7:97,278,741-97,357,957	NM_146194 NM_001252521 NM_001252524 NM_001252522 NM_001252520 NM_001252523	Phosphatidylinositol binding clathrin assembly protein, phosphatidylinositol-binding clathrin assembly protein isoform 4;phosphatidylinositol-binding clathrin assembly protein isoform 1;phosphatidylinositol-binding clathrin assembly protein isoform 3;phosphatidylinositol-binding clathrin assembly protein isoform 6;phosphatidylinositol-binding clathrin assembly protein isoform 2;phosphatidylinosit…	phospholipid binding (GO:0005543); 1-phosphatidylinositol binding (GO:0005545); intracellular (GO:0005622); endosome (GO:0005768); Golgi apparatus (GO:0005794); plasma membrane (GO:0005886); clathrin-coated pit (GO:0005905); endocytosis (GO:0006897); receptor-mediated endocytosis (GO:0006898); multicellular organism development (GO:0007275); axonogenesis (GO:0007409); synaptic vesicle (GO:0008021…	Picalm	23.9155	0.936152	-1.0682	23.9155	22.1415	0.863481	2.54925	2.54925	11.3594	29.5919	4.22707e-12	1.31972	1.31972	11.1046	17.1596	0.583218	1.21728	1.21728	11.5293	13.8889	1
Up	-	-	Stringent SI	chr8:25,642,363-25,686,805	NM_145949	Indoleamine 2,3-dioxygenase 2, indoleamine 2,3-dioxygenase 2	cytoplasm (GO:0005737); oxidoreductase activity (GO:0016491); oxidoreductase activity, acting on single donors with incorporation of molecular oxygen, incorporation of two atoms of oxygen (GO:0016702); tryptophan catabolic process to kynurenine (GO:0019441); heme binding (GO:0020037); indoleamine 2,3-dioxygenase activity (GO:0033754); metal ion binding (GO:0046872); oxidation-reduction process (G…	Ido2	30.8382	1.05431	1.05431	29.5632	30.8382	1	2.54238	2.54238	5.91014	15.1417	2.88874e-09	1.30841	1.30841	6.54211	9.95225	0.946893	1.17919	1.17919	5.48883	6.36036	1
Up	-	-	Stringent SI	chr2:73,179,562-73,224,537	NM_001190297 NM_001276443 NM_001276444	G protein-coupled receptor 155, integral membrane protein GPR155 isoform 4;integral membrane protein GPR155 isoform 3;integral membrane protein GPR155 isoform 1	molecular_function (GO:0003674); cellular_component (GO:0005575); signal transduction (GO:0007165); biological_process (GO:0008150)	Gpr155	7.05242	1.00688	1.00688	7.05242	7.03896	1	2.54138	2.54138	3.01962	7.8719	5.80699e-10	1.91129	1.91129	2.57101	5.74215	0.0175163	1.35999	1.35999	3.31869	4.52644	0.883588
Up	-	-	Stringent SI	chr1:133,072,986-133,141,755	NM_018750	Ras association (RalGDS/AF-6) domain family member 5, ras association domain-containing protein 5 isoform 3;ras association domain-containing protein 5 isoform 2;ras association domain-containing protein 5 isoform 1	protein binding (GO:0005515); cellular_component (GO:0005575); nucleus (GO:0005634); cytoplasm (GO:0005737); microtubule (GO:0005874); apoptotic process (GO:0006915); cell cycle (GO:0007049); signal transduction (GO:0007165); neuropeptide signaling pathway (GO:0007218); diacylglycerol binding (GO:0019992); identical protein binding (GO:0042802); metal ion binding (GO:0046872)	Rassf5	3.48268	0.999244	-1.00076	3.48268	3.43066	1	2.53515	2.53515	0.624091	1.60675	3.98587e-08	1.2494	1.2494	0.692418	1.00371	1	1.41125	1.41125	0.57854	0.784469	0.990644
Up	-	-	Stringent SI	chr4:21,654,847-21,677,694 chr4:21,654,847-21,687,069 chr4:21,654,847-21,675,109	NM_016746 NM_001122982 NM_001290420 NM_001290422	Cyclin C, cyclin-C isoform 2;cyclin-C isoform 1;cyclin-C isoform 3	cytokinesis (GO:0000910); nucleus (GO:0005634); regulation of transcription, DNA-templated (GO:0006355); cell cycle (GO:0007049)	Ccnc	3.74941	1.19005	1.19005	3.19258	3.74941	0.208328	2.53442	2.53442	1.44338	3.78643	1.64616e-07	1.39274	1.39274	1.05782	1.72753	0.533973	0.991242	-1.00884	1.70042	1.62799	1
Up	-	-	Stringent SI	chr9:54,711,561-54,760,341	NM_022655	Iron responsive element binding protein 2, iron-responsive element-binding protein 2	RNA binding (GO:0003723); cytoplasm (GO:0005737); mitochondrion (GO:0005739); endoplasmic reticulum (GO:0005783); Golgi apparatus (GO:0005794); cytosol (GO:0005829); regulation of translation (GO:0006417); protoporphyrinogen IX biosynthetic process (GO:0006782); cellular iron ion homeostasis (GO:0006879); metabolic process (GO:0008152); post-embryonic development (GO:0009791); regulation of gene …	Ireb2	19.1233	1.1349	1.1349	17.035	19.1233	0.222056	2.52044	2.52044	4.82124	12.3929	4.49436e-11	1.0051	1.0051	4.54536	5.33116	1	0.867546	-1.15268	5.00516	4.15198	1
Up	-	-	Stringent SI	chr8:23,171,192-23,182,099	NM_183142 NR_040650 NM_001243161	Asparagine-linked glycosylation 11 homolog (yeast, alpha-1,2-mannosyltransferase), GDP-Man:Man(3)GlcNAc(2)-PP-Dol alpha-1,2-mannosyltransferase isoform 2;GDP-Man:Man(3)GlcNAc(2)-PP-Dol alpha-1,2-mannosyltransferase isoform 1	molecular_function (GO:0003674); cellular_component (GO:0005575); biological_process (GO:0008150); biosynthetic process (GO:0009058); membrane (GO:0016020); integral component of membrane (GO:0016021); transferase activity (GO:0016740); transferase activity, transferring glycosyl groups (GO:0016757)	Alg11	7.55589	1.17025	1.17025	6.52484	7.55589	0.137097	2.5105	2.5105	2.91758	7.46958	4.32119e-12	1.25407	1.25407	2.87586	4.20862	0.840025	1.18932	1.18932	2.94539	3.47279	1
Up	-	-	Stringent SI	chr14:47,427,823-47,441,917	NM_022023	Glia maturation factor, beta, glia maturation factor beta	actin binding (GO:0003779); intracellular (GO:0005622); growth factor activity (GO:0008083)	Gmfb	10.0618	1.10216	1.10216	9.24555	10.0618	0.71891	2.50977	2.50977	2.95022	7.57183	3.70527e-10	1.23907	1.23907	2.45015	3.53989	0.918161	0.940976	-1.06273	3.28361	2.97182	1
Up	-	-	Stringent SI	chr13:67,541,366-67,552,560	NM_177712			Zfp874a	5.47447	0.896226	-1.11579	5.47447	4.84453	0.720663	2.50775	2.50775	2.30527	6.02682	1.68247e-06	1.04435	1.04435	1.65242	2.01089	1	0.640501	-1.56128	2.7405	1.75385	0.636752
Up	-	-	Stringent SI	chr11:50,735,287-50,745,137	NM_013744	Zinc finger protein 354B, zinc finger protein 354B	nucleic acid binding (GO:0003676); DNA binding (GO:0003677); intracellular (GO:0005622); nucleus (GO:0005634); regulation of transcription, DNA-templated (GO:0006355); zinc ion binding (GO:0008270); metal ion binding (GO:0046872)	Zfp354b	0.493861	1.00424	1.00424	0.491567	0.493861	1	2.50628	2.50628	0.23654	0.611162	0.00116462	0.965126	-1.03613	0.279082	0.315194	1	1.62659	1.62659	0.208178	0.332113	1
Up	-	-	Stringent SI	chr6:146,673,451-146,727,336	NM_172734	Serine/threonine kinase 38 like, serine/threonine-protein kinase 38-like	nucleotide binding (GO:0000166); magnesium ion binding (GO:0000287); actin binding (GO:0003779); protein kinase activity (GO:0004672); protein serine/threonine kinase activity (GO:0004674); ATP binding (GO:0005524); cytoplasm (GO:0005737); cytoskeleton (GO:0005856); protein phosphorylation (GO:0006468); protein targeting (GO:0006605); actin cytoskeleton (GO:0015629); kinase activity (GO:0016301);…	Stk38l	4.50376	0.906996	-1.10254	4.50376	4.05288	0.724473	2.49363	2.49363	1.2088	3.07249	2.84379e-11	1.44605	1.44605	1.25905	2.14877	0.58858	1.31321	1.31321	1.1753	1.56071	1
Up	-	-	Stringent SI	chr11:22,872,004-22,876,496	NM_011663	Zinc finger (CCCH type), RNA binding motif and serine/arginine rich 1, U2 small nuclear ribonucleoprotein auxiliary factor 35 kDa subunit-related protein 1	nucleotide binding (GO:0000166); nucleic acid binding (GO:0003676); RNA binding (GO:0003723); nucleus (GO:0005634); zinc ion binding (GO:0008270); (GO:0030529); metal ion binding (GO:0046872)	Zrsr1	4.79192	1.19193	1.19193	4.06204	4.79192	0.139719	2.48846	2.48846	1.30092	3.28646	4.28361e-11	1.11198	1.11198	1.42251	1.84502	1	1.05964	1.05964	1.21986	1.25365	1
Up	-	-	Stringent SI	chr13:104,608,865-104,710,666	NM_001005868 NM_001289473 NM_001289474 NM_001289475	Erbb2 interacting protein, protein LAP2 isoform 3;protein LAP2 isoform 1;protein LAP2 isoform 4;protein LAP2 isoform 5	protein binding (GO:0005515); protein targeting (GO:0006605); basolateral plasma membrane (GO:0016323); cell junction (GO:0030054)	Erbb2ip	13.4244	1.14269	1.14269	11.8815	13.4244	0.192151	2.48682	2.48682	5.42372	13.9043	9.35915e-08	1.74211	1.74211	4.36241	8.89618	0.0348168	1.12972	1.12972	6.13126	6.57649	1
Up	-	-	Stringent SI	chr8:9,970,019-9,976,323	NM_176953	Ligase IV, DNA, ATP-dependent, DNA ligase 4	single strand break repair (GO:0000012); nucleotide binding (GO:0000166); cytokinesis (GO:0000910); in utero embryonic development (GO:0001701); pro-B cell differentiation (GO:0002328); DNA binding (GO:0003677); DNA ligase (ATP) activity (GO:0003910); protein binding (GO:0005515); ATP binding (GO:0005524); intracellular (GO:0005622); nucleus (GO:0005634); DNA-dependent protein kinase-DNA ligase 4…	Lig4	1.66921	1.16789	1.16789	1.45509	1.66921	0.657185	2.48601	2.48601	0.582694	1.4823	5.14716e-08	1.4962	1.4962	0.500278	0.875764	0.594498	1.12138	1.12138	0.637638	0.705591	1
Up	-	-	Stringent SI	chr1:153,214,828-153,275,565	NM_025819			Swt1	3.80091	1.0125	1.0125	3.80091	3.79539	1	2.48574	2.48574	1.86662	4.78182	3.67496e-08	1.29993	1.29993	1.39473	2.10912	0.948907	0.966787	-1.03435	2.18121	2.05994	1
Up	-	-	Stringent SI	chr14:118,511,132-118,531,987	NM_029578	TDP-glucose 4,6-dehydratase, dTDP-D-glucose 4,6-dehydratase	molecular_function (GO:0003674); catalytic activity (GO:0003824); binding (GO:0005488); cellular_component (GO:0005575); biological_process (GO:0008150); metabolic process (GO:0008152); dTDP-glucose 4,6-dehydratase activity (GO:0008460); nucleotide-sugar metabolic process (GO:0009225); lyase activity (GO:0016829); cellular metabolic process (GO:0044237); coenzyme binding (GO:0050662)	Tgds	11.0639	1.09378	1.09378	10.233	11.0639	0.729231	2.48444	2.48444	2.8015	7.07734	5.71892e-10	0.858487	-1.16484	2.96321	2.98311	1	0.95871	-1.04307	2.69369	2.51142	1
Up	-	-	Stringent SI	chrX:53,841,028-53,841,091	NR_039576			Mir5116	10.9208	1.06602	1.06602	10.5931	10.9208	1	2.48062	2.48062	5.14516	12.7673	0.0112634	1.79309	1.79309	2.8528	5.88471	1	1.34779	1.34779	6.67339	8.8822	1
Up	-	-	Stringent SI	chr1:179,693,308-179,726,640	NM_007422	Adenylosuccinate synthetase, non muscle, adenylosuccinate synthetase isozyme 2	nucleotide binding (GO:0000166); magnesium ion binding (GO:0000287); adenylosuccinate synthase activity (GO:0004019); GTP binding (GO:0005525); cellular_component (GO:0005575); cytoplasm (GO:0005737); purine nucleotide biosynthetic process (GO:0006164); AMP biosynthetic process (GO:0006167); ligase activity (GO:0016874); metal ion binding (GO:0046872)	Adss	14.7772	1.02434	1.02434	14.6125	14.7772	1	2.47682	2.47682	5.35384	13.5926	8.76571e-12	1.05404	1.05404	4.98849	6.16635	1	0.903377	-1.10696	5.59741	4.99423	1
Up	-	-	Stringent SI	chr1:21,230,665-21,255,656	NM_010356 NM_001077353 NM_001288617	Glutathione S-transferase, alpha 3, glutathione S-transferase A3 isoform b;glutathione S-transferase A3 isoform a	ureteric bud development (GO:0001657); glutathione transferase activity (GO:0004364); cytoplasm (GO:0005737); metabolic process (GO:0008152); transferase activity (GO:0016740)	Gsta3	802.081	0.876034	-1.14151	802.081	695.058	0.209754	2.4673	2.4673	235.325	591.904	2.29966e-09	1.20612	1.20612	243.465	348.603	1	1.18318	1.18318	229.898	275.678	1
Up	-	-	Stringent SI	chr5:110,539,110-110,558,813	NM_001163996	zinc finger protein 605, zinc finger protein 605	molecular_function (GO:0003674); cellular_component (GO:0005575); biological_process (GO:0008150)	Zfp605	0.762516	0.849288	-1.17746	0.762516	0.637225	0.962176	2.46671	2.46671	0.317966	0.80403	0.000269805	1.46224	1.46224	0.23125	0.400397	0.903472	0.748624	-1.33578	0.375777	0.278181	1
Up	-	-	Stringent SI	chr10:57,909,599-57,956,902	NM_011240	RAN binding protein 2, E3 SUMO-protein ligase RanBP2	peptidyl-prolyl cis-trans isomerase activity (GO:0003755); binding (GO:0005488); protein binding (GO:0005515); intracellular (GO:0005622); nucleus (GO:0005634); nuclear pore (GO:0005643); protein folding (GO:0006457); transport (GO:0006810); zinc ion binding (GO:0008270); protein transport (GO:0015031); isomerase activity (GO:0016853); metal ion binding (GO:0046872); intracellular transport (GO:0…	Ranbp2	12.0392	1.14078	1.14078	10.6888	12.0392	0.287899	2.46663	2.46663	5.69238	14.4455	2.44265e-07	1.42256	1.42256	4.70801	7.83321	0.503183	1.06348	1.06348	6.34863	6.60417	1
Up	-	-	Stringent SI	chr14:17,081,827-17,144,440	NM_021504	N-glycanase 1, peptide-N(4)-(N-acetyl-beta- glucosaminyl)asparagine amidase	peptide-N4-(N-acetyl-beta-glucosaminyl)asparagine amidase activity (GO:0000224); protein binding (GO:0005515); nucleus (GO:0005634); cytoplasm (GO:0005737); glycoprotein catabolic process (GO:0006516); hydrolase activity (GO:0016787); metal ion binding (GO:0046872)	Ngly1	12.0296	1.18722	1.18722	10.2579	12.0296	0.0926889	2.46652	2.46652	3.18946	8.08491	2.54906e-09	1.03979	1.03979	2.83148	3.4409	1	0.897871	-1.11375	3.42812	2.96832	1
Up	-	-	Stringent SI	chr9:6,928,502-7,177,046	NM_029851	Dynein cytoplasmic 2 heavy chain 1, cytoplasmic dynein 2 heavy chain 1	nucleotide binding (GO:0000166); motor activity (GO:0003774); microtubule motor activity (GO:0003777); ATP binding (GO:0005524); cytoplasm (GO:0005737); cytoskeleton (GO:0005856); cytoplasmic dynein complex (GO:0005868); microtubule (GO:0005874); plasma membrane (GO:0005886); cilium (GO:0005929); obsolete ATP catabolic process (GO:0006200); microtubule-based movement (GO:0007018); multicellular o…	Dync2h1	0.354749	1.01434	1.01434	0.353589	0.354749	1	2.46543	2.46543	0.267213	0.67112	7.08253e-10	1.55305	1.55305	0.256436	0.465956	0.37224	1.1436	1.1436	0.274397	0.301891	1
Up	-	-	Stringent SI	chr2:148,520,392-148,558,156	NM_019632	N-ethylmaleimide sensitive fusion protein attachment protein beta, beta-soluble NSF attachment protein	binding (GO:0005488); cellular_component (GO:0005575); endoplasmic reticulum (GO:0005783); Golgi apparatus (GO:0005794); transport (GO:0006810); intracellular protein transport (GO:0006886); biological_process (GO:0008150); protein transport (GO:0015031); membrane (GO:0016020); vesicle-mediated transport (GO:0016192); syntaxin binding (GO:0019905)	Napb	0.61197	0.898085	-1.11348	0.61197	0.550933	1	2.46324	2.46324	0.194629	0.494784	0.00026537	1.76088	1.76088	0.22167	0.456833	0.475478	1.28166	1.28166	0.176602	0.217147	1
Up	-	-	Stringent SI	chr18:24,738,381-24,762,318	NM_139143	Solute carrier family 39 (metal ion transporter), member 6, zinc transporter ZIP6 precursor	endoplasmic reticulum (GO:0005783); plasma membrane (GO:0005886); transport (GO:0006810); ion transport (GO:0006811); zinc ion transport (GO:0006829); multicellular organism development (GO:0007275); nervous system development (GO:0007399); membrane (GO:0016020); integral component of membrane (GO:0016021); metal ion transport (GO:0030001); ion transmembrane transport (GO:0034220); metal ion tran…	Slc39a6	0.811334	1.18348	1.18348	0.704044	0.811334	0.920173	2.46289	2.46289	0.286712	0.716891	0.000465647	1.56167	1.56167	0.284932	0.52173	0.680321	2.36694	2.36694	0.287899	0.691398	0.10363
Up	-	-	Stringent SI	chr2:144,368,000-144,376,595	NM_015754	Retinoblastoma binding protein 9, putative hydrolase RBBP9	molecular_function (GO:0003674); protein binding (GO:0005515); cellular_component (GO:0005575); nucleus (GO:0005634); cytoplasm (GO:0005737); biological_process (GO:0008150); hydrolase activity (GO:0016787); regulation of cell proliferation (GO:0042127)	Rbbp9	8.91907	1.14	1.14	7.89097	8.91907	0.414653	2.45895	2.45895	3.2688	8.21492	6.90946e-12	0.796884	-1.25489	3.41203	3.18221	0.86125	0.931893	-1.07308	3.17332	2.94931	1
Up	-	-	Stringent SI	chr8:106,872,092-106,919,707	NM_153582	CKLF-like MARVEL transmembrane domain containing 4, CKLF-like MARVEL transmembrane domain-containing protein 4	molecular_function (GO:0003674); cytokine activity (GO:0005125); cellular_component (GO:0005575); extracellular space (GO:0005615); chemotaxis (GO:0006935); sensory perception (GO:0007600); biological_process (GO:0008150); membrane (GO:0016020); integral component of membrane (GO:0016021)	Cmtm4	8.1452	1.13605	1.13605	7.25741	8.1452	0.293051	2.4577	2.4577	2.12309	5.28265	9.80469e-12	1.21923	1.21923	2.31509	3.29415	0.937703	1.13962	1.13962	1.99509	2.18309	1
Up	-	-	Stringent SI	chr6:127,035,133-127,059,570	NM_177003	RIKEN cDNA 9630033F20 gene,	molecular_function (GO:0003674); catalytic activity (GO:0003824); fructose-2,6-bisphosphate 2-phosphatase activity (GO:0004331); cellular_component (GO:0005575); biological_process (GO:0008150); metabolic process (GO:0008152); dephosphorylation (GO:0016311); hydrolase activity (GO:0016787)	9630033F20Rik	3.09527	1.13768	1.13768	2.74935	3.09527	0.705503	2.45653	2.45653	1.03787	2.59747	3.222e-09	1.69688	1.69688	1.12811	2.23916	0.173398	1.82772	1.82772	0.977717	1.8266	0.221419
Up	-	-	Stringent SI	chr18:61,959,046-62,071,478 chr18:61,959,046-62,071,506	NM_198649 NM_001164491	Actin binding LIM protein family, member 3, actin-binding LIM protein 3	molecular_function (GO:0003674); actin binding (GO:0003779); cellular_component (GO:0005575); cytoplasm (GO:0005737); cytoskeleton organization (GO:0007010); zinc ion binding (GO:0008270); positive regulation of transcription by RNA polymerase II (GO:0045944); metal ion binding (GO:0046872)	Ablim3	5.10275	1.13286	1.13286	4.55557	5.10275	0.632504	2.45611	2.45611	1.44083	3.5156	0.000738308	0.392327	-2.5489	2.09885	0.958385	0.00838422	1.95241	1.95241	1.00215	2.05276	0.807353
Up	-	-	Stringent SI	chr5:20,264,481-20,387,942	NM_172992	Putative homeodomain transcription factor 2, putative homeodomain transcription factor 2	molecular_function (GO:0003674); DNA binding (GO:0003677); cellular_component (GO:0005575); nucleus (GO:0005634); biological_process (GO:0008150)	Phtf2	1.8076	1.18912	1.18912	1.52808	1.8076	0.436245	2.45609	2.45608	0.717971	1.80205	1.22032e-09	1.52731	1.52731	0.594783	1.06236	0.429545	0.902602	-1.10791	0.800097	0.720905	1
Up	-	-	Stringent SI	chr3:75,320,411-75,360,774	NM_019745	Programmed cell death 10, programmed cell death protein 10	molecular_function (GO:0003674); cellular_component (GO:0005575); apoptotic process (GO:0006915); biological_process (GO:0008150)	Pdcd10	10.3981	1.07678	1.07678	9.78976	10.3981	0.999171	2.45465	2.45465	4.53438	11.4707	4.8924e-07	1.06642	1.06642	4.13687	5.16679	1	1.11521	1.11521	4.79938	5.18859	1
Up	-	-	Stringent SI	chr13:12,531,668-12,554,005 chr13:12,531,668-12,551,583 chr13:12,531,681-12,554,005	NM_018886 NM_001199043 NM_001291055 NM_001291057 NM_001291060	Lectin, galactose binding, soluble 8, galectin-8 isoform 3;galectin-8 isoform 2;galectin-8 isoform 1	molecular_function (GO:0003674); cellular_component (GO:0005575); cytoplasm (GO:0005737); biological_process (GO:0008150)	Lgals8	37.5457	1.11604	1.11604	34.0314	37.5457	0.372271	2.44645	2.44645	9.39738	23.3521	5.45717e-08	0.786931	-1.27076	9.28802	8.54798	0.701017	0.770059	-1.2986	9.47029	7.30213	1
Up	-	-	Stringent SI	chr3:35,791,026-35,828,996 chr3:35,791,026-35,831,256 chr3:35,791,026-35,831,888	NM_033623 NM_001205361 NM_001205362	DCN1, defective in cullin neddylation 1, domain containing 1 (S. cerevisiae), DCN1-like protein 1 isoform 1;DCN1-like protein 1 isoform 2		Dcun1d1	9.495	1.03113	1.03113	9.30942	9.495	1	2.445	2.445	4.11923	10.3793	1.64204e-08	1.15598	1.15598	3.36215	4.55471	1	0.879779	-1.13665	4.62394	3.95236	1
Up	-	-	Stringent SI	chr11:29,072,906-29,120,797	NM_134034	SMEK homolog 2, suppressor of mek1 (Dictyostelium), serine/threonine-protein phosphatase 4 regulatory subunit 3B	molecular_function (GO:0003674); binding (GO:0005488); cellular_component (GO:0005575); nucleus (GO:0005634); cytoplasm (GO:0005737); cytoskeleton (GO:0005856); regulation of lipid metabolic process (GO:0019216)	Smek2	9.96126	1.1285	1.1285	8.94191	9.96126	0.387486	2.44388	2.44388	4.35087	10.9751	2.84365e-07	1.35441	1.35441	3.53668	5.6128	0.657488	0.955417	-1.04666	4.89367	4.56254	1
Up	-	-	Stringent SI	chr11:17,059,300-17,100,383	NM_024459	Protein phosphatase 3, regulatory subunit B, alpha isoform (calcineurin B, type I), calcineurin subunit B type 1	epithelial to mesenchymal transition (GO:0001837); phosphoprotein phosphatase activity (GO:0004721); calcium ion binding (GO:0005509); protein dephosphorylation (GO:0006470); heart development (GO:0007507); protein localization to nucleus (GO:0034504); lung epithelial cell differentiation (GO:0060487)	Ppp3r1	16.0811	0.984858	-1.01537	16.0811	15.6541	1	2.44291	2.44291	4.5886	11.5011	5.31788e-11	1.04489	1.04489	4.54288	5.5237	1	1.00024	1.00024	4.61908	4.43413	1
Up	-	-	Stringent SI	chr7:71,521,426-71,537,122	NM_026483	M-phase phosphoprotein 10 (U3 small nucleolar ribonucleoprotein), U3 small nucleolar ribonucleoprotein protein MPP10	molecular_function (GO:0003674); cellular_component (GO:0005575); nucleus (GO:0005634); rRNA processing (GO:0006364); biological_process (GO:0008150); (GO:0030529); ribosome biogenesis (GO:0042254)	Mphosph10	4.69222	0.997606	-1.0024	4.69222	4.6199	1	2.44169	2.44169	2.47294	6.2426	1.09855e-08	1.36652	1.36652	2.35699	3.79194	0.652565	1.52275	1.52275	2.55024	3.87554	0.560586
Up	-	-	Stringent SI	chr11:94,072,767-94,076,806	NM_009427	Transducer of ErbB-2.1, protein Tob1	transcription corepressor activity (GO:0003714); protein binding (GO:0005515); cytoplasm (GO:0005737); negative regulation of BMP signaling pathway (GO:0030514); negative regulation of osteoblast differentiation (GO:0045668); SMAD binding (GO:0046332)	Tob1	74.0541	1.18021	1.18021	63.3702	74.0541	0.204274	2.43723	2.43723	22.0212	54.2863	1.12641e-10	1.21189	1.21189	24.689	34.8206	1	1.49813	1.49813	20.2427	31.4247	0.734943
Up	-	-	Stringent SI	chr16:16,417,007-16,560,312 chr16:16,417,007-16,527,504 chr16:16,417,007-16,600,071	NM_139232 NM_001301817 NM_001301818	FYVE, RhoGEF and PH domain containing 4, FYVE, RhoGEF and PH domain-containing protein 4 isoform 1;FYVE, RhoGEF and PH domain-containing protein 4 isoform alpha	actin binding (GO:0003779); guanyl-nucleotide exchange factor activity (GO:0005085); Rho guanyl-nucleotide exchange factor activity (GO:0005089); intracellular (GO:0005622); cytoplasm (GO:0005737); cytoskeleton (GO:0005856); activation of JUN kinase activity (GO:0007257); zinc ion binding (GO:0008270); regulation of cell shape (GO:0008360); lamellipodium (GO:0030027); lamellipodium assembly (GO:0…	Fgd4	2.15085	1.12669	1.12669	1.93297	2.15085	0.632504	2.43366	2.43366	0.904992	2.27446	1.64481e-06	1.5845	1.5845	0.702571	1.31069	0.197658	1.0475	1.0475	1.03994	1.05303	1
Up	-	-	Stringent SI	chr14:21,852,963-21,871,664	NM_018829	Adaptor-related protein complex 3, mu 1 subunit, AP-3 complex subunit mu-1	molecular_function (GO:0003674); protein binding (GO:0005515); cellular_component (GO:0005575); lysosome (GO:0005764); Golgi apparatus (GO:0005794); protein targeting to lysosome (GO:0006622); transport (GO:0006810); intracellular protein transport (GO:0006886); biological_process (GO:0008150); protein transport (GO:0015031); vesicle-mediated transport (GO:0016192); clathrin vesicle coat (GO:0030…	Ap3m1	36.1733	0.83548	-1.19692	36.1733	29.9032	0.124458	2.43217	2.43217	13.8708	34.717	1.03083e-08	1.24608	1.24608	13.1273	19.0777	0.885638	1.07502	1.07502	14.3665	15.8119	1
Up	-	-	Stringent SI	chr3:35,653,059-35,755,198	NM_029570	ATPase, class VI, type 11B, probable phospholipid-transporting ATPase IF	nucleotide binding (GO:0000166); magnesium ion binding (GO:0000287); molecular_function (GO:0003674); phospholipid-translocating ATPase activity (GO:0004012); ATP binding (GO:0005524); cellular_component (GO:0005575); plasma membrane (GO:0005886); cation transport (GO:0006812); biological_process (GO:0008150); metabolic process (GO:0008152); membrane (GO:0016020); integral component of membrane (…	Atp11b	10.0616	1.10343	1.10343	9.22296	10.0616	0.506748	2.43061	2.43061	4.30006	10.6999	2.53976e-10	1.14077	1.14077	3.92993	5.23497	1	0.993734	-1.00631	4.54682	4.52314	1
Up	-	-	Stringent SI	chr1:163,746,242-163,806,792	NM_172645			Suco	2.45155	1.03551	1.03551	2.39315	2.45155	1	2.43008	2.43008	1.31058	3.27324	2.90552e-09	1.64191	1.64191	1.09633	2.11718	0.115128	1.29658	1.29658	1.45342	1.86774	1
Up	-	-	Stringent SI	chr1:180,336,011-180,413,380	NM_026626	EF-hand calcium binding domain 2, EF-hand calcium-binding domain-containing protein 2	molecular_function (GO:0003674); calcium ion binding (GO:0005509); cellular_component (GO:0005575); biological_process (GO:0008150)	Efcab2	0.973811	0.844711	-1.18384	0.973811	0.82187	0.943826	2.42587	2.42587	0.292717	0.723123	0.000308721	1.33663	1.33663	0.220532	0.346324	1	0.665073	-1.5036	0.34084	0.211751	1
Up	-	-	Stringent SI	chr15:43,308,774-43,359,323	NM_025736			Emc2	20.2022	1.11531	1.11531	18.3436	20.2022	0.516252	2.42278	2.42278	7.33243	18.4021	5.76112e-08	1.21988	1.21988	6.30227	8.97751	0.97634	1.26295	1.26295	8.0192	9.75864	1
Up	-	-	Stringent SI	chr7:114,710,946-114,734,879	NM_172907	Olfactomedin-like 1, olfactomedin-like protein 1 precursor	molecular_function (GO:0003674); cellular_component (GO:0005575); biological_process (GO:0008150)	Olfml1	12.7195	0.952427	-1.04995	12.7195	12.013	1	2.42002	2.42002	2.37988	5.9136	1.1204e-07	0.991194	-1.00888	2.01905	2.34738	1	0.833949	-1.19911	2.62042	2.19278	1
Up	-	-	Stringent SI	chr17:22,099,525-22,131,333	NM_001025373			Zfp943	3.58442	1.07809	1.07809	3.34932	3.58442	1	2.41191	2.41191	1.40821	3.50907	1.68021e-06	1.28223	1.28223	1.02752	1.53491	1	0.948163	-1.05467	1.662	1.50762	1
Up	-	-	Stringent SI	chr16:36,828,485-36,872,801	NM_177128	IQ calmodulin-binding motif containing 1, IQ calmodulin-binding motif-containing protein 1	photoreceptor outer segment (GO:0001750); calmodulin binding (GO:0005516); photoreceptor connecting cilium (GO:0032391); photoreceptor cell maintenance (GO:0045494); maintenance of animal organ identity (GO:0048496)	Iqcb1	1.71085	1.02124	1.02124	1.67131	1.71085	1	2.40754	2.40754	0.619665	1.51641	1.80203e-06	1.51522	1.51522	0.487244	0.861088	0.696562	1.16169	1.16169	0.707946	0.769715	1
Up	-	-	Stringent SI	chr12:60,301,641-60,320,470	NM_001033156	F-box protein 33, F-box only protein 33	molecular_function (GO:0003674); cellular_component (GO:0005575); biological_process (GO:0008150)	Fbxo33	4.50291	1.05921	1.05921	4.28501	4.50291	1	2.40636	2.40636	1.98553	4.91129	1.03006e-08	1.22121	1.22121	1.80259	2.5712	1	0.980188	-1.02021	2.10749	2.03694	1
Up	-	-	Stringent SI	chr18:54,021,766-54,115,338	NM_152809	Casein kinase 1, gamma 3, casein kinase I isoform gamma-3	nucleotide binding (GO:0000166); magnesium ion binding (GO:0000287); protein kinase activity (GO:0004672); protein serine/threonine kinase activity (GO:0004674); ATP binding (GO:0005524); obsolete soluble fraction (GO:0005625); cytoplasm (GO:0005737); protein phosphorylation (GO:0006468); biological_process (GO:0008150); Wnt signaling pathway (GO:0016055); kinase activity (GO:0016301); transferas…	Csnk1g3	8.97698	0.868678	-1.15117	8.97698	7.70726	0.279611	2.40493	2.40493	4.08315	10.02	2.1298e-11	0.735876	-1.35892	4.37717	3.76177	0.421487	0.843383	-1.1857	3.88713	3.21779	1
Up	-	-	Stringent SI	chr3:97,494,431-97,494,485	NR_106084			Mir7225	22.9124	1.1983	1.1983	19.5726	22.9124	1	2.40386	2.40386	12.6359	31.2946	1.96347e-05	1.0527	1.0527	16.0483	19.7709	1	2.19202	2.19202	10.361	22.2211	0.284011
Up	-	-	Stringent SI	chr4:123,582,255-123,589,493	NM_019660	C-myc binding protein, C-Myc-binding protein	protein binding (GO:0005515); nucleus (GO:0005634); cytoplasm (GO:0005737); regulation of transcription, DNA-templated (GO:0006355)	Mycbp	9.26294	1.12115	1.12115	8.33986	9.26294	0.632504	2.40344	2.40344	4.35084	10.7954	1.54024e-07	1.15442	1.15442	3.89992	5.25855	1	1.18515	1.18515	4.65146	5.43284	1
Up	-	-	Stringent SI	chrX:57,252,640-57,283,935	NM_007979	Coagulation factor IX, coagulation factor IX isoform 2;coagulation factor IX isoform 1 preproprotein	obsolete coagulation factor IXa activity (GO:0003803); catalytic activity (GO:0003824); serine-type endopeptidase activity (GO:0004252); obsolete chymotrypsin activity (GO:0004263); obsolete trypsin activity (GO:0004295); calcium ion binding (GO:0005509); extracellular region (GO:0005576); proteolysis (GO:0006508); blood coagulation (GO:0007596); peptidase activity (GO:0008233); serine-type pepti…	F9	59.2598	1.01287	1.01287	59.1546	59.2598	1	2.39975	2.39975	33.0453	81.2919	1.443e-10	1.13394	1.13394	31.1981	41.3905	1	1.11349	1.11349	34.2767	36.994	1
Up	-	-	Stringent SI	chr13:58,334,711-58,375,549	NM_019832	G kinase anchoring protein 1, G kinase-anchoring protein 1	protein binding (GO:0005515); extracellular space (GO:0005615); Golgi apparatus (GO:0005794); signal transduction (GO:0007165); G-protein coupled receptor signaling pathway coupled to cGMP nucleotide second messenger (GO:0007199); kinase activity (GO:0016301)	Gkap1	8.3471	0.971434	-1.02941	8.3471	8.05164	1	2.39737	2.39737	3.4191	8.39838	2.82368e-11	1.33425	1.33425	3.20534	5.02074	0.683689	1.0564	1.0564	3.5616	3.66043	1
Up	-	-	Stringent SI	chr7:66,563,293-66,579,519	NR_015479			C230091D08Rik	4.39913	1.15026	1.15026	3.87754	4.39913	0.473076	2.39625	2.39625	2.0436	5.05126	1.16586e-06	1.43122	1.43122	1.53206	2.55884	0.611874	0.900868	-1.11004	2.38462	2.04892	1
Up	-	-	Stringent SI	chr14:63,295,164-63,379,949	NM_008715	Integrator complex subunit 6, integrator complex subunit 6	nucleic acid binding (GO:0003676); ATP binding (GO:0005524); extracellular space (GO:0005615); ATP-dependent helicase activity (GO:0008026)	Ints6	3.77972	1.1291	1.1291	3.39332	3.77972	0.623667	2.39439	2.39439	1.54087	3.77483	6.17079e-12	1.34215	1.34215	1.5122	2.38539	0.957185	1.07223	1.07223	1.55999	1.64959	1
Up	-	-	Stringent SI	chr2:181,572,558-181,592,165	NM_153594 NM_001291211	Protein-L-isoaspartate (D-aspartate) O-methyltransferase domain containing 2, protein-L-isoaspartate O-methyltransferase domain-containing protein 2 isoform a;protein-L-isoaspartate O-methyltransferase domain-containing protein 2 isoform b	molecular_function (GO:0003674); protein-L-isoaspartate (D-aspartate) O-methyltransferase activity (GO:0004719); cellular_component (GO:0005575); cytoplasm (GO:0005737); cellular protein modification process (GO:0006464); biological_process (GO:0008150); methyltransferase activity (GO:0008168); S-adenosylmethionine-dependent methyltransferase activity (GO:0008757); transferase activity (GO:001674…	Pcmtd2	11.1652	1.04695	1.04695	10.7927	11.1652	1	2.39419	2.39419	3.26518	7.9907	5.35936e-09	0.921805	-1.08483	2.97944	3.19952	1	0.647465	-1.54448	3.45567	2.11382	0.459406
Up	-	-	Stringent SI	chr13:24,893,525-24,904,768	NM_024473	CDNA sequence BC005537, uncharacterized protein C6orf62 homolog	molecular_function (GO:0003674); cellular_component (GO:0005575); biological_process (GO:0008150)	BC005537	56.1177	0.893994	-1.11858	56.1177	49.6298	0.405876	2.39223	2.39223	14.052	34.1381	4.5657e-11	1.35602	1.35602	15.1315	23.9646	0.471852	1.32795	1.32795	13.3324	17.2933	0.920459
Up	-	-	Stringent SI	chr7:6,238,181-6,259,485	NM_001024928	Zinc finger protein 667, zinc finger protein 667	molecular_function (GO:0003674); nucleic acid binding (GO:0003676); DNA binding (GO:0003677); cellular_component (GO:0005575); intracellular (GO:0005622); nucleus (GO:0005634); regulation of transcription, DNA-templated (GO:0006355); biological_process (GO:0008150); zinc ion binding (GO:0008270); metal ion binding (GO:0046872)	Zfp667	0.721415	0.981684	-1.01866	0.721415	0.704498	1	2.39096	2.39096	0.203121	0.490903	1.81788e-05	1.39334	1.39334	0.179025	0.290032	1	0.808228	-1.23727	0.219185	0.167944	1
Up	-	-	Stringent SI	chr2:128,752,003-128,769,756	NM_020594	Zinc finger CCCH type containing 8, zinc finger CCCH domain-containing protein 8	nucleic acid binding (GO:0003676); RNA binding (GO:0003723); nucleus (GO:0005634); apoptotic process (GO:0006915); biological_process (GO:0008150); zinc ion binding (GO:0008270); obsolete specific transcriptional repressor activity (GO:0016566); sequence-specific DNA binding (GO:0043565); metal ion binding (GO:0046872)	Zc3h8	2.74556	1.1339	1.1339	2.46141	2.74556	0.978868	2.38886	2.38886	0.920091	2.24433	0.000619806	0.960234	-1.04141	1.13643	1.29112	1	1.38984	1.38984	0.775864	1.03819	1
Up	-	-	Stringent SI	chr4:3,476,187-3,501,915	NM_028097	Transmembrane protein 68, transmembrane protein 68	molecular_function (GO:0003674); cellular_component (GO:0005575); biological_process (GO:0008150); metabolic process (GO:0008152); phospholipid biosynthetic process (GO:0008654); membrane (GO:0016020); integral component of membrane (GO:0016021); transferase activity (GO:0016740)	Tmem68	3.3198	1.0075	1.0075	3.3198	3.31544	1	2.38749	2.38749	1.45585	3.55266	1.22245e-09	1.18337	1.18337	1.42219	1.96198	1	1.365	1.365	1.47829	2.05183	1
Up	-	-	Stringent SI	chr13:67,717,937-67,738,690	NM_183146	RIKEN cDNA A530054K11 gene,	molecular_function (GO:0003674); DNA binding (GO:0003677); cellular_component (GO:0005575); nucleus (GO:0005634); biological_process (GO:0008150); metal ion binding (GO:0046872)	A530054K11Rik	1.109	0.943853	-1.05949	1.109	1.03583	1	2.38479	2.38479	0.492641	1.20585	7.31271e-06	1.54666	1.54666	0.349069	0.633047	0.516448	1.04916	1.04916	0.588355	0.57485	1
Up	-	-	Stringent SI	chr14:58,451,538-58,509,099	NM_029492	Zinc finger, DHHC domain containing 20, probable palmitoyltransferase ZDHHC20	molecular_function (GO:0003674); cellular_component (GO:0005575); biological_process (GO:0008150); zinc ion binding (GO:0008270); membrane (GO:0016020); integral component of membrane (GO:0016021); transferase activity (GO:0016740); metal ion binding (GO:0046872)	Zdhhc20	3.38283	1.12942	1.12942	3.02505	3.38283	0.509922	2.38441	2.38441	1.48463	3.63216	9.2435e-10	1.41499	1.41499	1.34425	2.20763	0.546133	1.27548	1.27548	1.57822	1.8717	1
Up	-	-	Stringent SI	chr6:54,545,104-54,595,816 chr6:54,553,140-54,595,816	NM_001001335 NM_001164361	Pleckstrin homology domain containing, family A (phosphoinositide binding specific) member 8, pleckstrin homology domain-containing family A member 8 isoform 2;pleckstrin homology domain-containing family A member 8 isoform 1	molecular_function (GO:0003674); cellular_component (GO:0005575); cytoplasm (GO:0005737); transport (GO:0006810); biological_process (GO:0008150); protein transport (GO:0015031); glycolipid transporter activity (GO:0017089); glycolipid transport (GO:0046836); glycolipid binding (GO:0051861)	Plekha8	3.351	1.07297	1.07297	3.14996	3.351	0.98511	2.38401	2.38401	2.05172	4.98412	2.90918e-11	0.768126	-1.30187	2.14691	1.94875	0.909483	0.694183	-1.44054	1.98825	1.42914	0.869404
Up	-	-	Stringent SI	chr13:67,006,350-67,010,102	NM_001177750	predicted gene 10767, uncharacterized protein LOC100038538	molecular_function (GO:0003674); cellular_component (GO:0005575); biological_process (GO:0008150)	Gm10767	0.515527	1.00116	1.00116	0.515527	0.509242	1	2.38256	2.38256	0.215724	0.527877	0.00812876	1.09863	1.09863	0.198449	0.254189	1	0.986427	-1.01376	0.227241	0.224969	1
Up	-	-	Stringent SI	chr14:99,433,762-99,445,355	NM_175245			Mzt1	7.6711	1.05646	1.05646	7.33544	7.6711	1	2.37984	2.37984	2.09935	5.10664	4.3033e-09	1.09308	1.09308	1.81248	2.30381	1	0.928311	-1.07722	2.2906	2.03854	1
Up	-	-	Stringent SI	chr5:53,132,812-53,160,583	NM_028744 NM_025951	Phosphatidylinositol 4-kinase type 2 beta, phosphatidylinositol 4-kinase type 2-beta isoform 1;phosphatidylinositol 4-kinase type 2-beta isoform 2	nucleotide binding (GO:0000166); molecular_function (GO:0003674); 1-phosphatidylinositol 4-kinase activity (GO:0004430); ATP binding (GO:0005524); cellular_component (GO:0005575); cytoplasm (GO:0005737); biological_process (GO:0008150); membrane (GO:0016020); kinase activity (GO:0016301); phosphorylation (GO:0016310); transferase activity (GO:0016740); phosphotransferase activity, alcohol group a…	Pi4k2b	9.9131	0.963199	-1.03821	9.9131	9.46439	1	2.37848	2.37848	3.19274	7.77632	3.77669e-11	0.869299	-1.15035	3.16134	3.20905	1	0.680126	-1.47032	3.21367	2.07604	0.649002
Up	-	-	Stringent SI	chr6:39,086,618-39,156,772	NM_001033430			Kdm7a	2.5144	1.05882	1.05882	2.40071	2.5144	1	2.3736	2.3736	1.12724	2.72863	8.5939e-10	1.25012	1.25012	1.04386	1.51759	1	0.946568	-1.05645	1.18283	1.03268	1
Up	-	-	Stringent SI	chr12:79,849,933-79,941,700	NM_019579	Membrane protein, palmitoylated 5 (MAGUK p55 subfamily member 5), MAGUK p55 subfamily member 5	guanylate kinase activity (GO:0004385); protein binding (GO:0005515); plasma membrane (GO:0005886); bicellular tight junction (GO:0005923); membrane (GO:0016020); integral component of membrane (GO:0016021); cell junction (GO:0030054); nucleotide phosphorylation (GO:0046939)	Mpp5	3.56365	1.07098	1.07098	3.35689	3.56365	0.982397	2.373	2.373	1.79304	4.37628	1.03369e-09	1.41726	1.41726	1.65022	2.74433	0.44106	1.20054	1.20054	1.88825	2.15959	1
Up	-	-	Stringent SI	chr2:125,656,037-125,684,818	NM_009939 NM_001285507 NM_001285512 NM_001285513	COP9 (constitutive photomorphogenic) homolog, subunit 2 (Arabidopsis thaliana), COP9 signalosome complex subunit 2 isoform a;COP9 signalosome complex subunit 2 isoform c;COP9 signalosome complex subunit 2 isoform b	transcription corepressor activity (GO:0003714); protein binding (GO:0005515); nucleus (GO:0005634); cytoplasm (GO:0005737); transcription by RNA polymerase II (GO:0006366); signal transduction (GO:0007165); COP9 signalosome (GO:0008180); cell proliferation (GO:0008283); obsolete transcription repressor activity (GO:0016564); neuron differentiation (GO:0030182)	Cops2	16.3475	1.02523	1.02523	16.1361	16.3475	1	2.37234	2.37234	6.80039	16.7101	3.10099e-06	0.991706	-1.00836	5.53852	6.42947	1	0.935114	-1.06939	7.64163	6.79826	1
Up	-	-	Stringent SI	chr5:145,016,093-145,025,442 chr5:145,005,305-145,025,442	NM_018772 NM_001163709	Brain protein I3, brain protein I3 isoform 2;brain protein I3 isoform 1	membrane (GO:0016020); integral component of membrane (GO:0016021)	Bri3	37.9349	1.1567	1.1567	33.0862	37.9349	0.294668	2.37131	2.37131	4.13397	9.88226	9.48658e-06	0.918377	-1.08888	5.1576	5.51651	1	1.0802	1.0802	3.45155	3.45286	1
Up	-	-	Stringent SI	chr6:5,170,851-5,206,233	NM_173006	Paraoxonase 3, serum paraoxonase/lactonase 3 precursor	aryldialkylphosphatase activity (GO:0004063); arylesterase activity (GO:0004064); extracellular region (GO:0005576); extracellular space (GO:0005615); obsolete microsome (GO:0005792); biological_process (GO:0008150); hydrolase activity (GO:0016787); metal ion binding (GO:0046872)	Pon3	32.933	1.02297	1.02297	32.5813	32.933	1	2.37119	2.37119	18.9266	46.3238	2.14533e-09	1.30599	1.30599	17.3935	26.6586	0.701186	1.30423	1.30423	19.9488	26.6018	1
Up	-	-	Stringent SI	chrX:137,491,455-137,598,813	NM_174875	Autophagy-related 4A (yeast), cysteine protease ATG4A	cysteine-type endopeptidase activity (GO:0004197); cellular_component (GO:0005575); cytoplasm (GO:0005737); transport (GO:0006810); autophagy (GO:0006914); biological_process (GO:0008150); peptidase activity (GO:0008233); cysteine-type peptidase activity (GO:0008234); protein transport (GO:0015031); hydrolase activity (GO:0016787)	Atg4a	4.47625	1.0891	1.0891	4.15603	4.47625	0.943235	2.37079	2.37079	1.64074	3.98205	7.60917e-08	1.37835	1.37835	1.46746	2.37055	0.751181	1.19496	1.19496	1.75626	2.0255	1
Up	-	-	Stringent SI	chr14:79,734,313-79,790,475	NM_025832	N(alpha)-acetyltransferase 16, NatA auxiliary subunit, N-alpha-acetyltransferase 16, NatA auxiliary subunit	molecular_function (GO:0003674); binding (GO:0005488); cellular_component (GO:0005575); biological_process (GO:0008150)	Naa16	2.21383	0.994957	-1.00507	2.21383	2.16376	1	2.37003	2.37003	1.07266	2.58823	2.5003e-10	1.19177	1.19177	1.09462	1.52427	1	1.05959	1.05959	1.05802	1.09446	1
Up	-	-	Stringent SI	chr12:66,066,728-66,123,560	NM_177805	Family with sequence similarity 179, member B, protein FAM179B	molecular_function (GO:0003674); binding (GO:0005488); cellular_component (GO:0005575); biological_process (GO:0008150)	Fam179b	2.75285	1.08708	1.08708	2.55744	2.75285	0.832723	2.36734	2.36734	1.25329	3.02458	8.9952e-10	1.2076	1.2076	1.1789	1.65878	1	0.996094	-1.00392	1.30288	1.25659	1
Up	-	-	Stringent SI	chr13:67,690,375-67,710,644	NM_001163246	expressed sequence AA987161,	molecular_function (GO:0003674); cellular_component (GO:0005575); biological_process (GO:0008150); metal ion binding (GO:0046872)	AA987161	1.45843	1.08797	1.08797	1.35405	1.45843	1	2.36726	2.36726	0.645867	1.59471	0.00079489	1.38919	1.38919	0.388475	0.629888	0.836307	0.754209	-1.32589	0.817462	0.567194	1
Up	-	-	Stringent SI	chr15:96,825,253-96,886,387	NM_027052	Solute carrier family 38, member 4, sodium-coupled neutral amino acid transporter 4	plasma membrane (GO:0005886); transport (GO:0006810); ion transport (GO:0006811); sodium ion transport (GO:0006814); amino acid transport (GO:0006865); amino acid transmembrane transporter activity (GO:0015171); symporter activity (GO:0015293); membrane (GO:0016020); integral component of membrane (GO:0016021); transmembrane transport (GO:0055085)	Slc38a4	327.093	1.04148	1.04148	317.499	327.093	1	2.36705	2.36705	101.495	244.569	3.16379e-11	1.19483	1.19483	105.286	146.424	1	1.14537	1.14537	98.9676	111.431	1
Up	-	-	Stringent SI	chr10:95,403,296-95,508,152	NM_001001932	Early endosome antigen 1, early endosome antigen 1	protein binding (GO:0005515); intracellular (GO:0005622); cytoplasm (GO:0005737); endosome (GO:0005768); early endosome (GO:0005769); serine-pyruvate aminotransferase complex (GO:0005969); zinc ion binding (GO:0008270); membrane (GO:0016020); metal ion binding (GO:0046872)	Eea1	6.00343	1.07441	1.07441	5.64525	6.00343	0.849608	2.36444	2.36444	2.72465	6.66747	2.13151e-06	1.42238	1.42238	2.18711	3.64625	0.48177	1.01117	1.01117	3.083	2.97996	1
Up	-	-	Stringent SI	chr13:93,219,574-93,253,986	NM_001163627	Family with sequence similarity 151, member B, protein FAM151B	molecular_function (GO:0003674); cellular_component (GO:0005575); biological_process (GO:0008150)	Fam151b	2.25292	1.17871	1.17871	1.92321	2.25292	0.898664	2.36158	2.36158	0.909489	2.19685	1.12732e-07	0.819949	-1.21959	0.93937	0.901298	1	1.04517	1.04517	0.889569	0.873117	1
Up	-	-	Stringent SI	chr6:141,578,038-141,635,156	NM_020495	Solute carrier organic anion transporter family, member 1b2, solute carrier organic anion transporter family member 1B2 isoform 1	transporter activity (GO:0005215); plasma membrane (GO:0005886); integral component of plasma membrane (GO:0005887); transport (GO:0006810); ion transport (GO:0006811); oligopeptide transport (GO:0006857); biological_process (GO:0008150); organic anion transmembrane transporter activity (GO:0008514); bile acid transmembrane transporter activity (GO:0015125); drug transmembrane transporter activit…	Slco1b2	433.31	1.10137	1.10136	398.018	433.31	0.465482	2.3612	2.3612	148.263	360.895	2.74643e-08	0.681501	-1.46735	134.247	107.117	0.275353	0.578722	-1.72795	157.608	85.984	0.217425
Up	-	-	Stringent SI	chr13:114,584,715-114,947,669	NM_172595	ADP-ribosylation factor-like 15, ADP-ribosylation factor-like protein 15	nucleotide binding (GO:0000166); molecular_function (GO:0003674); GTP binding (GO:0005525); cellular_component (GO:0005575); Golgi apparatus (GO:0005794); transport (GO:0006810); biological_process (GO:0008150); protein transport (GO:0015031)	Arl15	1.9107	1.04322	1.04322	1.84213	1.9107	1	2.36107	2.36107	0.948877	2.27373	2.7581e-10	1.14472	1.14472	1.04259	1.38594	1	1.14956	1.14956	0.886402	0.97108	1
Up	-	-	Stringent SI	chr4:48,292,631-48,444,825	NM_010569 NM_001281977 NM_001281978	Inversin, inversin isoform 3;inversin isoform 1;inversin isoform 2	kidney development (GO:0001822); DNA binding (GO:0003677); DNA binding transcription factor activity (GO:0003700); calmodulin binding (GO:0005516); nucleus (GO:0005634); cytoplasm (GO:0005737); cytoskeleton (GO:0005856); microtubule (GO:0005874); regulation of transcription, DNA-templated (GO:0006355); multicellular organism development (GO:0007275); post-embryonic development (GO:0009791); membr…	Invs	2.2628	0.892941	-1.11989	2.2628	1.99453	0.641086	2.35987	2.35987	0.639004	1.53011	1.66059e-09	1.32009	1.32009	0.557138	0.861339	0.932264	0.994606	-1.00542	0.693581	0.690149	1
Up	-	-	Stringent SI	chr17:22,498,419-22,514,248	NM_145484	Zinc finger protein 758, zinc finger protein 758	molecular_function (GO:0003674); DNA binding (GO:0003677); cellular_component (GO:0005575); nucleus (GO:0005634); biological_process (GO:0008150); metal ion binding (GO:0046872)	Zfp758	1.82723	1.06859	1.06859	1.74715	1.82723	1	2.35639	2.35639	0.818069	2.01432	0.00138405	1.53781	1.53781	0.499694	0.898383	0.654883	0.766346	-1.30489	1.03032	0.756593	1
Up	-	-	Stringent SI	chr1:66,747,466-66,766,379	NM_025683	Ribulose-5-phosphate-3-epimerase, ribulose-phosphate 3-epimerase isoform 1;ribulose-phosphate 3-epimerase isoform 4;ribulose-phosphate 3-epimerase isoform 3;ribulose-phosphate 3-epimerase isoform 2	catalytic activity (GO:0003824); ribulose-phosphate 3-epimerase activity (GO:0004750); obsolete soluble fraction (GO:0005625); obsolete microsome (GO:0005792); carbohydrate metabolic process (GO:0005975); pentose-phosphate shunt (GO:0006098); metabolic process (GO:0008152); pentose-phosphate shunt, non-oxidative branch (GO:0009052); lyase activity (GO:0016829); isomerase activity (GO:0016853); mo…	Rpe	9.01864	1.04532	1.04532	8.74359	9.01864	1	2.356	2.356	2.98475	7.27914	1.64467e-07	1.08436	1.08436	2.54717	3.25334	1	0.934129	-1.07052	3.27648	3.07153	1
Up	-	-	Stringent SI	chr12:75,008,853-75,048,517	NM_010431	Hypoxia inducible factor 1, alpha subunit, hypoxia-inducible factor 1-alpha isoform 1;hypoxia-inducible factor 1-alpha isoform 2;hypoxia-inducible factor 1-alpha isoform 3	angiogenesis (GO:0001525); response to hypoxia (GO:0001666); neural crest cell migration (GO:0001755); epithelial to mesenchymal transition (GO:0001837); embryonic placenta development (GO:0001892); heart looping (GO:0001947); connective tissue replacement involved in inflammatory response wound healing (GO:0002248); DNA binding (GO:0003677); DNA binding transcription factor activity (GO:0003700)…	Hif1a	8.82618	0.977155	-1.02338	8.82618	8.52651	1	2.35418	2.35418	3.69988	8.91313	9.08619e-11	1.40165	1.40165	3.41516	5.57588	0.361375	1.02434	1.02434	3.8897	3.93253	1
Up	-	-	Stringent SI	chr1:162,186,702-162,723,069 chr1:162,149,304-162,281,702	NM_013862 NM_001038621	RAB GTPase activating protein 1-like, rab GTPase-activating protein 1-like isoform b;rab GTPase-activating protein 1-like isoform a	GTPase activator activity (GO:0005096); intracellular (GO:0005622); nucleus (GO:0005634); early endosome (GO:0005769); Golgi apparatus (GO:0005794); regulation of protein localization (GO:0032880); regulation of catalytic activity (GO:0050790)	Rabgap1l	3.95125	0.915687	-1.09208	3.95125	3.57455	0.655195	2.35293	2.35293	1.80332	4.33667	8.82503e-10	1.18135	1.18135	1.6136	2.21341	1	0.866717	-1.15378	1.9298	1.54787	1
Up	-	-	Stringent SI	chr6:106,728,238-106,750,081	NM_021449 NM_175357	Cereblon, protein cereblon isoform 2;protein cereblon isoform 1	ATP-dependent peptidase activity (GO:0004176); protein binding (GO:0005515); cellular_component (GO:0005575); nucleus (GO:0005634); cytoplasm (GO:0005737); mitochondrion (GO:0005739); obsolete ATP catabolic process (GO:0006200); proteolysis (GO:0006508); biological_process (GO:0008150); membrane (GO:0016020)	Crbn	7.62828	0.97818	-1.02231	7.62828	7.3897	1	2.35174	2.35174	3.18096	7.6555	1.23317e-08	0.928211	-1.07734	2.96143	3.1893	1	0.918193	-1.0891	3.32731	2.83309	1
Up	-	-	Stringent SI	chr6:83,621,200-83,627,851	NM_144943	CD207 antigen, C-type lectin domain family 4 member K	binding (GO:0005488); integral component of plasma membrane (GO:0005887); membrane (GO:0016020); integral component of membrane (GO:0016021)	Cd207	0.860518	0.959415	-1.0423	0.860518	0.823634	1	2.35024	2.35024	0.154531	0.384019	0.0334683	0.501758	-1.99299	0.255333	0.145121	0.595669	1.58621	1.58621	0.0873291	0.140063	1
Up	-	-	Stringent SI	chr13:67,440,244-67,461,508	NM_001038651			Zfp953	0.796152	1.03745	1.03745	0.780968	0.796152	1	2.34901	2.34901	0.453473	1.09168	2.7615e-06	0.972665	-1.0281	0.405699	0.45781	1	0.928434	-1.07708	0.485322	0.426933	1
Up	-	-	Stringent SI	chr2:177,801,582-177,813,130	NM_001162922			Zfp931	1.38683	0.917335	-1.09011	1.38683	1.2453	1	2.34838	2.34838	0.687533	1.65815	0.000356204	1.44605	1.44605	0.48456	0.8211	0.986573	0.978278	-1.0222	0.822848	0.767687	1
Up	-	-	Stringent SI	chrX:35,983,959-35,988,320	NM_021550	C1GALT1-specific chaperone 1, C1GALT1-specific chaperone 1	molecular_function (GO:0003674); cellular_component (GO:0005575); biological_process (GO:0008150); membrane (GO:0016020); integral component of membrane (GO:0016021); transferase activity (GO:0016740); transferase activity, transferring glycosyl groups (GO:0016757)	C1galt1c1	10.7295	1.19222	1.19222	9.08041	10.7295	0.157791	2.34547	2.34547	4.69395	11.3035	5.03171e-08	1.11566	1.11566	4.23584	5.54566	1	1.29756	1.29756	4.99935	6.29589	1
Up	-	-	Stringent SI	chr5:30,062,437-30,093,641 chr5:30,062,437-30,084,508 chr5:30,062,437-30,113,018	NM_001127367 NM_001037940 NM_011847 NM_001037941	DnaJ (Hsp40) homolog, subfamily B, member 6, dnaJ homolog subfamily B member 6 isoform d;dnaJ homolog subfamily B member 6 isoform b;dnaJ homolog subfamily B member 6 isoform c;dnaJ homolog subfamily B member 6 isoform a	DNA binding (GO:0003677); protein binding (GO:0005515); nucleus (GO:0005634); cytoplasm (GO:0005737); protein folding (GO:0006457); obsolete transcription repressor activity (GO:0016564); heat shock protein binding (GO:0031072); negative regulation of transcription, DNA-templated (GO:0045892); unfolded protein binding (GO:0051082); chorio-allantoic fusion (GO:0060710)	Dnajb6	20.8639	0.924647	-1.08149	20.8639	19.0908	0.75152	2.34466	2.34466	7.26131	17.4124	3.9094e-09	0.984015	-1.01624	7.20728	8.33258	1	1.01825	1.01825	7.29733	7.47813	1
Up	-	-	Stringent SI	chr2:62,168,129-62,250,288 chr2:62,171,279-62,250,288	NM_010074 NM_001159543	Dipeptidylpeptidase 4, dipeptidyl peptidase 4 isoform 1;dipeptidyl peptidase 4 isoform 2	regulation of T cell mediated immunity (GO:0002709); catalytic activity (GO:0003824); aminopeptidase activity (GO:0004177); serine-type endopeptidase activity (GO:0004252); obsolete dipeptidyl-peptidase IV activity (GO:0004274); obsolete prolyl oligopeptidase activity (GO:0004287); protein binding (GO:0005515); collagen binding (GO:0005518); extracellular region (GO:0005576); obsolete membrane fr…	Dpp4	25.2947	0.85171	-1.17411	25.2947	21.3107	0.0910144	2.34355	2.34355	11.4241	27.7453	7.23261e-08	1.51175	1.51175	9.78965	17.3179	0.134911	1.34732	1.34732	12.5137	16.7478	0.916097
Up	-	-	Stringent SI	chr17:59,140,823-59,152,745	NM_026497	Nudix (nucleoside diphosphate linked moiety X)-type motif 12, peroxisomal NADH pyrophosphatase NUDT12	NAD+ diphosphatase activity (GO:0000210); molecular_function (GO:0003674); DNA binding (GO:0003677); DNA binding transcription factor activity (GO:0003700); cellular_component (GO:0005575); peroxisome (GO:0005777); regulation of transcription, DNA-templated (GO:0006355); biological_process (GO:0008150); hydrolase activity (GO:0016787); metal ion binding (GO:0046872)	Nudt12	16.6972	1.0874	1.0874	15.5416	16.6972	0.718199	2.33996	2.33996	6.7517	16.0951	6.21987e-10	0.964979	-1.03629	6.67796	7.55653	1	0.804284	-1.24334	6.80086	5.29378	1
Up	-	-	Stringent SI	chr14:76,486,038-76,510,622	NM_026177			Gpalpp1	3.88054	1.06841	1.06841	3.66934	3.88054	0.985502	2.33505	2.33505	1.43461	3.41665	2.88551e-11	0.968425	-1.0326	1.4528	1.63548	1	0.9322	-1.07273	1.42249	1.29825	1
Up	-	-	Stringent SI	chr15:81,633,102-81,657,293 chr15:81,641,843-81,657,293	NM_153484 NM_017376	Thyrotroph embryonic factor, thyrotroph embryonic factor isoform 1;thyrotroph embryonic factor isoform 2	DNA binding (GO:0003677); double-stranded DNA binding (GO:0003690); DNA binding transcription factor activity (GO:0003700); protein binding (GO:0005515); nucleus (GO:0005634); regulation of transcription, DNA-templated (GO:0006355); obsolete transcription activator activity (GO:0016563); sequence-specific DNA binding (GO:0043565); positive regulation of transcription by RNA polymerase II (GO:0045…	Tef	49.8934	0.93225	-1.07267	49.8934	46.0032	1	2.33356	2.33356	9.73275	23.053	1.28567e-09	1.6967	1.6967	10.2394	20.2716	0.0461218	1.50868	1.50868	9.39501	13.4978	0.44813
Up	-	-	Stringent SI	chr1:65,233,258-65,325,270	NM_011086	Phosphoinositide kinase, FYVE finger containing, 1-phosphatidylinositol 3-phosphate 5-kinase isoform 1;1-phosphatidylinositol 3-phosphate 5-kinase isoform 2	nucleotide binding (GO:0000166); 1-phosphatidylinositol-3-phosphate 5-kinase activity (GO:0000285); protein binding (GO:0005515); ATP binding (GO:0005524); endosome (GO:0005768); cytosol (GO:0005829); zinc ion binding (GO:0008270); vesicle membrane (GO:0012506); membrane (GO:0016020); kinase activity (GO:0016301); phosphatidylinositol phosphate kinase activity (GO:0016307); 1-phosphatidylinositol…	Pikfyve	2.29038	1.04007	1.04007	2.23121	2.29038	1	2.33179	2.33179	1.0382	2.46618	8.28798e-08	1.39401	1.39401	1.04758	1.70705	0.484818	1.099	1.099	1.03194	1.1018	1
Up	-	-	Stringent SI	chr3:96,531,533-96,595,078	NM_026406	Ring finger protein 115, E3 ubiquitin-protein ligase RNF115	protein binding (GO:0005515); cellular_component (GO:0005575); biological_process (GO:0008150); zinc ion binding (GO:0008270); metal ion binding (GO:0046872)	Rnf115	13.0809	1.05343	1.05343	12.5734	13.0809	1	2.33152	2.33152	5.18852	12.3841	4.79544e-10	1.26672	1.26672	4.86749	7.21724	0.751181	0.955788	-1.04626	5.40253	5.08859	1
Up	-	-	Stringent SI	chr2:109,731,034-109,741,093	NM_011699	Lin-7 homolog C (C. elegans), protein lin-7 homolog C	protein binding (GO:0005515); plasma membrane (GO:0005886); cell-cell junction (GO:0005911); bicellular tight junction (GO:0005923); transport (GO:0006810); exocytosis (GO:0006887); neurotransmitter secretion (GO:0007269); protein transport (GO:0015031); membrane (GO:0016020); obsolete synaptosome (GO:0019717); cell junction (GO:0030054); PDZ domain binding (GO:0030165); synapse (GO:0045202); pos…	Lin7c	11.3358	1.04278	1.04278	11.0015	11.3358	1	2.32867	2.32867	4.51732	10.7884	1.07937e-09	1.32488	1.32488	4.13825	6.4296	0.63124	1.17667	1.17667	4.77002	5.5026	1
Up	-	-	Stringent SI	chr7:30,880,094-30,892,633	NM_011981	Zinc finger protein 260, zinc finger protein 260	nucleic acid binding (GO:0003676); DNA binding (GO:0003677); intracellular (GO:0005622); nucleus (GO:0005634); multicellular organism development (GO:0007275); zinc ion binding (GO:0008270); metal ion binding (GO:0046872)	Zfp260	5.65093	1.05188	1.05188	5.43462	5.65093	1	2.32808	2.32808	2.58909	6.19806	3.69069e-09	1.07555	1.07555	2.26672	2.84443	1	0.699784	-1.42901	2.80401	1.90562	0.704508
Up	-	-	Stringent SI	chr1:23,373,262-23,390,014	NM_001081079	Opioid growth factor receptor-like 1, opioid growth factor receptor-like protein 1	molecular_function (GO:0003674); cellular_component (GO:0005575); signal transduction (GO:0007165); biological_process (GO:0008150); membrane (GO:0016020)	Ogfrl1	2.80443	1.00239	1.00239	2.80443	2.79895	1	2.32803	2.32803	0.93693	2.24588	8.70353e-07	1.30255	1.30255	0.756724	1.15017	0.835719	0.987049	-1.01312	1.05707	0.995388	1
Up	-	-	Stringent SI	chr5:32,913,543-32,989,439	NM_009535 NM_001205132 NM_001205133	Yamaguchi sarcoma viral (v-yes) oncogene homolog 1, tyrosine-protein kinase Yes	nucleotide binding (GO:0000166); protein kinase activity (GO:0004672); protein serine/threonine kinase activity (GO:0004674); protein tyrosine kinase activity (GO:0004713); non-membrane spanning protein tyrosine kinase activity (GO:0004715); protein binding (GO:0005515); ATP binding (GO:0005524); intracellular (GO:0005622); obsolete membrane fraction (GO:0005624); cytoplasm (GO:0005737); protein …	Yes1	6.13141	1.05322	1.05322	5.88474	6.13141	1	2.32498	2.32498	2.08729	4.97691	7.0258e-09	1.20615	1.20615	1.86727	2.6344	1	0.985161	-1.01506	2.23398	2.11215	1
Up	-	-	Stringent SI	chr18:33,361,074-33,373,470	NM_133774	StAR-related lipid transfer (START) domain containing 4, stAR-related lipid transfer protein 4	mitochondrion (GO:0005739); steroid biosynthetic process (GO:0006694); transport (GO:0006810); lipid transport (GO:0006869); lipid binding (GO:0008289); cholesterol binding (GO:0015485); cholesterol transporter activity (GO:0017127)	Stard4	31.5651	1.06009	1.06009	30.0826	31.5651	1	2.32443	2.32443	5.60931	13.4166	4.52222e-07	1.06845	1.06845	4.66274	5.93109	1	0.945583	-1.05755	6.24036	6.36386	1
Up	-	-	Stringent SI	chr2:48,758,273-48,804,787 chr2:48,758,371-48,804,787 chr2:48,787,266-48,804,787	NR_033442 NM_011958 NM_001177313			Orc4	2.99228	1.19305	1.19305	2.53865	2.99228	0.189546	2.32046	2.32046	1.42858	3.41532	2.32551e-08	1.21335	1.21335	1.22856	1.73881	1	1.01207	1.01207	1.56193	1.52552	1
Up	-	-	Stringent SI	chr11:54,251,680-54,331,743	NM_173753	Folliculin interacting protein 1, folliculin-interacting protein 1	molecular_function (GO:0003674); cellular_component (GO:0005575); cytoplasm (GO:0005737); biological_process (GO:0008150)	Fnip1	9.04311	1.12071	1.12071	8.15333	9.04311	0.573576	2.31926	2.31926	3.70985	8.7688	1.72986e-07	1.16038	1.16038	3.3726	4.56144	1	0.850042	-1.17641	3.93468	3.07019	1
Up	-	-	Stringent SI	chr13:101,421,297-101,436,370	NM_027592			Ak6	6.35681	1.14767	1.14767	5.55043	6.35681	0.748218	2.31837	2.31837	2.52218	5.99738	6.6644e-06	1.03271	1.03271	2.8757	3.4836	1	1.34329	1.34329	2.2865	2.97293	1
Up	-	-	Stringent SI	chr14:60,182,781-60,216,796 chr14:60,179,134-60,216,796 chr14:60,186,565-60,216,796 chr14:60,178,224-60,216,796	NM_027986 NM_001168536 NM_001168535 NM_001168538 NM_001168537	Cytidine and dCMP deaminase domain containing 1, cytidine and dCMP deaminase domain-containing protein 1 isoform 5;cytidine and dCMP deaminase domain-containing protein 1 isoform 1;cytidine and dCMP deaminase domain-containing protein 1 isoform 2;cytidine and dCMP deaminase domain-containing protein 1 isoform 3;cytidine and dCMP deaminase domain-containing protein 1 isoform 4	molecular_function (GO:0003674); catalytic activity (GO:0003824); cellular_component (GO:0005575); biological_process (GO:0008150); zinc ion binding (GO:0008270); kinase activity (GO:0016301); hydrolase activity (GO:0016787); metal ion binding (GO:0046872)	Cdadc1	12.0689	1.04626	1.04626	11.6689	12.0689	1	2.31777	2.31777	3.60431	8.55501	2.1186e-10	1.05231	1.05231	3.45848	4.25847	1	0.994856	-1.00517	3.70153	3.56748	1
Up	-	-	Stringent SI	chr11:72,021,055-72,023,989	NM_026559	Thioredoxin domain containing 17, thioredoxin domain-containing protein 17	molecular_function (GO:0003674); obsolete electron transporter activity (GO:0005489); cellular_component (GO:0005575); cytoplasm (GO:0005737); obsolete electron transport (GO:0006118); biological_process (GO:0008150)	Txndc17	23.2814	1.03695	1.03695	22.6491	23.2814	1	2.31717	2.31717	8.29547	19.8106	9.10654e-08	0.978098	-1.02239	8.18602	9.43092	1	1.09529	1.09529	8.36843	9.14815	1
Up	-	-	Stringent SI	chr8:88,364,900-88,584,541	NM_199446	Phosphorylase kinase beta, phosphorylase b kinase regulatory subunit beta	catalytic activity (GO:0003824); glucan 1,4-alpha-glucosidase activity (GO:0004339); phosphorylase kinase activity (GO:0004689); calmodulin binding (GO:0005516); plasma membrane (GO:0005886); phosphorylase kinase complex (GO:0005964); carbohydrate metabolic process (GO:0005975); polysaccharide metabolic process (GO:0005976); glycogen metabolic process (GO:0005977); membrane (GO:0016020)	Phkb	5.61404	1.04311	1.04311	5.45812	5.61404	1	2.31653	2.31653	1.99971	4.74197	2.57219e-10	1.16695	1.16695	1.76417	2.40932	1	1.02067	1.02067	2.15673	2.20352	1
Up	-	-	Stringent SI	chr13:104,899,869-104,931,521	NM_144838	Small glutamine-rich tetratricopeptide repeat (TPR)-containing, beta, small glutamine-rich tetratricopeptide repeat-containing protein beta	binding (GO:0005488); protein binding (GO:0005515); cellular_component (GO:0005575); biological_process (GO:0008150); protein homodimerization activity (GO:0042803); protein heterodimerization activity (GO:0046982)	Sgtb	0.903384	1.06926	1.06926	0.855324	0.903384	1	2.31481	2.31481	0.411798	0.980013	8.52811e-05	1.01739	1.01739	0.375127	0.44816	1	0.534672	-1.8703	0.436246	0.226985	0.608579
Up	-	-	Stringent SI	chr10:76,753,471-76,881,018	NM_001024837 NR_021486 NM_130895 NR_004429	Adenosine deaminase, RNA-specific, B1, double-stranded RNA-specific editase 1 isoform 1;double-stranded RNA-specific editase 1 isoform 2	RNA binding (GO:0003723); double-stranded RNA binding (GO:0003725); double-stranded RNA adenosine deaminase activity (GO:0003726); adenosine deaminase activity (GO:0004000); intracellular (GO:0005622); nucleus (GO:0005634); nucleoplasm (GO:0005654); nucleolus (GO:0005730); RNA processing (GO:0006396); mRNA processing (GO:0006397); mRNA modification (GO:0016556); hydrolase activity (GO:0016787); m…	Adarb1	2.91901	1.07824	1.07824	2.73588	2.91901	1	2.31189	2.31189	0.853252	1.99411	1.76423e-07	1.65061	1.65061	1.05727	2.01961	0.208111	1.6899	1.6899	0.717241	1.15618	0.249486
Up	-	-	Stringent SI	chr6:72,558,414-72,566,994	NM_009443	Trans-golgi network protein, trans-Golgi network integral membrane protein 1 precursor	protein binding (GO:0005515); Golgi apparatus (GO:0005794); trans-Golgi network (GO:0005802); plasma membrane (GO:0005886); membrane (GO:0016020); integral component of membrane (GO:0016021)	Tgoln1	39.487	1.09719	1.09719	36.4274	39.487	0.768335	2.30951	2.30951	16.7234	39.4756	5.41973e-10	0.715544	-1.39754	16.1243	13.4141	0.425627	0.64906	-1.54069	17.1229	10.9322	0.398434
Up	-	-	Stringent SI	chr2:146,681,624-146,795,825	NM_001033298			Kiz	7.22534	0.876859	-1.14043	7.22534	6.25723	0.438053	2.29712	2.29712	2.55624	6.00167	2.65285e-09	0.991918	-1.00815	2.41489	2.79786	1	0.979676	-1.02075	2.65048	2.49977	1
Up	-	-	Stringent SI	chr2:105,744,794-105,805,715	NM_028260	IMP1 inner mitochondrial membrane peptidase-like (S. cerevisiae), mitochondrial inner membrane protease subunit 1	molecular_function (GO:0003674); mitochondrion (GO:0005739); mitochondrial inner membrane (GO:0005743); proteolysis (GO:0006508); biological_process (GO:0008150); peptidase activity (GO:0008233); serine-type peptidase activity (GO:0008236); membrane (GO:0016020); hydrolase activity (GO:0016787)	Immp1l	15.3338	0.997197	-1.00281	15.3338	15.1587	1	2.29667	2.29667	7.57641	18.0472	8.68244e-05	0.945891	-1.0572	6.40117	7.05815	1	0.877658	-1.1394	8.3599	7.14593	1
Up	-	-	Stringent SI	chr3:121,461,827-121,518,133	NM_008991	ATP-binding cassette, sub-family D (ALD), member 3, ATP-binding cassette sub-family D member 3	nucleotide binding (GO:0000166); protein binding (GO:0005515); ATP binding (GO:0005524); extracellular space (GO:0005615); mitochondrion (GO:0005739); mitochondrial inner membrane (GO:0005743); peroxisome (GO:0005777); peroxisomal membrane (GO:0005778); obsolete ATP catabolic process (GO:0006200); transport (GO:0006810); membrane (GO:0016020); integral component of membrane (GO:0016021); ATPase a…	Abcd3	180.327	1.11009	1.11009	164.257	180.327	0.354997	2.29651	2.29651	50.5936	119.456	1.24748e-08	1.32685	1.32685	46.3402	72.6424	0.877316	0.876347	-1.1411	53.4291	47.5295	1
Up	-	-	Stringent SI	chr15:100,135,247-100,144,779	NM_027334	Methyltransferase like 7A1, methyltransferase-like protein 7A	molecular_function (GO:0003674); cellular_component (GO:0005575); biological_process (GO:0008150); methyltransferase activity (GO:0008168); transferase activity (GO:0016740)	Mettl7a1	139.169	1.09996	1.09996	127.916	139.169	0.414973	2.29651	2.29651	40.1309	94.013	7.03127e-10	1.07259	1.07259	40.3703	50.7787	1	1.04042	1.04042	39.9713	41.8037	1
Up	-	-	Stringent SI	chrX:138,662,719-138,674,243 chrX:138,663,245-138,674,243 chrX:138,661,312-138,674,243 chrX:138,662,479-138,674,243	NM_172782 NM_001161430 NM_001290532 NM_001290533	Nuclear transport factor 2-like export factor 2, NTF2-related export protein 2 isoform a;NTF2-related export protein 2 isoform b;NTF2-related export protein 2 isoform c	protein binding (GO:0005515); cellular_component (GO:0005575); intracellular (GO:0005622); nucleus (GO:0005634); cytoplasm (GO:0005737); mRNA processing (GO:0006397); mRNA export from nucleus (GO:0006406); protein import into nucleus (GO:0006606); transport (GO:0006810); intracellular protein transport (GO:0006886); biological_process (GO:0008150); protein transporter activity (GO:0008565); prote…	Nxt2	7.60483	0.963672	-1.0377	7.60483	7.26012	1	2.29554	2.29554	3.54318	8.36263	3.32988e-08	0.876565	-1.14082	3.00521	3.06052	1	0.624376	-1.6016	3.90183	2.31167	0.461262
Up	-	-	Stringent SI	chr9:86,465,594-86,468,506 chr9:86,465,659-86,468,506	NM_027100 NM_001145969 NM_001145968	RWD domain containing 2A, RWD domain-containing protein 2A	molecular_function (GO:0003674); cellular_component (GO:0005575); biological_process (GO:0008150)	Rwdd2a	0.501351	0.905605	-1.10423	0.501351	0.443523	1	2.295	2.295	0.117471	0.289355	0.0395228	1.30319	1.30319	0.188315	0.288764	1	1.58484	1.58484	0.0702414	0.115603	1
Up	-	-	Stringent SI	chr3:62,142,698-62,266,143	NM_001081295			Arhgef26	10.6596	0.939279	-1.06465	10.6596	9.90735	1	2.29268	2.29268	3.97621	9.29751	1.00756e-07	1.01713	1.01713	4.79977	5.7278	1	1.60482	1.60482	3.42718	5.60668	0.354001
Up	-	-	Stringent SI	chr14:27,232,660-27,353,226	NM_032008	Sarcolemma associated protein, sarcolemmal membrane-associated protein isoform 1;sarcolemmal membrane-associated protein isoform 2	cytoplasm (GO:0005737); cytoskeleton (GO:0005856); plasma membrane (GO:0005886); protein folding (GO:0006457); membrane (GO:0016020); integral component of membrane (GO:0016021); unfolded protein binding (GO:0051082)	Slmap	12.7885	1.00666	1.00666	12.7885	12.7226	1	2.29254	2.29254	4.76124	11.1247	9.97908e-11	1.09752	1.09752	4.78981	6.12329	1	1.10685	1.10685	4.74219	4.99033	1
Up	-	-	Stringent SI	chr16:17,925,303-17,928,312	NM_153150	Solute carrier family 25 (mitochondrial carrier, citrate transporter), member 1, tricarboxylate transport protein, mitochondrial	binding (GO:0005488); mitochondrion (GO:0005739); mitochondrial inner membrane (GO:0005743); integral component of plasma membrane (GO:0005887); transport (GO:0006810); membrane (GO:0016020); integral component of membrane (GO:0016021); organelle inner membrane (GO:0019866)	Slc25a1	112.407	1.0726	1.0726	105.908	112.407	0.773578	2.28672	2.28672	20.8053	48.3839	1.59781e-08	1.07808	1.07808	23.3312	29.714	1	1.5291	1.5291	19.1214	30.9377	0.729936
Up	-	-	Stringent SI	chr10:110,601,857-110,734,303	NM_175489 NM_001003717	Oxysterol binding protein-like 8, oxysterol-binding protein-related protein 8 isoform a;oxysterol-binding protein-related protein 8 isoform b	molecular_function (GO:0003674); cellular_component (GO:0005575); transport (GO:0006810); lipid transport (GO:0006869); biological_process (GO:0008150); steroid metabolic process (GO:0008202)	Osbpl8	6.51413	1.13577	1.13577	5.80619	6.51413	0.343737	2.28624	2.28624	2.10913	4.95462	2.22692e-07	1.28437	1.28437	1.6976	2.54775	0.745764	0.809705	-1.23502	2.38348	1.92523	1
Up	-	-	Stringent SI	chr17:8,358,382-8,389,335	NM_201230 NM_001197046	Fgfr1 oncogene partner, FGFR1 oncogene partner isoform 2;FGFR1 oncogene partner isoform 1	molecular_function (GO:0003674); cellular_component (GO:0005575); nucleus (GO:0005634); cytoplasm (GO:0005737); cytoskeleton (GO:0005856); biological_process (GO:0008150)	Fgfr1op	4.68195	1.10061	1.10061	4.2928	4.68195	0.772303	2.28503	2.28503	1.60685	3.72907	5.18128e-10	1.26102	1.26102	1.62361	2.37577	0.90071	1.07357	1.07357	1.59568	1.6512	1
Up	-	-	Stringent SI	chr7:63,186,635-63,217,863	NM_023647 NM_001256130 NM_001256133 NM_001256132 NM_001256131	Non imprinted in Prader-Willi/Angelman syndrome 2 homolog (human), magnesium transporter NIPA2 isoform 2;magnesium transporter NIPA2 isoform 1	protein binding (GO:0005515); endosome (GO:0005768); early endosome (GO:0005769); plasma membrane (GO:0005886); transport (GO:0006810); ion transport (GO:0006811); magnesium ion transport (GO:0015693); membrane (GO:0016020); integral component of membrane (GO:0016021)	Nipa2	5.03451	1.15094	1.15094	4.4451	5.03451	0.52305	2.2834	2.2834	1.41456	3.31877	1.09833e-07	1.13863	1.13863	1.22857	1.62973	1	1.03224	1.03224	1.53855	1.59617	1
Up	-	-	Stringent SI	chr15:57,878,557-57,908,063	NM_001042438 NM_009572	Zinc fingers and homeoboxes 1, zinc fingers and homeoboxes protein 1	nucleic acid binding (GO:0003676); DNA binding (GO:0003677); DNA binding transcription factor activity (GO:0003700); intracellular (GO:0005622); nucleus (GO:0005634); transcription factor complex (GO:0005667); regulation of transcription, DNA-templated (GO:0006355); zinc ion binding (GO:0008270); sequence-specific DNA binding (GO:0043565); metal ion binding (GO:0046872)	Zhx1	8.22935	1.12769	1.12769	7.38475	8.22935	0.329948	2.27647	2.27647	3.82142	8.95801	3.70939e-08	1.2023	1.2023	3.3164	4.66001	1	0.870584	-1.14865	4.15809	3.53266	1
Up	-	-	Stringent SI	chr2:163,449,008-163,470,879	NM_012032	Serine incorporator 3, serine incorporator 3 precursor	extracellular space (GO:0005615); Golgi apparatus (GO:0005794); plasma membrane (GO:0005886); membrane (GO:0016020); integral component of membrane (GO:0016021)	Serinc3	50.8658	0.963098	-1.03832	50.8658	48.445	1	2.27299	2.27299	27.6842	64.4068	1.5421e-09	1.42455	1.42455	27.5647	45.7997	0.313439	1.83893	1.83893	27.7639	51.6231	0.0891957
Up	-	-	Stringent SI	chr8:19,991,155-20,020,278 chr8:19,863,863-19,893,010	NR_030708	RIKEN cDNA 6820431F20 gene,	molecular_function (GO:0003674); cellular_component (GO:0005575); biological_process (GO:0008150); membrane (GO:0016020); integral component of membrane (GO:0016021)	6820431F20Rik	2.69087	0.977195	-1.02334	2.69087	2.5951	1	2.27198	2.27198	1.42325	3.29218	2.66676e-06	1.53807	1.53807	1.44117	2.57405	0.277622	1.31643	1.31643	1.4113	1.78967	1
Up	-	-	Stringent SI	chr3:108,374,616-108,384,986	NM_025444	TAF13 RNA polymerase II, TATA box binding protein (TBP)-associated factor, transcription initiation factor TFIID subunit 13	DNA binding (GO:0003677); DNA binding transcription factor activity (GO:0003700); obsolete RNA polymerase II transcription factor activity (GO:0003702); protein binding (GO:0005515); nucleus (GO:0005634); transcription factor complex (GO:0005667); transcription factor TFIID complex (GO:0005669); DNA-templated transcription, initiation (GO:0006352); regulation of transcription, DNA-templated (GO:0…	Taf13	9.68244	1.17692	1.17692	8.33043	9.68244	0.284749	2.2705	2.2705	2.44008	5.67434	5.80144e-07	0.986912	-1.01326	2.36756	2.73729	1	1.01972	1.01972	2.48844	2.41062	1
Up	-	-	Stringent SI	chr1:157,122,786-157,264,574	NM_011273	Xenotropic and polytropic retrovirus receptor 1, xenotropic and polytropic retrovirus receptor 1	plasma membrane (GO:0005886); signal transduction (GO:0007165); response to virus (GO:0009615); membrane (GO:0016020); integral component of membrane (GO:0016021)	Xpr1	4.79653	0.933184	-1.0716	4.79653	4.42575	0.879194	2.26814	2.26814	2.43832	5.67343	1.71454e-08	1.03061	1.03061	2.3294	2.78257	1	0.921921	-1.08469	2.51093	2.31864	1
Up	-	-	Stringent SI	chr2:69,627,793-69,635,225	NM_028521	Phosphatase, orphan 2, pyridoxal phosphate phosphatase PHOSPHO2	molecular_function (GO:0003674); cellular_component (GO:0005575); biological_process (GO:0008150); metabolic process (GO:0008152); dephosphorylation (GO:0016311); hydrolase activity (GO:0016787); phosphatase activity (GO:0016791); pyridoxal phosphatase activity (GO:0033883); metal ion binding (GO:0046872)	Phospho2	8.90436	1.16675	1.16675	7.73596	8.90436	0.286788	2.2675	2.2675	3.47224	8.05796	1.93765e-10	0.92901	-1.07641	3.65305	3.96708	1	1.08251	1.08251	3.3517	3.56453	1
Up	-	-	Stringent SI	chr3:19,088,220-19,120,817 chr3:19,087,328-19,120,817	NM_026182 NM_001253390 NM_001253391 NR_045575	Mitochondrial fission regulator 1, mitochondrial fission regulator 1	mitochondrion (GO:0005739)	Mtfr1	23.1647	1.14457	1.14457	20.4857	23.1647	0.191856	2.26689	2.26689	9.33197	21.6134	1.69564e-09	0.949508	-1.05318	9.58793	10.6727	1	0.862057	-1.16002	9.16132	8.01502	1
Up	-	-	Stringent SI	chr6:72,560,950-72,566,742	NM_009444	trans-golgi network protein 2, trans-Golgi network integral membrane protein 2 precursor	trans-Golgi network transport vesicle (GO:0030140)	Tgoln2	48.3791	1.1074	1.1074	44.2393	48.3791	0.757347	2.26653	2.26653	19.1283	44.2946	1.02572e-09	0.669038	-1.49468	18.6735	14.5495	0.204064	0.630582	-1.58584	19.4315	12.1265	0.337864
Up	-	-	Stringent SI	chr10:17,620,271-17,667,873	NM_001033432	Headcase homolog (Drosophila), headcase protein homolog	molecular_function (GO:0003674); cellular_component (GO:0005575); biological_process (GO:0008150)	Heca	9.41599	1.1429	1.1429	8.33234	9.41599	0.371828	2.26527	2.26527	2.57665	5.90568	5.98107e-10	0.870157	-1.14922	2.71183	2.73812	1	0.55263	-1.80953	2.48653	1.31166	0.138745
Up	-	-	Stringent SI	chr7:140,829,357-140,864,700	NM_178115			Edrf1	4.64985	0.983262	-1.01702	4.64985	4.52058	1	2.26521	2.26521	1.64225	3.7795	7.81671e-11	1.0988	1.0988	1.71356	2.19654	1	1.00587	1.00587	1.59471	1.58232	1
Up	-	-	Stringent SI	chr5:77,739,508-77,778,353	NM_153798	Polymerase (RNA) II (DNA directed) polypeptide B, DNA-directed RNA polymerase II subunit RPB2	molecular_function (GO:0003674); DNA binding (GO:0003677); DNA-directed 5'-3' RNA polymerase activity (GO:0003899); cellular_component (GO:0005575); nucleus (GO:0005634); biological_process (GO:0008150); transferase activity (GO:0016740); nucleotidyltransferase activity (GO:0016779); ribonucleoside binding (GO:0032549); metal ion binding (GO:0046872)	Polr2b	13.4679	1.15795	1.15795	11.7637	13.4679	0.181971	2.26368	2.26368	6.42778	14.8394	1.28567e-09	1.10644	1.10644	6.43866	8.37663	1	1.11856	1.11856	6.42054	7.23602	1
Up	-	-	Stringent SI	chr9:105,325,096-105,397,463 chr9:105,313,691-105,397,463 chr9:105,313,691-105,423,587	NM_175025 NM_001253834 NM_001253831 NM_001253836	ATPase, Ca++-sequestering, calcium-transporting ATPase type 2C member 1 isoform 2;calcium-transporting ATPase type 2C member 1 isoform 3;calcium-transporting ATPase type 2C member 1 isoform 1	nucleotide binding (GO:0000166); magnesium ion binding (GO:0000287); catalytic activity (GO:0003824); calcium-transporting ATPase activity (GO:0005388); ATP binding (GO:0005524); obsolete microsome (GO:0005792); Golgi apparatus (GO:0005794); plasma membrane (GO:0005886); obsolete ATP catabolic process (GO:0006200); ATP biosynthetic process (GO:0006754); transport (GO:0006810); ion transport (GO:0…	Atp2c1	7.51602	0.994265	-1.00577	7.51602	7.39223	1	2.26164	2.26164	2.9277	6.76741	1.79545e-09	1.23001	1.23001	2.85404	4.08536	0.890253	1.30018	1.30018	2.97681	3.79036	0.973697
Up	-	-	Stringent SI	chr6:56,664,898-56,711,905	NM_030235	AVL9 homolog (S. cerevisiase), late secretory pathway protein AVL9 homolog	molecular_function (GO:0003674); cellular_component (GO:0005575); biological_process (GO:0008150); membrane (GO:0016020); integral component of membrane (GO:0016021)	Avl9	3.83221	1.1505	1.1505	3.36769	3.83221	0.320229	2.26109	2.26109	1.375	3.15493	2.10547e-11	0.932093	-1.07285	1.44286	1.55963	1	0.74744	-1.3379	1.32976	0.925108	1
Up	-	-	Stringent SI	chr10:70,810,540-70,848,633	NM_027184	Inositol polyphosphate multikinase, inositol polyphosphate multikinase	nucleotide binding (GO:0000166); inositol tetrakisphosphate 3-kinase activity (GO:0000824); neural tube formation (GO:0001841); obsolete inositol or phosphatidylinositol kinase activity (GO:0004428); ATP binding (GO:0005524); cellular_component (GO:0005575); nucleus (GO:0005634); inositol-1,4,5-trisphosphate 3-kinase activity (GO:0008440); kinase activity (GO:0016301); phosphorylation (GO:0016310…	Ipmk	12.1778	1.01999	1.01999	12.0519	12.1778	1	2.26003	2.26003	4.30427	9.96029	1.82419e-09	1.06206	1.06206	4.14689	5.12886	1	0.828769	-1.20661	4.40919	3.58218	1
Up	-	-	Stringent SI	chr12:82,593,180-82,633,894	NM_025292	Synaptojanin 2 binding protein, synaptojanin-2-binding protein;synaptojanin-2-binding protein isoform 2	protein binding (GO:0005515); cytoplasm (GO:0005737); mitochondrion (GO:0005739); mitochondrial outer membrane (GO:0005741); protein targeting (GO:0006605); endocytosis (GO:0006897); cytoplasm organization (GO:0007028); Rho protein signal transduction (GO:0007266); protein C-terminus binding (GO:0008022); membrane (GO:0016020); integral component of membrane (GO:0016021); outer membrane (GO:00198…	Synj2bp	7.78973	1.07352	1.07352	7.33632	7.78973	0.757924	2.25906	2.25906	2.56862	5.98831	1.62918e-07	1.08417	1.08417	2.1588	2.74159	1	0.801814	-1.24717	2.84183	2.22456	1
Up	-	-	Stringent SI	chr15:58,720,783-58,733,945	NM_175226	Ring finger protein 139, E3 ubiquitin-protein ligase RNF139	molecular_function (GO:0003674); protein binding (GO:0005515); cellular_component (GO:0005575); endoplasmic reticulum (GO:0005783); signal transduction (GO:0007165); biological_process (GO:0008150); zinc ion binding (GO:0008270); membrane (GO:0016020); integral component of membrane (GO:0016021); ligase activity (GO:0016874); metal ion binding (GO:0046872)	Rnf139	10.1271	1.10422	1.10422	9.26372	10.1271	0.528528	2.25283	2.25283	4.55462	10.5331	3.8209e-09	1.35429	1.35429	4.47709	7.07661	0.480135	1.45333	1.45333	4.6063	6.67798	0.628762
Up	-	-	Stringent SI	chr4:40,669,500-40,684,184 chr4:40,669,962-40,684,184 chr4:40,669,954-40,684,184	NM_008298 NM_001164671 NM_001164672	DnaJ (Hsp40) homolog, subfamily A, member 1, dnaJ homolog subfamily A member 1	ATP binding (GO:0005524); protein folding (GO:0006457); spermatogenesis (GO:0007283); response to heat (GO:0009408); membrane (GO:0016020); flagellated sperm motility (GO:0030317); androgen receptor signaling pathway (GO:0030521); heat shock protein binding (GO:0031072); DNA damage response, detection of DNA damage (GO:0042769); metal ion binding (GO:0046872); low-density lipoprotein particle rec…	Dnaja1	48.4906	0.961518	-1.04002	48.4906	46.1061	1	2.25041	2.25041	14.9639	34.985	1.85919e-06	1.29485	1.29485	13.0578	19.9166	0.862152	1.29723	1.29723	16.2346	20.8717	1
Up	-	-	Stringent SI	chr13:67,591,102-67,601,458	NM_001007575	Zinc finger protein 58, zinc finger protein 58	molecular_function (GO:0003674); nucleic acid binding (GO:0003676); DNA binding (GO:0003677); cellular_component (GO:0005575); intracellular (GO:0005622); nucleus (GO:0005634); biological_process (GO:0008150); zinc ion binding (GO:0008270); metal ion binding (GO:0046872)	Zfp58	1.69835	0.871509	-1.14744	1.69835	1.46559	0.9278	2.24775	2.24775	0.761695	1.74999	9.34225e-05	1.0755	1.0755	0.791219	0.991164	1	1.01927	1.01927	0.742013	0.746232	1
Up	-	-	Stringent SI	chr1:193,541,902-193,608,134 chr1:193,542,273-193,608,134	NM_172266 NM_001134829	Lysophosphatidylglycerol acyltransferase 1, acyl-CoA:lysophosphatidylglycerol acyltransferase 1 isoform 1;acyl-CoA:lysophosphatidylglycerol acyltransferase 1 isoform 2	molecular_function (GO:0003674); cellular_component (GO:0005575); endoplasmic reticulum (GO:0005783); biological_process (GO:0008150); metabolic process (GO:0008152); phospholipid biosynthetic process (GO:0008654); membrane (GO:0016020); integral component of membrane (GO:0016021); transferase activity (GO:0016740)	Lpgat1	33.8037	0.978017	-1.02248	33.8037	32.7079	1	2.24734	2.24734	10.5695	24.1502	1.00185e-09	1.05561	1.05561	10.8334	13.3697	1	1.38451	1.38451	10.3936	14.5787	0.866952
Up	-	-	Stringent SI	chr18:24,643,462-24,688,705	NM_144861	Regulation of nuclear pre-mRNA domain containing 1A, regulation of nuclear pre-mRNA domain-containing protein 1A	molecular_function (GO:0003674); cellular_component (GO:0005575); biological_process (GO:0008150)	Rprd1a	3.62658	1.1282	1.1282	3.24677	3.62658	0.538044	2.247	2.247	1.44432	3.29092	2.58768e-09	1.08135	1.08135	1.5257	1.91976	1	1.18225	1.18225	1.39007	1.65259	1
Up	-	-	Stringent SI	chr13:67,295,441-67,310,234	NM_001048204	Zinc finger protein 455, zinc finger protein 455	molecular_function (GO:0003674); DNA binding (GO:0003677); cellular_component (GO:0005575); nucleus (GO:0005634); biological_process (GO:0008150); metal ion binding (GO:0046872)	Zfp455	0.380971	0.943501	-1.05988	0.380971	0.363042	1	2.24663	2.24663	0.240758	0.549478	0.00479137	1.50133	1.50133	0.158367	0.280388	1	0.563871	-1.77346	0.295685	0.158346	0.919533
Up	-	-	Stringent SI	chr13:104,969,177-104,992,128	NM_030731	Tripartite motif-containing 23, E3 ubiquitin-protein ligase TRIM23	ubiquitin ligase complex (GO:0000151); nucleotide binding (GO:0000166); ubiquitin-protein transferase activity (GO:0004842); protein binding (GO:0005515); GTP binding (GO:0005525); intracellular (GO:0005622); nucleus (GO:0005634); cytoplasm (GO:0005737); lysosome (GO:0005764); Golgi apparatus (GO:0005794); protein ADP-ribosylation (GO:0006471); small GTPase mediated signal transduction (GO:000726…	Trim23	2.81476	0.866493	-1.15408	2.81476	2.40889	0.450853	2.24636	2.24636	0.833749	1.91493	1.09241e-07	0.945044	-1.05815	0.762411	0.837065	1	0.921455	-1.08524	0.881308	0.738517	1
Up	-	-	Stringent SI	chr10:61,917,590-61,949,553 chr10:61,917,590-61,949,346	NM_133672 NM_001113355	Vacuolar protein sorting 26 homolog A (yeast), vacuolar protein sorting-associated protein 26A isoform b;vacuolar protein sorting-associated protein 26A isoform a	DNA binding (GO:0003677); protein binding (GO:0005515); cytoplasm (GO:0005737); endosome (GO:0005768); transport (GO:0006810); intracellular protein transport (GO:0006886); vacuolar transport (GO:0007034); protein transport (GO:0015031); membrane (GO:0016020); retromer complex (GO:0030904); retrograde transport, endosome to Golgi (GO:0042147)	Vps26a	12.6107	1.06951	1.06951	11.9228	12.6107	0.874929	2.24533	2.24533	4.82904	11.1013	4.83709e-09	1.18665	1.18665	4.43458	6.161	1	0.984284	-1.01597	5.09201	4.87884	1
Up	-	-	Stringent SI	chr18:64,500,017-64,558,142	NM_194268	One cut domain, family member 2, one cut domain family member 2	liver development (GO:0001889); regulation of cell-matrix adhesion (GO:0001952); epithelial cell development (GO:0002064); DNA binding (GO:0003677); DNA binding transcription factor activity (GO:0003700); nucleus (GO:0005634); regulation of transcription, DNA-templated (GO:0006355); anatomical structure morphogenesis (GO:0009653); positive regulation of cell migration (GO:0030335); negative regul…	Onecut2	8.19288	0.984349	-1.0159	8.19288	7.97883	1	2.24483	2.24483	3.35851	7.67024	5.54978e-07	1.35164	1.35164	3.58648	5.59417	0.997327	1.11848	1.11848	3.20653	3.4675	1
Up	-	-	Stringent SI	chr13:112,476,385-112,508,802	NM_172593	Mesoderm induction early response 1, family member 3, mesoderm induction early response protein 3	molecular_function (GO:0003674); DNA binding (GO:0003677); calcium ion binding (GO:0005509); cellular_component (GO:0005575); nucleus (GO:0005634); regulation of transcription, DNA-templated (GO:0006355); biological_process (GO:0008150)	Mier3	2.98284	1.1973	1.1973	2.5056	2.98284	0.252255	2.24285	2.24285	1.2926	2.93614	9.30096e-10	1.42159	1.42159	1.38905	2.29444	0.374286	1.24356	1.24356	1.2283	1.47666	1
Up	-	-	Stringent SI	chr1:181,458,186-181,476,398	NM_008249	Transcription factor B2, mitochondrial, dimethyladenosine transferase 2, mitochondrial	rRNA modification (GO:0000154); rRNA (adenine-N6,N6-)-dimethyltransferase activity (GO:0000179); molecular_function (GO:0003674); transcription cofactor activity (GO:0003712); extracellular space (GO:0005615); mitochondrion (GO:0005739); regulation of transcription, DNA-templated (GO:0006355); rRNA processing (GO:0006364); biological_process (GO:0008150); methyltransferase activity (GO:0008168); …	Tfb2m	11.717	0.949128	-1.0536	11.717	10.9682	1	2.2426	2.2426	5.60052	12.8565	2.71213e-09	0.805536	-1.24141	5.97828	5.61107	0.895648	0.819399	-1.22041	5.34868	4.18595	1
Up	-	-	Stringent SI	chr17:53,618,558-53,647,003	NM_025887	RAB5A, member RAS oncogene family, ras-related protein Rab-5A	nucleotide binding (GO:0000166); ruffle (GO:0001726); GTPase activity (GO:0003924); GTP binding (GO:0005525); cytoplasm (GO:0005737); endosome (GO:0005768); early endosome (GO:0005769); plasma membrane (GO:0005886); obsolete GTP catabolic process (GO:0006184); transport (GO:0006810); endocytosis (GO:0006897); small GTPase mediated signal transduction (GO:0007264); synaptic vesicle (GO:0008021); p…	Rab5a	19.8448	1.05878	1.05878	18.9762	19.8448	1	2.242	2.242	7.56318	17.4672	6.9333e-08	0.977807	-1.0227	6.87959	7.83707	1	0.732225	-1.3657	8.0189	5.59441	0.943928
Up	-	-	Stringent SI	chr2:132,516,018-132,576,791	NM_028637	RIKEN cDNA 1110034G24 gene, uncharacterized protein C20orf196 homolog	molecular_function (GO:0003674); cellular_component (GO:0005575); biological_process (GO:0008150)	1110034G24Rik	3.56259	1.17673	1.17673	3.05573	3.56259	0.723565	2.23861	2.23861	0.981321	2.22778	0.00428136	0.79061	-1.26485	1.09491	1.00913	1	0.86864	-1.15123	0.905592	0.746899	1
Up	-	-	Stringent SI	chr19:37,282,034-37,298,947 chr19:37,282,034-37,292,705 chr19:37,282,034-37,295,566	NM_027314 NM_001164336 NM_001164337	Membrane-associated ring finger (C3HC4) 5, E3 ubiquitin-protein ligase MARCH5 isoform 2;E3 ubiquitin-protein ligase MARCH5 isoform 1;E3 ubiquitin-protein ligase MARCH5 isoform 3	molecular_function (GO:0003674); cellular_component (GO:0005575); nucleus (GO:0005634); mitochondrion (GO:0005739); mitochondrial outer membrane (GO:0005741); biological_process (GO:0008150); zinc ion binding (GO:0008270); membrane (GO:0016020); integral component of membrane (GO:0016021); ligase activity (GO:0016874); metal ion binding (GO:0046872)	2020-03-05	16.8228	1.12349	1.12349	15.1449	16.8228	0.334751	2.23756	2.23756	5.26312	11.9546	1.36824e-09	1.05479	1.05479	5.4708	6.76923	1	1.00159	1.00159	5.12467	5.01753	1
Up	-	-	Stringent SI	chr12:79,943,968-79,962,625	NM_023721	ATPase, H+ transporting, lysosomal V1 subunit D, V-type proton ATPase subunit D	obsolete ATP catabolic process (GO:0006200); ATP biosynthetic process (GO:0006754); transport (GO:0006810); ion transport (GO:0006811); proton transmembrane transporter activity (GO:0015078); ATP synthesis coupled proton transport (GO:0015986); (GO:0015992); proton-transporting two-sector ATPase complex (GO:0016469); hydrolase activity (GO:0016787); proton-transporting two-sector ATPase complex, …	Atp6v1d	19.0581	0.991726	-1.00834	19.0581	18.7417	1	2.23748	2.23748	10.5946	24.4333	5.40391e-07	1.15009	1.15009	9.93298	13.4057	1	1.2013	1.2013	11.0358	13.6467	1
Up	-	-	Stringent SI	chr18:32,322,742-32,396,405	NM_011946	Mitogen-activated protein kinase kinase kinase 2, mitogen-activated protein kinase kinase kinase 2	nucleotide binding (GO:0000166); magnesium ion binding (GO:0000287); protein kinase activity (GO:0004672); protein serine/threonine kinase activity (GO:0004674); MAP kinase kinase kinase activity (GO:0004709); protein tyrosine kinase activity (GO:0004713); protein binding (GO:0005515); ATP binding (GO:0005524); nucleus (GO:0005634); cytoplasm (GO:0005737); cytosol (GO:0005829); protein phosphoryl…	Map3k2	3.36669	1.09837	1.09837	3.10515	3.36669	0.728249	2.23636	2.23636	1.2991	2.97012	4.66177e-08	1.30475	1.30475	1.15533	1.7569	0.795478	0.80605	-1.24062	1.39495	1.08604	1
Up	-	-	Stringent SI	chr1:53,353,938-53,367,089	NM_145517	ORM1-like 1 (S. cerevisiae), ORM1-like protein 1	molecular_function (GO:0003674); cellular_component (GO:0005575); endoplasmic reticulum (GO:0005783); biological_process (GO:0008150); membrane (GO:0016020); integral component of membrane (GO:0016021)	Ormdl1	14.7237	1.15915	1.15915	12.8805	14.7237	0.252673	2.23564	2.23564	4.0576	9.37367	3.94244e-06	0.933111	-1.07168	3.40621	3.71102	1	0.813974	-1.22854	4.49186	3.49643	1
Up	-	-	Stringent SI	chr9:103,255,431-103,267,309 chr9:103,255,431-103,268,110	NM_175833 NM_001134426 NM_175565 NM_001134427	Carnitine deficiency-associated gene expressed in ventricle 3, protein CDV3 isoform c;protein CDV3 isoform d;protein CDV3 isoform a;protein CDV3 isoform b	cytoplasm (GO:0005737)	Cdv3	25.708	1.03866	1.03866	25.0261	25.708	1	2.23484	2.23484	9.79944	22.2927	8.62732e-10	0.966346	-1.03483	10.1647	11.4812	1	0.959336	-1.04239	9.55596	9.01773	1
Up	-	-	Stringent SI	chr8:71,918,510-71,919,443 chr8:71,894,923-71,919,443	NR_038043 NR_038044			Gm10033	1.91892	1.12158	1.12158	1.74568	1.91892	0.99748	2.23228	2.23228	0.629498	1.45384	0.00124616	1.24447	1.24447	0.388218	0.569114	1	0.639036	-1.56486	0.790352	0.474531	0.958501
Up	-	-	Stringent SI	chr19:47,142,237-47,157,969	NM_177342	TAF5 RNA polymerase II, TATA box binding protein (TBP)-associated factor, transcription initiation factor TFIID subunit 5	DNA binding (GO:0003677); DNA binding transcription factor activity (GO:0003700); nucleus (GO:0005634); transcription factor TFIID complex (GO:0005669); regulation of transcription, DNA-templated (GO:0006355); biological_process (GO:0008150); obsolete transcription regulator activity (GO:0030528)	Taf5	1.35301	1.07337	1.07337	1.26958	1.35301	1	2.23129	2.23129	1.40189	3.2028	1.17367e-08	0.911496	-1.0971	1.37543	1.47214	1	0.774678	-1.29086	1.41953	1.08141	1
Up	-	-	Stringent SI	chr15:9,265,352-9,300,625	NM_144845	UDP glycosyltransferases 3 family, polypeptide A2, UDP-glucuronosyltransferase 3A2 precursor	molecular_function (GO:0003674); cellular_component (GO:0005575); endoplasmic reticulum (GO:0005783); obsolete microsome (GO:0005792); biological_process (GO:0008150); metabolic process (GO:0008152); glucuronosyltransferase activity (GO:0015020); membrane (GO:0016020); integral component of membrane (GO:0016021); transferase activity (GO:0016740); transferase activity, transferring glycosyl group…	Ugt3a2	148.584	0.911732	-1.09681	148.584	133.948	0.484068	2.23075	2.23075	68.1921	156.647	6.26126e-08	1.03018	1.03018	63.5018	76.241	1	0.870905	-1.14823	71.319	58.984	1
Up	-	-	Stringent SI	chr3:144,233,390-144,260,640	NM_053102	Selenoprotein, 15 kDa selenoprotein precursor	selenium binding (GO:0008430)	2020-09-15	87.9132	1.12584	1.12584	78.9598	87.9132	0.26587	2.23034	2.23034	43.9379	101.03	1.63877e-05	1.15891	1.15891	38.8922	52.882	1	1.2925	1.2925	47.3017	61.2879	1
Up	-	-	Stringent SI	chr19:43,913,292-43,915,335	NR_033472	predicted gene 10768,	molecular_function (GO:0003674); cellular_component (GO:0005575); biological_process (GO:0008150)	Gm10768	89.0741	1.02192	1.02192	88.179	89.0741	1	2.22745	2.22745	26.2607	58.8631	1.16918e-05	0.976429	-1.02414	30.2284	34.2189	1	0.801395	-1.24782	23.6156	17.5506	1
Up	-	-	Stringent SI	chr2:155,890,948-155,895,235	NM_139151	Sperm associated antigen 4, sperm-associated antigen 4 protein	molecular_function (GO:0003674); cellular_component (GO:0005575); cytoplasm (GO:0005737); cytoskeleton (GO:0005856); cilium (GO:0005929); biological_process (GO:0008150); membrane (GO:0016020); integral component of membrane (GO:0016021); obsolete flagellum (GO:0019861); cell projection (GO:0042995)	Spag4	1.01923	0.872006	-1.14678	1.01923	0.859057	1	2.22335	2.22335	0.172709	0.389531	0.027965	1.88121	1.88121	0.159453	0.352063	0.796217	1.79541	1.79541	0.181547	0.319894	1
Up	-	-	Stringent SI	chr2:64,926,395-65,076,683	NM_177025 NM_027225	Cobl-like 1, cordon-bleu protein-like 1 isoform 2;cordon-bleu protein-like 1 isoform 1	molecular_function (GO:0003674); cellular_component (GO:0005575); biological_process (GO:0008150)	Cobll1	11.0641	1.0814	1.0814	10.3367	11.0641	0.879342	2.22175	2.22175	4.74086	10.6478	6.8762e-08	0.873096	-1.14535	5.71274	5.81337	1	0.831393	-1.2028	4.09294	3.2418	1
Up	-	-	Stringent SI	chr6:106,719,131-106,727,675 chr6:106,719,131-106,732,468	NM_027296 NM_001242360 NM_001242358	TRNA nucleotidyl transferase, CCA-adding, 1, CCA tRNA nucleotidyltransferase 1, mitochondrial isoform a;CCA tRNA nucleotidyltransferase 1, mitochondrial isoform b	nucleotide binding (GO:0000166); magnesium ion binding (GO:0000287); RNA binding (GO:0003723); tRNA adenylyltransferase activity (GO:0004810); ATP binding (GO:0005524); mitochondrion (GO:0005739); RNA processing (GO:0006396); tRNA processing (GO:0008033); tRNA nucleotidyltransferase activity (GO:0009022); transferase activity (GO:0016740); nucleotidyltransferase activity (GO:0016779)	Trnt1	2.69735	1.04156	1.04156	2.6228	2.69735	1	2.22045	2.22045	1.04207	2.37172	4.36189e-08	1.35864	1.35864	0.964643	1.53072	0.843343	1.14269	1.14269	1.09369	1.1738	1
Up	-	-	Stringent SI	chr17:32,902,441-32,925,232	NM_172458	Zinc finger protein 871, zinc finger protein 871	molecular_function (GO:0003674); cellular_component (GO:0005575); biological_process (GO:0008150); metal ion binding (GO:0046872)	Zfp871	9.87215	1.12267	1.12267	8.89099	9.87215	0.352604	2.21798	2.21798	3.40759	7.62865	5.98653e-07	1.04397	1.04397	3.47822	4.20623	1	0.835127	-1.19742	3.3605	2.55191	1
Up	-	-	Stringent SI	chr15:82,467,179-82,472,475	NR_003552	Cytochrome P450, family 2, subfamily d, polypeptide 13,	molecular_function (GO:0003674); monooxygenase activity (GO:0004497); ATP binding (GO:0005524); cellular_component (GO:0005575); biological_process (GO:0008150); metabolic process (GO:0008152); oxidoreductase activity (GO:0016491)	Cyp2d13	146.829	0.989661	-1.01045	146.829	143.644	1	2.21629	2.21629	20.4971	45.3361	0.000233243	0.743942	-1.34419	25.6809	22.4547	0.9188	0.98825	-1.01189	17.0412	17.1698	1
Up	-	-	Stringent SI	chr9:99,285,838-99,337,131	NM_008624	Muscle and microspikes RAS, ras-related protein M-Ras precursor	nucleotide binding (GO:0000166); GTPase activity (GO:0003924); GTP binding (GO:0005525); intracellular (GO:0005622); plasma membrane (GO:0005886); obsolete GTP catabolic process (GO:0006184); signal transduction (GO:0007165); small GTPase mediated signal transduction (GO:0007264); membrane (GO:0016020)	Mras	0.919031	1.08091	1.08091	0.867362	0.919031	1	2.21625	2.21625	0.189665	0.431884	0.00184783	2.24507	2.24507	0.253557	0.671274	0.142812	2.96528	2.96528	0.14707	0.442719	0.0590493
Up	-	-	Stringent SI	chr1:179,375,951-179,380,897 chr1:179,374,791-179,380,897	NM_013915 NM_001012330			Zbtb18	5.5555	1.00946	1.00946	5.5555	5.55081	1	2.21569	2.21569	1.68973	3.80625	1.09393e-09	1.58781	1.58781	1.75152	3.23908	0.144004	1.22052	1.22052	1.64854	2.02136	1
Up	-	-	Stringent SI	chr16:17,280,443-17,406,407	NM_001001983	Phosphatidylinositol 4-kinase, catalytic, alpha polypeptide, phosphatidylinositol 4-kinase alpha	1-phosphatidylinositol 4-kinase activity (GO:0004430); nucleus (GO:0005634); biological_process (GO:0008150); kinase activity (GO:0016301); phosphorylation (GO:0016310); transferase activity (GO:0016740); Golgi-associated vesicle membrane (GO:0030660)	Pi4ka	7.76877	1.04463	1.04463	7.53015	7.76877	1	2.21438	2.21438	2.48427	5.55049	1.98056e-08	1.00979	1.00979	2.95371	3.47659	1	1.25617	1.25617	2.17131	2.74663	1
Up	-	-	Stringent SI	chr2:121,854,315-121,879,368	NM_144545			Eif3j1	29.8399	1.09009	1.09009	27.6906	29.8399	0.615277	2.21388	2.21388	10.7572	24.6436	2.40861e-06	1.15614	1.15614	8.9725	12.1693	1	0.935845	-1.06855	11.947	11.0899	1
Up	-	-	Stringent SI	chr2:121,854,318-121,879,367	NM_001256055			Eif3j2	29.8894	1.09009	1.09009	27.7365	29.8894	0.615277	2.21388	2.21388	10.775	24.6846	2.40861e-06	1.15614	1.15614	8.9874	12.1895	1	0.935845	-1.06855	11.9668	11.1083	1
Up	-	-	Stringent SI	chr6:24,563,809-24,614,995 chr6:24,582,685-24,614,995	NM_028459 NM_001167745	Wiskott-Aldrich syndrome-like (human), neural Wiskott-Aldrich syndrome protein isoform 2;neural Wiskott-Aldrich syndrome protein isoform 1	Golgi membrane (GO:0000139); DNA binding (GO:0003677); actin binding (GO:0003779); protein binding (GO:0005515); nucleus (GO:0005634); cytoplasm (GO:0005737); cytoskeleton (GO:0005856); regulation of transcription, DNA-templated (GO:0006355); (GO:0006461); actin polymerization or depolymerization (GO:0008154); response to bacterium (GO:0009617); actin cytoskeleton (GO:0015629); lamellipodium (GO:…	Wasl	14.7515	1.00238	1.00238	14.7515	14.6085	1	2.21338	2.21338	5.04024	11.35	2.4812e-09	0.922738	-1.08373	5.20978	5.58704	1	0.846547	-1.18127	4.92722	4.00852	1
Up	-	-	Stringent SI	chr3:107,843,325-107,847,774 chr3:107,843,325-107,847,777	NM_026764 NM_001160411	Glutathione S-transferase, mu 4, glutathione S-transferase mu 4 isoform 1;glutathione S-transferase mu 4 isoform 2	glutathione transferase activity (GO:0004364); cytosol (GO:0005829); transferase activity (GO:0016740); nitrobenzene metabolic process (GO:0018916); xenobiotic catabolic process (GO:0042178)	Gstm4	31.2588	1.07847	1.07847	29.2955	31.2588	0.924573	2.21011	2.21011	7.01393	15.9671	9.16082e-08	1.09409	1.09409	6.84571	8.81351	1	1.08395	1.08395	7.12608	7.61805	1
Up	-	-	Stringent SI	chr5:73,305,600-73,370,080	NM_001113423 NM_153567	SLAIN motif family, member 2, SLAIN motif-containing protein 2 isoform b;SLAIN motif-containing protein 2 isoform a	molecular_function (GO:0003674); cellular_component (GO:0005575); biological_process (GO:0008150)	Slain2	7.17568	1.00626	1.00626	7.17568	7.13114	1	2.20959	2.20959	3.62446	8.16957	7.14116e-09	1.47535	1.47535	3.9113	6.76812	0.352432	1.72591	1.72591	3.43323	5.93746	0.160713
Up	-	-	Stringent SI	chrX:34,388,538-34,404,241	NM_029951	RIKEN cDNA C330007P06 gene, UPF0428 protein CXorf56 homolog	molecular_function (GO:0003674); cellular_component (GO:0005575); biological_process (GO:0008150)	C330007P06Rik	10.7442	1.12802	1.12802	9.62763	10.7442	0.375953	2.20895	2.20895	2.96489	6.72752	1.3147e-08	1.02664	1.02664	2.62004	3.14904	1	0.87729	-1.13987	3.1948	2.74938	1
Up	-	-	Stringent SI	chr3:127,572,605-127,599,241	NM_027482	RIKEN cDNA 5730508B09 gene, uncharacterized protein C4orf32 homolog	molecular_function (GO:0003674); cellular_component (GO:0005575); biological_process (GO:0008150); membrane (GO:0016020); integral component of membrane (GO:0016021)	5730508B09Rik	1.75614	1.07602	1.07602	1.62389	1.75614	1	2.20671	2.20671	0.673888	1.5324	0.000609484	1.56305	1.56305	0.617094	1.13906	0.738766	0.981347	-1.01901	0.71175	0.713036	1
Up	-	-	Stringent SI	chr10:50,312,474-50,571,008	NM_198007	Activating signal cointegrator 1 complex subunit 3, activating signal cointegrator 1 complex subunit 3	molecular_function (GO:0003674); helicase activity (GO:0004386); ATP binding (GO:0005524); cellular_component (GO:0005575); biological_process (GO:0008150); hydrolase activity (GO:0016787)	Ascc3	4.3351	1.16347	1.16347	3.7614	4.3351	0.172955	2.20557	2.20557	2.68237	6.0853	6.5953e-07	1.41981	1.41981	2.25638	3.76763	0.394696	1.20837	1.20837	2.96637	3.56445	1
Up	-	-	Stringent SI	chrX:35,953,834-35,966,699	NM_026902	Malignant T cell amplified sequence 1, malignant T-cell-amplified sequence 1	molecular_function (GO:0003674); RNA binding (GO:0003723); cellular_component (GO:0005575); nucleus (GO:0005634); cytoplasm (GO:0005737); cellular response to DNA damage stimulus (GO:0006974); cell cycle (GO:0007049); biological_process (GO:0008150); regulation of growth (GO:0040008)	Mcts1	22.6296	1.06395	1.06395	21.5161	22.6296	1	2.20555	2.20555	7.32999	16.5522	1.38704e-08	0.982169	-1.01815	6.78151	7.77344	1	0.80393	-1.24389	7.69564	5.84102	1
Up	-	-	Stringent SI	chr13:41,701,584-41,736,726	NM_001163572	Transmembrane protein 170B, transmembrane protein 170B	molecular_function (GO:0003674); cellular_component (GO:0005575); biological_process (GO:0008150); membrane (GO:0016020); integral component of membrane (GO:0016021)	Tmem170b	3.38601	0.978593	-1.02188	3.38601	3.27121	1	2.20526	2.20526	1.44163	3.21768	6.30685e-09	1.3575	1.3575	1.52443	2.39802	0.539509	1.12517	1.12517	1.38644	1.5037	1
Up	-	-	Stringent SI	chr17:22,983,663-23,004,101	NM_001110254 NM_177358			Zfp945	1.02437	1.03204	1.03204	1.00871	1.02437	1	2.20467	2.20467	0.624553	1.41152	4.36495e-08	1.01309	1.01309	0.614168	0.728409	1	0.976193	-1.02439	0.631476	0.556748	1
Up	-	-	Stringent SI	chr4:11,126,304-11,181,406 chr4:11,130,074-11,181,406	NM_178112 NM_001159595	Integrator complex subunit 8, integrator complex subunit 8	molecular_function (GO:0003674); cellular_component (GO:0005575); nucleus (GO:0005634); biological_process (GO:0008150)	Ints8	3.48976	0.999868	-1.00013	3.48976	3.46417	1	2.20442	2.20442	1.36962	3.098	2.0592e-09	0.986965	-1.01321	1.3551	1.56874	1	1.11098	1.11098	1.3793	1.51826	1
Up	-	-	Stringent SI	chr9:30,838,228-30,883,470	NM_172765 NM_001115130	Zinc finger and BTB domain containing 44, zinc finger and BTB domain-containing protein 44 isoform b;zinc finger and BTB domain-containing protein 44 isoform a	molecular_function (GO:0003674); nucleic acid binding (GO:0003676); DNA binding (GO:0003677); protein binding (GO:0005515); cellular_component (GO:0005575); intracellular (GO:0005622); nucleus (GO:0005634); spermatogenesis (GO:0007283); biological_process (GO:0008150); zinc ion binding (GO:0008270); metal ion binding (GO:0046872)	Zbtb44	5.21687	1.142	1.142	4.61153	5.21687	0.266941	2.20377	2.20377	2.89788	6.41964	5.89065e-07	0.879174	-1.13743	3.3318	3.39876	1	0.818837	-1.22124	2.6086	1.96433	1
Up	-	-	Stringent SI	chr4:96,182,828-96,220,342	NM_010008	Cytochrome P450, family 2, subfamily j, polypeptide 6, cytochrome P450 2J6	retinoid metabolic process (GO:0001523); NADPH-hemoprotein reductase activity (GO:0003958); monooxygenase activity (GO:0004497); iron ion binding (GO:0005506); extracellular space (GO:0005615); endoplasmic reticulum (GO:0005783); obsolete microsome (GO:0005792); obsolete electron transport (GO:0006118); transport (GO:0006810); electron transfer activity (GO:0009055); membrane (GO:0016020); oxidor…	Cyp2j6	19.6503	1.14909	1.14909	17.2914	19.6503	0.211463	2.20159	2.20159	9.44152	21.4496	7.67212e-07	1.58699	1.58699	8.18914	15.2313	0.106525	1.65017	1.65017	10.2764	17.4601	0.354001
Up	-	-	Stringent SI	chr12:58,331,411-58,558,228	NM_001164370	Mirror-image polydactyly gene 1 homolog (human), mirror-image polydactyly gene 1 protein homolog	molecular_function (GO:0003674); cellular_component (GO:0005575); biological_process (GO:0008150)	Mipol1	0.832607	1.10191	1.10191	0.772828	0.832607	1	2.19954	2.19954	0.416987	0.944437	0.0175367	1.16723	1.16723	0.449896	0.609254	1	1.27555	1.27555	0.395047	0.479576	1
Up	-	-	Stringent SI	chr10:34,023,417-34,138,334	NM_176968	5'-nucleotidase domain containing 1, 5'-nucleotidase domain-containing protein 1	molecular_function (GO:0003674); cellular_component (GO:0005575); biological_process (GO:0008150); hydrolase activity (GO:0016787); metal ion binding (GO:0046872)	Nt5dc1	5.47562	1.00454	1.00454	5.47562	5.42541	1	2.19905	2.19905	2.10628	4.74622	5.85112e-09	1.05858	1.05858	2.03965	2.53033	1	1.00938	1.00938	2.15071	2.12382	1
Up	-	-	Stringent SI	chr2:23,012,024-23,054,780	NM_013771	YME1-like 1 (S. cerevisiae), ATP-dependent zinc metalloprotease YME1L1	nucleotide binding (GO:0000166); metalloendopeptidase activity (GO:0004222); ATP binding (GO:0005524); mitochondrion (GO:0005739); proteolysis (GO:0006508); peptidase activity (GO:0008233); metallopeptidase activity (GO:0008237); membrane (GO:0016020); hydrolase activity (GO:0016787); nucleoside-triphosphatase activity (GO:0017111); protein catabolic process (GO:0030163); metal ion binding (GO:00…	Yme1l1	18.2478	1.05041	1.05041	17.5784	18.2478	1	2.19853	2.19853	9.82904	22.4497	2.83793e-05	1.24512	1.24512	7.63681	11.1235	0.82487	0.955114	-1.047	11.2905	10.6322	1
Up	-	-	Stringent SI	chr6:52,496,223-52,590,294	NM_145567	3-hydroxyisobutyrate dehydrogenase, 3-hydroxyisobutyrate dehydrogenase, mitochondrial precursor	molecular_function (GO:0003674); catalytic activity (GO:0003824); phosphogluconate dehydrogenase (decarboxylating) activity (GO:0004616); binding (GO:0005488); mitochondrion (GO:0005739); pentose-phosphate shunt (GO:0006098); valine metabolic process (GO:0006573); biological_process (GO:0008150); metabolic process (GO:0008152); 3-hydroxyisobutyrate dehydrogenase activity (GO:0008442); oxidoreduct…	Hibadh	171.942	0.958137	-1.04369	171.942	162.952	1	2.19641	2.19641	49.3531	111.278	9.16184e-08	1.0993	1.0993	47.3326	60.7692	1	1.01656	1.01656	50.7001	50.0116	1
Up	-	-	Stringent SI	chr7:13,420,158-13,435,933	NM_022981	Zinc finger protein 110, neurotrophin receptor-interacting factor 1	nucleic acid binding (GO:0003676); DNA binding (GO:0003677); DNA binding transcription factor activity (GO:0003700); protein binding (GO:0005515); intracellular (GO:0005622); nucleus (GO:0005634); regulation of transcription, DNA-templated (GO:0006355); signal transduction (GO:0007165); metal ion binding (GO:0046872)	Zfp110	7.22764	1.12784	1.12784	6.5063	7.22764	0.551577	2.196	2.196	3.26652	7.32404	1.14571e-08	0.871602	-1.14731	3.18994	3.2473	1	0.883985	-1.13124	3.31757	2.87138	1
Up	-	-	Stringent SI	chrX:148,729,366-148,762,036	NR_040269 NR_040270			Kantr	0.540837	0.858177	-1.16526	0.540837	0.459112	1	2.1945	2.1945	0.132443	0.297386	0.00149325	1.26575	1.26575	0.15783	0.232686	1	1.19678	1.19678	0.115519	0.132012	1
Up	-	-	Stringent SI	chr3:121,977,331-121,988,189	NM_153806	Deoxynucleotidyltransferase, terminal, interacting protein 2, deoxynucleotidyltransferase terminal-interacting protein 2	molecular_function (GO:0003674); cellular_component (GO:0005575); nucleus (GO:0005634); biological_process (GO:0008150)	Dnttip2	8.51622	1.08379	1.08379	7.94536	8.51622	0.926936	2.19236	2.19236	4.7188	10.6401	3.0547e-08	1.06281	1.06281	4.52442	5.62427	1	1.05868	1.05868	4.84838	5.03378	1
Up	-	-	Stringent SI	chr18:6,765,164-6,791,604	NM_181070 NM_001278447	RAB18, member RAS oncogene family, ras-related protein Rab-18 isoform 1;ras-related protein Rab-18 isoform 2 precursor	phosphorelay signal transduction system (GO:0000160); nucleotide binding (GO:0000166); DNA binding (GO:0003677); ATP binding (GO:0005524); GTP binding (GO:0005525); intracellular (GO:0005622); plasma membrane (GO:0005886); regulation of transcription, DNA-templated (GO:0006355); transport (GO:0006810); small GTPase mediated signal transduction (GO:0007264); transcription factor binding (GO:000813…	Rab18	24.2932	1.10515	1.10515	22.2411	24.2932	0.464136	2.1903	2.1903	6.41134	14.4546	5.34729e-08	1.16944	1.16944	5.8876	8.08233	1	0.932513	-1.07237	6.7605	6.32883	1
Up	-	-	Stringent SI	chr3:142,453,865-142,544,968	NM_178654	Protein kinase N2, serine/threonine-protein kinase N2	nucleotide binding (GO:0000166); protein kinase activity (GO:0004672); protein serine/threonine kinase activity (GO:0004674); protein kinase C activity (GO:0004697); protein tyrosine kinase activity (GO:0004713); ATP binding (GO:0005524); intracellular (GO:0005622); nucleus (GO:0005634); cytoplasm (GO:0005737); protein phosphorylation (GO:0006468); signal transduction (GO:0007165); kinase activit…	Pkn2	7.02662	1.02899	1.02899	6.91201	7.02662	1	2.18949	2.18949	3.24562	7.29077	1.16826e-07	1.13448	1.13448	2.81405	3.73305	1	0.80223	-1.24653	3.53333	2.74549	1
Up	-	-	Stringent SI	chr19:32,832,066-32,900,650	NM_008960	Phosphatase and tensin homolog, phosphatidylinositol 3,4,5-trisphosphate 3-phosphatase and dual-specificity protein phosphatase PTEN	magnesium ion binding (GO:0000287); angiogenesis (GO:0001525); regulation of B cell apoptotic process (GO:0002902); obsolete inositol or phosphatidylinositol phosphatase activity (GO:0004437); phosphoprotein phosphatase activity (GO:0004721); protein tyrosine phosphatase activity (GO:0004725); platelet-derived growth factor receptor binding (GO:0005161); protein binding (GO:0005515); nucleus (GO:…	Pten	15.2545	0.996663	-1.00335	15.2545	15.0486	1	2.1884	2.1884	7.32698	16.4604	2.83565e-08	1.19198	1.19198	6.48991	9.018	0.984236	0.871142	-1.14792	7.88503	6.6313	1
Up	-	-	Stringent SI	chr19:18,745,269-18,779,282	NM_026120	RIKEN cDNA 2410127L17 gene,	molecular_function (GO:0003674); cellular_component (GO:0005575); biological_process (GO:0008150); methyltransferase activity (GO:0008168); transferase activity (GO:0016740)	2410127L17Rik	8.03482	1.05494	1.05494	7.68325	8.03482	1	2.18695	2.18695	3.9722	9.02171	1.38558e-05	1.02197	1.02197	3.24155	3.88681	1	0.868579	-1.15131	4.45931	3.79146	1
Up	-	-	Stringent SI	chr6:31,170,350-31,287,394	NR_040262 NR_040261 NR_040257 NR_040259 NR_040258 NR_040260	RIKEN cDNA 2210408F21 gene,	molecular_function (GO:0003674); cellular_component (GO:0005575); biological_process (GO:0008150)	2210408F21Rik	7.25805	1.13979	1.13979	6.45186	7.25805	0.671968	2.18665	2.18665	1.75913	3.92433	2.62764e-05	0.89174	-1.1214	2.2202	2.30444	1	1.54473	1.54473	1.45175	2.18115	0.733584
Up	-	-	Stringent SI	chr4:45,408,795-45,421,638	NM_001009949			Slc25a51	25.8111	1.00416	1.00416	25.8111	25.6346	1	2.18421	2.18421	6.96393	15.2867	3.22531e-07	1.70149	1.70149	7.93994	15.7345	0.0442075	1.99564	1.99564	6.31326	12.5959	0.0812359
Up	-	-	Stringent SI	chrX:161,374,105-161,418,307	NM_029730 NM_001290523 NM_001290524	Motile sperm domain containing 2, motile sperm domain-containing protein 2 isoform 3;motile sperm domain-containing protein 2 isoform 1;motile sperm domain-containing protein 2 isoform 2	molecular_function (GO:0003674); structural molecule activity (GO:0005198); cellular_component (GO:0005575); transport (GO:0006810); movement of cell or subcellular component (GO:0006928); biological_process (GO:0008150); membrane (GO:0016020); integral component of membrane (GO:0016021)	Mospd2	8.32261	0.89455	-1.11788	8.32261	7.35811	0.440516	2.18392	2.18392	3.55611	8.04877	3.08246e-06	1.06828	1.06828	2.83045	3.54588	1	0.891343	-1.1219	4.03988	3.58027	1
[truncated: 2,686 more rows]

## Sheet: S10B Table
S10B Table - Enrichment score (ES) calculations. In section (I), we determined the enrichment of the set of 1,131 sex-biased genes (FPKM >1, FDR <0.01) in the set of all 3,364 maturation genes (Table S12A) compared to a background set of 8,021 stringent sex independent genes (FPKM >1, FDR >0.01, Fold-change <1.2). In section (II), we determined the enrichment of the subset of 466 sex-biased matur…
[truncated: 28 more rows]

[truncated: 1 more sheets: S10C Table]
