# Supplementary material for: Sex-biased genetic programs in liver metabolism and liver fibrosis are controlled by EZH1 and EZH2
Source: PLoS Genet. 2020 May 19;16(5):e1008796. doi: 10.1371/journal.pgen.1008796 (PMC7263639; doi:10.1371/journal.pgen.1008796)
Supplement: S11 Table — A list of imprinted genes in the mouse was obtained from geneimprint.com. Shown are 5 imprinted genes that gain sex-bias after E1/E2-KO. Only H19 and Igf2 become significantly female-biased due to their preferential up-regulation in female E1/E2-KO liver. (XLSX) [file pgen.1008796.s019.xlsx]

## Sheet: S11 Table
S11 Table. Imprinted genes that gain sex-bias in the E1/E2-KO. A list of imprinted genes in the mouse was obtained from geneimprint.com. The response of each gene to E1/E2-KO in male and female liver is shown. Shown are 5 imprinted genes that gain sex-bias after E1/E2-KO. Only H19 and Igf2 become significantly female-biased due to their preferential up-regulation in Female E1/E2-KO liver.
			M/F		MDKO		FDKO		MDKO/FDKO
		Expressed allele	Fold-change	FDR	Fold-change	FDR	Fold-change	FDR	Fold-change	FDR
Grb10	Imprinted	Isoform Dependent	-1.25724	0.371164	2.65109	2.01206e-16	3.63929	1.02897e-54	-1.72648	1.149e-10
H19	Imprinted	Maternal	-1.34535	0.370293	3.69334	2.87484e-14	38.1987	7.65526e-50	-14.0105	3.65023e-29
Igf2	Imprinted	Paternal	-1.46688	0.779886	4.09216	5.65829e-06	41.5183	7.5862e-89	-14.9061	1.30154e-52
Peg3	Imprinted	Paternal	-1.00333	1	1.87616	9.08519e-05	2.84987	4.02066e-10	-1.52566	0.000249216
Rian	Imprinted	Maternal	-1.68893	0.248829	14.1603	1.55891e-48	4.36066	6.77203e-10	1.9178	0.00195149
			M/F		MDKO		FDKO		MDKO/FDKO
			FC	FDR	FC	FDR	FC	FDR	FC	FDR
Cdkn1c	Imprinted	Maternal	-2.02525	0.00184436	2.0313	0.00344056	3.42753	2.09807e-24	-3.39323	4.01487e-22
Grb10	Imprinted	Isoform Dependent	-1.25724	0.371164	2.65109	2.01206e-16	3.63929	1.02897e-54	-1.72648	1.149e-10
H19	Imprinted	Maternal	-1.34535	0.370293	3.69334	2.87484e-14	38.1987	7.65526e-50	-14.0105	3.65023e-29
Igf2	Imprinted	Paternal	-1.46688	0.779886	4.09216	5.65829e-06	41.5183	7.5862e-89	-14.9061	1.30154e-52
Peg3	Imprinted	Paternal	-1.00333	1	1.87616	9.08519e-05	2.84987	4.02066e-10	-1.52566	0.000249216
Rian	Imprinted	Maternal	-1.68893	0.248829	14.1603	1.55891e-48	4.36066	6.77203e-10	1.9178	0.00195149
Xist	Imprinted	Paternal	-177.734	9.11691e-87	-3.77262	0.000714944	1.00439	1	-650.912	0
	list of imprinted genes in mouse from geneimprint.com
