# Supplementary material for: Sex-biased genetic programs in liver metabolism and liver fibrosis are controlled by EZH1 and EZH2
Source: PLoS Genet. 2020 May 19;16(5):e1008796. doi: 10.1371/journal.pgen.1008796 (PMC7263639; doi:10.1371/journal.pgen.1008796)
Supplement: S12 Table — (XLSX) [file pgen.1008796.s020.xlsx]

## Sheet: S12_Table
S12 Table. Contingency tables for the enrichments shown in Fig. 2, Fig. 6, Fig. 7, Fig. S4.
Figure 2										Figure 6 and Figure S4
										F-biased genes associated with M-unique down K27me3					F-biased genes associated with M-unique up K27me3
	Up DKO	Not up				Down in DKO	Not down				Associated M-unique down H3K27me3	Not associated				Associated M-unique up H3K27me3	Not associated
Sex-biased	291	840	1131		Sex-biased	144	987	1131		Female-biased	50	594	644		Female-biased	12	632	644		Enrichment for up-regulation of F biased genes
Stringent SI	285	7736	8021		Stringent SI	128	7893	8021		Liver expressed	384	10463	10847		Liver expressed	274	10573	10847			Sites	ES	P value
																				Down	Common	2.5	0.0005593
	ES		p			ES		p			ES		p			ES		p			DKO F unique	1.7	0.01933
	9.40341	7.24126	2.2e-16			8.99658	7.97845	2.2e-16			2.29355	2.19312	1.053e-06			0.732676	0.737657	NS			DKO M unique	2.3	1.053e-06
																				Up	Common	1.1	NS
F-biased up-regulation in MDKO					M-biased down-regulation in MDKO					F-biased genes associated with F unique down K27me3					F-biased genes associated with F-unique up K27me3						DKO F unique	2.8	0.005377
	UP DKO M	Not up				Down in DKO M	Not down				Associated F-unique down H3K27me3	Not associated				Associated F-unique up H3K27me3	Not associated				DKO M unique	0.7	NS
Female	240	404	644		Male	89	398	487		Female-biased	24	620	644		Female-biased	10	634	644
Liver expressed	602	10245	10847		Liver expressed	144	10860	11004		Liver expressed	237	10610	10847		Liver expressed	60	10787	10847
	842		11491
	ES		p (Chi)			ES		p (Chi)			ES		p			ES		p
	10.1099	6.71488	2.2e-16			16.8645	13.9653	2.2e-16			1.73295	1.70564	0.01933			2.8357	2.80719	0.005377
F-biased down-regulation in FDKO										F-biased genes associated with common down K27me3					F-biased genes associated with common up K27me3
	Down in DKO F	Not Down									Associated common down H3K27me3	Not associated				Associated common down H3K27me3	Not associated
Female	35	609	644							Female-biased	20	624	644		Female-biased	4	640	644
Liver expressed	217	10630	10847							Liver expressed	136	10711	10847		Liver expressed	61	10786	10847
	ES		p (Chi)								ES		p			ES		p
	2.8153	2.71664	5.665e-07								2.52427	2.47694	0.0005593			1.10512	1.10447	NS
Figure 7
	Fibrosis	Not					HCC	Not
Sex-biased	22	1109	1131	2.48649	ES	Sex-biased	89	1042	1131	2.54814	ES
All genes	82	10278	10360	0.0003998	p	All genes	336	10024	10360	3.071e-12	p
			11491						11491
	Fibrosis	Not					HCC	Not
Str. Sex indep	43	7978	8021	0.301212	ES	Str. Sex indep	152	7869	8021	0.226206	ES
All genes	61	3409	3470	2.843e-09	p	All genes	273	3197	3470	< 2.2e-16	p
		Liver expressed	11491						11491
	Fibrosis	Not					HCC	Not
Female-biased	14	630	644	2.91734	ES	Female-biased	73	571	644	3.81177	ES
All genes	82	10765	10847	0.0008774	p	All genes	352	10495	10847	< 2.2e-16	p
			11491						11491
